# Supplementary material for: Identifying Genetic Differences Between Dongxiang Blue-Shelled and White Leghorn Chickens Using Sequencing Data
Source: G3 (Bethesda). 2017 Nov 29;8(2):469–76. doi: 10.1534/g3.117.300382 (PMC5919749; doi:10.1534/g3.117.300382)
Supplement: Supplementary file 1 [file 469FileS1.zip]

Archive with 8 entries (7 files):
- The_results_of_XPEHH/Biological_function_annotation_of_green_chicken_by_XPEHH.xls
- The_results_of_XPEHH/Biological_function_annotation_of_white_chicken_by_XPEHH.xls
- The_results_of_XPEHH/Significant_locus_of_ Dongxiang_Blue-shelled_by_XPEHH.txt
- The_results_of_XPEHH/Significant_locus_of_White_Leghorn_by_XPEHH.txt
- The_results_of_XPEHH/green_QTL_by_XPEHH.txt
- The_results_of_XPEHH/individual.xlsx
- The_results_of_XPEHH/white_QTL_by_XPEHH.txt
- The_results_of_XPEHH/
