# Supplementary material for: Identifying Genetic Differences Between Dongxiang Blue-Shelled and White Leghorn Chickens Using Sequencing Data
Source: G3 (Bethesda). 2017 Nov 29;8(2):469–76. doi: 10.1534/g3.117.300382 (PMC5919749; doi:10.1534/g3.117.300382)
Supplement: Supplementary file 1 [file 469FileS1.zip › The_results_of_XPEHH/Biological_function_annotation_of_green_chicken_by_XPEHH.xls]

## Sheet: 100%
1	snp6590	62844124	62864124	62854124	-1.20532	0.00231049	1	ENSGALG00000028186	62779916	62887409	ENSG00000134533
1	snp6589	62844082	62864082	62854082	-1.19515	0.00242349	1	ENSGALG00000028186	62779916	62887409	ENSG00000134533
1	snp6588	62844061	62864061	62854061	-1.19279	0.00245042	1	ENSGALG00000028186	62779916	62887409	ENSG00000134533
1	snp6591	62844143	62864143	62854143	-1.18793	0.00250672	1	ENSGALG00000028186	62779916	62887409	ENSG00000134533
1	snp6587	62839675	62859675	62849675	-1.15573	0.00291027	1	ENSGALG00000028186	62779916	62887409	ENSG00000134533
1	snp6586	62839565	62859565	62849565	-1.126	0.0033339	1	ENSGALG00000028186	62779916	62887409	ENSG00000134533
1	snp6593	62853175	62873175	62863175	-1.10494	0.00366672	1	ENSGALG00000028186	62779916	62887409	ENSG00000134533
1	snp6592	62853164	62873164	62863164	-1.10316	0.00369617	1	ENSGALG00000028186	62779916	62887409	ENSG00000134533
1	snp11656	110691030	110711030	110701030	-1.04787	0.00472336	1	ENSGALG00000022787	110695197	110700053
1	snp11648	110690214	110710214	110700214	-1.03992	0.00489033	1	ENSGALG00000022787	110695197	110700053
1	snp11655	110691015	110711015	110701015	-1.0072	0.00563422	1	ENSGALG00000022787	110695197	110700053
1	snp11654	110691005	110711005	110701005	-1.00635	0.00565482	1	ENSGALG00000022787	110695197	110700053
1	snp11664	110692313	110712313	110702313	-0.991026	0.00603778	1	ENSGALG00000022787	110695197	110700053
1	snp11665	110692319	110712319	110702319	-0.955849	0.00700504	1	ENSGALG00000022787	110695197	110700053
1	snp13990	135585914	135605914	135595914	-0.950841	0.00715333	1	ENSGALG00000016807	135569607	135633559	ENSG00000257207
1	snp13990	135585914	135605914	135595914	-0.950841	0.00715333	1	ENSGALG00000016807	135569607	135633559	ENSG00000256977
1	snp13990	135585914	135605914	135595914	-0.950841	0.00715333	1	ENSGALG00000016807	135569607	135633559	ENSG00000169756
1	snp13990	135585914	135605914	135595914	-0.950841	0.00715333	1	ENSGALG00000016807	135569607	135633559	ENSG00000256671
1	snp6585	62839559	62859559	62849559	-0.94528	0.00732122	1	ENSGALG00000028186	62779916	62887409	ENSG00000134533
1	snp6584	62806474	62826474	62816474	-0.926631	0.0079099	1	ENSGALG00000028186	62779916	62887409	ENSG00000134533
1	snp843	1961217	1981217	1971217	-0.919484	0.0081463	1	ENSGALG00000026341	1970132	1972251	ENSG00000010318
1	snp11657	110691079	110711079	110701079	-0.914915	0.00830067	1	ENSGALG00000022787	110695197	110700053
1	snp11653	110690879	110710879	110700879	-0.906338	0.00859739	1	ENSGALG00000022787	110695197	110700053
1	snp11647	110690170	110710170	110700170	-0.897939	0.00889694	1	ENSGALG00000022787	110695197	110700053
1	snp11662	110692296	110712296	110702296	-0.897077	0.00892819	1	ENSGALG00000022787	110695197	110700053
1	snp11663	110692301	110712301	110702301	-0.896154	0.00896176	1	ENSGALG00000022787	110695197	110700053
1	snp11658	110691080	110711080	110701080	-0.894795	0.00901139	1	ENSGALG00000022787	110695197	110700053
1	snp11646	110688219	110708219	110698219	-0.877348	0.00967029	1	ENSGALG00000022787	110695197	110700053
1	snp11666	110692350	110712350	110702350	-0.870934	0.00992289	1	ENSGALG00000022787	110695197	110700053
2	snp38551	464645	484645	474645	-1.05236	0.00463133	2	ENSGALG00000019713	467315	472506	ENSG00000147121
2	snp40737	17706299	17726299	17716299	-1.0365	0.00496376	2	ENSGALG00000007914	17662537	17798689	ENSG00000136770
2	snp40738	17706303	17726303	17716303	-1.03287	0.00504278	2	ENSGALG00000007914	17662537	17798689	ENSG00000136770
2	snp38550	464633	484633	474633	-0.985068	0.00619278	2	ENSGALG00000019713	467315	472506	ENSG00000147121
2	snp40736	17705928	17725928	17715928	-0.931801	0.00774267	2	ENSGALG00000007914	17662537	17798689	ENSG00000136770
2	snp39923	9374528	9394528	9384528	-0.906487	0.00859216	2	ENSGALG00000006498	8785742	9406733	ENSG00000155093
3	snp62484	8132105	8152105	8142105	-1.15825	0.00287669	3	ENSGALG00000009034	8094160	8384451	ENSG00000171094
3	snp67846	72200309	72220309	72210309	-1.12003	0.00342537	3	ENSGALG00000015573	72192774	72220889	ENSG00000112214
3	snp67847	72200325	72220325	72210325	-1.06792	0.00432463	3	ENSGALG00000015573	72192774	72220889	ENSG00000112214
3	snp62485	8133541	8153541	8143541	-1.06771	0.00432865	3	ENSGALG00000009034	8094160	8384451	ENSG00000171094
3	snp62486	8133545	8153545	8143545	-1.06362	0.00440752	3	ENSGALG00000009034	8094160	8384451	ENSG00000171094
3	snp62368	7669654	7689654	7679654	-0.999257	0.00582932	3	ENSGALG00000009078	7664770	7733883	ENSG00000158089
3	snp67848	72200327	72220327	72210327	-0.994779	0.00594192	3	ENSGALG00000015573	72192774	72220889	ENSG00000112214
4	snp75455	37908077	37928077	37918077	-1.27794	0.00163267	4	ENSGALG00000010564	37878922	37971616	ENSG00000145348
4	snp75457	37912736	37932736	37922736	-1.26839	0.00171003	4	ENSGALG00000010564	37878922	37971616	ENSG00000145348
4	snp75458	37912776	37932776	37922776	-1.26354	0.00175059	4	ENSGALG00000010564	37878922	37971616	ENSG00000145348
4	snp75456	37912652	37932652	37922652	-1.25184	0.00185205	4	ENSGALG00000010564	37878922	37971616	ENSG00000145348
4	snp75454	37908075	37928075	37918075	-1.21503	0.00220708	4	ENSGALG00000010564	37878922	37971616	ENSG00000145348
4	snp75459	37944066	37964066	37954066	-1.12831	0.0032991	4	ENSGALG00000010564	37878922	37971616	ENSG00000145348
4	snp75460	37944067	37964067	37954067	-1.11972	0.00343018	4	ENSGALG00000010564	37878922	37971616	ENSG00000145348
4	snp75973	45824865	45844865	45834865	-1.03862	0.00491813	4	ENSGALG00000011184	45828058	45834083	ENSG00000138668
4	snp75973	45824865	45844865	45834865	-1.03862	0.00491813	4	ENSGALG00000020193	45840212	45841649	ENSG00000145287
4	snp75973	45824865	45844865	45834865	-1.03862	0.00491813	4	ENSGALG00000011190	45841896	45843110	ENSG00000145287
4	snp75225	34562741	34582741	34572741	-1.00867	0.00559876	4	ENSGALG00000010371	34542533	34656257	ENSG00000138640
4	snp75453	37908063	37928063	37918063	-1.00728	0.00563229	4	ENSGALG00000010564	37878922	37971616	ENSG00000145348
4	snp77334	64538646	64558646	64548646	-0.994047	0.00596052	4	ENSGALG00000013776	64533647	64563061	ENSG00000174799
4	snp77333	64538620	64558620	64548620	-0.993712	0.00596904	4	ENSGALG00000013776	64533647	64563061	ENSG00000174799
4	snp75452	37892561	37912561	37902561	-0.992438	0.00600156	4	ENSGALG00000010564	37878922	37971616	ENSG00000145348
4	snp75451	37892546	37912546	37902546	-0.988059	0.00611453	4	ENSGALG00000010564	37878922	37971616	ENSG00000145348
4	snp75224	34561702	34581702	34571702	-0.967924	0.00665861	4	ENSGALG00000010371	34542533	34656257	ENSG00000138640
4	snp75461	37944068	37964068	37954068	-0.955062	0.00702816	4	ENSGALG00000010564	37878922	37971616	ENSG00000145348
4	snp75450	37892537	37912537	37902537	-0.943893	0.00736364	4	ENSGALG00000010564	37878922	37971616	ENSG00000145348
4	snp74452	24718360	24738360	24728360	-0.92373	0.00800512	4	ENSGALG00000009661	24720228	24723499
4	snp75231	34635735	34655735	34645735	-0.905293	0.00863417	4	ENSGALG00000010371	34542533	34656257	ENSG00000138640
4	snp80132	90189702	90209702	90199702	-0.896798	0.00893833	4	ENSGALG00000016105	90155204	90212244	ENSG00000135636
4	snp80134	90189707	90209707	90199707	-0.893635	0.00905395	4	ENSGALG00000016105	90155204	90212244	ENSG00000135636
4	snp75230	34635594	34655594	34645594	-0.881681	0.00950284	4	ENSGALG00000010371	34542533	34656257	ENSG00000138640
5	snp81925	16284799	16304799	16294799	-1.24593	0.0019053	5	ENSGALG00000007370	16299057	16301301	ENSG00000172409
5	snp81925	16284799	16304799	16294799	-1.24593	0.0019053	5	ENSGALG00000007374	16302054	16303298	ENSG00000166793
5	snp81926	16284808	16304808	16294808	-1.02656	0.00518279	5	ENSGALG00000007370	16299057	16301301	ENSG00000172409
5	snp81926	16284808	16304808	16294808	-1.02656	0.00518279	5	ENSGALG00000007374	16302054	16303298	ENSG00000166793
7	snp90092	4585066	4605066	4595066	-0.972856	0.00652153	7	ENSGALG00000003821	4591385	4595864	ENSG00000132329
7	snp90126	4712382	4732382	4722382	-0.944996	0.00732989	7	ENSGALG00000003899	4713816	4719332	ENSG00000124839
8	snp95347	20292927	20312927	20302927	-1.02103	0.00530834	8	ENSGALG00000010313	20161458	20324965	ENSG00000086015
8	snp95346	20292700	20312700	20302700	-0.99543	0.00592543	8	ENSGALG00000010313	20161458	20324965	ENSG00000086015
11	snp24313	18372851	18392851	18382851	-1.35375	0.00112289	11	ENSGALG00000000641	18376040	18378680	ENSG00000272617
11	snp24313	18372851	18392851	18382851	-1.35375	0.00112289	11	ENSGALG00000000641	18376040	18378680	ENSG00000213380
11	snp24313	18372851	18392851	18382851	-1.35375	0.00112289	11	ENSGALG00000000641	18376040	18378680	ENSG00000260371
11	snp24313	18372851	18392851	18382851	-1.35375	0.00112289	11	ENSGALG00000000650	18378690	18380054	ENSG00000132603
11	snp24313	18372851	18392851	18382851	-1.35375	0.00112289	11	ENSGALG00000000654	18380395	18382865	ENSG00000157315
11	snp24313	18372851	18392851	18382851	-1.35375	0.00112289	11	ENSGALG00000000654	18380395	18382865	ENSG00000259900
11	snp24313	18372851	18392851	18382851	-1.35375	0.00112289	11	ENSGALG00000000657	18383995	18391771	ENSG00000132604
11	snp24314	18372856	18392856	18382856	-1.33853	0.0012117	11	ENSGALG00000000641	18376040	18378680	ENSG00000272617
11	snp24314	18372856	18392856	18382856	-1.33853	0.0012117	11	ENSGALG00000000641	18376040	18378680	ENSG00000213380
11	snp24314	18372856	18392856	18382856	-1.33853	0.0012117	11	ENSGALG00000000641	18376040	18378680	ENSG00000260371
11	snp24314	18372856	18392856	18382856	-1.33853	0.0012117	11	ENSGALG00000000650	18378690	18380054	ENSG00000132603
11	snp24314	18372856	18392856	18382856	-1.33853	0.0012117	11	ENSGALG00000000654	18380395	18382865	ENSG00000157315
11	snp24314	18372856	18392856	18382856	-1.33853	0.0012117	11	ENSGALG00000000654	18380395	18382865	ENSG00000259900
11	snp24314	18372856	18392856	18382856	-1.33853	0.0012117	11	ENSGALG00000000657	18383995	18391771	ENSG00000132604
11	snp23142	2646988	2666988	2656988	-1.04131	0.00486076	11	ENSGALG00000021324	2649333	2650811	ENSG00000189181
11	snp23142	2646988	2666988	2656988	-1.04131	0.00486076	11	ENSGALG00000021324	2649333	2650811	ENSG00000241128
11	snp23142	2646988	2666988	2656988	-1.04131	0.00486076	11	ENSGALG00000021324	2649333	2650811	ENSG00000177174
11	snp23142	2646988	2666988	2656988	-1.04131	0.00486076	11	ENSGALG00000021324	2649333	2650811	ENSG00000196772
11	snp23142	2646988	2666988	2656988	-1.04131	0.00486076	11	ENSGALG00000021324	2649333	2650811	ENSG00000153230
11	snp23142	2646988	2666988	2656988	-1.04131	0.00486076	11	ENSGALG00000021324	2649333	2650811	ENSG00000204695
11	snp23142	2646988	2666988	2656988	-1.04131	0.00486076	11	ENSGALG00000003330	2659793	2660911
11	snp24315	18372890	18392890	18382890	-0.977685	0.00638973	11	ENSGALG00000000641	18376040	18378680	ENSG00000272617
11	snp24315	18372890	18392890	18382890	-0.977685	0.00638973	11	ENSGALG00000000641	18376040	18378680	ENSG00000213380
11	snp24315	18372890	18392890	18382890	-0.977685	0.00638973	11	ENSGALG00000000641	18376040	18378680	ENSG00000260371
11	snp24315	18372890	18392890	18382890	-0.977685	0.00638973	11	ENSGALG00000000650	18378690	18380054	ENSG00000132603
11	snp24315	18372890	18392890	18382890	-0.977685	0.00638973	11	ENSGALG00000000654	18380395	18382865	ENSG00000157315
11	snp24315	18372890	18392890	18382890	-0.977685	0.00638973	11	ENSGALG00000000654	18380395	18382865	ENSG00000259900
11	snp24315	18372890	18392890	18382890	-0.977685	0.00638973	11	ENSGALG00000000657	18383995	18391771	ENSG00000132604
11	snp24301	18370819	18390819	18380819	-0.952462	0.00710503	11	ENSGALG00000023447	18371567	18374690
11	snp24301	18370819	18390819	18380819	-0.952462	0.00710503	11	ENSGALG00000000641	18376040	18378680	ENSG00000272617
11	snp24301	18370819	18390819	18380819	-0.952462	0.00710503	11	ENSGALG00000000641	18376040	18378680	ENSG00000213380
11	snp24301	18370819	18390819	18380819	-0.952462	0.00710503	11	ENSGALG00000000641	18376040	18378680	ENSG00000260371
11	snp24301	18370819	18390819	18380819	-0.952462	0.00710503	11	ENSGALG00000000650	18378690	18380054	ENSG00000132603
11	snp24301	18370819	18390819	18380819	-0.952462	0.00710503	11	ENSGALG00000000654	18380395	18382865	ENSG00000157315
11	snp24301	18370819	18390819	18380819	-0.952462	0.00710503	11	ENSGALG00000000654	18380395	18382865	ENSG00000259900
11	snp24306	18371584	18391584	18381584	-0.926924	0.00790034	11	ENSGALG00000000641	18376040	18378680	ENSG00000272617
11	snp24306	18371584	18391584	18381584	-0.926924	0.00790034	11	ENSGALG00000000641	18376040	18378680	ENSG00000213380
11	snp24306	18371584	18391584	18381584	-0.926924	0.00790034	11	ENSGALG00000000641	18376040	18378680	ENSG00000260371
11	snp24306	18371584	18391584	18381584	-0.926924	0.00790034	11	ENSGALG00000000650	18378690	18380054	ENSG00000132603
11	snp24306	18371584	18391584	18381584	-0.926924	0.00790034	11	ENSGALG00000000654	18380395	18382865	ENSG00000157315
11	snp24306	18371584	18391584	18381584	-0.926924	0.00790034	11	ENSGALG00000000654	18380395	18382865	ENSG00000259900
11	snp24303	18370851	18390851	18380851	-0.918043	0.00819471	11	ENSGALG00000023447	18371567	18374690
11	snp24303	18370851	18390851	18380851	-0.918043	0.00819471	11	ENSGALG00000000641	18376040	18378680	ENSG00000272617
11	snp24303	18370851	18390851	18380851	-0.918043	0.00819471	11	ENSGALG00000000641	18376040	18378680	ENSG00000213380
11	snp24303	18370851	18390851	18380851	-0.918043	0.00819471	11	ENSGALG00000000641	18376040	18378680	ENSG00000260371
11	snp24303	18370851	18390851	18380851	-0.918043	0.00819471	11	ENSGALG00000000650	18378690	18380054	ENSG00000132603
11	snp24303	18370851	18390851	18380851	-0.918043	0.00819471	11	ENSGALG00000000654	18380395	18382865	ENSG00000157315
11	snp24303	18370851	18390851	18380851	-0.918043	0.00819471	11	ENSGALG00000000654	18380395	18382865	ENSG00000259900
11	snp24302	18370846	18390846	18380846	-0.9158	0.00827057	11	ENSGALG00000023447	18371567	18374690
11	snp24302	18370846	18390846	18380846	-0.9158	0.00827057	11	ENSGALG00000000641	18376040	18378680	ENSG00000272617
11	snp24302	18370846	18390846	18380846	-0.9158	0.00827057	11	ENSGALG00000000641	18376040	18378680	ENSG00000213380
11	snp24302	18370846	18390846	18380846	-0.9158	0.00827057	11	ENSGALG00000000641	18376040	18378680	ENSG00000260371
11	snp24302	18370846	18390846	18380846	-0.9158	0.00827057	11	ENSGALG00000000650	18378690	18380054	ENSG00000132603
11	snp24302	18370846	18390846	18380846	-0.9158	0.00827057	11	ENSGALG00000000654	18380395	18382865	ENSG00000157315
11	snp24302	18370846	18390846	18380846	-0.9158	0.00827057	11	ENSGALG00000000654	18380395	18382865	ENSG00000259900
11	snp24311	18372230	18392230	18382230	-0.910354	0.00845732	11	ENSGALG00000000641	18376040	18378680	ENSG00000272617
11	snp24311	18372230	18392230	18382230	-0.910354	0.00845732	11	ENSGALG00000000641	18376040	18378680	ENSG00000213380
11	snp24311	18372230	18392230	18382230	-0.910354	0.00845732	11	ENSGALG00000000641	18376040	18378680	ENSG00000260371
11	snp24311	18372230	18392230	18382230	-0.910354	0.00845732	11	ENSGALG00000000650	18378690	18380054	ENSG00000132603
11	snp24311	18372230	18392230	18382230	-0.910354	0.00845732	11	ENSGALG00000000654	18380395	18382865	ENSG00000157315
11	snp24311	18372230	18392230	18382230	-0.910354	0.00845732	11	ENSGALG00000000654	18380395	18382865	ENSG00000259900
11	snp24311	18372230	18392230	18382230	-0.910354	0.00845732	11	ENSGALG00000000657	18383995	18391771	ENSG00000132604
11	snp23141	2646885	2666885	2656885	-0.891031	0.00915012	11	ENSGALG00000021324	2649333	2650811	ENSG00000189181
11	snp23141	2646885	2666885	2656885	-0.891031	0.00915012	11	ENSGALG00000021324	2649333	2650811	ENSG00000241128
11	snp23141	2646885	2666885	2656885	-0.891031	0.00915012	11	ENSGALG00000021324	2649333	2650811	ENSG00000177174
11	snp23141	2646885	2666885	2656885	-0.891031	0.00915012	11	ENSGALG00000021324	2649333	2650811	ENSG00000196772
11	snp23141	2646885	2666885	2656885	-0.891031	0.00915012	11	ENSGALG00000021324	2649333	2650811	ENSG00000153230
11	snp23141	2646885	2666885	2656885	-0.891031	0.00915012	11	ENSGALG00000021324	2649333	2650811	ENSG00000204695
11	snp23141	2646885	2666885	2656885	-0.891031	0.00915012	11	ENSGALG00000003330	2659793	2660911
11	snp24300	18370781	18390781	18380781	-0.869688	0.00997262	11	ENSGALG00000023447	18371567	18374690
11	snp24300	18370781	18390781	18380781	-0.869688	0.00997262	11	ENSGALG00000000641	18376040	18378680	ENSG00000272617
11	snp24300	18370781	18390781	18380781	-0.869688	0.00997262	11	ENSGALG00000000641	18376040	18378680	ENSG00000213380
11	snp24300	18370781	18390781	18380781	-0.869688	0.00997262	11	ENSGALG00000000641	18376040	18378680	ENSG00000260371
11	snp24300	18370781	18390781	18380781	-0.869688	0.00997262	11	ENSGALG00000000650	18378690	18380054	ENSG00000132603
11	snp24300	18370781	18390781	18380781	-0.869688	0.00997262	11	ENSGALG00000000654	18380395	18382865	ENSG00000157315
11	snp24300	18370781	18390781	18380781	-0.869688	0.00997262	11	ENSGALG00000000654	18380395	18382865	ENSG00000259900
12	snp26743	19251448	19271448	19261448	-1.18192	0.00257797	12	ENSGALG00000008351	19261585	19265022	ENSG00000182533
12	snp26743	19251448	19271448	19261448	-1.18192	0.00257797	12	ENSGALG00000003138	19266278	19269440	ENSG00000180914
12	snp26744	19251449	19271449	19261449	-1.18125	0.00258602	12	ENSGALG00000008351	19261585	19265022	ENSG00000182533
12	snp26744	19251449	19271449	19261449	-1.18125	0.00258602	12	ENSGALG00000003138	19266278	19269440	ENSG00000180914
12	snp26745	19251455	19271455	19261455	-1.17845	0.00261993	12	ENSGALG00000008351	19261585	19265022	ENSG00000182533
12	snp26745	19251455	19271455	19261455	-1.17845	0.00261993	12	ENSGALG00000003138	19266278	19269440	ENSG00000180914
12	snp26741	19246799	19266799	19256799	-1.08079	0.00408482	12	ENSGALG00000008351	19261585	19265022	ENSG00000182533
12	snp26742	19249913	19269913	19259913	-1.05808	0.0045164	12	ENSGALG00000008351	19261585	19265022	ENSG00000182533
12	snp26742	19249913	19269913	19259913	-1.05808	0.0045164	12	ENSGALG00000003138	19266278	19269440	ENSG00000180914
12	snp26746	19259074	19279074	19269074	-0.885397	0.00936126	12	ENSGALG00000008351	19261585	19265022	ENSG00000182533
12	snp26746	19259074	19279074	19269074	-0.885397	0.00936126	12	ENSGALG00000003138	19266278	19269440	ENSG00000180914
13	snp27370	2804648	2824648	2814648	-1.1768	0.0026401	13	ENSGALG00000002184	2681554	2828621	ENSG00000204764
13	snp27367	2763526	2783526	2773526	-1.17012	0.00272319	13	ENSGALG00000002184	2681554	2828621	ENSG00000204764
13	snp27368	2763553	2783553	2773553	-1.15937	0.00286188	13	ENSGALG00000002184	2681554	2828621	ENSG00000204764
13	snp27366	2750932	2770932	2760932	-1.1385	0.00314945	13	ENSGALG00000002184	2681554	2828621	ENSG00000204764
13	snp27365	2750927	2770927	2760927	-1.13729	0.0031669	13	ENSGALG00000002184	2681554	2828621	ENSG00000204764
13	snp27364	2750926	2770926	2760926	-1.13674	0.00317485	13	ENSGALG00000002184	2681554	2828621	ENSG00000204764
13	snp27363	2750915	2770915	2760915	-1.13585	0.00318777	13	ENSGALG00000002184	2681554	2828621	ENSG00000204764
13	snp27374	2807876	2827876	2817876	-1.11491	0.00350561	13	ENSGALG00000002184	2681554	2828621	ENSG00000204764
13	snp27372	2807787	2827787	2817787	-1.09334	0.0038625	13	ENSGALG00000002184	2681554	2828621	ENSG00000204764
13	snp27373	2807795	2827795	2817795	-1.09334	0.0038625	13	ENSGALG00000002184	2681554	2828621	ENSG00000204764
13	snp27371	2804683	2824683	2814683	-1.05975	0.00448333	13	ENSGALG00000002184	2681554	2828621	ENSG00000204764
13	snp27369	2763607	2783607	2773607	-0.991965	0.00601367	13	ENSGALG00000002184	2681554	2828621	ENSG00000204764
13	snp27375	2807892	2827892	2817892	-0.945703	0.00730833	13	ENSGALG00000002184	2681554	2828621	ENSG00000204764
13	snp27362	2750914	2770914	2760914	-0.94384	0.00736526	13	ENSGALG00000002184	2681554	2828621	ENSG00000204764
13	snp27361	2750698	2770698	2760698	-0.932892	0.00770778	13	ENSGALG00000002184	2681554	2828621	ENSG00000204764
13	snp27533	4713293	4733293	4723293	-0.912066	0.00839822	13	ENSGALG00000001768	4187413	4738485	ENSG00000145934
14	snp30008	5799566	5819566	5809566	-1.13529	0.00319592	14	ENSGALG00000005281	5758773	5913351	ENSG00000103227
14	snp30007	5777271	5797271	5787271	-0.931228	0.00776105	14	ENSGALG00000005281	5758773	5913351	ENSG00000103227
14	snp30007	5777271	5797271	5787271	-0.931228	0.00776105	14	ENSGALG00000025535	5786820	5786898
14	snp30009	5799606	5819606	5809606	-0.90158	0.00876598	14	ENSGALG00000005281	5758773	5913351	ENSG00000103227
15	snp31666	2216596	2236596	2226596	-0.869163	0.00999364	15	ENSGALG00000025354	2225214	2225316
17	snp33762	402485	422485	412485	-1.50908	0.00050212	17	ENSGALG00000009054	411603	413332	ENSG00000244187
17	snp33762	402485	422485	412485	-1.50908	0.00050212	17	ENSGALG00000026027	415522	418106	ENSG00000169583
17	snp33764	411971	431971	421971	-1.42921	0.000764369	17	ENSGALG00000026027	415522	418106	ENSG00000169583
17	snp33759	402319	422319	412319	-1.4154	0.000820848	17	ENSGALG00000009058	402427	410036	ENSG00000054179
17	snp33759	402319	422319	412319	-1.4154	0.000820848	17	ENSGALG00000009054	411603	413332	ENSG00000244187
17	snp33759	402319	422319	412319	-1.4154	0.000820848	17	ENSGALG00000026027	415522	418106	ENSG00000169583
17	snp33761	402365	422365	412365	-1.40001	0.000888297	17	ENSGALG00000009058	402427	410036	ENSG00000054179
17	snp33761	402365	422365	412365	-1.40001	0.000888297	17	ENSGALG00000009054	411603	413332	ENSG00000244187
17	snp33761	402365	422365	412365	-1.40001	0.000888297	17	ENSGALG00000026027	415522	418106	ENSG00000169583
17	snp33745	287187	307187	297187	-1.3894	0.000937724	17	ENSGALG00000009123	288267	296588
17	snp33763	402545	422545	412545	-1.38494	0.000959246	17	ENSGALG00000009054	411603	413332	ENSG00000244187
17	snp33763	402545	422545	412545	-1.38494	0.000959246	17	ENSGALG00000026027	415522	418106	ENSG00000169583
17	snp33760	402336	422336	412336	-1.28338	0.00159004	17	ENSGALG00000009058	402427	410036	ENSG00000054179
17	snp33760	402336	422336	412336	-1.28338	0.00159004	17	ENSGALG00000009054	411603	413332	ENSG00000244187
17	snp33760	402336	422336	412336	-1.28338	0.00159004	17	ENSGALG00000026027	415522	418106	ENSG00000169583
17	snp33766	422667	442667	432667	-1.28271	0.00159524	17	ENSGALG00000001226	420847	451524	ENSG00000107331
17	snp33744	279756	299756	289756	-1.20719	0.00229024	17	ENSGALG00000009123	288267	296588
17	snp33750	307019	327019	317019	-1.18395	0.0025537	17	ENSGALG00000009120	319758	324829
17	snp33758	402302	422302	412302	-1.07349	0.00421934	17	ENSGALG00000009058	402427	410036	ENSG00000054179
17	snp33758	402302	422302	412302	-1.07349	0.00421934	17	ENSGALG00000009054	411603	413332	ENSG00000244187
17	snp33758	402302	422302	412302	-1.07349	0.00421934	17	ENSGALG00000026027	415522	418106	ENSG00000169583
17	snp33767	422724	442724	432724	-0.932819	0.00771011	17	ENSGALG00000001226	420847	451524	ENSG00000107331
17	snp33773	463987	483987	473987	-0.909687	0.00848044	17	ENSGALG00000009039	466948	473521	ENSG00000107281
17	snp33772	458682	478682	468682	-0.900576	0.00880192	17	ENSGALG00000026574	460123	461472	ENSG00000204531
17	snp33772	458682	478682	468682	-0.900576	0.00880192	17	ENSGALG00000026574	460123	461472	ENSG00000212993
17	snp33772	458682	478682	468682	-0.900576	0.00880192	17	ENSGALG00000026574	460123	461472	ENSG00000248483
17	snp33772	458682	478682	468682	-0.900576	0.00880192	17	ENSGALG00000009039	466948	473521	ENSG00000107281
17	snp33742	230810	250810	240810	-0.888743	0.00923535	17	ENSGALG00000021211	236897	239605	ENSG00000180644
17	snp33742	230810	250810	240810	-0.888743	0.00923535	17	ENSGALG00000021212	241044	244747	ENSG00000196118
17	snp33771	458671	478671	468671	-0.87181	0.00988805	17	ENSGALG00000026574	460123	461472	ENSG00000204531
17	snp33771	458671	478671	468671	-0.87181	0.00988805	17	ENSGALG00000026574	460123	461472	ENSG00000212993
17	snp33771	458671	478671	468671	-0.87181	0.00988805	17	ENSGALG00000026574	460123	461472	ENSG00000248483
17	snp33771	458671	478671	468671	-0.87181	0.00988805	17	ENSGALG00000009039	466948	473521	ENSG00000107281
19	snp38120	5949273	5969273	5959273	-0.917884	0.00820007	19	ENSGALG00000004035	5961504	5965318	ENSG00000108255
19	snp38121	5949429	5969429	5959429	-0.911834	0.00840621	19	ENSGALG00000004035	5961504	5965318	ENSG00000108255
24	snp57869	4266995	4286995	4276995	-0.935026	0.00763994	24	ENSGALG00000006795	4269725	4275800	ENSG00000172350
24	snp57869	4266995	4286995	4276995	-0.935026	0.00763994	24	ENSGALG00000006806	4281656	4285464	ENSG00000172273
24	snp57868	4266843	4286843	4276843	-0.904849	0.00864984	24	ENSGALG00000006795	4269725	4275800	ENSG00000172350
24	snp57868	4266843	4286843	4276843	-0.904849	0.00864984	24	ENSGALG00000006806	4281656	4285464	ENSG00000172273
26	snp58735	489910	509910	499910	-1.06211	0.00443696	26	ENSGALG00000000518	500629	507262	ENSG00000117153
26	snp58735	489910	509910	499910	-1.06211	0.00443696	26	ENSGALG00000000436	508884	509687	ENSG00000183155
26	snp58736	489924	509924	499924	-1.01174	0.00552534	26	ENSGALG00000000518	500629	507262	ENSG00000117153
26	snp58736	489924	509924	499924	-1.01174	0.00552534	26	ENSGALG00000000436	508884	509687	ENSG00000183155
26	snp58734	488598	508598	498598	-0.966464	0.00669968	26	ENSGALG00000000518	500629	507262	ENSG00000117153
27	snp60737	4430064	4450064	4440064	-1.0457	0.00476843	27	ENSGALG00000028931	4442296	4446537	ENSG00000141753
27	snp60616	3788526	3808526	3798526	-0.891252	0.00914192	27	ENSGALG00000027305	3711055	3815879	ENSG00000141293

## Sheet: Sheet1
ENSGALG00000021211
ENSGALG00000021212
ENSGALG00000009123
ENSGALG00000009120
ENSGALG00000009058
ENSGALG00000009054
ENSGALG00000026027
ENSGALG00000001226
ENSGALG00000026574
ENSGALG00000009039
ENSGALG00000007370
ENSGALG00000007374
ENSGALG00000021324
ENSGALG00000003330
ENSGALG00000023447
ENSGALG00000000641
ENSGALG00000000650
ENSGALG00000000654
ENSGALG00000000657
ENSGALG00000005281
ENSGALG00000009661
ENSGALG00000010371
ENSGALG00000010564
ENSGALG00000011184
ENSGALG00000020193
ENSGALG00000011190
ENSGALG00000013776
ENSGALG00000004035
ENSGALG00000003821
ENSGALG00000003899
ENSGALG00000016105
ENSGALG00000002184
ENSGALG00000001768
ENSGALG00000027305
ENSGALG00000028931
ENSGALG00000008351
ENSGALG00000003138
ENSGALG00000006795
ENSGALG00000006806
ENSGALG00000019713
ENSGALG00000009078
ENSGALG00000009034
ENSGALG00000006498
ENSGALG00000000518
ENSGALG00000000436
ENSGALG00000007914
ENSGALG00000010313
ENSGALG00000015573
ENSGALG00000026341
ENSGALG00000028186
ENSGALG00000022787
ENSGALG00000016807
ENSGALG00000025354
ENSGALG00000025535
