# Supplementary material for: Identifying Genetic Differences Between Dongxiang Blue-Shelled and White Leghorn Chickens Using Sequencing Data
Source: G3 (Bethesda). 2017 Nov 29;8(2):469–76. doi: 10.1534/g3.117.300382 (PMC5919749; doi:10.1534/g3.117.300382)
Supplement: Supplementary file 1 [file 469FileS1.zip › The_results_of_XPEHH/Biological_function_annotation_of_white_chicken_by_XPEHH.xls]

## Sheet: 100%
1	snp10216	95655016	95675016	95665016	3.45939	1.42e-05	1	ENSGALG00000015511	95642548	95948471	ENSG00000169855		免疫性状	ROBO1
1	snp10215	95654984	95674984	95664984	3.43666	1.65e-05	1	ENSGALG00000015511	95642548	95948471	ENSG00000169855
1	snp10217	95655044	95675044	95665044	3.41004	1.97e-05	1	ENSGALG00000015511	95642548	95948471	ENSG00000169855
1	snp10281	97455763	97475763	97465763	3.33463	3.19e-05	1	ENSGALG00000015679	97445928	97480511	ENSG00000155307		免疫性状	SAMAN1
1	snp10213	95654506	95674506	95664506	3.31476	3.62e-05	1	ENSGALG00000015511	95642548	95948471	ENSG00000169855
1	snp10214	95654536	95674536	95664536	3.31287	3.67e-05	1	ENSGALG00000015511	95642548	95948471	ENSG00000169855
1	snp10212	95654490	95674490	95664490	3.31148	3.7e-05	1	ENSGALG00000015511	95642548	95948471	ENSG00000169855
1	snp10211	95654419	95674419	95664419	3.27582	4.62e-05	1	ENSGALG00000015511	95642548	95948471	ENSG00000169855
1	snp10218	95655127	95675127	95665127	3.26859	4.84e-05	1	ENSGALG00000015511	95642548	95948471	ENSG00000169855
1	snp10276	97402769	97422769	97412769	3.19091	7.79e-05	1	ENSGALG00000019201	97411085	97418694	ENSG00000155304		HSPA13
1	snp10314	97960391	97980391	97970391	3.1699	8.84e-05	1	ENSGALG00000015693	97936529	98030131	ENSG00000155313		USP25	泛素特异性蛋白酶
1	snp10210	95654382	95674382	95664382	3.16762	8.96e-05	1	ENSGALG00000015511	95642548	95948471	ENSG00000169855
1	snp10219	95655141	95675141	95665141	3.16639	9.02e-05	1	ENSGALG00000015511	95642548	95948471	ENSG00000169855
1	snp10209	95654236	95674236	95664236	3.13487	0.00010889	1	ENSGALG00000015511	95642548	95948471	ENSG00000169855
1	snp10220	95666532	95686532	95676532	3.10709	0.000128265	1	ENSGALG00000015511	95642548	95948471	ENSG00000169855
1	snp10313	97939793	97959793	97949793	3.09105	0.000140879	1	ENSGALG00000015693	97936529	98030131	ENSG00000155313
1	snp10312	97939782	97959782	97949782	3.08253	0.000148043	1	ENSGALG00000015693	97936529	98030131	ENSG00000155313
1	snp10315	97960440	97980440	97970440	3.07397	0.000155583	1	ENSGALG00000015693	97936529	98030131	ENSG00000155313
1	snp10208	95654160	95674160	95664160	3.01606	0.000216836	1	ENSGALG00000015511	95642548	95948471	ENSG00000169855
1	snp10275	97385403	97405403	97395403	2.96381	0.000290763	1	ENSGALG00000015675	97373313	97406932
1	snp10316	97960468	97980468	97970468	2.91883	0.00037256	1	ENSGALG00000015693	97936529	98030131	ENSG00000155313
1	snp10221	95666621	95686621	95676621	2.90551	0.000400606	1	ENSGALG00000015511	95642548	95948471	ENSG00000169855
1	snp10288	97515234	97535234	97525234	2.89743	0.000418561	1	ENSGALG00000028720	97525719	97527336
1	snp5301	51082517	51102517	51092517	2.88363	0.000450963	1	ENSGALG00000012436	51083236	51095519	ENSG00000100065
1	snp5302	51082812	51102812	51092812	2.85485	0.000526148	1	ENSGALG00000012436	51083236	51095519	ENSG00000100065
1	snp10222	95666660	95686660	95676660	2.80425	0.000687064	1	ENSGALG00000015511	95642548	95948471	ENSG00000169855
1	snp5303	51082874	51102874	51092874	2.80048	0.000700708	1	ENSGALG00000012436	51083236	51095519	ENSG00000100065
1	snp5304	51082882	51102882	51092882	2.79987	0.000702939	1	ENSGALG00000012436	51083236	51095519	ENSG00000100065
1	snp10223	95666673	95686673	95676673	2.79629	0.000716166	1	ENSGALG00000015511	95642548	95948471	ENSG00000169855
1	snp5305	51083062	51103062	51093062	2.77291	0.00080834	1	ENSGALG00000012436	51083236	51095519	ENSG00000100065
1	snp5300	51082466	51102466	51092466	2.76909	0.000824399	1	ENSGALG00000012436	51083236	51095519	ENSG00000100065
1	snp8250	78795448	78815448	78805448	2.74749	0.00092086	1	ENSGALG00000014820	78807626	78815160	ENSG00000134258
1	snp10317	97973679	97993679	97983679	2.71542	0.00108331	1	ENSGALG00000015693	97936529	98030131	ENSG00000155313
1	snp10636	102048741	102068741	102058741	2.68964	0.00123251	1	ENSGALG00000015770	101945902	102105676	ENSG00000142192
1	snp10637	102048742	102068742	102058742	2.68964	0.00123251	1	ENSGALG00000015770	101945902	102105676	ENSG00000142192
1	snp5299	51082438	51102438	51092438	2.67178	0.00134666	1	ENSGALG00000012436	51083236	51095519	ENSG00000100065
1	snp8253	78814472	78834472	78824472	2.63978	0.00157561	1	ENSGALG00000014822	78816050	78833506	ENSG00000178971
1	snp18578	181505411	181525411	181515411	2.61426	0.00178305	1	ENSGALG00000017180	181451103	181589260	ENSG00000187240
1	snp8251	78801241	78821241	78811241	2.61024	0.0018179	1	ENSGALG00000014820	78807626	78815160	ENSG00000134258
1	snp8252	78802378	78822378	78812378	2.58093	0.00209132	1	ENSGALG00000014820	78807626	78815160	ENSG00000134258
1	snp10635	102046115	102066115	102056115	2.57467	0.00215435	1	ENSGALG00000015770	101945902	102105676	ENSG00000142192
1	snp5298	51082310	51102310	51092310	2.56866	0.00221648	1	ENSGALG00000012436	51083236	51095519	ENSG00000100065
1	snp10614	101874802	101894802	101884802	2.54593	0.00246639	1	ENSGALG00000015751	101882851	101884143	ENSG00000154723
1	snp18577	181505410	181525410	181515410	2.54309	0.00249935	1	ENSGALG00000017180	181451103	181589260	ENSG00000187240
1	snp10613	101874800	101894800	101884800	2.54202	0.00251186	1	ENSGALG00000015751	101882851	101884143	ENSG00000154723
1	snp10615	101874815	101894815	101884815	2.54103	0.0025235	1	ENSGALG00000015751	101882851	101884143	ENSG00000154723
1	snp10616	101874868	101894868	101884868	2.5317	0.00263555	1	ENSGALG00000015751	101882851	101884143	ENSG00000154723
1	snp18576	181503100	181523100	181513100	2.50023	0.00304741	1	ENSGALG00000017180	181451103	181589260	ENSG00000187240
1	snp8239	78720902	78740902	78730902	2.49847	0.00307207	1	ENSGALG00000014812	78705663	78744868	ENSG00000072858
1	snp18579	181505412	181525412	181515412	2.49685	0.00309493	1	ENSGALG00000017180	181451103	181589260	ENSG00000187240
1	snp10618	101881456	101901456	101891456	2.48924	0.00320437	1	ENSGALG00000015751	101882851	101884143	ENSG00000154723
1	snp10661	102358811	102378811	102368811	2.47732	0.00338279	1	ENSGALG00000015792	102362466	102371203	ENSG00000154734
1	snp10612	101870789	101890789	101880789	2.47314	0.00344744	1	ENSGALG00000015751	101882851	101884143	ENSG00000154723
1	snp14731	143862896	143882896	143872896	2.47137	0.00347515	1	ENSGALG00000016880	143798561	143884756	ENSG00000134882
1	snp14731	143862896	143882896	143872896	2.47137	0.00347515	1	ENSGALG00000022750	143874787	143880033	ENSG00000125245
1	snp10240	96244816	96264816	96254816	2.46889	0.00351431	1	ENSGALG00000015519	96240667	96396977	ENSG00000185008
1	snp14734	143865665	143885665	143875665	2.46407	0.00359156	1	ENSGALG00000022750	143874787	143880033	ENSG00000125245
1	snp14735	143865675	143885675	143875675	2.45996	0.00365863	1	ENSGALG00000022750	143874787	143880033	ENSG00000125245
1	snp14730	143862858	143882858	143872858	2.45829	0.0036862	1	ENSGALG00000016880	143798561	143884756	ENSG00000134882
1	snp14730	143862858	143882858	143872858	2.45829	0.0036862	1	ENSGALG00000022750	143874787	143880033	ENSG00000125245
1	snp10619	101889344	101909344	101899344	2.44003	0.00400005	1	ENSGALG00000015763	101884330	101914059	ENSG00000154727
1	snp10621	101889669	101909669	101899669	2.43242	0.00413777	1	ENSGALG00000015763	101884330	101914059	ENSG00000154727
1	snp10620	101889452	101909452	101899452	2.42835	0.00421315	1	ENSGALG00000015763	101884330	101914059	ENSG00000154727
1	snp1408	6444671	6464671	6454671	2.42813	0.00421726	1	ENSGALG00000009866	6257392	6474294	ENSG00000183049
1	snp18575	181502938	181522938	181512938	2.42468	0.00428218	1	ENSGALG00000017180	181451103	181589260	ENSG00000187240
1	snp10246	96376875	96396875	96386875	2.40459	0.00467825	1	ENSGALG00000015519	96240667	96396977	ENSG00000185008
1	snp8237	78720801	78740801	78730801	2.40409	0.00468851	1	ENSGALG00000014812	78705663	78744868	ENSG00000072858
1	snp10638	102048773	102068773	102058773	2.4035	0.00470064	1	ENSGALG00000015770	101945902	102105676	ENSG00000142192
1	snp10634	102046086	102066086	102056086	2.39904	0.00479328	1	ENSGALG00000015770	101945902	102105676	ENSG00000142192
1	snp8240	78722458	78742458	78732458	2.39876	0.00479915	1	ENSGALG00000014812	78705663	78744868	ENSG00000072858
1	snp8241	78722531	78742531	78732531	2.39876	0.00479915	1	ENSGALG00000014812	78705663	78744868	ENSG00000072858
1	snp10633	102046085	102066085	102056085	2.39875	0.00479936	1	ENSGALG00000015770	101945902	102105676	ENSG00000142192
1	snp1409	6444898	6464898	6454898	2.39685	0.00483936	1	ENSGALG00000009866	6257392	6474294	ENSG00000183049
1	snp8238	78720869	78740869	78730869	2.38629	0.00506714	1	ENSGALG00000014812	78705663	78744868	ENSG00000072858
1	snp8235	78719654	78739654	78729654	2.38504	0.00509472	1	ENSGALG00000014812	78705663	78744868	ENSG00000072858
1	snp18580	181505507	181525507	181515507	2.37798	0.00525304	1	ENSGALG00000017180	181451103	181589260	ENSG00000187240
1	snp10617	101874977	101894977	101884977	2.3732	0.00536271	1	ENSGALG00000015751	101882851	101884143	ENSG00000154723
1	snp14732	143865624	143885624	143875624	2.37296	0.00536827	1	ENSGALG00000022750	143874787	143880033	ENSG00000125245
1	snp10245	96374870	96394870	96384870	2.36901	0.0054605	1	ENSGALG00000015519	96240667	96396977	ENSG00000185008
1	snp10231	95880859	95900859	95890859	2.36775	0.00549022	1	ENSGALG00000015511	95642548	95948471	ENSG00000169855
1	snp14733	143865664	143885664	143875664	2.36405	0.00557832	1	ENSGALG00000022750	143874787	143880033	ENSG00000125245
1	snp8234	78719390	78739390	78729390	2.36099	0.00565212	1	ENSGALG00000014812	78705663	78744868	ENSG00000072858
1	snp5297	51077451	51097451	51087451	2.3599	0.00567862	1	ENSGALG00000012436	51083236	51095519	ENSG00000100065
1	snp5296	51077439	51097439	51087439	2.35674	0.00575607	1	ENSGALG00000012436	51083236	51095519	ENSG00000100065
1	snp8236	78719818	78739818	78729818	2.35494	0.0058006	1	ENSGALG00000014812	78705663	78744868	ENSG00000072858
1	snp10660	102358578	102378578	102368578	2.34277	0.0061098	1	ENSGALG00000015792	102362466	102371203	ENSG00000154734
1	snp1407	6444661	6464661	6454661	2.34175	0.00613637	1	ENSGALG00000009866	6257392	6474294	ENSG00000183049
1	snp18674	182325601	182345601	182335601	2.33325	0.00636176	1	ENSGALG00000017194	182261070	182354066	ENSG00000137672
1	snp10659	102358517	102378517	102368517	2.32697	0.00653296	1	ENSGALG00000015792	102362466	102371203	ENSG00000154734
1	snp10242	96339249	96359249	96349249	2.32679	0.00653793	1	ENSGALG00000015519	96240667	96396977	ENSG00000185008
1	snp5198	50581176	50601176	50591176	2.31399	0.00689978	1	ENSGALG00000012178	50582287	50594411	ENSG00000100311
1	snp10224	95680343	95700343	95690343	2.30994	0.0070179	1	ENSGALG00000015511	95642548	95948471	ENSG00000169855
1	snp4106	37870973	37890973	37880973	2.30875	0.00705294	1	ENSGALG00000010238	37871087	37885437	ENSG00000187109
1	snp10632	102036712	102056712	102046712	2.30053	0.00729926	1	ENSGALG00000015770	101945902	102105676	ENSG00000142192
1	snp10318	97973714	97993714	97983714	2.2961	0.00743512	1	ENSGALG00000015693	97936529	98030131	ENSG00000155313
1	snp1425	6582324	6602324	6592324	2.28835	0.00767818	1	ENSGALG00000005870	6582223	6603252	ENSG00000065328		繁殖性状	OSBP2
1	snp1431	6597420	6617420	6607420	2.28264	0.0078617	1	ENSGALG00000014565	6604839	6614012	ENSG00000107537
1	snp18581	181505516	181525516	181515516	2.27931	0.0079705	1	ENSGALG00000017180	181451103	181589260	ENSG00000187240
1	snp10631	102036695	102056695	102046695	2.27404	0.0081454	1	ENSGALG00000015770	101945902	102105676	ENSG00000142192
1	snp10244	96339420	96359420	96349420	2.26648	0.00840217	1	ENSGALG00000015519	96240667	96396977	ENSG00000185008
1	snp10243	96339380	96359380	96349380	2.26641	0.00840458	1	ENSGALG00000015519	96240667	96396977	ENSG00000185008
1	snp18675	182326149	182346149	182336149	2.26017	0.00862191	1	ENSGALG00000017194	182261070	182354066	ENSG00000137672
1	snp9813	90827363	90847363	90837363	2.2491	0.00901959	1	ENSGALG00000015435	90781478	90861444	ENSG00000143164
1	snp10241	96339248	96359248	96349248	2.24635	0.00912085	1	ENSGALG00000015519	96240667	96396977	ENSG00000185008
1	snp18673	182311373	182331373	182321373	2.24235	0.00926989	1	ENSGALG00000017194	182261070	182354066	ENSG00000137672
1	snp18672	182311198	182331198	182321198	2.24094	0.00932294	1	ENSGALG00000017194	182261070	182354066	ENSG00000137672
1	snp10225	95680403	95700403	95690403	2.24041	0.00934295	1	ENSGALG00000015511	95642548	95948471	ENSG00000169855
1	snp10226	95680446	95700446	95690446	2.24041	0.00934295	1	ENSGALG00000015511	95642548	95948471	ENSG00000169855
1	snp8232	78719096	78739096	78729096	2.23681	0.00947985	1	ENSGALG00000014812	78705663	78744868	ENSG00000072858
1	snp8398	79794195	79814195	79804195	2.23223	0.00965654	1	ENSGALG00000015016	79783606	79814414	ENSG00000163393
1	snp8245	78759349	78779349	78769349	2.2311	0.00970058	1	ENSGALG00000014816	78750180	78781144	ENSG00000163611
2	snp46126	77715771	77735771	77725771	3.02605	0.000204872	2	ENSGALG00000014502	77511119	77761897	ENSG00000144283
2	snp46120	77704539	77724539	77714539	3.00171	0.000235166	2	ENSGALG00000014502	77511119	77761897	ENSG00000144283
2	snp46121	77704544	77724544	77714544	2.95233	0.00030988	2	ENSGALG00000014502	77511119	77761897	ENSG00000144283
2	snp46124	77715703	77735703	77725703	2.90298	0.00040615	2	ENSGALG00000014502	77511119	77761897	ENSG00000144283
2	snp46125	77715736	77735736	77725736	2.89793	0.000417429	2	ENSGALG00000014502	77511119	77761897	ENSG00000144283
2	snp46123	77715635	77735635	77725635	2.89709	0.000419333	2	ENSGALG00000014502	77511119	77761897	ENSG00000144283
2	snp46122	77715618	77735618	77725618	2.89674	0.000420128	2	ENSGALG00000014502	77511119	77761897	ENSG00000144283
2	snp46119	77701413	77721413	77711413	2.84859	0.000543967	2	ENSGALG00000014502	77511119	77761897	ENSG00000144283
2	snp46118	77701242	77721242	77711242	2.84856	0.000544054	2	ENSGALG00000014502	77511119	77761897	ENSG00000144283
2	snp46127	77715776	77735776	77725776	2.77966	0.000780666	2	ENSGALG00000014502	77511119	77761897	ENSG00000144283
2	snp46117	77701240	77721240	77711240	2.60345	0.00187818	2	ENSGALG00000014502	77511119	77761897	ENSG00000144283
2	snp51784	140267707	140287707	140277707	2.52495	0.0027194	2	ENSGALG00000026368	140254837	140364260
2	snp44662	61154158	61174158	61164158	2.4497	0.00383098	2	ENSGALG00000012702	61148473	61353917	ENSG00000008083
2	snp46131	77738546	77758546	77748546	2.41042	0.00456007	2	ENSGALG00000014502	77511119	77761897	ENSG00000144283
2	snp51783	140267695	140287695	140277695	2.40128	0.00474655	2	ENSGALG00000026368	140254837	140364260
2	snp46132	77738550	77758550	77748550	2.37684	0.00527901	2	ENSGALG00000014502	77511119	77761897	ENSG00000144283
2	snp46116	77690418	77710418	77700418	2.3691	0.00545839	2	ENSGALG00000014502	77511119	77761897	ENSG00000144283
2	snp50293	125799792	125819792	125809792	2.36395	0.00558072	2	ENSGALG00000015954	125802915	125811572	ENSG00000164949
2	snp44661	61153983	61173983	61163983	2.36045	0.00566524	2	ENSGALG00000012702	61148473	61353917	ENSG00000008083
2	snp50295	125800114	125820114	125810114	2.34996	0.00592541	2	ENSGALG00000015954	125802915	125811572	ENSG00000164949
2	snp50294	125799876	125819876	125809876	2.33903	0.00620771	2	ENSGALG00000015954	125802915	125811572	ENSG00000164949
2	snp46115	77683773	77703773	77693773	2.32094	0.00670117	2	ENSGALG00000014502	77511119	77761897	ENSG00000144283
2	snp46130	77732592	77752592	77742592	2.32048	0.00671416	2	ENSGALG00000014502	77511119	77761897	ENSG00000144283
2	snp46114	77683767	77703767	77693767	2.31898	0.00675666	2	ENSGALG00000014502	77511119	77761897	ENSG00000144283
2	snp46128	77732437	77752437	77742437	2.30983	0.00702113	2	ENSGALG00000014502	77511119	77761897	ENSG00000144283
2	snp46129	77732442	77752442	77742442	2.30547	0.00715033	2	ENSGALG00000014502	77511119	77761897	ENSG00000144283
2	snp46222	78372144	78392144	78382144	2.30485	0.00716888	2	ENSGALG00000013035	78377186	78379177	ENSG00000187550
2	snp50292	125799785	125819785	125809785	2.29876	0.00735328	2	ENSGALG00000015954	125802915	125811572	ENSG00000164949
2	snp49523	117344772	117364772	117354772	2.29725	0.00739964	2	ENSGALG00000015634	117350076	117361786	ENSG00000164764
2	snp46221	78372137	78392137	78382137	2.29707	0.00740518	2	ENSGALG00000013035	78377186	78379177	ENSG00000187550
2	snp49522	117344718	117364718	117354718	2.29402	0.00749968	2	ENSGALG00000015634	117350076	117361786	ENSG00000164764
2	snp46223	78372148	78392148	78382148	2.28948	0.00764231	2	ENSGALG00000013035	78377186	78379177	ENSG00000187550
2	snp41250	25125038	25145038	25135038	2.28914	0.00765308	2	ENSGALG00000010708	25083005	25153167	ENSG00000003147
2	snp41251	25125039	25145039	25135039	2.28914	0.00765308	2	ENSGALG00000010708	25083005	25153167	ENSG00000003147
2	snp46113	77683757	77703757	77693757	2.28825	0.00768136	2	ENSGALG00000014502	77511119	77761897	ENSG00000144283
2	snp50724	129342373	129362373	129352373	2.28428	0.0078086	2	ENSGALG00000016074	129328906	129695917	ENSG00000176406
2	snp50723	129342359	129362359	129352359	2.28412	0.00781377	2	ENSGALG00000016074	129328906	129695917	ENSG00000176406
2	snp50725	129342412	129362412	129352412	2.28408	0.00781506	2	ENSGALG00000016074	129328906	129695917	ENSG00000176406
2	snp46225	78372286	78392286	78382286	2.27614	0.0080753	2	ENSGALG00000013035	78377186	78379177	ENSG00000187550
2	snp51785	140267945	140287945	140277945	2.25796	0.00870005	2	ENSGALG00000026368	140254837	140364260
2	snp44660	61153960	61173960	61163960	2.25439	0.00882759	2	ENSGALG00000012702	61148473	61353917	ENSG00000008083
2	snp42217	40132276	40152276	40142276	2.24949	0.00900531	2	ENSGALG00000011439	39840170	40183497	ENSG00000186288
2	snp42217	40132276	40152276	40142276	2.24949	0.00900531	2	ENSGALG00000011439	39840170	40183497	ENSG00000184388
2	snp42217	40132276	40152276	40142276	2.24949	0.00900531	2	ENSGALG00000011439	39840170	40183497	ENSG00000144642
3	snp64432	29600981	29620981	29610981	3.14947	9.98e-05	3	ENSGALG00000010171	29611732	29620288	ENSG00000146232
3	snp64429	29587487	29607487	29597487	3.11624	0.000121552	3	ENSGALG00000010169	29598171	29599577	ENSG00000178233
3	snp64429	29587487	29607487	29597487	3.11624	0.000121552	3	ENSGALG00000010169	29598171	29599577	ENSG00000272442
3	snp64440	29657837	29677837	29667837	3.10996	0.000126123	3	ENSGALG00000023241	29668180	29669945
3	snp64433	29601116	29621116	29611116	3.06986	0.00015933	3	ENSGALG00000010171	29611732	29620288	ENSG00000146232
3	snp64430	29591270	29611270	29601270	3.06802	0.000161034	3	ENSGALG00000010169	29598171	29599577	ENSG00000178233
3	snp64430	29591270	29611270	29601270	3.06802	0.000161034	3	ENSGALG00000010169	29598171	29599577	ENSG00000272442
3	snp71344	107204604	107224604	107214604	3.00015	0.000237243	3	ENSGALG00000018321	107209163	107209246	ENSG00000199080
3	snp71344	107204604	107224604	107214604	3.00015	0.000237243	3	ENSGALG00000018322	107213960	107214035	ENSG00000207604
3	snp64431	29600977	29620977	29610977	2.99758	0.000240703	3	ENSGALG00000010171	29611732	29620288	ENSG00000146232
3	snp71343	107204550	107224550	107214550	2.94528	0.000322193	3	ENSGALG00000018321	107209163	107209246	ENSG00000199080
3	snp71343	107204550	107224550	107214550	2.94528	0.000322193	3	ENSGALG00000018322	107213960	107214035	ENSG00000207604
3	snp71345	107204756	107224756	107214756	2.92431	0.000361559	3	ENSGALG00000018321	107209163	107209246	ENSG00000199080
3	snp71345	107204756	107224756	107214756	2.92431	0.000361559	3	ENSGALG00000018322	107213960	107214035	ENSG00000207604
3	snp71348	107208347	107228347	107218347	2.91257	0.000385505	3	ENSGALG00000018321	107209163	107209246	ENSG00000199080
3	snp71348	107208347	107228347	107218347	2.91257	0.000385505	3	ENSGALG00000018322	107213960	107214035	ENSG00000207604
3	snp64428	29587288	29607288	29597288	2.90405	0.000403796	3	ENSGALG00000010169	29598171	29599577	ENSG00000178233
3	snp64428	29587288	29607288	29597288	2.90405	0.000403796	3	ENSGALG00000010169	29598171	29599577	ENSG00000272442
3	snp71346	107208017	107228017	107218017	2.89239	0.000430136	3	ENSGALG00000018321	107209163	107209246	ENSG00000199080
3	snp71346	107208017	107228017	107218017	2.89239	0.000430136	3	ENSGALG00000018322	107213960	107214035	ENSG00000207604
3	snp71353	107232692	107252692	107242692	2.88843	0.000439438	3	ENSGALG00000016679	107230220	107461810	ENSG00000170927
3	snp71347	107208288	107228288	107218288	2.8654	0.000497334	3	ENSGALG00000018321	107209163	107209246	ENSG00000199080
3	snp71347	107208288	107228288	107218288	2.8654	0.000497334	3	ENSGALG00000018322	107213960	107214035	ENSG00000207604
3	snp64434	29603884	29623884	29613884	2.82877	0.000604134	3	ENSGALG00000010171	29611732	29620288	ENSG00000146232
3	snp71696	109797846	109817846	109807846	2.78607	0.000755196	3	ENSGALG00000016726	109787391	109871532	ENSG00000244694
3	snp64439	29657664	29677664	29667664	2.772	0.00081214	3	ENSGALG00000023241	29668180	29669945
3	snp64385	29342326	29362326	29352326	2.7692	0.000823933	3	ENSGALG00000010145	29337956	29424515	ENSG00000112139
3	snp71695	109797757	109817757	109807757	2.76756	0.000830913	3	ENSGALG00000016726	109787391	109871532	ENSG00000244694
3	snp64387	29343364	29363364	29353364	2.75998	0.000863889	3	ENSGALG00000010145	29337956	29424515	ENSG00000112139
3	snp64427	29578369	29598369	29588369	2.74625	0.0009267	3	ENSGALG00000010165	29583611	29591825	ENSG00000146221
3	snp71694	109797413	109817413	109807413	2.74589	0.000928402	3	ENSGALG00000016726	109787391	109871532	ENSG00000244694
3	snp64386	29342463	29362463	29352463	2.74414	0.000936717	3	ENSGALG00000010145	29337956	29424515	ENSG00000112139
3	snp71354	107232737	107252737	107242737	2.73637	0.000974466	3	ENSGALG00000016679	107230220	107461810	ENSG00000170927
3	snp71325	107102595	107122595	107112595	2.71968	0.00106032	3	ENSGALG00000026552	107103314	107103845
3	snp71325	107102595	107122595	107112595	2.71968	0.00106032	3	ENSGALG00000016672	107105045	107109160	ENSG00000275591
3	snp71352	107232685	107252685	107242685	2.70617	0.00113483	3	ENSGALG00000016679	107230220	107461810	ENSG00000170927
3	snp64389	29353109	29373109	29363109	2.70456	0.00114402	3	ENSGALG00000010145	29337956	29424515	ENSG00000112139
3	snp64388	29345569	29365569	29355569	2.68763	0.0012449	3	ENSGALG00000010145	29337956	29424515	ENSG00000112139
3	snp64390	29353275	29373275	29363275	2.68196	0.00128047	3	ENSGALG00000010145	29337956	29424515	ENSG00000112139
3	snp64384	29339296	29359296	29349296	2.67732	0.00131026	3	ENSGALG00000010145	29337956	29424515	ENSG00000112139
3	snp71349	107208473	107228473	107218473	2.65985	0.0014282	3	ENSGALG00000018321	107209163	107209246	ENSG00000199080
3	snp71349	107208473	107228473	107218473	2.65985	0.0014282	3	ENSGALG00000018322	107213960	107214035	ENSG00000207604
3	snp71324	107102582	107122582	107112582	2.65305	0.00147668	3	ENSGALG00000026552	107103314	107103845
3	snp71324	107102582	107122582	107112582	2.65305	0.00147668	3	ENSGALG00000016672	107105045	107109160	ENSG00000275591
3	snp71342	107199279	107219279	107209279	2.64995	0.00149927	3	ENSGALG00000018321	107209163	107209246	ENSG00000199080
3	snp71342	107199279	107219279	107209279	2.64995	0.00149927	3	ENSGALG00000018322	107213960	107214035	ENSG00000207604
3	snp71355	107232907	107252907	107242907	2.62111	0.00172506	3	ENSGALG00000016679	107230220	107461810	ENSG00000170927
3	snp64391	29353313	29373313	29363313	2.61574	0.00177037	3	ENSGALG00000010145	29337956	29424515	ENSG00000112139
3	snp66857	60762897	60782897	60772897	2.59638	0.00194286	3	ENSGALG00000014868	60764156	60778623	ENSG00000111897
3	snp71350	107208501	107228501	107218501	2.59626	0.00194398	3	ENSGALG00000018321	107209163	107209246	ENSG00000199080
3	snp71350	107208501	107228501	107218501	2.59626	0.00194398	3	ENSGALG00000018322	107213960	107214035	ENSG00000207604
3	snp66856	60762540	60782540	60772540	2.56105	0.00229747	3	ENSGALG00000014868	60764156	60778623	ENSG00000111897
3	snp66855	60762535	60782535	60772535	2.54699	0.00245419	3	ENSGALG00000014868	60764156	60778623	ENSG00000111897
3	snp64435	29604079	29624079	29614079	2.54169	0.00251574	3	ENSGALG00000010171	29611732	29620288	ENSG00000146232
3	snp64426	29578211	29598211	29588211	2.53208	0.0026309	3	ENSGALG00000010165	29583611	29591825	ENSG00000146221
3	snp64392	29353330	29373330	29363330	2.5254	0.00271373	3	ENSGALG00000010145	29337956	29424515	ENSG00000112139
3	snp66832	60551347	60571347	60561347	2.51988	0.00278395	3	ENSGALG00000014853	60548727	60598139	ENSG00000146352
3	snp66854	60762489	60782489	60772489	2.51492	0.00284844	3	ENSGALG00000014868	60764156	60778623	ENSG00000111897
3	snp66831	60551343	60571343	60561343	2.50737	0.00294919	3	ENSGALG00000014853	60548727	60598139	ENSG00000146352
3	snp71356	107248978	107268978	107258978	2.46547	0.00356897	3	ENSGALG00000016679	107230220	107461810	ENSG00000170927
3	snp64441	29660340	29680340	29670340	2.44961	0.00383253	3	ENSGALG00000023241	29668180	29669945
3	snp66858	60762957	60782957	60772957	2.44591	0.00389647	3	ENSGALG00000014868	60764156	60778623	ENSG00000111897
3	snp71697	109797870	109817870	109807870	2.4395	0.00400951	3	ENSGALG00000016726	109787391	109871532	ENSG00000244694
3	snp71336	107171505	107191505	107181505	2.42346	0.00430535	3	ENSGALG00000016677	107185996	107187311	ENSG00000112116
3	snp71336	107171505	107191505	107181505	2.42346	0.00430535	3	ENSGALG00000016677	107185996	107187311	ENSG00000112115
3	snp71326	107104323	107124323	107114323	2.4233	0.00430839	3	ENSGALG00000016672	107105045	107109160	ENSG00000275591
3	snp63923	22969460	22989460	22979460	2.4189	0.00439294	3	ENSGALG00000009915	22937489	23089477	ENSG00000143924
3	snp63922	22969433	22989433	22979433	2.41618	0.00444594	3	ENSGALG00000009915	22937489	23089477	ENSG00000143924
3	snp63924	22969471	22989471	22979471	2.40922	0.00458418	3	ENSGALG00000009915	22937489	23089477	ENSG00000143924
3	snp66269	53246876	53266876	53256876	2.37385	0.00534768	3	ENSGALG00000013818	53248977	53250435	ENSG00000164442
3	snp66845	60688456	60708456	60698456	2.35469	0.00580681	3	ENSGALG00000027036	60687661	60743857	ENSG00000135549
3	snp71339	107181818	107201818	107191818	2.33942	0.00619743	3	ENSGALG00000016677	107185996	107187311	ENSG00000112116
3	snp71339	107181818	107201818	107191818	2.33942	0.00619743	3	ENSGALG00000016677	107185996	107187311	ENSG00000112115
3	snp71339	107181818	107201818	107191818	2.33942	0.00619743	3	ENSGALG00000016678	107193900	107196824	ENSG00000112116
3	snp71339	107181818	107201818	107191818	2.33942	0.00619743	3	ENSGALG00000016678	107193900	107196824	ENSG00000112115
3	snp71338	107181783	107201783	107191783	2.338	0.00623492	3	ENSGALG00000016677	107185996	107187311	ENSG00000112116
3	snp71338	107181783	107201783	107191783	2.338	0.00623492	3	ENSGALG00000016677	107185996	107187311	ENSG00000112115
3	snp71338	107181783	107201783	107191783	2.338	0.00623492	3	ENSGALG00000016678	107193900	107196824	ENSG00000112116
3	snp71338	107181783	107201783	107191783	2.338	0.00623492	3	ENSGALG00000016678	107193900	107196824	ENSG00000112115
3	snp71357	107258409	107278409	107268409	2.3363	0.00628005	3	ENSGALG00000016679	107230220	107461810	ENSG00000170927
3	snp66846	60709683	60729683	60719683	2.33381	0.00634669	3	ENSGALG00000027036	60687661	60743857	ENSG00000135549
3	snp71335	107171420	107191420	107181420	2.32217	0.00666655	3	ENSGALG00000016677	107185996	107187311	ENSG00000112116
3	snp71335	107171420	107191420	107181420	2.32217	0.00666655	3	ENSGALG00000016677	107185996	107187311	ENSG00000112115
3	snp66267	53236418	53256418	53246418	2.32002	0.00672717	3	ENSGALG00000013818	53248977	53250435	ENSG00000164442
3	snp66268	53237346	53257346	53247346	2.31472	0.00687868	3	ENSGALG00000013818	53248977	53250435	ENSG00000164442
3	snp63925	22969540	22989540	22979540	2.30861	0.00705707	3	ENSGALG00000009915	22937489	23089477	ENSG00000143924
3	snp71479	108417025	108437025	108427025	2.30499	0.00716469	3	ENSGALG00000016692	108420022	108426078	ENSG00000031691
3	snp63921	22969329	22989329	22979329	2.30381	0.00720008	3	ENSGALG00000009915	22937489	23089477	ENSG00000143924
3	snp66266	53236400	53256400	53246400	2.29669	0.0074169	3	ENSGALG00000013818	53248977	53250435	ENSG00000164442
3	snp63927	22969724	22989724	22979724	2.29531	0.00745958	3	ENSGALG00000009915	22937489	23089477	ENSG00000143924
3	snp71358	107264369	107284369	107274369	2.29503	0.00746827	3	ENSGALG00000016679	107230220	107461810	ENSG00000170927
3	snp66847	60714849	60734849	60724849	2.29296	0.00753277	3	ENSGALG00000027036	60687661	60743857	ENSG00000135549
3	snp63926	22969656	22989656	22979656	2.28934	0.00764674	3	ENSGALG00000009915	22937489	23089477	ENSG00000143924
3	snp71334	107171218	107191218	107181218	2.28099	0.00791545	3	ENSGALG00000016677	107185996	107187311	ENSG00000112116
3	snp71334	107171218	107191218	107181218	2.28099	0.00791545	3	ENSGALG00000016677	107185996	107187311	ENSG00000112115
3	snp71337	107181679	107201679	107191679	2.26951	0.00829842	3	ENSGALG00000016677	107185996	107187311	ENSG00000112116
3	snp71337	107181679	107201679	107191679	2.26951	0.00829842	3	ENSGALG00000016677	107185996	107187311	ENSG00000112115
3	snp71337	107181679	107201679	107191679	2.26951	0.00829842	3	ENSGALG00000016678	107193900	107196824	ENSG00000112116
3	snp71337	107181679	107201679	107191679	2.26951	0.00829842	3	ENSGALG00000016678	107193900	107196824	ENSG00000112115
3	snp70114	98416063	98436063	98426063	2.26655	0.00839976	3	ENSGALG00000016460	98343307	98504175	ENSG00000151779
3	snp71341	107199207	107219207	107209207	2.25367	0.00885351	3	ENSGALG00000018321	107209163	107209246	ENSG00000199080
3	snp71341	107199207	107219207	107209207	2.25367	0.00885351	3	ENSGALG00000018322	107213960	107214035	ENSG00000207604
3	snp70116	98424237	98444237	98434237	2.25231	0.00890265	3	ENSGALG00000016460	98343307	98504175	ENSG00000151779
3	snp63919	22942255	22962255	22952255	2.24171	0.00929394	3	ENSGALG00000009915	22937489	23089477	ENSG00000143924
3	snp71478	108415549	108435549	108425549	2.23519	0.00954202	3	ENSGALG00000016692	108420022	108426078	ENSG00000031691
3	snp64393	29384951	29404951	29394951	2.23268	0.00963906	3	ENSGALG00000010145	29337956	29424515	ENSG00000112139
3	snp71698	109802273	109822273	109812273	2.23168	0.00967796	3	ENSGALG00000016726	109787391	109871532	ENSG00000244694
3	snp71333	107162317	107182317	107172317	2.22567	0.00991464	3	ENSGALG00000016676	107167586	107179385	ENSG00000112118
4	snp72485	3866892	3886892	3876892	2.4737	0.00343872	4	ENSGALG00000006087	3824471	3937271	ENSG00000147257
4	snp72484	3866878	3886878	3876878	2.40805	0.00460779	4	ENSGALG00000006087	3824471	3937271	ENSG00000147257
4	snp74338	23280041	23300041	23290041	2.31673	0.00682086	4	ENSGALG00000009554	23265508	23325234	ENSG00000109466
4	snp74230	21712429	21732429	21722429	2.31214	0.00695351	4	ENSGALG00000025761	21731462	21731775
4	snp74230	21712429	21732429	21722429	2.31214	0.00695351	4	ENSGALG00000028378	21722193	21722302
4	snp74340	23280272	23300272	23290272	2.29184	0.00756787	4	ENSGALG00000009554	23265508	23325234	ENSG00000109466
4	snp72483	3866842	3886842	3876842	2.28305	0.0078484	4	ENSGALG00000006087	3824471	3937271	ENSG00000147257
4	snp74339	23280235	23300235	23290235	2.28026	0.00793933	4	ENSGALG00000009554	23265508	23325234	ENSG00000109466
4	snp72486	3867074	3887074	3877074	2.27895	0.00798234	4	ENSGALG00000006087	3824471	3937271	ENSG00000147257
4	snp74223	21631221	21651221	21641221	2.26872	0.00832536	4	ENSGALG00000020249	21509902	21683609	ENSG00000109756
4	snp74232	21714133	21734133	21724133	2.267	0.00838429	4	ENSGALG00000025761	21731462	21731775
4	snp74232	21714133	21734133	21724133	2.267	0.00838429	4	ENSGALG00000028378	21722193	21722302
4	snp74225	21631414	21651414	21641414	2.2553	0.00879493	4	ENSGALG00000020249	21509902	21683609	ENSG00000109756
4	snp74231	21712566	21732566	21722566	2.24325	0.00923617	4	ENSGALG00000025761	21731462	21731775
4	snp74231	21712566	21732566	21722566	2.24325	0.00923617	4	ENSGALG00000028378	21722193	21722302
4	snp74233	21714255	21734255	21724255	2.22591	0.00990509	4	ENSGALG00000025761	21731462	21731775
4	snp74233	21714255	21734255	21724255	2.22591	0.00990509	4	ENSGALG00000028378	21722193	21722302
5	snp84333	47977611	47997611	47987611	2.94539	0.000321997	5	ENSGALG00000011139	47923516	48021884	ENSG00000205476
5	snp85263	55317304	55337304	55327304	2.81247	0.000658159	5	ENSGALG00000012094	55279123	55387350	ENSG00000151812
5	snp84331	47968592	47988592	47978592	2.78961	0.00074146	5	ENSGALG00000011139	47923516	48021884	ENSG00000205476
5	snp84332	47968656	47988656	47978656	2.78273	0.00076837	5	ENSGALG00000011139	47923516	48021884	ENSG00000205476
5	snp84330	47968495	47988495	47978495	2.7568	0.000878078	5	ENSGALG00000011139	47923516	48021884	ENSG00000205476
5	snp85264	55317314	55337314	55327314	2.75453	0.000888337	5	ENSGALG00000012094	55279123	55387350	ENSG00000151812
5	snp85277	55363831	55383831	55373831	2.68681	0.00124999	5	ENSGALG00000012094	55279123	55387350	ENSG00000151812
5	snp85261	55317241	55337241	55327241	2.64684	0.00152225	5	ENSGALG00000012094	55279123	55387350	ENSG00000151812
5	snp85279	55363918	55383918	55373918	2.64453	0.00153952	5	ENSGALG00000012094	55279123	55387350	ENSG00000151812
5	snp84359	48171717	48191717	48181717	2.64415	0.00154238	5	ENSGALG00000011191	48159648	48241305	ENSG00000066629
5	snp85278	55363913	55383913	55373913	2.64372	0.00154563	5	ENSGALG00000012094	55279123	55387350	ENSG00000151812
5	snp85226	55225661	55245661	55235661	2.61153	0.00180665	5	ENSGALG00000012089	55195436	55251288	ENSG00000139971
5	snp84360	48171763	48191763	48181763	2.5984	0.00192418	5	ENSGALG00000011191	48159648	48241305	ENSG00000066629
5	snp85230	55225876	55245876	55235876	2.58093	0.00209132	5	ENSGALG00000012089	55195436	55251288	ENSG00000139971
5	snp85229	55225867	55245867	55235867	2.57817	0.0021189	5	ENSGALG00000012089	55195436	55251288	ENSG00000139971
5	snp85227	55225698	55245698	55235698	2.56252	0.00228162	5	ENSGALG00000012089	55195436	55251288	ENSG00000139971
5	snp85262	55317270	55337270	55327270	2.56063	0.00230202	5	ENSGALG00000012094	55279123	55387350	ENSG00000151812
5	snp85228	55225714	55245714	55235714	2.54786	0.00244422	5	ENSGALG00000012089	55195436	55251288	ENSG00000139971
5	snp85265	55320289	55340289	55330289	2.54728	0.00245086	5	ENSGALG00000012094	55279123	55387350	ENSG00000151812
5	snp84354	48065814	48085814	48075814	2.53883	0.00254952	5	ENSGALG00000011162	48067831	48083159	ENSG00000036530
5	snp85224	55222441	55242441	55232441	2.51801	0.00280811	5	ENSGALG00000012089	55195436	55251288	ENSG00000139971
5	snp85225	55222469	55242469	55232469	2.51447	0.00285436	5	ENSGALG00000012089	55195436	55251288	ENSG00000139971
5	snp85280	55364016	55384016	55374016	2.51331	0.00286966	5	ENSGALG00000012094	55279123	55387350	ENSG00000151812
5	snp85259	55317201	55337201	55327201	2.47731	0.00338294	5	ENSGALG00000012094	55279123	55387350	ENSG00000151812
5	snp85276	55363813	55383813	55373813	2.47631	0.00339831	5	ENSGALG00000012094	55279123	55387350	ENSG00000151812
5	snp85268	55329089	55349089	55339089	2.4728	0.00345275	5	ENSGALG00000012094	55279123	55387350	ENSG00000151812
5	snp84358	48171716	48191716	48181716	2.47122	0.00347751	5	ENSGALG00000011191	48159648	48241305	ENSG00000066629
5	snp85275	55363755	55383755	55373755	2.46226	0.00362096	5	ENSGALG00000012094	55279123	55387350	ENSG00000151812
5	snp85223	55220681	55240681	55230681	2.46076	0.00364549	5	ENSGALG00000012089	55195436	55251288	ENSG00000139971
5	snp82103	18602671	18622671	18612671	2.45257	0.00378205	5	ENSGALG00000007895	18566514	18666428	ENSG00000179241
5	snp85231	55230163	55250163	55240163	2.44645	0.00388708	5	ENSGALG00000012089	55195436	55251288	ENSG00000139971
5	snp84329	47968494	47988494	47978494	2.44029	0.00399542	5	ENSGALG00000011139	47923516	48021884	ENSG00000205476
5	snp84328	47968480	47988480	47978480	2.41807	0.00440905	5	ENSGALG00000011139	47923516	48021884	ENSG00000205476
5	snp84361	48171797	48191797	48181797	2.40872	0.00459425	5	ENSGALG00000011191	48159648	48241305	ENSG00000066629
5	snp85260	55317207	55337207	55327207	2.40147	0.00474261	5	ENSGALG00000012094	55279123	55387350	ENSG00000151812
5	snp85221	55218822	55238822	55228822	2.3944	0.00489137	5	ENSGALG00000012089	55195436	55251288	ENSG00000139971
5	snp85269	55329216	55349216	55339216	2.39346	0.00491146	5	ENSGALG00000012094	55279123	55387350	ENSG00000151812
5	snp85222	55220670	55240670	55230670	2.38205	0.00516125	5	ENSGALG00000012089	55195436	55251288	ENSG00000139971
5	snp84327	47968337	47988337	47978337	2.37157	0.00540057	5	ENSGALG00000011139	47923516	48021884	ENSG00000205476
5	snp84362	48171892	48191892	48181892	2.36712	0.00550513	5	ENSGALG00000011191	48159648	48241305	ENSG00000066629
5	snp85232	55230220	55250220	55240220	2.35562	0.00578374	5	ENSGALG00000012089	55195436	55251288	ENSG00000139971
5	snp85266	55325727	55345727	55335727	2.34229	0.00612229	5	ENSGALG00000012094	55279123	55387350	ENSG00000151812
5	snp85267	55325764	55345764	55335764	2.34055	0.00616775	5	ENSGALG00000012094	55279123	55387350	ENSG00000151812
5	snp85274	55362240	55382240	55372240	2.33038	0.0064395	5	ENSGALG00000012094	55279123	55387350	ENSG00000151812
5	snp82100	18602598	18622598	18612598	2.323	0.00664328	5	ENSGALG00000007895	18566514	18666428	ENSG00000179241
5	snp83316	34593013	34613013	34603013	2.32074	0.00670681	5	ENSGALG00000029022	34375148	34959900	ENSG00000151322
5	snp82101	18602661	18622661	18612661	2.31643	0.00682947	5	ENSGALG00000007895	18566514	18666428	ENSG00000179241
5	snp82102	18602663	18622663	18612663	2.31222	0.00695118	5	ENSGALG00000007895	18566514	18666428	ENSG00000179241
5	snp83645	37662478	37682478	37672478	2.30334	0.00721421	5	ENSGALG00000010340	37609205	37728665	ENSG00000119685
5	snp85258	55314462	55334462	55324462	2.2731	0.00817694	5	ENSGALG00000012094	55279123	55387350	ENSG00000151812
5	snp83317	34593099	34613099	34603099	2.26446	0.00847197	5	ENSGALG00000029022	34375148	34959900	ENSG00000151322
5	snp83318	34594863	34614863	34604863	2.25086	0.00895531	5	ENSGALG00000029022	34375148	34959900	ENSG00000151322
5	snp85270	55337280	55357280	55347280	2.23352	0.00960649	5	ENSGALG00000012094	55279123	55387350	ENSG00000151812
5	snp81396	13052475	13072475	13062475	2.2314	0.00968887	5	ENSGALG00000028521	13052807	13052907
6	snp86864	8865393	8885393	8875393	2.99131	0.000249343	6	ENSGALG00000003437	8867266	8879479	ENSG00000151651
6	snp86863	8865282	8885282	8875282	2.86923	0.00048724	6	ENSGALG00000003437	8867266	8879479	ENSG00000151651
6	snp86881	8928622	8948622	8938622	2.83345	0.000589397	6	ENSGALG00000003585	8934644	8940581	ENSG00000204020
6	snp86862	8865193	8885193	8875193	2.82252	0.000624346	6	ENSGALG00000003437	8867266	8879479	ENSG00000151651
6	snp86880	8928535	8948535	8938535	2.74646	0.000925709	6	ENSGALG00000003585	8934644	8940581	ENSG00000204020
6	snp86861	8865178	8885178	8875178	2.74529	0.000931245	6	ENSGALG00000003437	8867266	8879479	ENSG00000151651
6	snp86865	8865584	8885584	8875584	2.71939	0.00106187	6	ENSGALG00000003437	8867266	8879479	ENSG00000151651
6	snp86879	8928358	8948358	8938358	2.70759	0.00112678	6	ENSGALG00000003585	8934644	8940581	ENSG00000204020
6	snp86878	8928321	8948321	8938321	2.70732	0.00112831	6	ENSGALG00000003585	8934644	8940581	ENSG00000204020
6	snp86882	8928809	8948809	8938809	2.69038	0.00122798	6	ENSGALG00000003585	8934644	8940581	ENSG00000204020
6	snp86877	8926621	8946621	8936621	2.68639	0.0012526	6	ENSGALG00000003585	8934644	8940581	ENSG00000204020
6	snp86883	8928815	8948815	8938815	2.68578	0.00125641	6	ENSGALG00000003585	8934644	8940581	ENSG00000204020
6	snp86561	5912161	5932161	5922161	2.59985	0.00191087	6	ENSGALG00000002744	5764830	6063170	ENSG00000150275
6	snp86560	5912031	5932031	5922031	2.49054	0.00318543	6	ENSGALG00000002744	5764830	6063170	ENSG00000150275
6	snp88159	22612662	22632662	22622662	2.48443	0.00327532	6	ENSGALG00000023612	22618260	22621679	ENSG00000107816
6	snp88159	22612662	22632662	22622662	2.48443	0.00327532	6	ENSGALG00000017627	22622375	22625294	ENSG00000107815
6	snp88159	22612662	22632662	22622662	2.48443	0.00327532	6	ENSGALG00000026957	22627559	22632201	ENSG00000095539
6	snp88154	22610259	22630259	22620259	2.47549	0.00341096	6	ENSGALG00000020726	22612055	22617518	ENSG00000186862
6	snp88154	22610259	22630259	22620259	2.47549	0.00341096	6	ENSGALG00000023612	22618260	22621679	ENSG00000107816
6	snp88154	22610259	22630259	22620259	2.47549	0.00341096	6	ENSGALG00000017627	22622375	22625294	ENSG00000107815
6	snp88157	22612613	22632613	22622613	2.47013	0.00349468	6	ENSGALG00000023612	22618260	22621679	ENSG00000107816
6	snp88157	22612613	22632613	22622613	2.47013	0.00349468	6	ENSGALG00000017627	22622375	22625294	ENSG00000107815
6	snp88157	22612613	22632613	22622613	2.47013	0.00349468	6	ENSGALG00000026957	22627559	22632201	ENSG00000095539
6	snp86562	5914193	5934193	5924193	2.46322	0.00360534	6	ENSGALG00000002744	5764830	6063170	ENSG00000150275
6	snp88155	22610343	22630343	22620343	2.45884	0.0036771	6	ENSGALG00000020726	22612055	22617518	ENSG00000186862
6	snp88155	22610343	22630343	22620343	2.45884	0.0036771	6	ENSGALG00000023612	22618260	22621679	ENSG00000107816
6	snp88155	22610343	22630343	22620343	2.45884	0.0036771	6	ENSGALG00000017627	22622375	22625294	ENSG00000107815
6	snp88156	22610350	22630350	22620350	2.45666	0.00371329	6	ENSGALG00000020726	22612055	22617518	ENSG00000186862
6	snp88156	22610350	22630350	22620350	2.45666	0.00371329	6	ENSGALG00000023612	22618260	22621679	ENSG00000107816
6	snp88156	22610350	22630350	22620350	2.45666	0.00371329	6	ENSGALG00000017627	22622375	22625294	ENSG00000107815
6	snp86866	8865640	8885640	8875640	2.44738	0.00387095	6	ENSGALG00000003437	8867266	8879479	ENSG00000151651
6	snp88158	22612616	22632616	22622616	2.42374	0.00430002	6	ENSGALG00000023612	22618260	22621679	ENSG00000107816
6	snp88158	22612616	22632616	22622616	2.42374	0.00430002	6	ENSGALG00000017627	22622375	22625294	ENSG00000107815
6	snp88158	22612616	22632616	22622616	2.42374	0.00430002	6	ENSGALG00000026957	22627559	22632201	ENSG00000095539
6	snp86705	7358603	7378603	7368603	2.40865	0.00459567	6	ENSGALG00000002942	7269405	7419505	ENSG00000171988
6	snp86705	7358603	7378603	7368603	2.40865	0.00459567	6	ENSGALG00000027741	7365609	7365785
6	snp86876	8926612	8946612	8936612	2.40539	0.00466187	6	ENSGALG00000003585	8934644	8940581	ENSG00000204020
6	snp86735	7678438	7698438	7688438	2.39232	0.00493593	6	ENSGALG00000002980	7670732	7703464	ENSG00000182010
6	snp86888	8944592	8964592	8954592	2.38956	0.0049956	6	ENSGALG00000003603	8950623	8955843	ENSG00000204020
6	snp86887	8944557	8964557	8954557	2.38291	0.00514203	6	ENSGALG00000003603	8950623	8955843	ENSG00000204020
6	snp86565	5947486	5967486	5957486	2.38208	0.00516057	6	ENSGALG00000002744	5764830	6063170	ENSG00000150275
6	snp86719	7527116	7547116	7537116	2.36076	0.00565771	6	ENSGALG00000002961	7538041	7543968
6	snp86567	5947587	5967587	5957587	2.3571	0.0057472	6	ENSGALG00000002744	5764830	6063170	ENSG00000150275
6	snp88153	22610221	22630221	22620221	2.35558	0.00578473	6	ENSGALG00000020726	22612055	22617518	ENSG00000186862
6	snp88153	22610221	22630221	22620221	2.35558	0.00578473	6	ENSGALG00000023612	22618260	22621679	ENSG00000107816
6	snp88153	22610221	22630221	22620221	2.35558	0.00578473	6	ENSGALG00000017627	22622375	22625294	ENSG00000107815
6	snp86570	5975632	5995632	5985632	2.35253	0.00586071	6	ENSGALG00000002744	5764830	6063170	ENSG00000150275
6	snp86566	5947570	5967570	5957570	2.32623	0.0065534	6	ENSGALG00000002744	5764830	6063170	ENSG00000150275
6	snp88160	22612664	22632664	22622664	2.3203	0.00671924	6	ENSGALG00000023612	22618260	22621679	ENSG00000107816
6	snp88160	22612664	22632664	22622664	2.3203	0.00671924	6	ENSGALG00000017627	22622375	22625294	ENSG00000107815
6	snp88160	22612664	22632664	22622664	2.3203	0.00671924	6	ENSGALG00000026957	22627559	22632201	ENSG00000095539
6	snp88161	22612750	22632750	22622750	2.3164	0.00683033	6	ENSGALG00000023612	22618260	22621679	ENSG00000107816
6	snp88161	22612750	22632750	22622750	2.3164	0.00683033	6	ENSGALG00000017627	22622375	22625294	ENSG00000107815
6	snp88161	22612750	22632750	22622750	2.3164	0.00683033	6	ENSGALG00000026957	22627559	22632201	ENSG00000095539
6	snp86559	5912015	5932015	5922015	2.31328	0.00692036	6	ENSGALG00000002744	5764830	6063170	ENSG00000150275
6	snp86875	8926453	8946453	8936453	2.30323	0.00721753	6	ENSGALG00000003585	8934644	8940581	ENSG00000204020
6	snp86860	8865115	8885115	8875115	2.30241	0.00724226	6	ENSGALG00000003437	8867266	8879479	ENSG00000151651
6	snp86576	5991982	6011982	6001982	2.2864	0.00774042	6	ENSGALG00000002744	5764830	6063170	ENSG00000150275
6	snp86552	5856285	5876285	5866285	2.27652	0.00806268	6	ENSGALG00000002744	5764830	6063170	ENSG00000150275
6	snp86736	7678620	7698620	7688620	2.27399	0.00814707	6	ENSGALG00000002980	7670732	7703464	ENSG00000182010
6	snp86551	5856260	5876260	5866260	2.27044	0.0082668	6	ENSGALG00000002744	5764830	6063170	ENSG00000150275
6	snp86553	5856288	5876288	5866288	2.25838	0.00868515	6	ENSGALG00000002744	5764830	6063170	ENSG00000150275
6	snp86558	5898196	5918196	5908196	2.25632	0.00875844	6	ENSGALG00000002744	5764830	6063170	ENSG00000150275
6	snp86554	5856304	5876304	5866304	2.25289	0.00888167	6	ENSGALG00000002744	5764830	6063170	ENSG00000150275
6	snp86563	5923552	5943552	5933552	2.24809	0.00905667	6	ENSGALG00000002744	5764830	6063170	ENSG00000150275
6	snp87096	10764037	10784037	10774037	2.24558	0.00914937	6	ENSGALG00000004325	10763563	10791996	ENSG00000122884
6	snp86564	5923558	5943558	5933558	2.24239	0.00926839	6	ENSGALG00000002744	5764830	6063170	ENSG00000150275
6	snp86704	7358375	7378375	7368375	2.24118	0.00931389	6	ENSGALG00000002942	7269405	7419505	ENSG00000171988
6	snp86704	7358375	7378375	7368375	2.24118	0.00931389	6	ENSGALG00000027741	7365609	7365785
6	snp86703	7358370	7378370	7368370	2.23622	0.00950245	6	ENSGALG00000002942	7269405	7419505	ENSG00000171988
6	snp86703	7358370	7378370	7368370	2.23622	0.00950245	6	ENSGALG00000027741	7365609	7365785
6	snp86706	7370989	7390989	7380989	2.234	0.00958792	6	ENSGALG00000002942	7269405	7419505	ENSG00000171988
6	snp86707	7370992	7390992	7380992	2.23397	0.00958908	6	ENSGALG00000002942	7269405	7419505	ENSG00000171988
6	snp86786	8145190	8165190	8155190	2.23311	0.00962237	6	ENSGALG00000003085	8142505	8170935	ENSG00000170312
6	snp86859	8864988	8884988	8874988	2.23096	0.00970605	6	ENSGALG00000003437	8867266	8879479	ENSG00000151651
7	snp90730	11594162	11614162	11604162	2.45596	0.00372498	7	ENSGALG00000008479	11536104	11616253	ENSG00000178385
7	snp90729	11594148	11614148	11604148	2.43728	0.00404934	7	ENSGALG00000008479	11536104	11616253	ENSG00000178385
7	snp90728	11594049	11614049	11604049	2.2803	0.00793802	7	ENSGALG00000008479	11536104	11616253	ENSG00000178385
8	snp94970	18619593	18639593	18629593	2.87189	0.000480342	8	ENSGALG00000028561	18617327	18670902	ENSG00000198198
8	snp94971	18619596	18639596	18629596	2.86969	0.00048604	8	ENSGALG00000028561	18617327	18670902	ENSG00000198198
8	snp94972	18619626	18639626	18629626	2.76451	0.00084404	8	ENSGALG00000028561	18617327	18670902	ENSG00000198198
8	snp94015	6789285	6809285	6799285	2.64214	0.00155759	8	ENSGALG00000004487	6756098	6827450	ENSG00000116183
8	snp94013	6788429	6808429	6798429	2.60283	0.00188377	8	ENSGALG00000004487	6756098	6827450	ENSG00000116183
8	snp94014	6788492	6808492	6798492	2.5771	0.00212968	8	ENSGALG00000004487	6756098	6827450	ENSG00000116183
8	snp94955	18574790	18594790	18584790	2.48702	0.00323694	8	ENSGALG00000009971	18577132	18582553	ENSG00000117399
8	snp94954	18574778	18594778	18584778	2.47107	0.00347987	8	ENSGALG00000009971	18577132	18582553	ENSG00000117399
8	snp94973	18622462	18642462	18632462	2.46808	0.00352719	8	ENSGALG00000028561	18617327	18670902	ENSG00000198198
8	snp94973	18622462	18642462	18632462	2.46808	0.00352719	8	ENSGALG00000025345	18639978	18640055
8	snp94979	18641471	18661471	18651471	2.43429	0.00410354	8	ENSGALG00000028561	18617327	18670902	ENSG00000198198
8	snp94980	18641472	18661472	18651472	2.43023	0.00417818	8	ENSGALG00000028561	18617327	18670902	ENSG00000198198
8	snp94957	18578177	18598177	18588177	2.41599	0.00444967	8	ENSGALG00000009988	18585120	18597571	ENSG00000066322
8	snp93251	2477485	2497485	2487485	2.41047	0.00455907	8	ENSGALG00000002287	2476868	2538304	ENSG00000134376
8	snp94977	18640342	18660342	18650342	2.40886	0.00459143	8	ENSGALG00000028561	18617327	18670902	ENSG00000198198
8	snp94953	18574701	18594701	18584701	2.40441	0.00468194	8	ENSGALG00000009971	18577132	18582553	ENSG00000117399
8	snp94956	18574835	18594835	18584835	2.38121	0.00518007	8	ENSGALG00000009971	18577132	18582553	ENSG00000117399
8	snp94016	6790456	6810456	6800456	2.3699	0.0054396	8	ENSGALG00000004487	6756098	6827450	ENSG00000116183
8	snp94974	18622636	18642636	18632636	2.35461	0.0058088	8	ENSGALG00000028561	18617327	18670902	ENSG00000198198
8	snp94974	18622636	18642636	18632636	2.35461	0.0058088	8	ENSGALG00000025345	18639978	18640055
8	snp93423	4101065	4121065	4111065	2.32353	0.00662846	8	ENSGALG00000002894	4065332	4130263	ENSG00000179364
8	snp94978	18641413	18661413	18651413	2.32322	0.00663712	8	ENSGALG00000028561	18617327	18670902	ENSG00000198198
8	snp94976	18640211	18660211	18650211	2.27287	0.00818468	8	ENSGALG00000028561	18617327	18670902	ENSG00000198198
8	snp93414	4066170	4086170	4076170	2.26924	0.00830762	8	ENSGALG00000002894	4065332	4130263	ENSG00000179364
8	snp93412	4066093	4086093	4076093	2.25613	0.00876522	8	ENSGALG00000002894	4065332	4130263	ENSG00000179364
8	snp93424	4101138	4121138	4111138	2.22927	0.00977227	8	ENSGALG00000002894	4065332	4130263	ENSG00000179364
8	snp94012	6787382	6807382	6797382	2.22842	0.00980572	8	ENSGALG00000004487	6756098	6827450	ENSG00000116183
9	snp97715	12642195	12662195	12652195	3.04367	0.000185261	9	ENSGALG00000007208	12628993	12700392	ENSG00000146839
9	snp97885	13953794	13973794	13963794	3.005	0.00023084	9	ENSGALG00000007337	13819175	14102819	ENSG00000145012
9	snp97714	12641765	12661765	12651765	3.0031	0.000233329	9	ENSGALG00000007208	12628993	12700392	ENSG00000146839
9	snp97713	12641738	12661738	12651738	3.00299	0.000233474	9	ENSGALG00000007208	12628993	12700392	ENSG00000146839
9	snp97779	13108859	13128859	13118859	2.9471	0.000318971	9	ENSGALG00000023927	13088074	13129285
9	snp97886	13953803	13973803	13963803	2.93793	0.000335513	9	ENSGALG00000007337	13819175	14102819	ENSG00000145012
9	snp97006	4344575	4364575	4354575	2.91543	0.00037954	9	ENSGALG00000006221	4340833	4370707	ENSG00000130294
9	snp97005	4344549	4364549	4354549	2.88272	0.000453179	9	ENSGALG00000006221	4340833	4370707	ENSG00000130294
9	snp97884	13953640	13973640	13963640	2.87146	0.000481451	9	ENSGALG00000007337	13819175	14102819	ENSG00000145012
9	snp97716	12642399	12662399	12652399	2.87088	0.00048295	9	ENSGALG00000007208	12628993	12700392	ENSG00000146839
9	snp97777	13108722	13128722	13118722	2.84472	0.000555261	9	ENSGALG00000023927	13088074	13129285
9	snp97887	13953838	13973838	13963838	2.81401	0.000652871	9	ENSGALG00000007337	13819175	14102819	ENSG00000145012
9	snp98087	14739888	14759888	14749888	2.81221	0.000659056	9	ENSGALG00000007701	14744529	14748605	ENSG00000156966
9	snp98087	14739888	14759888	14749888	2.81221	0.000659056	9	ENSGALG00000007705	14750404	14758732	ENSG00000115053
9	snp98087	14739888	14759888	14749888	2.81221	0.000659056	9	ENSGALG00000017878	14751423	14751564	ENSG00000212440
9	snp98087	14739888	14759888	14749888	2.81221	0.000659056	9	ENSGALG00000017878	14751423	14751564	ENSG00000212580
9	snp98087	14739888	14759888	14749888	2.81221	0.000659056	9	ENSGALG00000017878	14751423	14751564	ENSG00000206780
9	snp98087	14739888	14759888	14749888	2.81221	0.000659056	9	ENSGALG00000017878	14751423	14751564	ENSG00000212533
9	snp98087	14739888	14759888	14749888	2.81221	0.000659056	9	ENSGALG00000017878	14751423	14751564	ENSG00000212593
9	snp98087	14739888	14759888	14749888	2.81221	0.000659056	9	ENSGALG00000017878	14751423	14751564	ENSG00000212432
9	snp98087	14739888	14759888	14749888	2.81221	0.000659056	9	ENSGALG00000017878	14751423	14751564	ENSG00000206885
9	snp98087	14739888	14759888	14749888	2.81221	0.000659056	9	ENSGALG00000017878	14751423	14751564	ENSG00000212620
9	snp98087	14739888	14759888	14749888	2.81221	0.000659056	9	ENSGALG00000025237	14754590	14754658	ENSG00000202400
9	snp98087	14739888	14759888	14749888	2.81221	0.000659056	9	ENSGALG00000017879	14752129	14752205	ENSG00000207280
9	snp97004	4344518	4364518	4354518	2.81134	0.000662065	9	ENSGALG00000006221	4340833	4370707	ENSG00000130294
9	snp97717	12642402	12662402	12652402	2.80746	0.00067564	9	ENSGALG00000007208	12628993	12700392	ENSG00000146839
9	snp97718	12642404	12662404	12652404	2.78664	0.000752969	9	ENSGALG00000007208	12628993	12700392	ENSG00000146839
9	snp98100	14754591	14774591	14764591	2.74822	0.000917437	9	ENSGALG00000007714	14763197	14766032	ENSG00000171596
9	snp97007	4344581	4364581	4354581	2.74131	0.000950307	9	ENSGALG00000006221	4340833	4370707	ENSG00000130294
9	snp97977	14356510	14376510	14366510	2.72383	0.00103834	9	ENSGALG00000020796	14359333	14360513	ENSG00000163825
9	snp97977	14356510	14376510	14366510	2.72383	0.00103834	9	ENSGALG00000020796	14359333	14360513	ENSG00000136514
9	snp97977	14356510	14376510	14366510	2.72383	0.00103834	9	ENSGALG00000020796	14359333	14360513	ENSG00000188011
9	snp97977	14356510	14376510	14366510	2.72383	0.00103834	9	ENSGALG00000007454	14364681	14369814	ENSG00000188389
9	snp98086	14739885	14759885	14749885	2.71011	0.00111262	9	ENSGALG00000007701	14744529	14748605	ENSG00000156966
9	snp98086	14739885	14759885	14749885	2.71011	0.00111262	9	ENSGALG00000007705	14750404	14758732	ENSG00000115053
9	snp98086	14739885	14759885	14749885	2.71011	0.00111262	9	ENSGALG00000017878	14751423	14751564	ENSG00000212440
9	snp98086	14739885	14759885	14749885	2.71011	0.00111262	9	ENSGALG00000017878	14751423	14751564	ENSG00000212580
9	snp98086	14739885	14759885	14749885	2.71011	0.00111262	9	ENSGALG00000017878	14751423	14751564	ENSG00000206780
9	snp98086	14739885	14759885	14749885	2.71011	0.00111262	9	ENSGALG00000017878	14751423	14751564	ENSG00000212533
9	snp98086	14739885	14759885	14749885	2.71011	0.00111262	9	ENSGALG00000017878	14751423	14751564	ENSG00000212593
9	snp98086	14739885	14759885	14749885	2.71011	0.00111262	9	ENSGALG00000017878	14751423	14751564	ENSG00000212432
9	snp98086	14739885	14759885	14749885	2.71011	0.00111262	9	ENSGALG00000017878	14751423	14751564	ENSG00000206885
9	snp98086	14739885	14759885	14749885	2.71011	0.00111262	9	ENSGALG00000017878	14751423	14751564	ENSG00000212620
9	snp98086	14739885	14759885	14749885	2.71011	0.00111262	9	ENSGALG00000025237	14754590	14754658	ENSG00000202400
9	snp98086	14739885	14759885	14749885	2.71011	0.00111262	9	ENSGALG00000017879	14752129	14752205	ENSG00000207280
9	snp97778	13108789	13128789	13118789	2.70197	0.00115895	9	ENSGALG00000023927	13088074	13129285
9	snp98101	14754724	14774724	14764724	2.7012	0.00116343	9	ENSGALG00000007714	14763197	14766032	ENSG00000171596
9	snp97822	13492132	13512132	13502132	2.7008	0.00116576	9	ENSGALG00000007303	13458582	13513540	ENSG00000090530
9	snp98035	14461548	14481548	14471548	2.69642	0.00119155	9	ENSGALG00000007505	14463390	14478700	ENSG00000145113
9	snp97938	14264520	14284520	14274520	2.69404	0.00120579	9	ENSGALG00000007361	14279799	14281333	ENSG00000157005
9	snp97776	13108447	13128447	13118447	2.69375	0.00120753	9	ENSGALG00000023927	13088074	13129285
9	snp97821	13492079	13512079	13502079	2.68685	0.00124974	9	ENSGALG00000007303	13458582	13513540	ENSG00000090530
9	snp98088	14740197	14760197	14750197	2.68505	0.00126097	9	ENSGALG00000007701	14744529	14748605	ENSG00000156966
9	snp98088	14740197	14760197	14750197	2.68505	0.00126097	9	ENSGALG00000007705	14750404	14758732	ENSG00000115053
9	snp98088	14740197	14760197	14750197	2.68505	0.00126097	9	ENSGALG00000017878	14751423	14751564	ENSG00000212440
9	snp98088	14740197	14760197	14750197	2.68505	0.00126097	9	ENSGALG00000017878	14751423	14751564	ENSG00000212580
9	snp98088	14740197	14760197	14750197	2.68505	0.00126097	9	ENSGALG00000017878	14751423	14751564	ENSG00000206780
9	snp98088	14740197	14760197	14750197	2.68505	0.00126097	9	ENSGALG00000017878	14751423	14751564	ENSG00000212533
9	snp98088	14740197	14760197	14750197	2.68505	0.00126097	9	ENSGALG00000017878	14751423	14751564	ENSG00000212593
9	snp98088	14740197	14760197	14750197	2.68505	0.00126097	9	ENSGALG00000017878	14751423	14751564	ENSG00000212432
9	snp98088	14740197	14760197	14750197	2.68505	0.00126097	9	ENSGALG00000017878	14751423	14751564	ENSG00000206885
9	snp98088	14740197	14760197	14750197	2.68505	0.00126097	9	ENSGALG00000017878	14751423	14751564	ENSG00000212620
9	snp98088	14740197	14760197	14750197	2.68505	0.00126097	9	ENSGALG00000025237	14754590	14754658	ENSG00000202400
9	snp98088	14740197	14760197	14750197	2.68505	0.00126097	9	ENSGALG00000017879	14752129	14752205	ENSG00000207280
9	snp98089	14740238	14760238	14750238	2.67985	0.00129394	9	ENSGALG00000007701	14744529	14748605	ENSG00000156966
9	snp98089	14740238	14760238	14750238	2.67985	0.00129394	9	ENSGALG00000007705	14750404	14758732	ENSG00000115053
9	snp98089	14740238	14760238	14750238	2.67985	0.00129394	9	ENSGALG00000017878	14751423	14751564	ENSG00000212440
9	snp98089	14740238	14760238	14750238	2.67985	0.00129394	9	ENSGALG00000017878	14751423	14751564	ENSG00000212580
9	snp98089	14740238	14760238	14750238	2.67985	0.00129394	9	ENSGALG00000017878	14751423	14751564	ENSG00000206780
9	snp98089	14740238	14760238	14750238	2.67985	0.00129394	9	ENSGALG00000017878	14751423	14751564	ENSG00000212533
9	snp98089	14740238	14760238	14750238	2.67985	0.00129394	9	ENSGALG00000017878	14751423	14751564	ENSG00000212593
9	snp98089	14740238	14760238	14750238	2.67985	0.00129394	9	ENSGALG00000017878	14751423	14751564	ENSG00000212432
9	snp98089	14740238	14760238	14750238	2.67985	0.00129394	9	ENSGALG00000017878	14751423	14751564	ENSG00000206885
9	snp98089	14740238	14760238	14750238	2.67985	0.00129394	9	ENSGALG00000017878	14751423	14751564	ENSG00000212620
9	snp98089	14740238	14760238	14750238	2.67985	0.00129394	9	ENSGALG00000025237	14754590	14754658	ENSG00000202400
9	snp98089	14740238	14760238	14750238	2.67985	0.00129394	9	ENSGALG00000017879	14752129	14752205	ENSG00000207280
9	snp98032	14458844	14478844	14468844	2.66014	0.00142617	9	ENSGALG00000007505	14463390	14478700	ENSG00000145113
9	snp97820	13492072	13512072	13502072	2.6591	0.00143348	9	ENSGALG00000007303	13458582	13513540	ENSG00000090530
9	snp97719	12642423	12662423	12652423	2.64596	0.00152881	9	ENSGALG00000007208	12628993	12700392	ENSG00000146839
9	snp98099	14754580	14774580	14764580	2.64266	0.00155364	9	ENSGALG00000007714	14763197	14766032	ENSG00000171596
9	snp98099	14754580	14774580	14764580	2.64266	0.00155364	9	ENSGALG00000025237	14754590	14754658	ENSG00000202400
9	snp98037	14461815	14481815	14471815	2.63856	0.00158501	9	ENSGALG00000007505	14463390	14478700	ENSG00000145113
9	snp97939	14264559	14284559	14274559	2.6334	0.0016253	9	ENSGALG00000007361	14279799	14281333	ENSG00000157005
9	snp98036	14461690	14481690	14471690	2.62867	0.00166306	9	ENSGALG00000007505	14463390	14478700	ENSG00000145113
9	snp97880	13931432	13951432	13941432	2.62585	0.00168594	9	ENSGALG00000007337	13819175	14102819	ENSG00000145012
9	snp98033	14459327	14479327	14469327	2.61564	0.00177122	9	ENSGALG00000007505	14463390	14478700	ENSG00000145113
9	snp97889	13959745	13979745	13969745	2.60323	0.00188016	9	ENSGALG00000007337	13819175	14102819	ENSG00000145012
9	snp97983	14361355	14381355	14371355	2.60154	0.00189546	9	ENSGALG00000007454	14364681	14369814	ENSG00000188389
9	snp97983	14361355	14381355	14371355	2.60154	0.00189546	9	ENSGALG00000027722	14372525	14376751	ENSG00000272741
9	snp97983	14361355	14381355	14371355	2.60154	0.00189546	9	ENSGALG00000027722	14372525	14376751	ENSG00000213123
9	snp97982	14361158	14381158	14371158	2.59064	0.00199686	9	ENSGALG00000007454	14364681	14369814	ENSG00000188389
9	snp97982	14361158	14381158	14371158	2.59064	0.00199686	9	ENSGALG00000027722	14372525	14376751	ENSG00000272741
9	snp97982	14361158	14381158	14371158	2.59064	0.00199686	9	ENSGALG00000027722	14372525	14376751	ENSG00000213123
9	snp97888	13953841	13973841	13963841	2.58807	0.00202148	9	ENSGALG00000007337	13819175	14102819	ENSG00000145012
9	snp98039	14463912	14483912	14473912	2.58064	0.00209421	9	ENSGALG00000007536	14480262	14483165
9	snp97978	14356639	14376639	14366639	2.57907	0.00210987	9	ENSGALG00000020796	14359333	14360513	ENSG00000163825
9	snp97978	14356639	14376639	14366639	2.57907	0.00210987	9	ENSGALG00000020796	14359333	14360513	ENSG00000136514
9	snp97978	14356639	14376639	14366639	2.57907	0.00210987	9	ENSGALG00000020796	14359333	14360513	ENSG00000188011
9	snp97978	14356639	14376639	14366639	2.57907	0.00210987	9	ENSGALG00000007454	14364681	14369814	ENSG00000188389
9	snp98090	14740242	14760242	14750242	2.57885	0.00211208	9	ENSGALG00000007701	14744529	14748605	ENSG00000156966
9	snp98090	14740242	14760242	14750242	2.57885	0.00211208	9	ENSGALG00000007705	14750404	14758732	ENSG00000115053
9	snp98090	14740242	14760242	14750242	2.57885	0.00211208	9	ENSGALG00000017878	14751423	14751564	ENSG00000212440
9	snp98090	14740242	14760242	14750242	2.57885	0.00211208	9	ENSGALG00000017878	14751423	14751564	ENSG00000212580
9	snp98090	14740242	14760242	14750242	2.57885	0.00211208	9	ENSGALG00000017878	14751423	14751564	ENSG00000206780
9	snp98090	14740242	14760242	14750242	2.57885	0.00211208	9	ENSGALG00000017878	14751423	14751564	ENSG00000212533
9	snp98090	14740242	14760242	14750242	2.57885	0.00211208	9	ENSGALG00000017878	14751423	14751564	ENSG00000212593
9	snp98090	14740242	14760242	14750242	2.57885	0.00211208	9	ENSGALG00000017878	14751423	14751564	ENSG00000212432
9	snp98090	14740242	14760242	14750242	2.57885	0.00211208	9	ENSGALG00000017878	14751423	14751564	ENSG00000206885
9	snp98090	14740242	14760242	14750242	2.57885	0.00211208	9	ENSGALG00000017878	14751423	14751564	ENSG00000212620
9	snp98090	14740242	14760242	14750242	2.57885	0.00211208	9	ENSGALG00000025237	14754590	14754658	ENSG00000202400
9	snp98090	14740242	14760242	14750242	2.57885	0.00211208	9	ENSGALG00000017879	14752129	14752205	ENSG00000207280
9	snp97652	12388697	12408697	12398697	2.56052	0.00230321	9	ENSGALG00000028352	12392063	12394691	ENSG00000178772
9	snp97652	12388697	12408697	12398697	2.56052	0.00230321	9	ENSGALG00000007104	12388882	12390573	ENSG00000172061
9	snp98034	14461530	14481530	14471530	2.55561	0.002357	9	ENSGALG00000007505	14463390	14478700	ENSG00000145113
9	snp97940	14265925	14285925	14275925	2.54324	0.0024976	9	ENSGALG00000007361	14279799	14281333	ENSG00000157005
9	snp97808	13376580	13396580	13386580	2.53938	0.002543	9	ENSGALG00000026953	13388920	13395027	ENSG00000198398
9	snp97979	14357086	14377086	14367086	2.53802	0.00255917	9	ENSGALG00000020796	14359333	14360513	ENSG00000163825
9	snp97979	14357086	14377086	14367086	2.53802	0.00255917	9	ENSGALG00000020796	14359333	14360513	ENSG00000136514
9	snp97979	14357086	14377086	14367086	2.53802	0.00255917	9	ENSGALG00000020796	14359333	14360513	ENSG00000188011
9	snp97979	14357086	14377086	14367086	2.53802	0.00255917	9	ENSGALG00000007454	14364681	14369814	ENSG00000188389
9	snp97979	14357086	14377086	14367086	2.53802	0.00255917	9	ENSGALG00000027722	14372525	14376751	ENSG00000272741
9	snp97979	14357086	14377086	14367086	2.53802	0.00255917	9	ENSGALG00000027722	14372525	14376751	ENSG00000213123
9	snp98102	14757368	14777368	14767368	2.53622	0.00258071	9	ENSGALG00000007714	14763197	14766032	ENSG00000171596
9	snp97980	14357091	14377091	14367091	2.53481	0.00259771	9	ENSGALG00000020796	14359333	14360513	ENSG00000163825
9	snp97981	14357092	14377092	14367092	2.53481	0.00259771	9	ENSGALG00000020796	14359333	14360513	ENSG00000163825
9	snp97980	14357091	14377091	14367091	2.53481	0.00259771	9	ENSGALG00000020796	14359333	14360513	ENSG00000136514
9	snp97981	14357092	14377092	14367092	2.53481	0.00259771	9	ENSGALG00000020796	14359333	14360513	ENSG00000136514
9	snp97980	14357091	14377091	14367091	2.53481	0.00259771	9	ENSGALG00000020796	14359333	14360513	ENSG00000188011
9	snp97981	14357092	14377092	14367092	2.53481	0.00259771	9	ENSGALG00000020796	14359333	14360513	ENSG00000188011
9	snp97980	14357091	14377091	14367091	2.53481	0.00259771	9	ENSGALG00000007454	14364681	14369814	ENSG00000188389
9	snp97981	14357092	14377092	14367092	2.53481	0.00259771	9	ENSGALG00000007454	14364681	14369814	ENSG00000188389
9	snp97980	14357091	14377091	14367091	2.53481	0.00259771	9	ENSGALG00000027722	14372525	14376751	ENSG00000272741
9	snp97981	14357092	14377092	14367092	2.53481	0.00259771	9	ENSGALG00000027722	14372525	14376751	ENSG00000272741
9	snp97980	14357091	14377091	14367091	2.53481	0.00259771	9	ENSGALG00000027722	14372525	14376751	ENSG00000213123
9	snp97981	14357092	14377092	14367092	2.53481	0.00259771	9	ENSGALG00000027722	14372525	14376751	ENSG00000213123
9	snp97941	14265952	14285952	14275952	2.53062	0.00264881	9	ENSGALG00000007361	14279799	14281333	ENSG00000157005
9	snp98038	14461817	14481817	14471817	2.52976	0.00265941	9	ENSGALG00000007505	14463390	14478700	ENSG00000145113
9	snp98104	14757653	14777653	14767653	2.52751	0.00268732	9	ENSGALG00000007714	14763197	14766032	ENSG00000171596
9	snp98103	14757616	14777616	14767616	2.52721	0.00269106	9	ENSGALG00000007714	14763197	14766032	ENSG00000171596
9	snp97942	14265997	14285997	14275997	2.52635	0.00270181	9	ENSGALG00000007361	14279799	14281333	ENSG00000157005
9	snp97651	12388684	12408684	12398684	2.52492	0.00271977	9	ENSGALG00000028352	12392063	12394691	ENSG00000178772
9	snp97651	12388684	12408684	12398684	2.52492	0.00271977	9	ENSGALG00000007104	12388882	12390573	ENSG00000172061
9	snp97881	13932760	13952760	13942760	2.52403	0.00273101	9	ENSGALG00000007337	13819175	14102819	ENSG00000145012
9	snp98098	14751119	14771119	14761119	2.5226	0.00274915	9	ENSGALG00000007714	14763197	14766032	ENSG00000171596
9	snp98098	14751119	14771119	14761119	2.5226	0.00274915	9	ENSGALG00000017878	14751423	14751564	ENSG00000212440
9	snp98098	14751119	14771119	14761119	2.5226	0.00274915	9	ENSGALG00000017878	14751423	14751564	ENSG00000212580
9	snp98098	14751119	14771119	14761119	2.5226	0.00274915	9	ENSGALG00000017878	14751423	14751564	ENSG00000206780
9	snp98098	14751119	14771119	14761119	2.5226	0.00274915	9	ENSGALG00000017878	14751423	14751564	ENSG00000212533
9	snp98098	14751119	14771119	14761119	2.5226	0.00274915	9	ENSGALG00000017878	14751423	14751564	ENSG00000212593
9	snp98098	14751119	14771119	14761119	2.5226	0.00274915	9	ENSGALG00000017878	14751423	14751564	ENSG00000212432
9	snp98098	14751119	14771119	14761119	2.5226	0.00274915	9	ENSGALG00000017878	14751423	14751564	ENSG00000206885
9	snp98098	14751119	14771119	14761119	2.5226	0.00274915	9	ENSGALG00000017878	14751423	14751564	ENSG00000212620
9	snp98098	14751119	14771119	14761119	2.5226	0.00274915	9	ENSGALG00000025237	14754590	14754658	ENSG00000202400
9	snp98098	14751119	14771119	14761119	2.5226	0.00274915	9	ENSGALG00000017879	14752129	14752205	ENSG00000207280
9	snp97811	13408709	13428709	13418709	2.52047	0.00277637	9	ENSGALG00000026862	13417660	13427011	ENSG00000163347
9	snp97943	14265998	14285998	14275998	2.52017	0.00278022	9	ENSGALG00000007361	14279799	14281333	ENSG00000157005
9	snp97649	12388546	12408546	12398546	2.51692	0.00282227	9	ENSGALG00000028352	12392063	12394691	ENSG00000178772
9	snp97649	12388546	12408546	12398546	2.51692	0.00282227	9	ENSGALG00000007104	12388882	12390573	ENSG00000172061
9	snp97944	14274259	14294259	14284259	2.51371	0.00286437	9	ENSGALG00000007361	14279799	14281333	ENSG00000157005
9	snp97787	13175467	13195467	13185467	2.50541	0.00297586	9	ENSGALG00000007222	13178354	13185135	ENSG00000188958
9	snp97970	14351918	14371918	14361918	2.50342	0.00300317	9	ENSGALG00000020796	14359333	14360513	ENSG00000163825
9	snp97970	14351918	14371918	14361918	2.50342	0.00300317	9	ENSGALG00000020796	14359333	14360513	ENSG00000136514
9	snp97970	14351918	14371918	14361918	2.50342	0.00300317	9	ENSGALG00000020796	14359333	14360513	ENSG00000188011
9	snp97970	14351918	14371918	14361918	2.50342	0.00300317	9	ENSGALG00000007454	14364681	14369814	ENSG00000188389
9	snp97895	13995466	14015466	14005466	2.50327	0.00300524	9	ENSGALG00000007337	13819175	14102819	ENSG00000145012
9	snp97945	14274330	14294330	14284330	2.503	0.00300896	9	ENSGALG00000007361	14279799	14281333	ENSG00000157005
9	snp97946	14274339	14294339	14284339	2.50242	0.00301698	9	ENSGALG00000007361	14279799	14281333	ENSG00000157005
9	snp97976	14356398	14376398	14366398	2.49677	0.00309606	9	ENSGALG00000020796	14359333	14360513	ENSG00000163825
9	snp97976	14356398	14376398	14366398	2.49677	0.00309606	9	ENSGALG00000020796	14359333	14360513	ENSG00000136514
9	snp97976	14356398	14376398	14366398	2.49677	0.00309606	9	ENSGALG00000020796	14359333	14360513	ENSG00000188011
9	snp97976	14356398	14376398	14366398	2.49677	0.00309606	9	ENSGALG00000007454	14364681	14369814	ENSG00000188389
9	snp97035	4376899	4396899	4386899	2.49175	0.00316789	9	ENSGALG00000006044	4378774	4382053	ENSG00000172478
9	snp97035	4376899	4396899	4386899	2.49175	0.00316789	9	ENSGALG00000025227	4390437	4390507
9	snp97034	4376898	4396898	4386898	2.49081	0.00318151	9	ENSGALG00000006044	4378774	4382053	ENSG00000172478
9	snp97034	4376898	4396898	4386898	2.49081	0.00318151	9	ENSGALG00000025227	4390437	4390507
9	snp97758	12913879	12933879	12923879	2.48771	0.00322678	9	ENSGALG00000007219	12913816	12999648	ENSG00000114279
9	snp97818	13482672	13502672	13492672	2.47942	0.00335072	9	ENSGALG00000007303	13458582	13513540	ENSG00000090530
9	snp98040	14463913	14483913	14473913	2.47782	0.00337513	9	ENSGALG00000007536	14480262	14483165
9	snp97024	4365009	4385009	4375009	2.47692	0.00338893	9	ENSGALG00000020943	4375581	4381422	ENSG00000172482
9	snp97024	4365009	4385009	4375009	2.47692	0.00338893	9	ENSGALG00000006044	4378774	4382053	ENSG00000172478
9	snp97648	12388544	12408544	12398544	2.47041	0.00349027	9	ENSGALG00000028352	12392063	12394691	ENSG00000178772
9	snp97648	12388544	12408544	12398544	2.47041	0.00349027	9	ENSGALG00000007104	12388882	12390573	ENSG00000172061
9	snp97647	12388507	12408507	12398507	2.46805	0.00352767	9	ENSGALG00000028352	12392063	12394691	ENSG00000178772
9	snp97647	12388507	12408507	12398507	2.46805	0.00352767	9	ENSGALG00000007104	12388882	12390573	ENSG00000172061
9	snp97033	4376885	4396885	4386885	2.46403	0.00359221	9	ENSGALG00000006044	4378774	4382053	ENSG00000172478
9	snp97033	4376885	4396885	4386885	2.46403	0.00359221	9	ENSGALG00000025227	4390437	4390507
9	snp97973	14352992	14372992	14362992	2.46303	0.00360843	9	ENSGALG00000020796	14359333	14360513	ENSG00000163825
9	snp97973	14352992	14372992	14362992	2.46303	0.00360843	9	ENSGALG00000020796	14359333	14360513	ENSG00000136514
9	snp97973	14352992	14372992	14362992	2.46303	0.00360843	9	ENSGALG00000020796	14359333	14360513	ENSG00000188011
9	snp97973	14352992	14372992	14362992	2.46303	0.00360843	9	ENSGALG00000007454	14364681	14369814	ENSG00000188389
9	snp98092	14740317	14760317	14750317	2.46236	0.00361933	9	ENSGALG00000007701	14744529	14748605	ENSG00000156966
9	snp98092	14740317	14760317	14750317	2.46236	0.00361933	9	ENSGALG00000007705	14750404	14758732	ENSG00000115053
9	snp98092	14740317	14760317	14750317	2.46236	0.00361933	9	ENSGALG00000017878	14751423	14751564	ENSG00000212440
9	snp98092	14740317	14760317	14750317	2.46236	0.00361933	9	ENSGALG00000017878	14751423	14751564	ENSG00000212580
9	snp98092	14740317	14760317	14750317	2.46236	0.00361933	9	ENSGALG00000017878	14751423	14751564	ENSG00000206780
9	snp98092	14740317	14760317	14750317	2.46236	0.00361933	9	ENSGALG00000017878	14751423	14751564	ENSG00000212533
9	snp98092	14740317	14760317	14750317	2.46236	0.00361933	9	ENSGALG00000017878	14751423	14751564	ENSG00000212593
9	snp98092	14740317	14760317	14750317	2.46236	0.00361933	9	ENSGALG00000017878	14751423	14751564	ENSG00000212432
9	snp98092	14740317	14760317	14750317	2.46236	0.00361933	9	ENSGALG00000017878	14751423	14751564	ENSG00000206885
9	snp98092	14740317	14760317	14750317	2.46236	0.00361933	9	ENSGALG00000017878	14751423	14751564	ENSG00000212620
9	snp98092	14740317	14760317	14750317	2.46236	0.00361933	9	ENSGALG00000025237	14754590	14754658	ENSG00000202400
9	snp98092	14740317	14760317	14750317	2.46236	0.00361933	9	ENSGALG00000017879	14752129	14752205	ENSG00000207280
9	snp97969	14351773	14371773	14361773	2.46097	0.00364204	9	ENSGALG00000020796	14359333	14360513	ENSG00000163825
9	snp97969	14351773	14371773	14361773	2.46097	0.00364204	9	ENSGALG00000020796	14359333	14360513	ENSG00000136514
9	snp97969	14351773	14371773	14361773	2.46097	0.00364204	9	ENSGALG00000020796	14359333	14360513	ENSG00000188011
9	snp97969	14351773	14371773	14361773	2.46097	0.00364204	9	ENSGALG00000007454	14364681	14369814	ENSG00000188389
9	snp97819	13491751	13511751	13501751	2.45694	0.00370862	9	ENSGALG00000007303	13458582	13513540	ENSG00000090530
9	snp97036	4376916	4396916	4386916	2.45635	0.00371846	9	ENSGALG00000006044	4378774	4382053	ENSG00000172478
9	snp97036	4376916	4396916	4386916	2.45635	0.00371846	9	ENSGALG00000025227	4390437	4390507
9	snp98041	14464142	14484142	14474142	2.4514	0.00380193	9	ENSGALG00000007536	14480262	14483165
9	snp97759	12913900	12933900	12923900	2.44461	0.00391916	9	ENSGALG00000007219	12913816	12999648	ENSG00000114279
9	snp97645	12385965	12405965	12395965	2.43676	0.00405872	9	ENSGALG00000028352	12392063	12394691	ENSG00000178772
9	snp97645	12385965	12405965	12395965	2.43676	0.00405872	9	ENSGALG00000007104	12388882	12390573	ENSG00000172061
9	snp97971	14352968	14372968	14362968	2.43588	0.00407464	9	ENSGALG00000020796	14359333	14360513	ENSG00000163825
9	snp97971	14352968	14372968	14362968	2.43588	0.00407464	9	ENSGALG00000020796	14359333	14360513	ENSG00000136514
9	snp97971	14352968	14372968	14362968	2.43588	0.00407464	9	ENSGALG00000020796	14359333	14360513	ENSG00000188011
9	snp97971	14352968	14372968	14362968	2.43588	0.00407464	9	ENSGALG00000007454	14364681	14369814	ENSG00000188389
9	snp97806	13360277	13380277	13370277	2.43383	0.00411194	9	ENSGALG00000025346	13364365	13364462
9	snp98091	14740316	14760316	14750316	2.42728	0.00423317	9	ENSGALG00000007701	14744529	14748605	ENSG00000156966
9	snp98091	14740316	14760316	14750316	2.42728	0.00423317	9	ENSGALG00000007705	14750404	14758732	ENSG00000115053
9	snp98091	14740316	14760316	14750316	2.42728	0.00423317	9	ENSGALG00000017878	14751423	14751564	ENSG00000212440
9	snp98091	14740316	14760316	14750316	2.42728	0.00423317	9	ENSGALG00000017878	14751423	14751564	ENSG00000212580
9	snp98091	14740316	14760316	14750316	2.42728	0.00423317	9	ENSGALG00000017878	14751423	14751564	ENSG00000206780
9	snp98091	14740316	14760316	14750316	2.42728	0.00423317	9	ENSGALG00000017878	14751423	14751564	ENSG00000212533
9	snp98091	14740316	14760316	14750316	2.42728	0.00423317	9	ENSGALG00000017878	14751423	14751564	ENSG00000212593
9	snp98091	14740316	14760316	14750316	2.42728	0.00423317	9	ENSGALG00000017878	14751423	14751564	ENSG00000212432
9	snp98091	14740316	14760316	14750316	2.42728	0.00423317	9	ENSGALG00000017878	14751423	14751564	ENSG00000206885
9	snp98091	14740316	14760316	14750316	2.42728	0.00423317	9	ENSGALG00000017878	14751423	14751564	ENSG00000212620
9	snp98091	14740316	14760316	14750316	2.42728	0.00423317	9	ENSGALG00000025237	14754590	14754658	ENSG00000202400
9	snp98091	14740316	14760316	14750316	2.42728	0.00423317	9	ENSGALG00000017879	14752129	14752205	ENSG00000207280
9	snp97685	12640395	12660395	12650395	2.42316	0.00431106	9	ENSGALG00000007208	12628993	12700392	ENSG00000146839
9	snp97032	4376884	4396884	4386884	2.42116	0.00434933	9	ENSGALG00000006044	4378774	4382053	ENSG00000172478
9	snp97032	4376884	4396884	4386884	2.42116	0.00434933	9	ENSGALG00000025227	4390437	4390507
9	snp98042	14464219	14484219	14474219	2.41958	0.00437978	9	ENSGALG00000007536	14480262	14483165
9	snp97025	4365081	4385081	4375081	2.41363	0.00449615	9	ENSGALG00000020943	4375581	4381422	ENSG00000172482
9	snp97025	4365081	4385081	4375081	2.41363	0.00449615	9	ENSGALG00000006044	4378774	4382053	ENSG00000172478
9	snp97972	14352979	14372979	14362979	2.40857	0.00459728	9	ENSGALG00000020796	14359333	14360513	ENSG00000163825
9	snp97972	14352979	14372979	14362979	2.40857	0.00459728	9	ENSGALG00000020796	14359333	14360513	ENSG00000136514
9	snp97972	14352979	14372979	14362979	2.40857	0.00459728	9	ENSGALG00000020796	14359333	14360513	ENSG00000188011
9	snp97972	14352979	14372979	14362979	2.40857	0.00459728	9	ENSGALG00000007454	14364681	14369814	ENSG00000188389
9	snp98105	14757674	14777674	14767674	2.40796	0.00460961	9	ENSGALG00000007714	14763197	14766032	ENSG00000171596
9	snp97785	13138306	13158306	13148306	2.40764	0.00461609	9	ENSGALG00000020813	13133223	13169156	ENSG00000152492
9	snp97037	4376962	4396962	4386962	2.40752	0.00461852	9	ENSGALG00000006044	4378774	4382053	ENSG00000172478
9	snp97037	4376962	4396962	4386962	2.40752	0.00461852	9	ENSGALG00000025227	4390437	4390507
9	snp98085	14739700	14759700	14749700	2.40326	0.00470559	9	ENSGALG00000007701	14744529	14748605	ENSG00000156966
9	snp98085	14739700	14759700	14749700	2.40326	0.00470559	9	ENSGALG00000007705	14750404	14758732	ENSG00000115053
9	snp98085	14739700	14759700	14749700	2.40326	0.00470559	9	ENSGALG00000017878	14751423	14751564	ENSG00000212440
9	snp98085	14739700	14759700	14749700	2.40326	0.00470559	9	ENSGALG00000017878	14751423	14751564	ENSG00000212580
9	snp98085	14739700	14759700	14749700	2.40326	0.00470559	9	ENSGALG00000017878	14751423	14751564	ENSG00000206780
9	snp98085	14739700	14759700	14749700	2.40326	0.00470559	9	ENSGALG00000017878	14751423	14751564	ENSG00000212533
9	snp98085	14739700	14759700	14749700	2.40326	0.00470559	9	ENSGALG00000017878	14751423	14751564	ENSG00000212593
9	snp98085	14739700	14759700	14749700	2.40326	0.00470559	9	ENSGALG00000017878	14751423	14751564	ENSG00000212432
9	snp98085	14739700	14759700	14749700	2.40326	0.00470559	9	ENSGALG00000017878	14751423	14751564	ENSG00000206885
9	snp98085	14739700	14759700	14749700	2.40326	0.00470559	9	ENSGALG00000017878	14751423	14751564	ENSG00000212620
9	snp98085	14739700	14759700	14749700	2.40326	0.00470559	9	ENSGALG00000025237	14754590	14754658	ENSG00000202400
9	snp98085	14739700	14759700	14749700	2.40326	0.00470559	9	ENSGALG00000017879	14752129	14752205	ENSG00000207280
9	snp97890	13961642	13981642	13971642	2.40052	0.00476236	9	ENSGALG00000007337	13819175	14102819	ENSG00000145012
9	snp98910	22991456	23011456	23001456	2.39855	0.00480355	9	ENSGALG00000010370	22959130	23061539	ENSG00000144893
9	snp98910	22991456	23011456	23001456	2.39855	0.00480355	9	ENSGALG00000010373	22992557	22993576	ENSG00000169313
9	snp98910	22991456	23011456	23001456	2.39855	0.00480355	9	ENSGALG00000010374	22996097	22997128	ENSG00000181631
9	snp98910	22991456	23011456	23001456	2.39855	0.00480355	9	ENSGALG00000025490	23006780	23006876
9	snp97882	13937443	13957443	13947443	2.39772	0.004821	9	ENSGALG00000007337	13819175	14102819	ENSG00000145012
9	snp97646	12386792	12406792	12396792	2.3959	0.00485947	9	ENSGALG00000028352	12392063	12394691	ENSG00000178772
9	snp97646	12386792	12406792	12396792	2.3959	0.00485947	9	ENSGALG00000007104	12388882	12390573	ENSG00000172061
9	snp98044	14464539	14484539	14474539	2.37301	0.00536711	9	ENSGALG00000007536	14480262	14483165
9	snp98045	14464552	14484552	14474552	2.373	0.00536734	9	ENSGALG00000007536	14480262	14483165
9	snp97817	13482648	13502648	13492648	2.36821	0.00547935	9	ENSGALG00000007303	13458582	13513540	ENSG00000090530
9	snp97892	13978408	13998408	13988408	2.36276	0.00560933	9	ENSGALG00000007337	13819175	14102819	ENSG00000145012
9	snp97968	14351741	14371741	14361741	2.36106	0.00565043	9	ENSGALG00000020796	14359333	14360513	ENSG00000163825
9	snp97968	14351741	14371741	14361741	2.36106	0.00565043	9	ENSGALG00000020796	14359333	14360513	ENSG00000136514
9	snp97968	14351741	14371741	14361741	2.36106	0.00565043	9	ENSGALG00000020796	14359333	14360513	ENSG00000188011
9	snp97968	14351741	14371741	14361741	2.36106	0.00565043	9	ENSGALG00000007454	14364681	14369814	ENSG00000188389
9	snp97807	13376578	13396578	13386578	2.36013	0.00567302	9	ENSGALG00000026953	13388920	13395027	ENSG00000198398
9	snp97879	13931417	13951417	13941417	2.35999	0.00567643	9	ENSGALG00000007337	13819175	14102819	ENSG00000145012
9	snp98093	14740375	14760375	14750375	2.34312	0.00610071	9	ENSGALG00000007701	14744529	14748605	ENSG00000156966
9	snp98093	14740375	14760375	14750375	2.34312	0.00610071	9	ENSGALG00000007705	14750404	14758732	ENSG00000115053
9	snp98093	14740375	14760375	14750375	2.34312	0.00610071	9	ENSGALG00000017878	14751423	14751564	ENSG00000212440
9	snp98093	14740375	14760375	14750375	2.34312	0.00610071	9	ENSGALG00000017878	14751423	14751564	ENSG00000212580
9	snp98093	14740375	14760375	14750375	2.34312	0.00610071	9	ENSGALG00000017878	14751423	14751564	ENSG00000206780
9	snp98093	14740375	14760375	14750375	2.34312	0.00610071	9	ENSGALG00000017878	14751423	14751564	ENSG00000212533
9	snp98093	14740375	14760375	14750375	2.34312	0.00610071	9	ENSGALG00000017878	14751423	14751564	ENSG00000212593
9	snp98093	14740375	14760375	14750375	2.34312	0.00610071	9	ENSGALG00000017878	14751423	14751564	ENSG00000212432
9	snp98093	14740375	14760375	14750375	2.34312	0.00610071	9	ENSGALG00000017878	14751423	14751564	ENSG00000206885
9	snp98093	14740375	14760375	14750375	2.34312	0.00610071	9	ENSGALG00000017878	14751423	14751564	ENSG00000212620
9	snp98093	14740375	14760375	14750375	2.34312	0.00610071	9	ENSGALG00000025237	14754590	14754658	ENSG00000202400
9	snp98093	14740375	14760375	14750375	2.34312	0.00610071	9	ENSGALG00000017879	14752129	14752205	ENSG00000207280
9	snp98909	22991309	23011309	23001309	2.33876	0.00621483	9	ENSGALG00000010370	22959130	23061539	ENSG00000144893
9	snp98909	22991309	23011309	23001309	2.33876	0.00621483	9	ENSGALG00000010373	22992557	22993576	ENSG00000169313
9	snp98909	22991309	23011309	23001309	2.33876	0.00621483	9	ENSGALG00000010374	22996097	22997128	ENSG00000181631
9	snp98909	22991309	23011309	23001309	2.33876	0.00621483	9	ENSGALG00000025490	23006780	23006876
9	snp98095	14747041	14767041	14757041	2.33813	0.00623148	9	ENSGALG00000007705	14750404	14758732	ENSG00000115053
9	snp98095	14747041	14767041	14757041	2.33813	0.00623148	9	ENSGALG00000007714	14763197	14766032	ENSG00000171596
9	snp98095	14747041	14767041	14757041	2.33813	0.00623148	9	ENSGALG00000017878	14751423	14751564	ENSG00000212440
9	snp98095	14747041	14767041	14757041	2.33813	0.00623148	9	ENSGALG00000017878	14751423	14751564	ENSG00000212580
9	snp98095	14747041	14767041	14757041	2.33813	0.00623148	9	ENSGALG00000017878	14751423	14751564	ENSG00000206780
9	snp98095	14747041	14767041	14757041	2.33813	0.00623148	9	ENSGALG00000017878	14751423	14751564	ENSG00000212533
9	snp98095	14747041	14767041	14757041	2.33813	0.00623148	9	ENSGALG00000017878	14751423	14751564	ENSG00000212593
9	snp98095	14747041	14767041	14757041	2.33813	0.00623148	9	ENSGALG00000017878	14751423	14751564	ENSG00000212432
9	snp98095	14747041	14767041	14757041	2.33813	0.00623148	9	ENSGALG00000017878	14751423	14751564	ENSG00000206885
9	snp98095	14747041	14767041	14757041	2.33813	0.00623148	9	ENSGALG00000017878	14751423	14751564	ENSG00000212620
9	snp98095	14747041	14767041	14757041	2.33813	0.00623148	9	ENSGALG00000025237	14754590	14754658	ENSG00000202400
9	snp98095	14747041	14767041	14757041	2.33813	0.00623148	9	ENSGALG00000017879	14752129	14752205	ENSG00000207280
9	snp98361	17119643	17139643	17129643	2.3381	0.00623227	9	ENSGALG00000027617	17089500	17208056	ENSG00000197584
9	snp98361	17119643	17139643	17129643	2.3381	0.00623227	9	ENSGALG00000027617	17089500	17208056	ENSG00000275163
9	snp97984	14361373	14381373	14371373	2.33605	0.00628671	9	ENSGALG00000007454	14364681	14369814	ENSG00000188389
9	snp97984	14361373	14381373	14371373	2.33605	0.00628671	9	ENSGALG00000027722	14372525	14376751	ENSG00000272741
9	snp97984	14361373	14381373	14371373	2.33605	0.00628671	9	ENSGALG00000027722	14372525	14376751	ENSG00000213123
9	snp97687	12640409	12660409	12650409	2.33487	0.00631824	9	ENSGALG00000007208	12628993	12700392	ENSG00000146839
9	snp98362	17119659	17139659	17129659	2.33098	0.00642318	9	ENSGALG00000027617	17089500	17208056	ENSG00000197584
9	snp98362	17119659	17139659	17129659	2.33098	0.00642318	9	ENSGALG00000027617	17089500	17208056	ENSG00000275163
9	snp98003	14428715	14448715	14438715	2.3253	0.00657917	9	ENSGALG00000027983	14431462	14446450	ENSG00000061938
9	snp97027	4366681	4386681	4376681	2.32521	0.00658167	9	ENSGALG00000020943	4375581	4381422	ENSG00000172482
9	snp97027	4366681	4386681	4376681	2.32521	0.00658167	9	ENSGALG00000006044	4378774	4382053	ENSG00000172478
9	snp97805	13360257	13380257	13370257	2.32466	0.00659695	9	ENSGALG00000025346	13364365	13364462
9	snp98043	14464470	14484470	14474470	2.31586	0.00684583	9	ENSGALG00000007536	14480262	14483165
9	snp97896	13995485	14015485	14005485	2.31312	0.006925	9	ENSGALG00000007337	13819175	14102819	ENSG00000145012
9	snp98107	14762896	14782896	14772896	2.30674	0.00711248	9	ENSGALG00000007714	14763197	14766032	ENSG00000171596
9	snp97897	14000910	14020910	14010910	2.30258	0.00723713	9	ENSGALG00000007337	13819175	14102819	ENSG00000145012
9	snp98094	14744152	14764152	14754152	2.29947	0.00733156	9	ENSGALG00000007701	14744529	14748605	ENSG00000156966
9	snp98094	14744152	14764152	14754152	2.29947	0.00733156	9	ENSGALG00000007705	14750404	14758732	ENSG00000115053
9	snp98094	14744152	14764152	14754152	2.29947	0.00733156	9	ENSGALG00000017878	14751423	14751564	ENSG00000212440
9	snp98094	14744152	14764152	14754152	2.29947	0.00733156	9	ENSGALG00000017878	14751423	14751564	ENSG00000212580
9	snp98094	14744152	14764152	14754152	2.29947	0.00733156	9	ENSGALG00000017878	14751423	14751564	ENSG00000206780
9	snp98094	14744152	14764152	14754152	2.29947	0.00733156	9	ENSGALG00000017878	14751423	14751564	ENSG00000212533
9	snp98094	14744152	14764152	14754152	2.29947	0.00733156	9	ENSGALG00000017878	14751423	14751564	ENSG00000212593
9	snp98094	14744152	14764152	14754152	2.29947	0.00733156	9	ENSGALG00000017878	14751423	14751564	ENSG00000212432
9	snp98094	14744152	14764152	14754152	2.29947	0.00733156	9	ENSGALG00000017878	14751423	14751564	ENSG00000206885
9	snp98094	14744152	14764152	14754152	2.29947	0.00733156	9	ENSGALG00000017878	14751423	14751564	ENSG00000212620
9	snp98094	14744152	14764152	14754152	2.29947	0.00733156	9	ENSGALG00000025237	14754590	14754658	ENSG00000202400
9	snp98094	14744152	14764152	14754152	2.29947	0.00733156	9	ENSGALG00000017879	14752129	14752205	ENSG00000207280
9	snp97686	12640398	12660398	12650398	2.29822	0.00736983	9	ENSGALG00000007208	12628993	12700392	ENSG00000146839
9	snp97975	14354638	14374638	14364638	2.29446	0.00748598	9	ENSGALG00000020796	14359333	14360513	ENSG00000163825
9	snp97975	14354638	14374638	14364638	2.29446	0.00748598	9	ENSGALG00000020796	14359333	14360513	ENSG00000136514
9	snp97975	14354638	14374638	14364638	2.29446	0.00748598	9	ENSGALG00000020796	14359333	14360513	ENSG00000188011
9	snp97975	14354638	14374638	14364638	2.29446	0.00748598	9	ENSGALG00000007454	14364681	14369814	ENSG00000188389
9	snp97985	14365013	14385013	14375013	2.29446	0.00748598	9	ENSGALG00000027722	14372525	14376751	ENSG00000272741
9	snp97985	14365013	14385013	14375013	2.29446	0.00748598	9	ENSGALG00000027722	14372525	14376751	ENSG00000213123
9	snp97974	14353011	14373011	14363011	2.29225	0.00755501	9	ENSGALG00000020796	14359333	14360513	ENSG00000163825
9	snp97974	14353011	14373011	14363011	2.29225	0.00755501	9	ENSGALG00000020796	14359333	14360513	ENSG00000136514
9	snp97974	14353011	14373011	14363011	2.29225	0.00755501	9	ENSGALG00000020796	14359333	14360513	ENSG00000188011
9	snp97974	14353011	14373011	14363011	2.29225	0.00755501	9	ENSGALG00000007454	14364681	14369814	ENSG00000188389
9	snp98908	22991258	23011258	23001258	2.29092	0.00759681	9	ENSGALG00000010370	22959130	23061539	ENSG00000144893
9	snp98908	22991258	23011258	23001258	2.29092	0.00759681	9	ENSGALG00000010373	22992557	22993576	ENSG00000169313
9	snp98908	22991258	23011258	23001258	2.29092	0.00759681	9	ENSGALG00000010374	22996097	22997128	ENSG00000181631
9	snp98908	22991258	23011258	23001258	2.29092	0.00759681	9	ENSGALG00000025490	23006780	23006876
9	snp98097	14750896	14770896	14760896	2.28963	0.00763756	9	ENSGALG00000007714	14763197	14766032	ENSG00000171596
9	snp98097	14750896	14770896	14760896	2.28963	0.00763756	9	ENSGALG00000017878	14751423	14751564	ENSG00000212440
9	snp98097	14750896	14770896	14760896	2.28963	0.00763756	9	ENSGALG00000017878	14751423	14751564	ENSG00000212580
9	snp98097	14750896	14770896	14760896	2.28963	0.00763756	9	ENSGALG00000017878	14751423	14751564	ENSG00000206780
9	snp98097	14750896	14770896	14760896	2.28963	0.00763756	9	ENSGALG00000017878	14751423	14751564	ENSG00000212533
9	snp98097	14750896	14770896	14760896	2.28963	0.00763756	9	ENSGALG00000017878	14751423	14751564	ENSG00000212593
9	snp98097	14750896	14770896	14760896	2.28963	0.00763756	9	ENSGALG00000017878	14751423	14751564	ENSG00000212432
9	snp98097	14750896	14770896	14760896	2.28963	0.00763756	9	ENSGALG00000017878	14751423	14751564	ENSG00000206885
9	snp98097	14750896	14770896	14760896	2.28963	0.00763756	9	ENSGALG00000017878	14751423	14751564	ENSG00000212620
9	snp98097	14750896	14770896	14760896	2.28963	0.00763756	9	ENSGALG00000025237	14754590	14754658	ENSG00000202400
9	snp98097	14750896	14770896	14760896	2.28963	0.00763756	9	ENSGALG00000017879	14752129	14752205	ENSG00000207280
9	snp97891	13976775	13996775	13986775	2.27279	0.00818737	9	ENSGALG00000007337	13819175	14102819	ENSG00000145012
9	snp97986	14365020	14385020	14375020	2.27005	0.00828004	9	ENSGALG00000027722	14372525	14376751	ENSG00000272741
9	snp97986	14365020	14385020	14375020	2.27005	0.00828004	9	ENSGALG00000027722	14372525	14376751	ENSG00000213123
9	snp97893	13978409	13998409	13988409	2.26047	0.00861135	9	ENSGALG00000007337	13819175	14102819	ENSG00000145012
9	snp98046	14464679	14484679	14474679	2.25789	0.00870253	9	ENSGALG00000007536	14480262	14483165
9	snp98363	17119687	17139687	17129687	2.25588	0.00877416	9	ENSGALG00000027617	17089500	17208056	ENSG00000197584
9	snp98363	17119687	17139687	17129687	2.25588	0.00877416	9	ENSGALG00000027617	17089500	17208056	ENSG00000275163
9	snp97786	13138446	13158446	13148446	2.2545	0.00882364	9	ENSGALG00000020813	13133223	13169156	ENSG00000152492
9	snp97028	4370549	4390549	4380549	2.25363	0.00885495	9	ENSGALG00000020943	4375581	4381422	ENSG00000172482
9	snp97028	4370549	4390549	4380549	2.25363	0.00885495	9	ENSGALG00000006044	4378774	4382053	ENSG00000172478
9	snp97028	4370549	4390549	4380549	2.25363	0.00885495	9	ENSGALG00000025227	4390437	4390507
9	snp98360	17119548	17139548	17129548	2.2493	0.00901227	9	ENSGALG00000027617	17089500	17208056	ENSG00000197584
9	snp98360	17119548	17139548	17129548	2.2493	0.00901227	9	ENSGALG00000027617	17089500	17208056	ENSG00000275163
9	snp97883	13953086	13973086	13963086	2.23761	0.00944927	9	ENSGALG00000007337	13819175	14102819	ENSG00000145012
9	snp98002	14428668	14448668	14438668	2.22369	0.00999372	9	ENSGALG00000027983	14431462	14446450	ENSG00000061938
10	snp21573	9706887	9726887	9716887	2.66212	0.00141235	10	ENSGALG00000004960	9669985	9805190	ENSG00000166147
10	snp21617	10358463	10378463	10368463	2.5606	0.00230234	10	ENSGALG00000023440	10361822	10375440	ENSG00000104064
10	snp21572	9700645	9720645	9710645	2.55549	0.00235833	10	ENSGALG00000004960	9669985	9805190	ENSG00000166147
10	snp21645	10748758	10768758	10758758	2.53546	0.00258986	10	ENSGALG00000006036	10735632	10772791	ENSG00000166503
10	snp21615	10358331	10378331	10368331	2.51649	0.00282788	10	ENSGALG00000023440	10361822	10375440	ENSG00000104064
10	snp21685	11202636	11222636	11212636	2.47849	0.00336489	10	ENSGALG00000006225	11167729	11223779	ENSG00000140598
10	snp21616	10358342	10378342	10368342	2.44807	0.00385903	10	ENSGALG00000023440	10361822	10375440	ENSG00000104064
10	snp21686	11202645	11222645	11212645	2.41879	0.00439507	10	ENSGALG00000006225	11167729	11223779	ENSG00000140598
10	snp21574	9707002	9727002	9717002	2.41512	0.00446675	10	ENSGALG00000004960	9669985	9805190	ENSG00000166147
10	snp21673	11065548	11085548	11075548	2.39738	0.00482817	10	ENSGALG00000006104	10980738	11157843	ENSG00000156218
10	snp21684	11202619	11222619	11212619	2.39713	0.00483344	10	ENSGALG00000006225	11167729	11223779	ENSG00000140598
10	snp21462	8545574	8565574	8555574	2.39456	0.00488796	10	ENSGALG00000004740	8537029	8567174	ENSG00000128872
10	snp21461	8545363	8565363	8555363	2.39154	0.00495273	10	ENSGALG00000004740	8537029	8567174	ENSG00000128872
10	snp21592	9968589	9988589	9978589	2.3881	0.00502743	10	ENSGALG00000013789	9954985	10004800	ENSG00000156958
10	snp21521	9393975	9413975	9403975	2.35707	0.00574794	10	ENSGALG00000025506	9412311	9412399
10	snp21593	9970022	9990022	9980022	2.34708	0.00599867	10	ENSGALG00000013789	9954985	10004800	ENSG00000156958
10	snp21575	9721715	9741715	9731715	2.32641	0.00654842	10	ENSGALG00000004960	9669985	9805190	ENSG00000166147
10	snp21644	10745592	10765592	10755592	2.30036	0.00730443	10	ENSGALG00000006036	10735632	10772791	ENSG00000166503
10	snp21672	11065528	11085528	11075528	2.29028	0.007617	10	ENSGALG00000006104	10980738	11157843	ENSG00000156218
10	snp21674	11065555	11085555	11075555	2.27464	0.00812531	10	ENSGALG00000006104	10980738	11157843	ENSG00000156218
10	snp21522	9394001	9414001	9404001	2.27133	0.00823664	10	ENSGALG00000025506	9412311	9412399
10	snp21523	9394014	9414014	9404014	2.2708	0.00825459	10	ENSGALG00000025506	9412311	9412399
10	snp21643	10745544	10765544	10755544	2.26022	0.00862015	10	ENSGALG00000006036	10735632	10772791	ENSG00000166503
10	snp21456	8497778	8517778	8507778	2.25402	0.0088409	10	ENSGALG00000004696	8499714	8506990	ENSG00000166477
10	snp21457	8497914	8517914	8507914	2.24801	0.00905961	10	ENSGALG00000004696	8499714	8506990	ENSG00000166477
11	snp22977	1465733	1485733	1475733	2.6088	0.00183053	11	ENSGALG00000002321	1467002	1476920	ENSG00000125166
11	snp22977	1465733	1485733	1475733	2.6088	0.00183053	11	ENSGALG00000026903	1479310	1484634	ENSG00000172137
11	snp22976	1465685	1485685	1475685	2.57876	0.00211298	11	ENSGALG00000002321	1467002	1476920	ENSG00000125166
11	snp22976	1465685	1485685	1475685	2.57876	0.00211298	11	ENSGALG00000026903	1479310	1484634	ENSG00000172137
11	snp22902	1161009	1181009	1171009	2.54655	0.00245925	11	ENSGALG00000001965	1165618	1177771	ENSG00000090861
11	snp22903	1162262	1182262	1172262	2.47906	0.0033562	11	ENSGALG00000001965	1165618	1177771	ENSG00000090861
11	snp22975	1465672	1485672	1475672	2.43777	0.00404052	11	ENSGALG00000002321	1467002	1476920	ENSG00000125166
11	snp22975	1465672	1485672	1475672	2.43777	0.00404052	11	ENSGALG00000026903	1479310	1484634	ENSG00000172137
11	snp22973	1465664	1485664	1475664	2.4349	0.00409243	11	ENSGALG00000002321	1467002	1476920	ENSG00000125166
11	snp22974	1465670	1485670	1475670	2.4349	0.00409243	11	ENSGALG00000002321	1467002	1476920	ENSG00000125166
11	snp22973	1465664	1485664	1475664	2.4349	0.00409243	11	ENSGALG00000026903	1479310	1484634	ENSG00000172137
11	snp22974	1465670	1485670	1475670	2.4349	0.00409243	11	ENSGALG00000026903	1479310	1484634	ENSG00000172137
11	snp22901	1156933	1176933	1166933	2.41929	0.00438539	11	ENSGALG00000027276	1160599	1164253
11	snp22906	1171877	1191877	1181877	2.39062	0.00497261	11	ENSGALG00000027183	1183402	1189091	ENSG00000157322
11	snp22906	1171877	1191877	1181877	2.39062	0.00497261	11	ENSGALG00000027183	1183402	1189091	ENSG00000140839
11	snp22906	1171877	1191877	1181877	2.39062	0.00497261	11	ENSGALG00000027183	1183402	1189091	ENSG00000157335
11	snp22904	1162297	1182297	1172297	2.33827	0.00622777	11	ENSGALG00000001965	1165618	1177771	ENSG00000090861
11	snp22972	1465641	1485641	1475641	2.29463	0.0074807	11	ENSGALG00000002321	1467002	1476920	ENSG00000125166
11	snp22972	1465641	1485641	1475641	2.29463	0.0074807	11	ENSGALG00000026903	1479310	1484634	ENSG00000172137
11	snp22900	1154513	1174513	1164513	2.29023	0.00761858	11	ENSGALG00000001824	1155407	1157865
11	snp22900	1154513	1174513	1164513	2.29023	0.00761858	11	ENSGALG00000027276	1160599	1164253
11	snp24083	17201371	17221371	17211371	2.26329	0.00851264	11	ENSGALG00000014284	17104458	17221527	ENSG00000131149
11	snp22978	1467240	1487240	1477240	2.26005	0.00862613	11	ENSGALG00000026903	1479310	1484634	ENSG00000172137
11	snp24177	17831014	17851014	17841014	2.24783	0.00906623	11	ENSGALG00000006099	17837659	17843641	ENSG00000179588
11	snp24177	17831014	17851014	17841014	2.24783	0.00906623	11	ENSGALG00000026945	17844835	17846138	ENSG00000187288
12	snp24795	2510287	2530287	2520287	2.89842	0.000416322	12	ENSGALG00000001849	2494176	2539876	ENSG00000164061
12	snp24796	2510345	2530345	2520345	2.87552	0.000471074	12	ENSGALG00000001849	2494176	2539876	ENSG00000164061
12	snp24797	2510363	2530363	2520363	2.79219	0.000731595	12	ENSGALG00000001849	2494176	2539876	ENSG00000164061
12	snp24794	2510285	2530285	2520285	2.6081	0.00183671	12	ENSGALG00000001849	2494176	2539876	ENSG00000164061
12	snp24793	2510281	2530281	2520281	2.58805	0.00202167	12	ENSGALG00000001849	2494176	2539876	ENSG00000164061
12	snp24789	2499038	2519038	2509038	2.482	0.0033117	12	ENSGALG00000001849	2494176	2539876	ENSG00000164061
12	snp24790	2499231	2519231	2509231	2.44249	0.00395642	12	ENSGALG00000001849	2494176	2539876	ENSG00000164061
12	snp24798	2510412	2530412	2520412	2.41786	0.00441314	12	ENSGALG00000001849	2494176	2539876	ENSG00000164061
12	snp24781	2476856	2496856	2486856	2.39782	0.0048189	12	ENSGALG00000002722	2479299	2483435	ENSG00000173531
12	snp24781	2476856	2496856	2486856	2.39782	0.0048189	12	ENSGALG00000002784	2487790	2491678	ENSG00000164062
12	snp24791	2499256	2519256	2509256	2.35975	0.00568228	12	ENSGALG00000001849	2494176	2539876	ENSG00000164061
12	snp24783	2480144	2500144	2490144	2.35215	0.00587023	12	ENSGALG00000002784	2487790	2491678	ENSG00000164062
12	snp24792	2500813	2520813	2510813	2.33944	0.00619691	12	ENSGALG00000001849	2494176	2539876	ENSG00000164061
12	snp24788	2497995	2517995	2507995	2.30132	0.00727526	12	ENSGALG00000001849	2494176	2539876	ENSG00000164061
12	snp24782	2476864	2496864	2486864	2.27078	0.00825526	12	ENSGALG00000002722	2479299	2483435	ENSG00000173531
12	snp24782	2476864	2496864	2486864	2.27078	0.00825526	12	ENSGALG00000002784	2487790	2491678	ENSG00000164062
12	snp24896	2910927	2930927	2920927	2.25429	0.00883119	12	ENSGALG00000026267	2913235	2920379
12	snp24785	2481294	2501294	2491294	2.24739	0.00908244	12	ENSGALG00000002784	2487790	2491678	ENSG00000164062
13	snp29123	16152570	16172570	16162570	2.83533	0.000583571	13	ENSGALG00000021104	16146829	16184900	ENSG00000197208
13	snp29123	16152570	16172570	16162570	2.83533	0.000583571	13	ENSGALG00000028783	16166965	16167058
13	snp29124	16152571	16172571	16162571	2.80255	0.000693186	13	ENSGALG00000021104	16146829	16184900	ENSG00000197208
13	snp29124	16152571	16172571	16162571	2.80255	0.000693186	13	ENSGALG00000028783	16166965	16167058
13	snp29114	16121653	16141653	16131653	2.60965	0.00182307	13	ENSGALG00000027627	16109315	16143167	ENSG00000131435
13	snp29125	16152603	16172603	16162603	2.55288	0.0023874	13	ENSGALG00000021104	16146829	16184900	ENSG00000197208
13	snp29125	16152603	16172603	16162603	2.55288	0.0023874	13	ENSGALG00000028783	16166965	16167058
13	snp29126	16152631	16172631	16162631	2.54998	0.00242008	13	ENSGALG00000021104	16146829	16184900	ENSG00000197208
13	snp29126	16152631	16172631	16162631	2.54998	0.00242008	13	ENSGALG00000028783	16166965	16167058
13	snp29115	16121881	16141881	16131881	2.48426	0.00327785	13	ENSGALG00000027627	16109315	16143167	ENSG00000131435
13	snp29113	16117644	16137644	16127644	2.43556	0.00408044	13	ENSGALG00000027627	16109315	16143167	ENSG00000131435
13	snp29128	16152832	16172832	16162832	2.36379	0.00558456	13	ENSGALG00000021104	16146829	16184900	ENSG00000197208
13	snp29128	16152832	16172832	16162832	2.36379	0.00558456	13	ENSGALG00000028783	16166965	16167058
13	snp29127	16152816	16172816	16162816	2.35155	0.0058853	13	ENSGALG00000021104	16146829	16184900	ENSG00000197208
13	snp29127	16152816	16172816	16162816	2.35155	0.0058853	13	ENSGALG00000028783	16166965	16167058
13	snp29112	16117546	16137546	16127546	2.33719	0.00625639	13	ENSGALG00000027627	16109315	16143167	ENSG00000131435
14	snp30799	12233838	12253838	12243838	3.14848	0.000100434	14	ENSGALG00000025911	12235026	12237750	ENSG00000242173
14	snp30799	12233838	12253838	12243838	3.14848	0.000100434	14	ENSGALG00000026609	12238662	12242574	ENSG00000076344
14	snp30801	12237700	12257700	12247700	3.07834	0.00015169	14	ENSGALG00000026609	12238662	12242574	ENSG00000076344
14	snp30801	12237700	12257700	12247700	3.07834	0.00015169	14	ENSGALG00000007514	12244054	12257296	ENSG00000269881
14	snp30801	12237700	12257700	12247700	3.07834	0.00015169	14	ENSGALG00000007514	12244054	12257296	ENSG00000167930
14	snp30797	12229836	12249836	12239836	3.03201	0.000198031	14	ENSGALG00000028599	12231749	12234668	ENSG00000185615
14	snp30797	12229836	12249836	12239836	3.03201	0.000198031	14	ENSGALG00000025911	12235026	12237750	ENSG00000242173
14	snp30797	12229836	12249836	12239836	3.03201	0.000198031	14	ENSGALG00000026609	12238662	12242574	ENSG00000076344
14	snp30798	12233832	12253832	12243832	2.99368	0.000246044	14	ENSGALG00000025911	12235026	12237750	ENSG00000242173
14	snp30798	12233832	12253832	12243832	2.99368	0.000246044	14	ENSGALG00000026609	12238662	12242574	ENSG00000076344
14	snp30800	12233841	12253841	12243841	2.8997	0.000413443	14	ENSGALG00000025911	12235026	12237750	ENSG00000242173
14	snp30800	12233841	12253841	12243841	2.8997	0.000413443	14	ENSGALG00000026609	12238662	12242574	ENSG00000076344
14	snp30789	12202934	12222934	12212934	2.89641	0.00042088	14	ENSGALG00000007480	12146183	12229602	ENSG00000103126
14	snp30789	12202934	12222934	12212934	2.89641	0.00042088	14	ENSGALG00000027391	12199023	12229602	ENSG00000103126
14	snp30790	12202987	12222987	12212987	2.84897	0.00054287	14	ENSGALG00000007480	12146183	12229602	ENSG00000103126
14	snp30790	12202987	12222987	12212987	2.84897	0.00054287	14	ENSGALG00000027391	12199023	12229602	ENSG00000103126
14	snp30802	12237810	12257810	12247810	2.84045	0.000567974	14	ENSGALG00000026609	12238662	12242574	ENSG00000076344
14	snp30802	12237810	12257810	12247810	2.84045	0.000567974	14	ENSGALG00000007514	12244054	12257296	ENSG00000269881
14	snp30802	12237810	12257810	12247810	2.84045	0.000567974	14	ENSGALG00000007514	12244054	12257296	ENSG00000167930
14	snp30832	12404179	12424179	12414179	2.81102	0.000663175	14	ENSGALG00000028469	12405476	12408576	ENSG00000205832
14	snp30832	12404179	12424179	12414179	2.81102	0.000663175	14	ENSGALG00000007630	12417758	12419761	ENSG00000089486
14	snp30796	12229803	12249803	12239803	2.80624	0.000679961	14	ENSGALG00000028599	12231749	12234668	ENSG00000185615
14	snp30796	12229803	12249803	12239803	2.80624	0.000679961	14	ENSGALG00000025911	12235026	12237750	ENSG00000242173
14	snp30796	12229803	12249803	12239803	2.80624	0.000679961	14	ENSGALG00000026609	12238662	12242574	ENSG00000076344
14	snp30791	12212503	12232503	12222503	2.79757	0.000711411	14	ENSGALG00000027844	12222976	12224040
14	snp30804	12250922	12270922	12260922	2.7843	0.000762152	14	ENSGALG00000025436	12262850	12262915
14	snp30804	12250922	12270922	12260922	2.7843	0.000762152	14	ENSGALG00000025494	12263702	12263772
14	snp30794	12229408	12249408	12239408	2.7628	0.000851483	14	ENSGALG00000028599	12231749	12234668	ENSG00000185615
14	snp30794	12229408	12249408	12239408	2.7628	0.000851483	14	ENSGALG00000025911	12235026	12237750	ENSG00000242173
14	snp30794	12229408	12249408	12239408	2.7628	0.000851483	14	ENSGALG00000026609	12238662	12242574	ENSG00000076344
14	snp30795	12229413	12249413	12239413	2.76126	0.000858237	14	ENSGALG00000028599	12231749	12234668	ENSG00000185615
14	snp30795	12229413	12249413	12239413	2.76126	0.000858237	14	ENSGALG00000025911	12235026	12237750	ENSG00000242173
14	snp30795	12229413	12249413	12239413	2.76126	0.000858237	14	ENSGALG00000026609	12238662	12242574	ENSG00000076344
14	snp31172	13842577	13862577	13852577	2.73851	0.000963932	14	ENSGALG00000020719	13850269	13862243
14	snp30835	12411646	12431646	12421646	2.73438	0.000984356	14	ENSGALG00000007630	12417758	12419761	ENSG00000089486
14	snp30835	12411646	12431646	12421646	2.73438	0.000984356	14	ENSGALG00000007638	12422256	12426476	ENSG00000103415
14	snp31192	13905153	13925153	13915153	2.73405	0.000986005	14	ENSGALG00000009229	13906679	13908834	ENSG00000185883
14	snp30803	12243889	12263889	12253889	2.72738	0.00101988	14	ENSGALG00000007514	12244054	12257296	ENSG00000269881
14	snp30803	12243889	12263889	12253889	2.72738	0.00101988	14	ENSGALG00000007514	12244054	12257296	ENSG00000167930
14	snp30803	12243889	12263889	12253889	2.72738	0.00101988	14	ENSGALG00000025436	12262850	12262915
14	snp30803	12243889	12263889	12253889	2.72738	0.00101988	14	ENSGALG00000025494	12263702	12263772
14	snp31173	13847936	13867936	13857936	2.70872	0.00112041	14	ENSGALG00000020719	13850269	13862243
14	snp30833	12404191	12424191	12414191	2.69223	0.00121672	14	ENSGALG00000028469	12405476	12408576	ENSG00000205832
14	snp30833	12404191	12424191	12414191	2.69223	0.00121672	14	ENSGALG00000007630	12417758	12419761	ENSG00000089486
14	snp30834	12411472	12431472	12421472	2.68824	0.00124113	14	ENSGALG00000007630	12417758	12419761	ENSG00000089486
14	snp30834	12411472	12431472	12421472	2.68824	0.00124113	14	ENSGALG00000007638	12422256	12426476	ENSG00000103415
14	snp30793	12224852	12244852	12234852	2.67979	0.00129432	14	ENSGALG00000028599	12231749	12234668	ENSG00000185615
14	snp30793	12224852	12244852	12234852	2.67979	0.00129432	14	ENSGALG00000025911	12235026	12237750	ENSG00000242173
14	snp30793	12224852	12244852	12234852	2.67979	0.00129432	14	ENSGALG00000026609	12238662	12242574	ENSG00000076344
14	snp30788	12202928	12222928	12212928	2.67765	0.00130812	14	ENSGALG00000007480	12146183	12229602	ENSG00000103126
14	snp30788	12202928	12222928	12212928	2.67765	0.00130812	14	ENSGALG00000027391	12199023	12229602	ENSG00000103126
14	snp30993	13182574	13202574	13192574	2.66258	0.00140916	14	ENSGALG00000002422	13187748	13193170	ENSG00000162004
14	snp30993	13182574	13202574	13192574	2.66258	0.00140916	14	ENSGALG00000002325	13198609	13200438	ENSG00000099769
14	snp30792	12221480	12241480	12231480	2.63507	0.00161216	14	ENSGALG00000028599	12231749	12234668	ENSG00000185615
14	snp30792	12221480	12241480	12231480	2.63507	0.00161216	14	ENSGALG00000025911	12235026	12237750	ENSG00000242173
14	snp30792	12221480	12241480	12231480	2.63507	0.00161216	14	ENSGALG00000027844	12222976	12224040
14	snp30830	12397725	12417725	12407725	2.62619	0.00168317	14	ENSGALG00000028469	12405476	12408576	ENSG00000205832
14	snp30738	11938948	11958948	11948948	2.60322	0.00188025	14	ENSGALG00000007387	11933145	11971195	ENSG00000077235
14	snp30831	12397735	12417735	12407735	2.60178	0.00189328	14	ENSGALG00000028469	12405476	12408576	ENSG00000205832
14	snp30992	13182561	13202561	13192561	2.5764	0.00213676	14	ENSGALG00000002422	13187748	13193170	ENSG00000162004
14	snp30992	13182561	13202561	13192561	2.5764	0.00213676	14	ENSGALG00000002325	13198609	13200438	ENSG00000099769
14	snp30991	13182461	13202461	13192461	2.52831	0.00267736	14	ENSGALG00000002422	13187748	13193170	ENSG00000162004
14	snp30991	13182461	13202461	13192461	2.52831	0.00267736	14	ENSGALG00000002325	13198609	13200438	ENSG00000099769
14	snp30994	13188668	13208668	13198668	2.50052	0.00304337	14	ENSGALG00000002316	13202043	13206373	ENSG00000095906
14	snp30994	13188668	13208668	13198668	2.50052	0.00304337	14	ENSGALG00000002325	13198609	13200438	ENSG00000099769
14	snp30995	13188714	13208714	13198714	2.49443	0.00312936	14	ENSGALG00000002316	13202043	13206373	ENSG00000095906
14	snp30995	13188714	13208714	13198714	2.49443	0.00312936	14	ENSGALG00000002325	13198609	13200438	ENSG00000099769
14	snp30829	12392142	12412142	12402142	2.47315	0.00344729	14	ENSGALG00000007619	12396926	12404682	ENSG00000153443
14	snp30829	12392142	12412142	12402142	2.47315	0.00344729	14	ENSGALG00000028469	12405476	12408576	ENSG00000205832
14	snp30990	13182404	13202404	13192404	2.47155	0.00347233	14	ENSGALG00000002422	13187748	13193170	ENSG00000162004
14	snp30990	13182404	13202404	13192404	2.47155	0.00347233	14	ENSGALG00000002325	13198609	13200438	ENSG00000099769
14	snp30827	12387077	12407077	12397077	2.46919	0.00350956	14	ENSGALG00000007619	12396926	12404682	ENSG00000153443
14	snp30827	12387077	12407077	12397077	2.46919	0.00350956	14	ENSGALG00000027813	12388339	12388448
14	snp30826	12387067	12407067	12397067	2.46858	0.00351924	14	ENSGALG00000007619	12396926	12404682	ENSG00000153443
14	snp30826	12387067	12407067	12397067	2.46858	0.00351924	14	ENSGALG00000027813	12388339	12388448
14	snp30828	12387081	12407081	12397081	2.4684	0.0035221	14	ENSGALG00000007619	12396926	12404682	ENSG00000153443
14	snp30828	12387081	12407081	12397081	2.4684	0.0035221	14	ENSGALG00000027813	12388339	12388448
14	snp31191	13905136	13925136	13915136	2.44708	0.00387615	14	ENSGALG00000009229	13906679	13908834	ENSG00000185883
14	snp30820	12344406	12364406	12354406	2.44237	0.00395854	14	ENSGALG00000028358	12346048	12348118	ENSG00000168101
14	snp30805	12250932	12270932	12260932	2.44157	0.00397269	14	ENSGALG00000025436	12262850	12262915
14	snp30805	12250932	12270932	12260932	2.44157	0.00397269	14	ENSGALG00000025494	12263702	12263772
14	snp30996	13188743	13208743	13198743	2.43295	0.00412805	14	ENSGALG00000002316	13202043	13206373	ENSG00000095906
14	snp30996	13188743	13208743	13198743	2.43295	0.00412805	14	ENSGALG00000002325	13198609	13200438	ENSG00000099769
14	snp30739	11938973	11958973	11948973	2.42342	0.00430611	14	ENSGALG00000007387	11933145	11971195	ENSG00000077235
14	snp30787	12200960	12220960	12210960	2.4188	0.00439488	14	ENSGALG00000007480	12146183	12229602	ENSG00000103126
14	snp30787	12200960	12220960	12210960	2.4188	0.00439488	14	ENSGALG00000027391	12199023	12229602	ENSG00000103126
14	snp31048	13390435	13410435	13400435	2.39012	0.00498344	14	ENSGALG00000002033	13393595	13395738	ENSG00000165264
14	snp31048	13390435	13410435	13400435	2.39012	0.00498344	14	ENSGALG00000021386	13396638	13397948
14	snp31043	13352376	13372376	13362376	2.38069	0.00519176	14	ENSGALG00000002084	13362761	13371618	ENSG00000103174
14	snp30998	13194741	13214741	13204741	2.37093	0.00541549	14	ENSGALG00000002316	13202043	13206373	ENSG00000095906
14	snp30998	13194741	13214741	13204741	2.37093	0.00541549	14	ENSGALG00000002285	13206743	13214081	ENSG00000162032
14	snp30998	13194741	13214741	13204741	2.37093	0.00541549	14	ENSGALG00000002325	13198609	13200438	ENSG00000099769
14	snp30819	12344394	12364394	12354394	2.37053	0.00542484	14	ENSGALG00000028358	12346048	12348118	ENSG00000168101
14	snp30999	13194752	13214752	13204752	2.36995	0.00543843	14	ENSGALG00000002316	13202043	13206373	ENSG00000095906
14	snp30999	13194752	13214752	13204752	2.36995	0.00543843	14	ENSGALG00000002285	13206743	13214081	ENSG00000162032
14	snp30999	13194752	13214752	13204752	2.36995	0.00543843	14	ENSGALG00000002325	13198609	13200438	ENSG00000099769
14	snp31190	13904783	13924783	13914783	2.36398	0.00558	14	ENSGALG00000009229	13906679	13908834	ENSG00000185883
14	snp30825	12387044	12407044	12397044	2.34781	0.00598002	14	ENSGALG00000007619	12396926	12404682	ENSG00000153443
14	snp30825	12387044	12407044	12397044	2.34781	0.00598002	14	ENSGALG00000027813	12388339	12388448
14	snp31049	13390436	13410436	13400436	2.33932	0.00620007	14	ENSGALG00000002033	13393595	13395738	ENSG00000165264
14	snp31049	13390436	13410436	13400436	2.33932	0.00620007	14	ENSGALG00000021386	13396638	13397948
14	snp30821	12344596	12364596	12354596	2.32898	0.00647773	14	ENSGALG00000028358	12346048	12348118	ENSG00000168101
14	snp30822	12344611	12364611	12354611	2.32293	0.00664524	14	ENSGALG00000028358	12346048	12348118	ENSG00000168101
14	snp31000	13194911	13214911	13204911	2.32219	0.00666599	14	ENSGALG00000002316	13202043	13206373	ENSG00000095906
14	snp31000	13194911	13214911	13204911	2.32219	0.00666599	14	ENSGALG00000002285	13206743	13214081	ENSG00000162032
14	snp31000	13194911	13214911	13204911	2.32219	0.00666599	14	ENSGALG00000002325	13198609	13200438	ENSG00000099769
14	snp30997	13194645	13214645	13204645	2.31027	0.00700821	14	ENSGALG00000002316	13202043	13206373	ENSG00000095906
14	snp30997	13194645	13214645	13204645	2.31027	0.00700821	14	ENSGALG00000002285	13206743	13214081	ENSG00000162032
14	snp30997	13194645	13214645	13204645	2.31027	0.00700821	14	ENSGALG00000002325	13198609	13200438	ENSG00000099769
14	snp30945	13046486	13066486	13056486	2.30363	0.00720549	14	ENSGALG00000023660	13053797	13062460	ENSG00000140623
14	snp30945	13046486	13066486	13056486	2.30363	0.00720549	14	ENSGALG00000029027	13062497	13063540
14	snp30946	13046490	13066490	13056490	2.29996	0.00731661	14	ENSGALG00000023660	13053797	13062460	ENSG00000140623
14	snp30946	13046490	13066490	13056490	2.29996	0.00731661	14	ENSGALG00000029027	13062497	13063540
14	snp31050	13395753	13415753	13405753	2.29599	0.00743852	14	ENSGALG00000021386	13396638	13397948
14	snp31050	13395753	13415753	13405753	2.29599	0.00743852	14	ENSGALG00000002026	13403440	13412626
14	snp30989	13170622	13190622	13180622	2.29504	0.00746796	14	ENSGALG00000027210	13176209	13187353	ENSG00000162004
14	snp30989	13170622	13190622	13180622	2.29504	0.00746796	14	ENSGALG00000021364	13176890	13178790	ENSG00000103254
14	snp30984	13156757	13176757	13166757	2.28212	0.00787861	14	ENSGALG00000027342	13169100	13176128	ENSG00000103260
14	snp30986	13157972	13177972	13167972	2.27215	0.00820894	14	ENSGALG00000027342	13169100	13176128	ENSG00000103260
14	snp30818	12344393	12364393	12354393	2.26796	0.00835135	14	ENSGALG00000028358	12346048	12348118	ENSG00000168101
14	snp30778	12102739	12122739	12112739	2.26042	0.00861311	14	ENSGALG00000026188	12104178	12121865	ENSG00000129925
14	snp30985	13157721	13177721	13167721	2.25589	0.0087738	14	ENSGALG00000027342	13169100	13176128	ENSG00000103260
14	snp30726	11891542	11911542	11901542	2.25512	0.00880138	14	ENSGALG00000000687	11880018	11931986	ENSG00000047578
14	snp30944	13042991	13062991	13052991	2.24653	0.00911419	14	ENSGALG00000023660	13053797	13062460	ENSG00000140623
14	snp30823	12356788	12376788	12366788	2.23461	0.00956437	14	ENSGALG00000007616	12349367	12396724	ENSG00000102858
14	snp31167	13827738	13847738	13837738	2.23254	0.00964449	14	ENSGALG00000009288	13835434	13845513	ENSG00000205937
15	snp32640	10088772	10108772	10098772	2.90809	0.000395025	15	ENSGALG00000020956	10095236	10105935	ENSG00000244486
15	snp32813	10792118	10812118	10802118	2.90345	0.000405114	15	ENSGALG00000007781	10794681	10798850	ENSG00000128242
15	snp32788	10703370	10723370	10713370	2.87739	0.000466364	15	ENSGALG00000007758	10698915	10762511	ENSG00000184792
15	snp32787	10703364	10723364	10713364	2.8741	0.000474679	15	ENSGALG00000007758	10698915	10762511	ENSG00000184792
15	snp32814	10793441	10813441	10803441	2.8528	0.000531923	15	ENSGALG00000007781	10794681	10798850	ENSG00000128242
15	snp32814	10793441	10813441	10803441	2.8528	0.000531923	15	ENSGALG00000007840	10804520	10813425	ENSG00000100012
15	snp32814	10793441	10813441	10803441	2.8528	0.000531923	15	ENSGALG00000007840	10804520	10813425	ENSG00000100003
15	snp32814	10793441	10813441	10803441	2.8528	0.000531923	15	ENSGALG00000007840	10804520	10813425	ENSG00000133488
15	snp32814	10793441	10813441	10803441	2.8528	0.000531923	15	ENSGALG00000007840	10804520	10813425	ENSG00000214491
15	snp32791	10705464	10725464	10715464	2.85191	0.000534448	15	ENSGALG00000007758	10698915	10762511	ENSG00000184792
15	snp32811	10792108	10812108	10802108	2.85173	0.00053496	15	ENSGALG00000007781	10794681	10798850	ENSG00000128242
15	snp32621	10023689	10043689	10033689	2.83213	0.00059352	15	ENSGALG00000007698	10027879	10036555	ENSG00000105483
15	snp32790	10703552	10723552	10713552	2.82269	0.000623788	15	ENSGALG00000007758	10698915	10762511	ENSG00000184792
15	snp32694	10348188	10368188	10358188	2.82042	0.000631276	15	ENSGALG00000007732	10338375	10405782	ENSG00000040608
15	snp32789	10703539	10723539	10713539	2.81804	0.000639216	15	ENSGALG00000007758	10698915	10762511	ENSG00000184792
15	snp32617	10016995	10036995	10026995	2.81526	0.000648607	15	ENSGALG00000007698	10027879	10036555	ENSG00000105483
15	snp32643	10100849	10120849	10110849	2.80611	0.000680423	15	ENSGALG00000007728	10110679	10115553	ENSG00000277196
15	snp32643	10100849	10120849	10110849	2.80611	0.000680423	15	ENSGALG00000007728	10110679	10115553	ENSG00000100033
15	snp32792	10705591	10725591	10715591	2.78239	0.000769723	15	ENSGALG00000007758	10698915	10762511	ENSG00000184792
15	snp32809	10790116	10810116	10800116	2.77764	0.000788855	15	ENSGALG00000007781	10794681	10798850	ENSG00000128242
15	snp32786	10703322	10723322	10713322	2.77125	0.000815283	15	ENSGALG00000007758	10698915	10762511	ENSG00000184792
15	snp32815	10793448	10813448	10803448	2.76972	0.000821731	15	ENSGALG00000007781	10794681	10798850	ENSG00000128242
15	snp32815	10793448	10813448	10803448	2.76972	0.000821731	15	ENSGALG00000007840	10804520	10813425	ENSG00000100012
15	snp32815	10793448	10813448	10803448	2.76972	0.000821731	15	ENSGALG00000007840	10804520	10813425	ENSG00000100003
15	snp32815	10793448	10813448	10803448	2.76972	0.000821731	15	ENSGALG00000007840	10804520	10813425	ENSG00000133488
15	snp32815	10793448	10813448	10803448	2.76972	0.000821731	15	ENSGALG00000007840	10804520	10813425	ENSG00000214491
15	snp32810	10791464	10811464	10801464	2.76844	0.000827161	15	ENSGALG00000007781	10794681	10798850	ENSG00000128242
15	snp32637	10079035	10099035	10089035	2.76058	0.000861235	15	ENSGALG00000027369	10082422	10090719	ENSG00000278817
15	snp32637	10079035	10099035	10089035	2.76058	0.000861235	15	ENSGALG00000027369	10082422	10090719	ENSG00000183628
15	snp32637	10079035	10099035	10089035	2.76058	0.000861235	15	ENSGALG00000027369	10082422	10090719	ENSG00000128185
15	snp32808	10789811	10809811	10799811	2.74859	0.000915707	15	ENSGALG00000007781	10794681	10798850	ENSG00000128242
15	snp32812	10792114	10812114	10802114	2.739	0.000961535	15	ENSGALG00000007781	10794681	10798850	ENSG00000128242
15	snp32816	10793452	10813452	10803452	2.7375	0.00096889	15	ENSGALG00000007781	10794681	10798850	ENSG00000128242
15	snp32816	10793452	10813452	10803452	2.7375	0.00096889	15	ENSGALG00000007840	10804520	10813425	ENSG00000100012
15	snp32816	10793452	10813452	10803452	2.7375	0.00096889	15	ENSGALG00000007840	10804520	10813425	ENSG00000100003
15	snp32816	10793452	10813452	10803452	2.7375	0.00096889	15	ENSGALG00000007840	10804520	10813425	ENSG00000133488
15	snp32816	10793452	10813452	10803452	2.7375	0.00096889	15	ENSGALG00000007840	10804520	10813425	ENSG00000214491
15	snp32638	10086737	10106737	10096737	2.71754	0.00107181	15	ENSGALG00000020956	10095236	10105935	ENSG00000244486
15	snp32644	10101060	10121060	10111060	2.71512	0.00108495	15	ENSGALG00000007728	10110679	10115553	ENSG00000277196
15	snp32644	10101060	10121060	10111060	2.71512	0.00108495	15	ENSGALG00000007728	10110679	10115553	ENSG00000100033
15	snp32695	10348252	10368252	10358252	2.71184	0.00110299	15	ENSGALG00000007732	10338375	10405782	ENSG00000040608
15	snp32639	10088622	10108622	10098622	2.69529	0.00119829	15	ENSGALG00000020956	10095236	10105935	ENSG00000244486
15	snp32793	10705649	10725649	10715649	2.69456	0.00120266	15	ENSGALG00000007758	10698915	10762511	ENSG00000184792
15	snp32690	10340049	10360049	10350049	2.66675	0.00138051	15	ENSGALG00000007732	10338375	10405782	ENSG00000040608
15	snp32817	10797147	10817147	10807147	2.6633	0.00140417	15	ENSGALG00000007840	10804520	10813425	ENSG00000100012
15	snp32817	10797147	10817147	10807147	2.6633	0.00140417	15	ENSGALG00000007840	10804520	10813425	ENSG00000100003
15	snp32817	10797147	10817147	10807147	2.6633	0.00140417	15	ENSGALG00000007840	10804520	10813425	ENSG00000133488
15	snp32817	10797147	10817147	10807147	2.6633	0.00140417	15	ENSGALG00000007840	10804520	10813425	ENSG00000214491
15	snp32618	10017086	10037086	10027086	2.63549	0.00160887	15	ENSGALG00000007698	10027879	10036555	ENSG00000105483
15	snp32619	10023608	10043608	10033608	2.62685	0.00167779	15	ENSGALG00000007698	10027879	10036555	ENSG00000105483
15	snp32693	10342128	10362128	10352128	2.6265	0.00168064	15	ENSGALG00000007732	10338375	10405782	ENSG00000040608
15	snp32692	10342121	10362121	10352121	2.6257	0.00168717	15	ENSGALG00000007732	10338375	10405782	ENSG00000040608
15	snp32633	10060728	10080728	10070728	2.61243	0.00179884	15	ENSGALG00000026902	10066049	10069716	ENSG00000099957
15	snp32633	10060728	10080728	10070728	2.61243	0.00179884	15	ENSGALG00000028023	10068970	10078928	ENSG00000187905
15	snp32807	10789183	10809183	10799183	2.61055	0.00181519	15	ENSGALG00000007781	10794681	10798850	ENSG00000128242
15	snp32691	10341985	10361985	10351985	2.60103	0.0019001	15	ENSGALG00000007732	10338375	10405782	ENSG00000040608
15	snp32636	10072576	10092576	10082576	2.55825	0.00232794	15	ENSGALG00000002204	10077413	10080934	ENSG00000099960
15	snp32636	10072576	10092576	10082576	2.55825	0.00232794	15	ENSGALG00000027369	10082422	10090719	ENSG00000278817
15	snp32636	10072576	10092576	10082576	2.55825	0.00232794	15	ENSGALG00000027369	10082422	10090719	ENSG00000183628
15	snp32636	10072576	10092576	10082576	2.55825	0.00232794	15	ENSGALG00000027369	10082422	10090719	ENSG00000128185
15	snp32697	10355303	10375303	10365303	2.5573	0.00233836	15	ENSGALG00000007732	10338375	10405782	ENSG00000040608
15	snp32961	11426723	11446723	11436723	2.55618	0.0023507	15	ENSGALG00000008219	11434073	11439615	ENSG00000111412
15	snp32961	11426723	11446723	11436723	2.55618	0.0023507	15	ENSGALG00000025430	11434695	11434804
15	snp32620	10023619	10043619	10033619	2.54565	0.00246962	15	ENSGALG00000007698	10027879	10036555	ENSG00000105483
15	snp32696	10350395	10370395	10360395	2.54516	0.00247529	15	ENSGALG00000007732	10338375	10405782	ENSG00000040608
15	snp32962	11426751	11446751	11436751	2.53386	0.00260921	15	ENSGALG00000008219	11434073	11439615	ENSG00000111412
15	snp32962	11426751	11446751	11436751	2.53386	0.00260921	15	ENSGALG00000025430	11434695	11434804
15	snp32634	10064317	10084317	10074317	2.51853	0.00280137	15	ENSGALG00000026902	10066049	10069716	ENSG00000099957
15	snp32635	10064342	10084342	10074342	2.51853	0.00280137	15	ENSGALG00000026902	10066049	10069716	ENSG00000099957
15	snp32634	10064317	10084317	10074317	2.51853	0.00280137	15	ENSGALG00000028023	10068970	10078928	ENSG00000187905
15	snp32635	10064342	10084342	10074342	2.51853	0.00280137	15	ENSGALG00000028023	10068970	10078928	ENSG00000187905
15	snp32634	10064317	10084317	10074317	2.51853	0.00280137	15	ENSGALG00000002204	10077413	10080934	ENSG00000099960
15	snp32635	10064342	10084342	10074342	2.51853	0.00280137	15	ENSGALG00000002204	10077413	10080934	ENSG00000099960
15	snp32794	10719181	10739181	10729181	2.49985	0.00305272	15	ENSGALG00000007758	10698915	10762511	ENSG00000184792
15	snp32698	10355346	10375346	10365346	2.49234	0.00315937	15	ENSGALG00000007732	10338375	10405782	ENSG00000040608
15	snp32616	10016943	10036943	10026943	2.49184	0.00316659	15	ENSGALG00000007698	10027879	10036555	ENSG00000105483
15	snp32960	11426568	11446568	11436568	2.48788	0.00322429	15	ENSGALG00000008219	11434073	11439615	ENSG00000111412
15	snp32960	11426568	11446568	11436568	2.48788	0.00322429	15	ENSGALG00000025430	11434695	11434804
15	snp32632	10057763	10077763	10067763	2.46608	0.00355916	15	ENSGALG00000026902	10066049	10069716	ENSG00000099957
15	snp32723	10507485	10527485	10517485	2.45304	0.00377409	15	ENSGALG00000028447	10521590	10521680
15	snp32585	9897241	9917241	9907241	2.445	0.00391234	15	ENSGALG00000028830	9902542	9904718	ENSG00000186710
15	snp32585	9897241	9917241	9907241	2.445	0.00391234	15	ENSGALG00000007490	9904857	9910131	ENSG00000123064
15	snp32585	9897241	9917241	9907241	2.445	0.00391234	15	ENSGALG00000023269	9910154	9917208
15	snp32959	11426531	11446531	11436531	2.42554	0.00426591	15	ENSGALG00000008219	11434073	11439615	ENSG00000111412
15	snp32959	11426531	11446531	11436531	2.42554	0.00426591	15	ENSGALG00000025430	11434695	11434804
15	snp32806	10789018	10809018	10799018	2.41983	0.00437495	15	ENSGALG00000007781	10794681	10798850	ENSG00000128242
15	snp32582	9897009	9917009	9907009	2.41792	0.00441197	15	ENSGALG00000028830	9902542	9904718	ENSG00000186710
15	snp32582	9897009	9917009	9907009	2.41792	0.00441197	15	ENSGALG00000007490	9904857	9910131	ENSG00000123064
15	snp32586	9897266	9917266	9907266	2.41632	0.0044432	15	ENSGALG00000028830	9902542	9904718	ENSG00000186710
15	snp32586	9897266	9917266	9907266	2.41632	0.0044432	15	ENSGALG00000007490	9904857	9910131	ENSG00000123064
15	snp32586	9897266	9917266	9907266	2.41632	0.0044432	15	ENSGALG00000023269	9910154	9917208
15	snp32581	9894342	9914342	9904342	2.41179	0.00453269	15	ENSGALG00000028830	9902542	9904718	ENSG00000186710
15	snp32581	9894342	9914342	9904342	2.41179	0.00453269	15	ENSGALG00000007490	9904857	9910131	ENSG00000123064
15	snp32631	10056891	10076891	10066891	2.37932	0.00522266	15	ENSGALG00000026902	10066049	10069716	ENSG00000099957
15	snp32583	9897022	9917022	9907022	2.37856	0.00523987	15	ENSGALG00000028830	9902542	9904718	ENSG00000186710
15	snp32583	9897022	9917022	9907022	2.37856	0.00523987	15	ENSGALG00000007490	9904857	9910131	ENSG00000123064
15	snp32580	9894120	9914120	9904120	2.37285	0.00537082	15	ENSGALG00000023273	9894218	9901763	ENSG00000176834
15	snp32580	9894120	9914120	9904120	2.37285	0.00537082	15	ENSGALG00000028830	9902542	9904718	ENSG00000186710
15	snp32580	9894120	9914120	9904120	2.37285	0.00537082	15	ENSGALG00000007490	9904857	9910131	ENSG00000123064
15	snp32795	10719193	10739193	10729193	2.35637	0.0057652	15	ENSGALG00000007758	10698915	10762511	ENSG00000184792
15	snp32689	10339795	10359795	10349795	2.351	0.00589915	15	ENSGALG00000007732	10338375	10405782	ENSG00000040608
15	snp32606	9993889	10013889	10003889	2.31761	0.00679569	15	ENSGALG00000007551	10004120	10006347	ENSG00000187848
15	snp32605	9991013	10011013	10001013	2.31003	0.00701525	15	ENSGALG00000025972	9991442	9992891	ENSG00000198832
15	snp32605	9991013	10011013	10001013	2.31003	0.00701525	15	ENSGALG00000023266	9992497	10000294	ENSG00000185133
15	snp32605	9991013	10011013	10001013	2.31003	0.00701525	15	ENSGALG00000007551	10004120	10006347	ENSG00000187848
15	snp32724	10507516	10527516	10517516	2.28265	0.00786138	15	ENSGALG00000028447	10521590	10521680
15	snp32589	9898666	9918666	9908666	2.27766	0.0080249	15	ENSGALG00000028830	9902542	9904718	ENSG00000186710
15	snp32589	9898666	9918666	9908666	2.27766	0.0080249	15	ENSGALG00000007490	9904857	9910131	ENSG00000123064
15	snp32589	9898666	9918666	9908666	2.27766	0.0080249	15	ENSGALG00000023269	9910154	9917208
15	snp32805	10789007	10809007	10799007	2.27129	0.00823799	15	ENSGALG00000007781	10794681	10798850	ENSG00000128242
15	snp32957	11419867	11439867	11429867	2.26043	0.00861275	15	ENSGALG00000008219	11434073	11439615	ENSG00000111412
15	snp32957	11419867	11439867	11429867	2.26043	0.00861275	15	ENSGALG00000025430	11434695	11434804
15	snp32584	9897097	9917097	9907097	2.23965	0.0093717	15	ENSGALG00000028830	9902542	9904718	ENSG00000186710
15	snp32584	9897097	9917097	9907097	2.23965	0.0093717	15	ENSGALG00000007490	9904857	9910131	ENSG00000123064
15	snp32958	11419928	11439928	11429928	2.23916	0.00939028	15	ENSGALG00000008219	11434073	11439615	ENSG00000111412
15	snp32958	11419928	11439928	11429928	2.23916	0.00939028	15	ENSGALG00000025430	11434695	11434804
17	snp33820	665933	685933	675933	2.4438	0.00393336	17	ENSGALG00000008959	659612	845645	ENSG00000187609
17	snp33823	668023	688023	678023	2.41859	0.00439895	17	ENSGALG00000008959	659612	845645	ENSG00000187609
17	snp33822	668001	688001	678001	2.41828	0.00440497	17	ENSGALG00000008959	659612	845645	ENSG00000187609
17	snp33821	665937	685937	675937	2.41435	0.00448192	17	ENSGALG00000008959	659612	845645	ENSG00000187609
17	snp33824	668036	688036	678036	2.37855	0.0052401	17	ENSGALG00000008959	659612	845645	ENSG00000187609
17	snp33819	665910	685910	675910	2.3525	0.00586146	17	ENSGALG00000008959	659612	845645	ENSG00000187609
17	snp33818	665761	685761	675761	2.33724	0.00625506	17	ENSGALG00000008959	659612	845645	ENSG00000187609
17	snp33817	665727	685727	675727	2.29873	0.0073542	17	ENSGALG00000008959	659612	845645	ENSG00000187609
19	snp38047	5632637	5652637	5642637	2.79912	0.000705691	19	ENSGALG00000023757	5633461	5635734	ENSG00000244045
19	snp38047	5632637	5652637	5642637	2.79912	0.000705691	19	ENSGALG00000003571	5637919	5639311	ENSG00000136883
19	snp38047	5632637	5652637	5642637	2.79912	0.000705691	19	ENSGALG00000003589	5641393	5645577	ENSG00000109072
19	snp38047	5632637	5652637	5642637	2.79912	0.000705691	19	ENSGALG00000003595	5646183	5651342	ENSG00000004139
19	snp38050	5632885	5652885	5642885	2.76818	0.000828268	19	ENSGALG00000023757	5633461	5635734	ENSG00000244045
19	snp38050	5632885	5652885	5642885	2.76818	0.000828268	19	ENSGALG00000003571	5637919	5639311	ENSG00000136883
19	snp38050	5632885	5652885	5642885	2.76818	0.000828268	19	ENSGALG00000003589	5641393	5645577	ENSG00000109072
19	snp38050	5632885	5652885	5642885	2.76818	0.000828268	19	ENSGALG00000003595	5646183	5651342	ENSG00000004139
19	snp38048	5632649	5652649	5642649	2.75068	0.00090599	19	ENSGALG00000023757	5633461	5635734	ENSG00000244045
19	snp38048	5632649	5652649	5642649	2.75068	0.00090599	19	ENSGALG00000003571	5637919	5639311	ENSG00000136883
19	snp38048	5632649	5652649	5642649	2.75068	0.00090599	19	ENSGALG00000003589	5641393	5645577	ENSG00000109072
19	snp38048	5632649	5652649	5642649	2.75068	0.00090599	19	ENSGALG00000003595	5646183	5651342	ENSG00000004139
19	snp38049	5632679	5652679	5642679	2.75039	0.000907332	19	ENSGALG00000023757	5633461	5635734	ENSG00000244045
19	snp38049	5632679	5652679	5642679	2.75039	0.000907332	19	ENSGALG00000003571	5637919	5639311	ENSG00000136883
19	snp38049	5632679	5652679	5642679	2.75039	0.000907332	19	ENSGALG00000003589	5641393	5645577	ENSG00000109072
19	snp38049	5632679	5652679	5642679	2.75039	0.000907332	19	ENSGALG00000003595	5646183	5651342	ENSG00000004139
19	snp38255	7010406	7030406	7020406	2.67689	0.00131305	19	ENSGALG00000004917	6999880	7048320	ENSG00000272636
19	snp38046	5632625	5652625	5642625	2.66921	0.00136386	19	ENSGALG00000023757	5633461	5635734	ENSG00000244045
19	snp38046	5632625	5652625	5642625	2.66921	0.00136386	19	ENSGALG00000003571	5637919	5639311	ENSG00000136883
19	snp38046	5632625	5652625	5642625	2.66921	0.00136386	19	ENSGALG00000003589	5641393	5645577	ENSG00000109072
19	snp38046	5632625	5652625	5642625	2.66921	0.00136386	19	ENSGALG00000003595	5646183	5651342	ENSG00000004139
19	snp38051	5635329	5655329	5645329	2.6461	0.00152776	19	ENSGALG00000003571	5637919	5639311	ENSG00000136883
19	snp38051	5635329	5655329	5645329	2.6461	0.00152776	19	ENSGALG00000003589	5641393	5645577	ENSG00000109072
19	snp38051	5635329	5655329	5645329	2.6461	0.00152776	19	ENSGALG00000003595	5646183	5651342	ENSG00000004139
19	snp38052	5639518	5659518	5649518	2.61838	0.00174796	19	ENSGALG00000003589	5641393	5645577	ENSG00000109072
19	snp38052	5639518	5659518	5649518	2.61838	0.00174796	19	ENSGALG00000003595	5646183	5651342	ENSG00000004139
19	snp38052	5639518	5659518	5649518	2.61838	0.00174796	19	ENSGALG00000003604	5654756	5658268	ENSG00000076351
19	snp38290	7626583	7646583	7636583	2.56226	0.00228441	19	ENSGALG00000023577	7630833	7638493	ENSG00000121068
19	snp38036	5593699	5613699	5603699	2.50737	0.00294919	19	ENSGALG00000003108	5524384	5615168	ENSG00000070366
19	snp38036	5593699	5613699	5603699	2.50737	0.00294919	19	ENSGALG00000025234	5600965	5601034
19	snp38297	7689857	7709857	7699857	2.46289	0.0036107	19	ENSGALG00000005295	7648489	7950740	ENSG00000141376
19	snp38296	7689852	7709852	7699852	2.46108	0.00364024	19	ENSGALG00000005295	7648489	7950740	ENSG00000141376
19	snp38037	5593720	5613720	5603720	2.46016	0.00365534	19	ENSGALG00000003108	5524384	5615168	ENSG00000070366
19	snp38037	5593720	5613720	5603720	2.46016	0.00365534	19	ENSGALG00000025234	5600965	5601034
19	snp38256	7010550	7030550	7020550	2.44608	0.00389351	19	ENSGALG00000004917	6999880	7048320	ENSG00000272636
19	snp38053	5639712	5659712	5649712	2.44366	0.00393582	19	ENSGALG00000003589	5641393	5645577	ENSG00000109072
19	snp38053	5639712	5659712	5649712	2.44366	0.00393582	19	ENSGALG00000003595	5646183	5651342	ENSG00000004139
19	snp38053	5639712	5659712	5649712	2.44366	0.00393582	19	ENSGALG00000003604	5654756	5658268	ENSG00000076351
19	snp38257	7017525	7037525	7027525	2.37892	0.00523171	19	ENSGALG00000004917	6999880	7048320	ENSG00000272636
19	snp38038	5593820	5613820	5603820	2.31794	0.00678627	19	ENSGALG00000003108	5524384	5615168	ENSG00000070366
19	snp38038	5593820	5613820	5603820	2.31794	0.00678627	19	ENSGALG00000025234	5600965	5601034
19	snp38039	5593844	5613844	5603844	2.30138	0.00727344	19	ENSGALG00000003108	5524384	5615168	ENSG00000070366
19	snp38039	5593844	5613844	5603844	2.30138	0.00727344	19	ENSGALG00000025234	5600965	5601034
19	snp38294	7665510	7685510	7675510	2.28024	0.00793998	19	ENSGALG00000005295	7648489	7950740	ENSG00000141376
19	snp38142	6290853	6310853	6300853	2.25991	0.00863107	19	ENSGALG00000004331	6301732	6305942	ENSG00000184811
19	snp38045	5632613	5652613	5642613	2.23857	0.0094127	19	ENSGALG00000023757	5633461	5635734	ENSG00000244045
19	snp38045	5632613	5652613	5642613	2.23857	0.0094127	19	ENSGALG00000003571	5637919	5639311	ENSG00000136883
19	snp38045	5632613	5652613	5642613	2.23857	0.0094127	19	ENSGALG00000003589	5641393	5645577	ENSG00000109072
19	snp38045	5632613	5652613	5642613	2.23857	0.0094127	19	ENSGALG00000003595	5646183	5651342	ENSG00000004139
19	snp38244	6921344	6941344	6931344	2.22362	0.00999652	19	ENSGALG00000021541	6860579	6996943
19	snp38244	6921344	6941344	6931344	2.22362	0.00999652	19	ENSGALG00000004799	6924377	6926770	ENSG00000171861
19	snp38244	6921344	6941344	6931344	2.22362	0.00999652	19	ENSGALG00000027245	6926252	6929912	ENSG00000167699
19	snp38244	6921344	6941344	6931344	2.22362	0.00999652	19	ENSGALG00000004820	6934345	6939891	ENSG00000167695
19	snp38244	6921344	6941344	6931344	2.22362	0.00999652	19	ENSGALG00000004817	6930607	6933968	ENSG00000179409
20	snp54365	10633679	10653679	10643679	3.14255	0.00010404	20	ENSGALG00000006666	10643158	10647278	ENSG00000078898
20	snp54365	10633679	10653679	10643679	3.14255	0.00010404	20	ENSGALG00000006674	10649024	10653537	ENSG00000167104
20	snp54366	10635935	10655935	10645935	3.06084	0.00016785	20	ENSGALG00000006666	10643158	10647278	ENSG00000078898
20	snp54366	10635935	10655935	10645935	3.06084	0.00016785	20	ENSGALG00000006674	10649024	10653537	ENSG00000167104
20	snp54367	10635942	10655942	10645942	3.04706	0.000181695	20	ENSGALG00000006666	10643158	10647278	ENSG00000078898
20	snp54367	10635942	10655942	10645942	3.04706	0.000181695	20	ENSGALG00000006674	10649024	10653537	ENSG00000167104
20	snp54369	10635970	10655970	10645970	3.04529	0.000183548	20	ENSGALG00000006666	10643158	10647278	ENSG00000078898
20	snp54369	10635970	10655970	10645970	3.04529	0.000183548	20	ENSGALG00000006674	10649024	10653537	ENSG00000167104
20	snp54368	10635945	10655945	10645945	3.03612	0.000193439	20	ENSGALG00000006666	10643158	10647278	ENSG00000078898
20	snp54368	10635945	10655945	10645945	3.03612	0.000193439	20	ENSGALG00000006674	10649024	10653537	ENSG00000167104
20	snp54370	10636106	10656106	10646106	3.03446	0.000195281	20	ENSGALG00000006666	10643158	10647278	ENSG00000078898
20	snp54370	10636106	10656106	10646106	3.03446	0.000195281	20	ENSGALG00000006674	10649024	10653537	ENSG00000167104
20	snp54363	10633440	10653440	10643440	2.97405	0.000274643	20	ENSGALG00000006666	10643158	10647278	ENSG00000078898
20	snp54364	10633464	10653464	10643464	2.94476	0.000323119	20	ENSGALG00000006666	10643158	10647278	ENSG00000078898
20	snp54371	10636107	10656107	10646107	2.93849	0.000334481	20	ENSGALG00000006666	10643158	10647278	ENSG00000078898
20	snp54371	10636107	10656107	10646107	2.93849	0.000334481	20	ENSGALG00000006674	10649024	10653537	ENSG00000167104
20	snp54362	10633436	10653436	10643436	2.84253	0.000561748	20	ENSGALG00000006666	10643158	10647278	ENSG00000078898
20	snp54372	10636959	10656959	10646959	2.8247	0.000617226	20	ENSGALG00000006666	10643158	10647278	ENSG00000078898
20	snp54372	10636959	10656959	10646959	2.8247	0.000617226	20	ENSGALG00000006674	10649024	10653537	ENSG00000167104
20	snp54373	10637006	10657006	10647006	2.73141	0.000999288	20	ENSGALG00000006666	10643158	10647278	ENSG00000078898
20	snp54373	10637006	10657006	10647006	2.73141	0.000999288	20	ENSGALG00000006674	10649024	10653537	ENSG00000167104
20	snp54361	10632429	10652429	10642429	2.64991	0.00149956	20	ENSGALG00000006662	10633103	10644913
20	snp54361	10632429	10652429	10642429	2.64991	0.00149956	20	ENSGALG00000006666	10643158	10647278	ENSG00000078898
20	snp53778	6937026	6957026	6947026	2.53849	0.00255357	20	ENSGALG00000004758	6872691	6971663	ENSG00000158445
20	snp54374	10637176	10657176	10647176	2.53006	0.0026557	20	ENSGALG00000006666	10643158	10647278	ENSG00000078898
20	snp54374	10637176	10657176	10647176	2.53006	0.0026557	20	ENSGALG00000006674	10649024	10653537	ENSG00000167104
20	snp53745	6717644	6737644	6727644	2.44842	0.00385299	20	ENSGALG00000004663	6685428	6743411	ENSG00000124198
20	snp53775	6936983	6956983	6946983	2.41914	0.00438829	20	ENSGALG00000004758	6872691	6971663	ENSG00000158445
20	snp53776	6936984	6956984	6946984	2.41813	0.00440789	20	ENSGALG00000004758	6872691	6971663	ENSG00000158445
20	snp53777	6937007	6957007	6947007	2.41813	0.00440789	20	ENSGALG00000004758	6872691	6971663	ENSG00000158445
20	snp52888	861629	881629	871629	2.41142	0.00454007	20	ENSGALG00000025948	869594	872258	ENSG00000101082
20	snp53741	6713511	6733511	6723511	2.4042	0.00468625	20	ENSGALG00000004663	6685428	6743411	ENSG00000124198
20	snp53774	6936924	6956924	6946924	2.37675	0.00528107	20	ENSGALG00000004758	6872691	6971663	ENSG00000158445
20	snp53779	6942815	6962815	6952815	2.37014	0.00543397	20	ENSGALG00000004758	6872691	6971663	ENSG00000158445
20	snp53744	6717558	6737558	6727558	2.33675	0.00626808	20	ENSGALG00000004663	6685428	6743411	ENSG00000124198
20	snp53740	6702085	6722085	6712085	2.33539	0.00630433	20	ENSGALG00000004663	6685428	6743411	ENSG00000124198
20	snp53743	6717504	6737504	6727504	2.31	0.00701613	20	ENSGALG00000004663	6685428	6743411	ENSG00000124198
20	snp54360	10632289	10652289	10642289	2.27978	0.00795507	20	ENSGALG00000006662	10633103	10644913
20	snp54360	10632289	10652289	10642289	2.27978	0.00795507	20	ENSGALG00000006666	10643158	10647278	ENSG00000078898
20	snp54378	10654906	10674906	10664906	2.26864	0.00832809	20	ENSGALG00000020982	10656808	10661438	ENSG00000186190
20	snp54378	10654906	10674906	10664906	2.26864	0.00832809	20	ENSGALG00000006679	10663664	10668879	ENSG00000186191
20	snp53773	6936906	6956906	6946906	2.25541	0.00879098	20	ENSGALG00000004758	6872691	6971663	ENSG00000158445
20	snp53772	6936904	6956904	6946904	2.25303	0.00887661	20	ENSGALG00000004758	6872691	6971663	ENSG00000158445
20	snp53780	6942932	6962932	6952932	2.24945	0.00900678	20	ENSGALG00000004758	6872691	6971663	ENSG00000158445
20	snp54377	10654890	10674890	10664890	2.2371	0.00946875	20	ENSGALG00000020982	10656808	10661438	ENSG00000186190
20	snp54377	10654890	10674890	10664890	2.2371	0.00946875	20	ENSGALG00000006679	10663664	10668879	ENSG00000186191
20	snp52887	861627	881627	871627	2.23415	0.00958212	20	ENSGALG00000025948	869594	872258	ENSG00000101082
20	snp52889	861688	881688	871688	2.22775	0.00983216	20	ENSGALG00000025948	869594	872258	ENSG00000101082
21	snp55399	4835885	4855885	4845885	2.43147	0.00415526	21	ENSGALG00000018977	4842080	4842983	ENSG00000127472
21	snp55399	4835885	4855885	4845885	2.43147	0.00415526	21	ENSGALG00000018977	4842080	4842983	ENSG00000188257
21	snp55399	4835885	4855885	4845885	2.43147	0.00415526	21	ENSGALG00000018981	4844039	4845148	ENSG00000187980
21	snp55399	4835885	4855885	4845885	2.43147	0.00415526	21	ENSGALG00000023708	4846209	4848286	ENSG00000162543
21	snp55400	4836112	4856112	4846112	2.40269	0.00471735	21	ENSGALG00000018977	4842080	4842983	ENSG00000127472
21	snp55400	4836112	4856112	4846112	2.40269	0.00471735	21	ENSGALG00000018977	4842080	4842983	ENSG00000188257
21	snp55400	4836112	4856112	4846112	2.40269	0.00471735	21	ENSGALG00000018981	4844039	4845148	ENSG00000187980
21	snp55400	4836112	4856112	4846112	2.40269	0.00471735	21	ENSGALG00000023708	4846209	4848286	ENSG00000162543
21	snp55398	4831006	4851006	4841006	2.32393	0.00661729	21	ENSGALG00000014176	4835306	4836901	ENSG00000188784
21	snp55398	4831006	4851006	4841006	2.32393	0.00661729	21	ENSGALG00000018977	4842080	4842983	ENSG00000127472
21	snp55398	4831006	4851006	4841006	2.32393	0.00661729	21	ENSGALG00000018977	4842080	4842983	ENSG00000188257
21	snp55398	4831006	4851006	4841006	2.32393	0.00661729	21	ENSGALG00000018981	4844039	4845148	ENSG00000187980
21	snp55398	4831006	4851006	4841006	2.32393	0.00661729	21	ENSGALG00000023708	4846209	4848286	ENSG00000162543
21	snp55397	4831005	4851005	4841005	2.3077	0.00708399	21	ENSGALG00000014176	4835306	4836901	ENSG00000188784
21	snp55397	4831005	4851005	4841005	2.3077	0.00708399	21	ENSGALG00000018977	4842080	4842983	ENSG00000127472
21	snp55397	4831005	4851005	4841005	2.3077	0.00708399	21	ENSGALG00000018977	4842080	4842983	ENSG00000188257
21	snp55397	4831005	4851005	4841005	2.3077	0.00708399	21	ENSGALG00000018981	4844039	4845148	ENSG00000187980
21	snp55397	4831005	4851005	4841005	2.3077	0.00708399	21	ENSGALG00000023708	4846209	4848286	ENSG00000162543
21	snp55396	4830952	4850952	4840952	2.29076	0.00760186	21	ENSGALG00000014176	4835306	4836901	ENSG00000188784
21	snp55396	4830952	4850952	4840952	2.29076	0.00760186	21	ENSGALG00000018977	4842080	4842983	ENSG00000127472
21	snp55396	4830952	4850952	4840952	2.29076	0.00760186	21	ENSGALG00000018977	4842080	4842983	ENSG00000188257
21	snp55396	4830952	4850952	4840952	2.29076	0.00760186	21	ENSGALG00000018981	4844039	4845148	ENSG00000187980
21	snp55396	4830952	4850952	4840952	2.29076	0.00760186	21	ENSGALG00000023708	4846209	4848286	ENSG00000162543
21	snp55345	4410922	4430922	4420922	2.27126	0.00823901	21	ENSGALG00000003774	4414089	4422658	ENSG00000159363
25	snp58454	1186809	1206809	1196809	2.27405	0.00814506	25	ENSGALG00000025817	1195012	1199650	ENSG00000171786
26	snp59493	4024946	4044946	4034946	2.45131	0.00380347	26	ENSGALG00000025718	4027643	4028926
26	snp59492	4024939	4044939	4034939	2.449	0.003843	26	ENSGALG00000025718	4027643	4028926
26	snp59494	4025045	4045045	4035045	2.42811	0.00421764	26	ENSGALG00000025718	4027643	4028926
26	snp59496	4025436	4045436	4035436	2.37436	0.00533591	26	ENSGALG00000025718	4027643	4028926
26	snp59497	4025437	4045437	4035437	2.37436	0.00533591	26	ENSGALG00000025718	4027643	4028926
26	snp59491	4024920	4044920	4034920	2.33881	0.00621351	26	ENSGALG00000025718	4027643	4028926
26	snp59495	4025370	4045370	4035370	2.3353	0.00630674	26	ENSGALG00000025718	4027643	4028926
26	snp59498	4025451	4045451	4035451	2.22774	0.00983256	26	ENSGALG00000025718	4027643	4028926
28	snp61690	4724469	4744469	4734469	2.76516	0.000841227	28	ENSGALG00000001998	4728397	4732955	ENSG00000198858
28	snp61690	4724469	4744469	4734469	2.76516	0.000841227	28	ENSGALG00000026156	4726981	4727087	ENSG00000206899
28	snp61690	4724469	4744469	4734469	2.76516	0.000841227	28	ENSGALG00000026156	4726981	4727087	ENSG00000212215
28	snp61690	4724469	4744469	4734469	2.76516	0.000841227	28	ENSGALG00000026156	4726981	4727087	ENSG00000207019
28	snp61690	4724469	4744469	4734469	2.76516	0.000841227	28	ENSGALG00000026156	4726981	4727087	ENSG00000206981
28	snp61690	4724469	4744469	4734469	2.76516	0.000841227	28	ENSGALG00000026156	4726981	4727087	ENSG00000207397
28	snp61690	4724469	4744469	4734469	2.76516	0.000841227	28	ENSGALG00000026156	4726981	4727087	ENSG00000207343
28	snp61690	4724469	4744469	4734469	2.76516	0.000841227	28	ENSGALG00000026156	4726981	4727087	ENSG00000199368
28	snp61690	4724469	4744469	4734469	2.76516	0.000841227	28	ENSGALG00000026630	4728160	4728266
28	snp61689	4724465	4744465	4734465	2.66816	0.00137094	28	ENSGALG00000001998	4728397	4732955	ENSG00000198858
28	snp61689	4724465	4744465	4734465	2.66816	0.00137094	28	ENSGALG00000026156	4726981	4727087	ENSG00000206899
28	snp61689	4724465	4744465	4734465	2.66816	0.00137094	28	ENSGALG00000026156	4726981	4727087	ENSG00000212215
28	snp61689	4724465	4744465	4734465	2.66816	0.00137094	28	ENSGALG00000026156	4726981	4727087	ENSG00000207019
28	snp61689	4724465	4744465	4734465	2.66816	0.00137094	28	ENSGALG00000026156	4726981	4727087	ENSG00000206981
28	snp61689	4724465	4744465	4734465	2.66816	0.00137094	28	ENSGALG00000026156	4726981	4727087	ENSG00000207397
28	snp61689	4724465	4744465	4734465	2.66816	0.00137094	28	ENSGALG00000026156	4726981	4727087	ENSG00000207343
28	snp61689	4724465	4744465	4734465	2.66816	0.00137094	28	ENSGALG00000026156	4726981	4727087	ENSG00000199368
28	snp61689	4724465	4744465	4734465	2.66816	0.00137094	28	ENSGALG00000026630	4728160	4728266
28	snp61688	4724464	4744464	4734464	2.52731	0.00268981	28	ENSGALG00000001998	4728397	4732955	ENSG00000198858
28	snp61688	4724464	4744464	4734464	2.52731	0.00268981	28	ENSGALG00000026156	4726981	4727087	ENSG00000206899
28	snp61688	4724464	4744464	4734464	2.52731	0.00268981	28	ENSGALG00000026156	4726981	4727087	ENSG00000212215
28	snp61688	4724464	4744464	4734464	2.52731	0.00268981	28	ENSGALG00000026156	4726981	4727087	ENSG00000207019
28	snp61688	4724464	4744464	4734464	2.52731	0.00268981	28	ENSGALG00000026156	4726981	4727087	ENSG00000206981
28	snp61688	4724464	4744464	4734464	2.52731	0.00268981	28	ENSGALG00000026156	4726981	4727087	ENSG00000207397
28	snp61688	4724464	4744464	4734464	2.52731	0.00268981	28	ENSGALG00000026156	4726981	4727087	ENSG00000207343
28	snp61688	4724464	4744464	4734464	2.52731	0.00268981	28	ENSGALG00000026156	4726981	4727087	ENSG00000199368
28	snp61688	4724464	4744464	4734464	2.52731	0.00268981	28	ENSGALG00000026630	4728160	4728266
28	snp61685	4717826	4737826	4727826	2.28502	0.00778474	28	ENSGALG00000001998	4728397	4732955	ENSG00000198858
28	snp61685	4717826	4737826	4727826	2.28502	0.00778474	28	ENSGALG00000026156	4726981	4727087	ENSG00000206899
28	snp61685	4717826	4737826	4727826	2.28502	0.00778474	28	ENSGALG00000026156	4726981	4727087	ENSG00000212215
28	snp61685	4717826	4737826	4727826	2.28502	0.00778474	28	ENSGALG00000026156	4726981	4727087	ENSG00000207019
28	snp61685	4717826	4737826	4727826	2.28502	0.00778474	28	ENSGALG00000026156	4726981	4727087	ENSG00000206981
28	snp61685	4717826	4737826	4727826	2.28502	0.00778474	28	ENSGALG00000026156	4726981	4727087	ENSG00000207397
28	snp61685	4717826	4737826	4727826	2.28502	0.00778474	28	ENSGALG00000026156	4726981	4727087	ENSG00000207343
28	snp61685	4717826	4737826	4727826	2.28502	0.00778474	28	ENSGALG00000026156	4726981	4727087	ENSG00000199368
28	snp61685	4717826	4737826	4727826	2.28502	0.00778474	28	ENSGALG00000026630	4728160	4728266
28	snp61687	4717867	4737867	4727867	2.25667	0.00874595	28	ENSGALG00000001998	4728397	4732955	ENSG00000198858
28	snp61687	4717867	4737867	4727867	2.25667	0.00874595	28	ENSGALG00000026156	4726981	4727087	ENSG00000206899
28	snp61687	4717867	4737867	4727867	2.25667	0.00874595	28	ENSGALG00000026156	4726981	4727087	ENSG00000212215
28	snp61687	4717867	4737867	4727867	2.25667	0.00874595	28	ENSGALG00000026156	4726981	4727087	ENSG00000207019
28	snp61687	4717867	4737867	4727867	2.25667	0.00874595	28	ENSGALG00000026156	4726981	4727087	ENSG00000206981
28	snp61687	4717867	4737867	4727867	2.25667	0.00874595	28	ENSGALG00000026156	4726981	4727087	ENSG00000207397
28	snp61687	4717867	4737867	4727867	2.25667	0.00874595	28	ENSGALG00000026156	4726981	4727087	ENSG00000207343
28	snp61687	4717867	4737867	4727867	2.25667	0.00874595	28	ENSGALG00000026156	4726981	4727087	ENSG00000199368
28	snp61687	4717867	4737867	4727867	2.25667	0.00874595	28	ENSGALG00000026630	4728160	4728266

## Sheet: Sheet1
ENSGALG00000008959
ENSGALG00000001998
ENSGALG00000001824
ENSGALG00000027276
ENSGALG00000001965
ENSGALG00000027183
ENSGALG00000002321
ENSGALG00000026903
ENSGALG00000007895
ENSGALG00000029022
ENSGALG00000014284
ENSGALG00000006099
ENSGALG00000026945
ENSGALG00000010340
ENSGALG00000011139
ENSGALG00000011162
ENSGALG00000011191
ENSGALG00000012089
ENSGALG00000012094
ENSGALG00000000687
ENSGALG00000007387
ENSGALG00000026188
ENSGALG00000007480
ENSGALG00000027391
ENSGALG00000028599
ENSGALG00000025911
ENSGALG00000026609
ENSGALG00000007514
ENSGALG00000028358
ENSGALG00000007616
ENSGALG00000007619
ENSGALG00000028469
ENSGALG00000007630
ENSGALG00000007638
ENSGALG00000006087
ENSGALG00000023660
ENSGALG00000027342
ENSGALG00000027210
ENSGALG00000021364
ENSGALG00000025817
ENSGALG00000002422
ENSGALG00000002316
ENSGALG00000002285
ENSGALG00000002084
ENSGALG00000002033
ENSGALG00000021386
ENSGALG00000002026
ENSGALG00000009288
ENSGALG00000020719
ENSGALG00000009229
ENSGALG00000020249
ENSGALG00000025761
ENSGALG00000009554
ENSGALG00000025948
ENSGALG00000004663
ENSGALG00000004758
ENSGALG00000003108
ENSGALG00000023757
ENSGALG00000006662
ENSGALG00000006666
ENSGALG00000006674
ENSGALG00000020982
ENSGALG00000006679
ENSGALG00000003571
ENSGALG00000003589
ENSGALG00000003595
ENSGALG00000003604
ENSGALG00000004331
ENSGALG00000021541
ENSGALG00000004799
ENSGALG00000027245
ENSGALG00000004820
ENSGALG00000004917
ENSGALG00000002722
ENSGALG00000002784
ENSGALG00000001849
ENSGALG00000026267
ENSGALG00000023577
ENSGALG00000005295
ENSGALG00000008479
ENSGALG00000003774
ENSGALG00000027627
ENSGALG00000021104
ENSGALG00000014176
ENSGALG00000018977
ENSGALG00000018981
ENSGALG00000023708
ENSGALG00000002744
ENSGALG00000002942
ENSGALG00000002961
ENSGALG00000002980
ENSGALG00000003085
ENSGALG00000003437
ENSGALG00000003585
ENSGALG00000003603
ENSGALG00000004325
ENSGALG00000006221
ENSGALG00000020943
ENSGALG00000006044
ENSGALG00000002287
ENSGALG00000002894
ENSGALG00000023273
ENSGALG00000028830
ENSGALG00000007490
ENSGALG00000023269
ENSGALG00000025972
ENSGALG00000023266
ENSGALG00000007551
ENSGALG00000007698
ENSGALG00000026902
ENSGALG00000028023
ENSGALG00000002204
ENSGALG00000027369
ENSGALG00000020956
ENSGALG00000007728
ENSGALG00000007732
ENSGALG00000007758
ENSGALG00000007781
ENSGALG00000007840
ENSGALG00000028352
ENSGALG00000007208
ENSGALG00000004487
ENSGALG00000007219
ENSGALG00000023927
ENSGALG00000020813
ENSGALG00000007222
ENSGALG00000026953
ENSGALG00000026862
ENSGALG00000007303
ENSGALG00000007337
ENSGALG00000007361
ENSGALG00000020726
ENSGALG00000020796
ENSGALG00000007454
ENSGALG00000027722
ENSGALG00000023612
ENSGALG00000017627
ENSGALG00000026957
ENSGALG00000008219
ENSGALG00000027983
ENSGALG00000007505
ENSGALG00000007536
ENSGALG00000007701
ENSGALG00000007705
ENSGALG00000007714
ENSGALG00000009971
ENSGALG00000009988
ENSGALG00000028561
ENSGALG00000009915
ENSGALG00000027617
ENSGALG00000010145
ENSGALG00000010708
ENSGALG00000010165
ENSGALG00000010171
ENSGALG00000023241
ENSGALG00000010370
ENSGALG00000004696
ENSGALG00000004740
ENSGALG00000011439
ENSGALG00000004960
ENSGALG00000013789
ENSGALG00000023440
ENSGALG00000006036
ENSGALG00000006104
ENSGALG00000006225
ENSGALG00000013818
ENSGALG00000014853
ENSGALG00000027036
ENSGALG00000014868
ENSGALG00000012702
ENSGALG00000014502
ENSGALG00000013035
ENSGALG00000016460
ENSGALG00000009866
ENSGALG00000005870
ENSGALG00000014565
ENSGALG00000026552
ENSGALG00000016672
ENSGALG00000016676
ENSGALG00000016677
ENSGALG00000016678
ENSGALG00000016679
ENSGALG00000016692
ENSGALG00000016726
ENSGALG00000010238
ENSGALG00000015634
ENSGALG00000015954
ENSGALG00000012178
ENSGALG00000012436
ENSGALG00000016074
ENSGALG00000026368
ENSGALG00000014812
ENSGALG00000014816
ENSGALG00000014820
ENSGALG00000014822
ENSGALG00000015016
ENSGALG00000015435
ENSGALG00000015511
ENSGALG00000015519
ENSGALG00000015675
ENSGALG00000019201
ENSGALG00000015679
ENSGALG00000028720
ENSGALG00000015693
ENSGALG00000015751
ENSGALG00000015763
ENSGALG00000015770
ENSGALG00000015792
ENSGALG00000016880
ENSGALG00000022750
ENSGALG00000017180
ENSGALG00000017194
ENSGALG00000007104
ENSGALG00000010373
ENSGALG00000010374
ENSGALG00000025718
ENSGALG00000004817
ENSGALG00000010169
ENSGALG00000027844
ENSGALG00000029027
ENSGALG00000002325
ENSGALG00000017878
ENSGALG00000018321
ENSGALG00000025234
ENSGALG00000028783
ENSGALG00000028521
ENSGALG00000025346
ENSGALG00000025490
ENSGALG00000028378
ENSGALG00000027813
ENSGALG00000025430
ENSGALG00000025436
ENSGALG00000026156
ENSGALG00000027741
ENSGALG00000026630
ENSGALG00000025494
ENSGALG00000025345
ENSGALG00000025506
ENSGALG00000018322
ENSGALG00000028447
ENSGALG00000025237
ENSGALG00000025227
ENSGALG00000017879

## Sheet: 白壳蛋鸡功能注释
ENSEMBL_GENE_ID Name Species
ENSGALG00000011162 cytochrome P450, family 46, subfamily A, polypeptide 1 Gallus gallus
ENSGALG00000004487 pappalysin 2 Gallus gallus
ENSGALG00000001849 similar to Bassoon protein Gallus gallus
ENSGALG00000007104 leucine rich repeat containing 15 Gallus gallus
ENSGALG00000007303 leprecan-like 1 Gallus gallus
ENSGALG00000017879 ENSGALG00000017879 Gallus gallus
ENSGALG00000021541 solute carrier family 47, member 1 Gallus gallus
ENSGALG00000018981 phospholipase A2, group IIA (platelets, synovial fluid) Gallus gallus
ENSGALG00000007616 mahogunin, ring finger 1; similar to Probable E3 ubiquitin-protein ligase MGRN1 (Mahogunin ring finger protein 1) (RING finger protein 156) Gallus gallus
ENSGALG00000002961 hypothetical protein LOC770313 Gallus gallus
ENSGALG00000019201 stress 70 protein chaperone, microsome-associated, 60kDa Gallus gallus
ENSGALG00000025436 ENSGALG00000025436 Gallus gallus
ENSGALG00000010165 t-complex-associated-testis-expressed 1 Gallus gallus
ENSGALG00000025490 ENSGALG00000025490 Gallus gallus
ENSGALG00000002894 phosphofurin acidic cluster sorting protein 2 Gallus gallus
ENSGALG00000003774 ATPase type 13A2 Gallus gallus
ENSGALG00000006221 kinesin family member 1A Gallus gallus
ENSGALG00000017194 transient receptor potential cation channel, subfamily C, member 6 Gallus gallus
ENSGALG00000002084 N-acetylglucosamine-1-phosphodiester alpha-N-acetylglucosaminidase Gallus gallus
ENSGALG00000009288 RNA binding protein S1, serine-rich domain Gallus gallus
ENSGALG00000013789 galactokinase 2 Gallus gallus
ENSGALG00000001824 ENSGALG00000001824 Gallus gallus
ENSGALG00000014284 KIAA0182 Gallus gallus
ENSGALG00000020813 coiled-coil domain containing 50 Gallus gallus
ENSGALG00000010373 ENSGALG00000010373 Gallus gallus
ENSGALG00000006679 chromosome 20 open reading frame 186 Gallus gallus
ENSGALG00000023612 similar to Leucine zipper, putative tumor suppressor 2 Gallus gallus
ENSGALG00000007840 SEC14-like 2 (S. cerevisiae) Gallus gallus
ENSGALG00000020719 hypothetical LOC416755 Gallus gallus
ENSGALG00000020726 PDZ domain containing 7 Gallus gallus
ENSGALG00000025234 ENSGALG00000025234 Gallus gallus
ENSGALG00000012436 caspase recruitment domain family, member 10 Gallus gallus
ENSGALG00000011439 RNA binding motif, single stranded interacting protein Gallus gallus
ENSGALG00000007505 ENSGALG00000007505 Gallus gallus
ENSGALG00000015435 IQ motif and WD repeats 1; similar to IQWD1 protein; similar to IQ motif and WD repeats 1 Gallus gallus
ENSGALG00000012702 jumonji, AT rich interactive domain 2 Gallus gallus
ENSGALG00000006666 ENSGALG00000006666 Gallus gallus
ENSGALG00000004325 prolyl 4-hydroxylase, alpha polypeptide I Gallus gallus
ENSGALG00000006087 glypican 3 Gallus gallus
ENSGALG00000023273 ENSGALG00000023273 Gallus gallus
ENSGALG00000009554 kelch-like 2, Mayven (Drosophila) Gallus gallus
ENSGALG00000014565 similar to LN1; phytanoyl-CoA 2-hydroxylase Gallus gallus
ENSGALG00000007222 urotensin 2 domain containing Gallus gallus
ENSGALG00000007781 galactose-3-O-sulfotransferase 1 Gallus gallus
ENSGALG00000001998 chromosome 19 open reading frame 22 Gallus gallus
ENSGALG00000025430 ENSGALG00000025430 Gallus gallus
ENSGALG00000015751 ATP synthase, H+ transporting, mitochondrial F0 complex, subunit F6 Gallus gallus
ENSGALG00000005295 breast carcinoma amplified sequence 3 Gallus gallus
ENSGALG00000002784 N-acylaminoacyl-peptide hydrolase Gallus gallus
ENSGALG00000007514 similar to MGC52818 protein; integrin alpha FG-GAP repeat containing 3 Gallus gallus
ENSGALG00000002422 coiled-coil domain containing 78 Gallus gallus
ENSGALG00000017878 ENSGALG00000017878 Gallus gallus
ENSGALG00000016726 similar to dJ402H5.2 (novel protein similar to worm and fly proteins) Gallus gallus
ENSGALG00000003595 sterile alpha and TIR motif containing 1 Gallus gallus
ENSGALG00000007701 UDP-GlcNAc:betaGal beta-1,3-N-acetylglucosaminyltransferase 7 Gallus gallus
ENSGALG00000010340 tubulin tyrosine ligase-like family, member 5 Gallus gallus
ENSGALG00000014812 SID1 transmembrane family, member 1 Gallus gallus
ENSGALG00000002325 insulin-like growth factor binding protein, acid labile subunit Gallus gallus
ENSGALG00000015634 hypothetical LOC420181 Gallus gallus
ENSGALG00000014822 hypothetical LOC425095; chromosome 17 open reading frame 68 Gallus gallus
ENSGALG00000025506 ENSGALG00000025506 Gallus gallus
ENSGALG00000010171 ENSGALG00000010171 Gallus gallus
ENSGALG00000025237 ENSGALG00000025237 Gallus gallus
ENSGALG00000023708 UBX domain containing 3 Gallus gallus
ENSGALG00000015511 roundabout, axon guidance receptor, homolog 1 (Drosophila) Gallus gallus
ENSGALG00000000687 hypothetical protein LOC771665; hypothetical LOC429747 Gallus gallus
ENSGALG00000011139 hypothetical LOC423447 Gallus gallus
ENSGALG00000010370 mediator of RNA polymerase II transcription, subunit 12 homolog (S. cerevisiae)-like Gallus gallus
ENSGALG00000015519 roundabout, axon guidance receptor, homolog 2 (Drosophila) Gallus gallus
ENSGALG00000002026 ENSGALG00000002026 Gallus gallus
ENSGALG00000002316 nucleotide binding protein 2 (MinD homolog, E. coli) Gallus gallus
ENSGALG00000004960 similar to fibrillin-1; hypothetical protein LOC776958; similar to fibrillin 1; fibrillin 1; similar to fibrillin Gallus gallus
ENSGALG00000002033 NADH dehydrogenase (ubiquinone) 1 beta subcomplex, 6, 17kDa Gallus gallus
ENSGALG00000009971 cell division cycle 20 homolog (S. cerevisiae) Gallus gallus
ENSGALG00000002744 ENSGALG00000002744 Gallus gallus
ENSGALG00000002285 splA/ryanodine receptor domain and SOCS box containing 3 Gallus gallus
ENSGALG00000007630 chromosome 16 open reading frame 5 Gallus gallus
ENSGALG00000007698 ENSGALG00000007698 Gallus gallus
ENSGALG00000007387 general transcription factor IIIC, polypeptide 1, alpha 220kDa; hypothetical protein LOC776946; similar to Gtf3c1 protein Gallus gallus
ENSGALG00000020249 Rap guanine nucleotide exchange factor (GEF) 2 Gallus gallus
ENSGALG00000013818 Cbp/p300-interacting transactivator, with Glu/Asp-rich carboxy-terminal domain, 2 Gallus gallus
ENSGALG00000023660 septin 12 Gallus gallus
ENSGALG00000023241 similar to Spectrin beta chain, brain 4 (Spectrin, non-erythroid beta chain 4) (Beta-V spectrin) (BSPECV) Gallus gallus
ENSGALG00000007490 DEAD (Asp-Glu-Ala-Asp) box polypeptide 54 Gallus gallus
ENSGALG00000016677 interleukin 17F Gallus gallus
ENSGALG00000006099 zinc finger protein, multitype 1 Gallus gallus
ENSGALG00000004917 ENSGALG00000004917 Gallus gallus
ENSGALG00000007638 heme oxygenase (decycling) 2 Gallus gallus
ENSGALG00000015016 solute carrier family 22 (organic cation transporter), member 15 Gallus gallus
ENSGALG00000025494 ENSGALG00000025494 Gallus gallus
ENSGALG00000007758 oxysterol binding protein 2 Gallus gallus
ENSGALG00000014820 V-set domain containing T cell activation inhibitor 1 Gallus gallus
ENSGALG00000004820 family with sequence similarity 57, member A Gallus gallus
ENSGALG00000007895 low density lipoprotein receptor class A domain containing 3; hypothetical protein LOC777148 Gallus gallus
ENSGALG00000016678 interleukin 17F Gallus gallus
ENSGALG00000006662 Ovocalyxin-36 Gallus gallus
ENSGALG00000007732 reticulon 4 receptor Gallus gallus
ENSGALG00000007454 programmed cell death 1 Gallus gallus
ENSGALG00000005870 minichromosome maintenance complex component 10 Gallus gallus
ENSGALG00000015954 GTP binding protein overexpressed in skeletal muscle Gallus gallus
ENSGALG00000015770 amyloid beta (A4) precursor protein Gallus gallus
ENSGALG00000002321 glutamic-oxaloacetic transaminase 2, mitochondrial (aspartate aminotransferase 2) Gallus gallus
ENSGALG00000009915 echinoderm microtubule associated protein like 4 Gallus gallus
ENSGALG00000021104 similar to OCTN2 protein; solute carrier family 22 (organic cation transporter), member 5 Gallus gallus
ENSGALG00000016460 neuroblastoma amplified sequence Gallus gallus
ENSGALG00000011191 echinoderm microtubule associated protein like 1 Gallus gallus
ENSGALG00000007219 fibroblast growth factor 12 Gallus gallus
ENSGALG00000002980 pleckstrin homology domain containing, family K member 1 Gallus gallus
ENSGALG00000016679 similar to polycystic kidney and hepatic disease 1; polycystic kidney and hepatic disease 1 (autosomal recessive) Gallus gallus
ENSGALG00000014816 ENSGALG00000014816 Gallus gallus
ENSGALG00000004696 Leo1, Paf1/RNA polymerase II complex component, homolog (S. cerevisiae); similar to Leo1, Paf1/RNA polymerase II complex component, homolog (S. cerevisiae) Gallus gallus
ENSGALG00000006674 bactericidal/permeability-increasing protein-like 3 Gallus gallus
ENSGALG00000016676 minichromosome maintenance complex component 3 Gallus gallus
ENSGALG00000002942 jumonji domain containing 1C Gallus gallus
ENSGALG00000023757 chromosome 17 open reading frame 32 Gallus gallus
ENSGALG00000022750 ENSGALG00000022750 Gallus gallus
ENSGALG00000007619 family with sequence similarity 100, member A; similar to 1500031H01Rik protein Gallus gallus
ENSGALG00000020956 scavenger receptor class F, member 2 Gallus gallus
ENSGALG00000020796 ENSGALG00000020796 Gallus gallus
ENSGALG00000015675 ENSGALG00000015675 Gallus gallus
ENSGALG00000008959 ENSGALG00000008959 Gallus gallus
ENSGALG00000007705 nucleolin Gallus gallus
ENSGALG00000010169 chromosome 6 open reading frame 137 Gallus gallus
ENSGALG00000009229 ATPase, H+ transporting, lysosomal 16kDa, V0 subunit c Gallus gallus
ENSGALG00000003604 solute carrier family 46, member 1 Gallus gallus
ENSGALG00000018977 phospholipase A2, group V Gallus gallus
ENSGALG00000014502 ENSGALG00000014502 Gallus gallus
ENSGALG00000015679 SAM domain, SH3 domain and nuclear localization signals 1 Gallus gallus
ENSGALG00000009988 elongation of very long chain fatty acids (FEN1/Elo2, SUR4/Elo3, yeast)-like 1 Gallus gallus
ENSGALG00000021386 hypothetical LOC416390 Gallus gallus
ENSGALG00000007361 somatostatin Gallus gallus
ENSGALG00000018322 ENSGALG00000018322 Gallus gallus
ENSGALG00000004817 gem (nuclear organelle) associated protein 4 Gallus gallus
ENSGALG00000004758 potassium voltage-gated channel, Shab-related subfamily, member 1 Gallus gallus
ENSGALG00000004663 ADP-ribosylation factor guanine nucleotide-exchange factor 2 (brefeldin A-inhibited) Gallus gallus
ENSGALG00000016074 similar to Rims2 protein Gallus gallus
ENSGALG00000004740 similar to tropomodulin 2; tropomodulin 2 (neuronal) Gallus gallus
ENSGALG00000023927 hypothetical protein LOC769226 Gallus gallus
ENSGALG00000017180 dynein, cytoplasmic 2, heavy chain 1 Gallus gallus
ENSGALG00000023266 phosphatidylinositol (4,5) bisphosphate 5-phosphatase, A Gallus gallus
ENSGALG00000001965 alanyl-tRNA synthetase Gallus gallus
ENSGALG00000006036 hepatoma-derived growth factor, related protein 3 Gallus gallus
ENSGALG00000015763 GA binding protein transcription factor, alpha subunit 60kDa Gallus gallus
ENSGALG00000012089 chromosome 14 open reading frame 37 Gallus gallus
ENSGALG00000014868 similar to serine incorporator 1; serine incorporator 1 Gallus gallus
ENSGALG00000023269 hypothetical LOC416993 Gallus gallus
ENSGALG00000004331 similar to MGC79481 protein Gallus gallus
ENSGALG00000003085 cell division cycle 2, G1 to S and G2 to M Gallus gallus
ENSGALG00000020943 alanine-glyoxylate aminotransferase Gallus gallus
ENSGALG00000006104 ADAMTS-like 3 Gallus gallus
ENSGALG00000004799 RNA methyltransferase like 1 Gallus gallus
ENSGALG00000003571 kinesin family member 12 Gallus gallus
ENSGALG00000007208 ENSGALG00000007208 Gallus gallus
ENSGALG00000012094 solute carrier family 35, member F4 Gallus gallus
ENSGALG00000003589 vitronectin Gallus gallus
ENSGALG00000002287 crumbs homolog 1 (Drosophila) Gallus gallus
ENSGALG00000016880 UBA domain containing 2 Gallus gallus
ENSGALG00000007551 ENSGALG00000007551 Gallus gallus
ENSGALG00000003585 hypothetical protein LOC770883 Gallus gallus
ENSGALG00000002722 macrophage stimulating 1 (hepatocyte growth factor-like) Gallus gallus
ENSGALG00000006225 elongation factor Tu GTP binding domain containing 1 Gallus gallus
ENSGALG00000008219 chromosome 12 open reading frame 49 Gallus gallus
ENSGALG00000012178 platelet-derived growth factor beta polypeptide (simian sarcoma viral (v-sis) oncogene homolog); similar to platelet-derived growth factor B chain Gallus gallus
ENSGALG00000003437 ENSGALG00000003437 Gallus gallus
ENSGALG00000007480 axin 1 Gallus gallus
ENSGALG00000007714 neuromedin U receptor 1 Gallus gallus
ENSGALG00000003603 hypothetical protein LOC770890 Gallus gallus
ENSGALG00000014853 retinaldehyde binding protein 1-like 2 Gallus gallus
ENSGALG00000018321 ENSGALG00000018321 Gallus gallus
ENSGALG00000025346 ENSGALG00000025346 Gallus gallus
ENSGALG00000003108 Smg-6 homolog, nonsense mediated mRNA decay factor (C. elegans) Gallus gallus
ENSGALG00000014176 phospholipase A2, group IIE Gallus gallus
ENSGALG00000006044 chromosome 2 open reading frame 54 Gallus gallus
ENSGALG00000016672 similar to LOC446266 protein Gallus gallus
ENSGALG00000023440 GA binding protein transcription factor, beta subunit 2 Gallus gallus
ENSGALG00000010374 purinergic receptor P2Y, G-protein coupled, 13 Gallus gallus
ENSGALG00000013035 SH3-binding domain kinase family, member 2 Gallus gallus
ENSGALG00000016692 centromere protein Q Gallus gallus
ENSGALG00000025227 ENSGALG00000025227 Gallus gallus
ENSGALG00000025345 ENSGALG00000025345 Gallus gallus
ENSGALG00000023577 T-box 2 Gallus gallus
ENSGALG00000008479 pleckstrin homology domain containing, family M, member 3 Gallus gallus
ENSGALG00000010145 MAM domain containing glycosylphosphatidylinositol anchor 1 Gallus gallus
ENSGALG00000015693 ubiquitin specific peptidase 25 Gallus gallus
ENSGALG00000010238 nucleosome assembly protein 1-like 1 Gallus gallus
ENSGALG00000002204 solute carrier family 7 (cationic amino acid transporter, y+ system), member 4 Gallus gallus
ENSGALG00000015792 ADAM metallopeptidase with thrombospondin type 1 motif, 1 Gallus gallus
ENSGALG00000007536 similar to photolyase Gallus gallus
ENSGALG00000009866 similar to Calcium/calmodulin-dependent protein kinase ID Gallus gallus
ENSGALG00000021364 ENSGALG00000021364 Gallus gallus
ENSGALG00000017627 progressive external ophthalmoplegia 1 Gallus gallus
ENSGALG00000020982 ENSGALG00000020982 Gallus gallus
ENSGALG00000010708 islet cell autoantigen 1, 69kDa Gallus gallus
ENSGALG00000007337 LIM domain containing preferred translocation partner in lipoma Gallus gallus
ENSGALG00000007728 proline dehydrogenase (oxidase) 1 Gallus gallus
ENSGALG00000027210
ENSGALG00000026945
ENSGALG00000025817
ENSGALG00000027391
ENSGALG00000027245
ENSGALG00000029027
ENSGALG00000026188
ENSGALG00000026957
ENSGALG00000025972
ENSGALG00000027036
ENSGALG00000028830
ENSGALG00000027276
ENSGALG00000026630
ENSGALG00000029022
ENSGALG00000027844
ENSGALG00000027722
ENSGALG00000028358
ENSGALG00000027627
ENSGALG00000026862
ENSGALG00000028561
ENSGALG00000028352
ENSGALG00000028783
ENSGALG00000026156
ENSGALG00000026902
ENSGALG00000028720
ENSGALG00000026368
ENSGALG00000027617
ENSGALG00000027741
ENSGALG00000028521
ENSGALG00000025911
ENSGALG00000026552
ENSGALG00000028469
ENSGALG00000028599
ENSGALG00000026609
ENSGALG00000025761
ENSGALG00000027183
ENSGALG00000026903
ENSGALG00000027983
ENSGALG00000027813
ENSGALG00000028378
ENSGALG00000025948
ENSGALG00000027342
ENSGALG00000028023
ENSGALG00000027369
ENSGALG00000026953
ENSGALG00000025718
ENSGALG00000028447
ENSGALG00000026267

## Sheet: 1
1	snp10216	95655016	95675016	95665016	3.45939	1.42e-05	1	ENSGALG00000015511	95642548	95948471	ENSG00000169855		免疫性状	ROBO1
1	snp10281	97455763	97475763	97465763	3.33463	3.19e-05	1	ENSGALG00000015679	97445928	97480511	ENSG00000155307
1	snp10276	97402769	97422769	97412769	3.19091	7.79e-05	1	ENSGALG00000019201	97411085	97418694	ENSG00000155304
1	snp10314	97960391	97980391	97970391	3.1699	8.84e-05	1	ENSGALG00000015693	97936529	98030131	ENSG00000155313		免疫性状	SAMAN1
1	snp10275	97385403	97405403	97395403	2.96381	0.000290763	1	ENSGALG00000015675	97373313	97406932
1	snp10288	97515234	97535234	97525234	2.89743	0.000418561	1	ENSGALG00000028720	97525719	97527336
1	snp5301	51082517	51102517	51092517	2.88363	0.000450963	1	ENSGALG00000012436	51083236	51095519	ENSG00000100065
1	snp8250	78795448	78815448	78805448	2.74749	0.00092086	1	ENSGALG00000014820	78807626	78815160	ENSG00000134258
1	snp10636	102048741	102068741	102058741	2.68964	0.00123251	1	ENSGALG00000015770	101945902	102105676	ENSG00000142192
1	snp8253	78814472	78834472	78824472	2.63978	0.00157561	1	ENSGALG00000014822	78816050	78833506	ENSG00000178971
1	snp18578	181505411	181525411	181515411	2.61426	0.00178305	1	ENSGALG00000017180	181451103	181589260	ENSG00000187240		USP25	泛素特异性蛋白酶
1	snp10614	101874802	101894802	101884802	2.54593	0.00246639	1	ENSGALG00000015751	101882851	101884143	ENSG00000154723
1	snp8239	78720902	78740902	78730902	2.49847	0.00307207	1	ENSGALG00000014812	78705663	78744868	ENSG00000072858
1	snp10661	102358811	102378811	102368811	2.47732	0.00338279	1	ENSGALG00000015792	102362466	102371203	ENSG00000154734
1	snp14731	143862896	143882896	143872896	2.47137	0.00347515	1	ENSGALG00000016880	143798561	143884756	ENSG00000134882
1	snp14731	143862896	143882896	143872896	2.47137	0.00347515	1	ENSGALG00000022750	143874787	143880033	ENSG00000125245
1	snp10240	96244816	96264816	96254816	2.46889	0.00351431	1	ENSGALG00000015519	96240667	96396977	ENSG00000185008
1	snp10619	101889344	101909344	101899344	2.44003	0.00400005	1	ENSGALG00000015763	101884330	101914059	ENSG00000154727
1	snp1408	6444671	6464671	6454671	2.42813	0.00421726	1	ENSGALG00000009866	6257392	6474294	ENSG00000183049
1	snp18674	182325601	182345601	182335601	2.33325	0.00636176	1	ENSGALG00000017194	182261070	182354066	ENSG00000137672
1	snp5198	50581176	50601176	50591176	2.31399	0.00689978	1	ENSGALG00000012178	50582287	50594411	ENSG00000100311
1	snp4106	37870973	37890973	37880973	2.30875	0.00705294	1	ENSGALG00000010238	37871087	37885437	ENSG00000187109
1	snp1425	6582324	6602324	6592324	2.28835	0.00767818	1	ENSGALG00000005870	6582223	6603252	ENSG00000065328
1	snp1431	6597420	6617420	6607420	2.28264	0.0078617	1	ENSGALG00000014565	6604839	6614012	ENSG00000107537
1	snp9813	90827363	90847363	90837363	2.2491	0.00901959	1	ENSGALG00000015435	90781478	90861444	ENSG00000143164
1	snp8398	79794195	79814195	79804195	2.23223	0.00965654	1	ENSGALG00000015016	79783606	79814414	ENSG00000163393
1	snp8245	78759349	78779349	78769349	2.2311	0.00970058	1	ENSGALG00000014816	78750180	78781144	ENSG00000163611
													繁殖性状	OSBP2

## Sheet: 2
2	snp46126	77715771	77735771	77725771	3.02605	0.000204872	2	ENSGALG00000014502	77511119	77761897	ENSG00000144283
2	snp51784	140267707	140287707	140277707	2.52495	0.0027194	2	ENSGALG00000026368	140254837	140364260
2	snp44662	61154158	61174158	61164158	2.4497	0.00383098	2	ENSGALG00000012702	61148473	61353917	ENSG00000008083		JARID2	免疫
2	snp50293	125799792	125819792	125809792	2.36395	0.00558072	2	ENSGALG00000015954	125802915	125811572	ENSG00000164949
2	snp46222	78372144	78392144	78382144	2.30485	0.00716888	2	ENSGALG00000013035	78377186	78379177	ENSG00000187550
2	snp49523	117344772	117364772	117354772	2.29725	0.00739964	2	ENSGALG00000015634	117350076	117361786	ENSG00000164764
2	snp41250	25125038	25145038	25135038	2.28914	0.00765308	2	ENSGALG00000010708	25083005	25153167	ENSG00000003147		ICA1
2	snp50724	129342373	129362373	129352373	2.28428	0.0078086	2	ENSGALG00000016074	129328906	129695917	ENSG00000176406
2	snp42217	40132276	40152276	40142276	2.24949	0.00900531	2	ENSGALG00000011439	39840170	40183497	ENSG00000186288		RBMS3	免疫

## Sheet: 3
3	snp64432	29600981	29620981	29610981	3.14947	9.98e-05	3	ENSGALG00000010171	29611732	29620288	ENSG00000146232
3	snp64429	29587487	29607487	29597487	3.11624	0.000121552	3	ENSGALG00000010169	29598171	29599577	ENSG00000178233
3	snp64440	29657837	29677837	29667837	3.10996	0.000126123	3	ENSGALG00000023241	29668180	29669945
3	snp71344	107204604	107224604	107214604	3.00015	0.000237243	3	ENSGALG00000018321	107209163	107209246	ENSG00000199080		gga-mir-133b
3	snp71344	107204604	107224604	107214604	3.00015	0.000237243	3	ENSGALG00000018322	107213960	107214035	ENSG00000207604
3	snp71353	107232692	107252692	107242692	2.88843	0.000439438	3	ENSGALG00000016679	107230220	107461810	ENSG00000170927
3	snp71696	109797846	109817846	109807846	2.78607	0.000755196	3	ENSGALG00000016726	109787391	109871532	ENSG00000244694		PTCHD4
3	snp64385	29342326	29362326	29352326	2.7692	0.000823933	3	ENSGALG00000010145	29337956	29424515	ENSG00000112139		MDGA1
3	snp64427	29578369	29598369	29588369	2.74625	0.0009267	3	ENSGALG00000010165	29583611	29591825	ENSG00000146221		TCTE1
3	snp71325	107102595	107122595	107112595	2.71968	0.00106032	3	ENSGALG00000026552	107103314	107103845
3	snp71325	107102595	107122595	107112595	2.71968	0.00106032	3	ENSGALG00000016672	107105045	107109160	ENSG00000275591
3	snp66857	60762897	60782897	60772897	2.59638	0.00194286	3	ENSGALG00000014868	60764156	60778623	ENSG00000111897		SERINC1
3	snp66832	60551347	60571347	60561347	2.51988	0.00278395	3	ENSGALG00000014853	60548727	60598139	ENSG00000146352
3	snp71336	107171505	107191505	107181505	2.42346	0.00430535	3	ENSGALG00000016677	107185996	107187311	ENSG00000112116
3	snp63923	22969460	22989460	22979460	2.4189	0.00439294	3	ENSGALG00000009915	22937489	23089477	ENSG00000143924
3	snp66269	53246876	53266876	53256876	2.37385	0.00534768	3	ENSGALG00000013818	53248977	53250435	ENSG00000164442
3	snp66845	60688456	60708456	60698456	2.35469	0.00580681	3	ENSGALG00000027036	60687661	60743857	ENSG00000135549
3	snp71339	107181818	107201818	107191818	2.33942	0.00619743	3	ENSGALG00000016678	107193900	107196824	ENSG00000112116
3	snp71479	108417025	108437025	108427025	2.30499	0.00716469	3	ENSGALG00000016692	108420022	108426078	ENSG00000031691
3	snp70114	98416063	98436063	98426063	2.26655	0.00839976	3	ENSGALG00000016460	98343307	98504175	ENSG00000151779
3	snp71333	107162317	107182317	107172317	2.22567	0.00991464	3	ENSGALG00000016676	107167586	107179385	ENSG00000112118

## Sheet: 4
4	snp72485	3866892	3886892	3876892	2.4737	0.00343872	4	ENSGALG00000006087	3824471	3937271	ENSG00000147257		GPC3	免疫
4	snp74338	23280041	23300041	23290041	2.31673	0.00682086	4	ENSGALG00000009554	23265508	23325234	ENSG00000109466		KLHL2
4	snp74230	21712429	21732429	21722429	2.31214	0.00695351	4	ENSGALG00000025761	21731462	21731775
4	snp74230	21712429	21732429	21722429	2.31214	0.00695351	4	ENSGALG00000028378	21722193	21722302
4	snp74223	21631221	21651221	21641221	2.26872	0.00832536	4	ENSGALG00000020249	21509902	21683609	ENSG00000109756		RAPGEF2

## Sheet: 5
5	snp82100	18602598	18622598	18612598	2.323	0.00664328	5	ENSGALG00000007895	18566514	18666428	ENSG00000179241
5	snp83316	34593013	34613013	34603013	2.32074	0.00670681	5	ENSGALG00000029022	34375148	34959900	ENSG00000151322
5	snp83645	37662478	37682478	37672478	2.30334	0.00721421	5	ENSGALG00000010340	37609205	37728665	ENSG00000119685		TTLL5
5	snp85258	55314462	55334462	55324462	2.2731	0.00817694	5	ENSGALG00000012094	55279123	55387350	ENSG00000151812
5	snp81396	13052475	13072475	13062475	2.2314	0.00968887	5	ENSGALG00000028521	13052807	13052907

## Sheet: 13
13	snp29123	16152570	16172570	16162570	2.83533	0.000583571	13	ENSGALG00000021104	16146829	16184900	ENSG00000197208
13	snp29123	16152570	16172570	16162570	2.83533	0.000583571	13	ENSGALG00000028783	16166965	16167058
13	snp29114	16121653	16141653	16131653	2.60965	0.00182307	13	ENSGALG00000027627	16109315	16143167	ENSG00000131435

## Sheet: 14
14	snp30799	12233838	12253838	12243838	3.14848	0.000100434	14	ENSGALG00000025911	12235026	12237750	ENSG00000242173
14	snp30799	12233838	12253838	12243838	3.14848	0.000100434	14	ENSGALG00000026609	12238662	12242574	ENSG00000076344
14	snp30801	12237700	12257700	12247700	3.07834	0.00015169	14	ENSGALG00000007514	12244054	12257296	ENSG00000269881
14	snp30797	12229836	12249836	12239836	3.03201	0.000198031	14	ENSGALG00000028599	12231749	12234668	ENSG00000185615
14	snp30789	12202934	12222934	12212934	2.89641	0.00042088	14	ENSGALG00000007480	12146183	12229602	ENSG00000103126
14	snp30789	12202934	12222934	12212934	2.89641	0.00042088	14	ENSGALG00000027391	12199023	12229602	ENSG00000103126
14	snp30832	12404179	12424179	12414179	2.81102	0.000663175	14	ENSGALG00000028469	12405476	12408576	ENSG00000205832
14	snp30832	12404179	12424179	12414179	2.81102	0.000663175	14	ENSGALG00000007630	12417758	12419761	ENSG00000089486
14	snp30791	12212503	12232503	12222503	2.79757	0.000711411	14	ENSGALG00000027844	12222976	12224040
14	snp30804	12250922	12270922	12260922	2.7843	0.000762152	14	ENSGALG00000025436	12262850	12262915
14	snp30804	12250922	12270922	12260922	2.7843	0.000762152	14	ENSGALG00000025494	12263702	12263772
14	snp31172	13842577	13862577	13852577	2.73851	0.000963932	14	ENSGALG00000020719	13850269	13862243
14	snp30835	12411646	12431646	12421646	2.73438	0.000984356	14	ENSGALG00000007638	12422256	12426476	ENSG00000103415
14	snp31192	13905153	13925153	13915153	2.73405	0.000986005	14	ENSGALG00000009229	13906679	13908834	ENSG00000185883
14	snp30993	13182574	13202574	13192574	2.66258	0.00140916	14	ENSGALG00000002422	13187748	13193170	ENSG00000162004
14	snp30993	13182574	13202574	13192574	2.66258	0.00140916	14	ENSGALG00000002325	13198609	13200438	ENSG00000099769	IGFALS	生长
14	snp30738	11938948	11958948	11948948	2.60322	0.00188025	14	ENSGALG00000007387	11933145	11971195	ENSG00000077235	GTF3C1
14	snp30994	13188668	13208668	13198668	2.50052	0.00304337	14	ENSGALG00000002316	13202043	13206373	ENSG00000095906
14	snp30829	12392142	12412142	12402142	2.47315	0.00344729	14	ENSGALG00000007619	12396926	12404682	ENSG00000153443
14	snp30827	12387077	12407077	12397077	2.46919	0.00350956	14	ENSGALG00000027813	12388339	12388448
14	snp30820	12344406	12364406	12354406	2.44237	0.00395854	14	ENSGALG00000028358	12346048	12348118	ENSG00000168101
14	snp31048	13390435	13410435	13400435	2.39012	0.00498344	14	ENSGALG00000002033	13393595	13395738	ENSG00000165264
14	snp31048	13390435	13410435	13400435	2.39012	0.00498344	14	ENSGALG00000021386	13396638	13397948
14	snp31043	13352376	13372376	13362376	2.38069	0.00519176	14	ENSGALG00000002084	13362761	13371618	ENSG00000103174
14	snp30998	13194741	13214741	13204741	2.37093	0.00541549	14	ENSGALG00000002285	13206743	13214081	ENSG00000162032
14	snp30945	13046486	13066486	13056486	2.30363	0.00720549	14	ENSGALG00000023660	13053797	13062460	ENSG00000140623
14	snp30945	13046486	13066486	13056486	2.30363	0.00720549	14	ENSGALG00000029027	13062497	13063540
14	snp31050	13395753	13415753	13405753	2.29599	0.00743852	14	ENSGALG00000002026	13403440	13412626
14	snp30989	13170622	13190622	13180622	2.29504	0.00746796	14	ENSGALG00000027210	13176209	13187353	ENSG00000162004
14	snp30989	13170622	13190622	13180622	2.29504	0.00746796	14	ENSGALG00000021364	13176890	13178790	ENSG00000103254
14	snp30984	13156757	13176757	13166757	2.28212	0.00787861	14	ENSGALG00000027342	13169100	13176128	ENSG00000103260
14	snp30778	12102739	12122739	12112739	2.26042	0.00861311	14	ENSGALG00000026188	12104178	12121865	ENSG00000129925
14	snp30726	11891542	11911542	11901542	2.25512	0.00880138	14	ENSGALG00000000687	11880018	11931986	ENSG00000047578
14	snp30823	12356788	12376788	12366788	2.23461	0.00956437	14	ENSGALG00000007616	12349367	12396724	ENSG00000102858
14	snp31167	13827738	13847738	13837738	2.23254	0.00964449	14	ENSGALG00000009288	13835434	13845513	ENSG00000205937

[truncated: 2 more sheets: 15, 19]
