# Supplementary material for: Identifying Genetic Differences Between Dongxiang Blue-Shelled and White Leghorn Chickens Using Sequencing Data
Source: G3 (Bethesda). 2017 Nov 29;8(2):469–76. doi: 10.1534/g3.117.300382 (PMC5919749; doi:10.1534/g3.117.300382)
Supplement: Supplementary file 1 [file 469FileS1.zip › The_results_of_XPEHH/Significant_locus_of_ Dongxiang_Blue-shelled_by_XPEHH.txt]

Ⱦɫ��	SNP	-10000	10000	Posotion	ͳ����	P
1	snp16966	168744503	168764503	168754503	-1.35514	0.001115085
1	snp6590	62844124	62864124	62854124	-1.20532	0.002310494
1	snp6589	62844082	62864082	62854082	-1.19515	0.002423492
1	snp6588	62844061	62864061	62854061	-1.19279	0.002450418
1	snp6591	62844143	62864143	62854143	-1.18793	0.002506722
1	snp6587	62839675	62859675	62849675	-1.15573	0.002910266
1	snp6586	62839565	62859565	62849565	-1.126	0.003333901
1	snp6593	62853175	62873175	62863175	-1.10494	0.003666717
1	snp6592	62853164	62873164	62863164	-1.10316	0.003696169
1	snp16967	168744517	168764517	168754517	-1.07567	0.004178759
1	snp16968	168744519	168764519	168754519	-1.06016	0.00447524
1	snp6580	62647234	62667234	62657234	-1.04889	0.004702313
1	snp11656	110691030	110711030	110701030	-1.04787	0.004723363
1	snp11648	110690214	110710214	110700214	-1.03992	0.004890331
1	snp8521	80694526	80714526	80704526	-1.03434	0.005010645
1	snp8522	80694535	80714535	80704535	-1.02993	0.005107589
1	snp11655	110691015	110711015	110701015	-1.0072	0.005634223
1	snp11654	110691005	110711005	110701005	-1.00635	0.00565482
1	snp2132	14699241	14719241	14709241	-1.00362	0.005721424
1	snp13995	135762585	135782585	135772585	-0.99243	0.006001764
1	snp11664	110692313	110712313	110702313	-0.991026	0.006037784
1	snp2133	14699388	14719388	14709388	-0.988779	0.00609583
1	snp8523	80695182	80715182	80705182	-0.986286	0.006160809
1	snp6582	62675348	62695348	62685348	-0.982285	0.006266377
1	snp6581	62675340	62695340	62685340	-0.980824	0.006305324
1	snp11665	110692319	110712319	110702319	-0.955849	0.00700504
1	snp13990	135585914	135605914	135595914	-0.950841	0.007153325
1	snp6585	62839559	62859559	62849559	-0.94528	0.007321222
1	snp6583	62682555	62702555	62692555	-0.942729	0.007399397
1	snp19405	188418978	188438978	188428978	-0.935738	0.007617417
1	snp19404	188416504	188436504	188426504	-0.930309	0.007790607
1	snp11667	110698366	110718366	110708366	-0.928758	0.007840717
1	snp6584	62806474	62826474	62816474	-0.926631	0.007909898
1	snp19403	188416497	188436497	188426497	-0.922126	0.008058199
1	snp16965	168744495	168764495	168754495	-0.921323	0.008084889
1	snp843	1961217	1981217	1971217	-0.919484	0.008146304
1	snp11657	110691079	110711079	110701079	-0.914915	0.008300669
1	snp11653	110690879	110710879	110700879	-0.906338	0.008597393
1	snp11647	110690170	110710170	110700170	-0.897939	0.008896936
1	snp11662	110692296	110712296	110702296	-0.897077	0.00892819
1	snp11663	110692301	110712301	110702301	-0.896154	0.008961762
1	snp11658	110691080	110711080	110701080	-0.894795	0.009011394
1	snp8525	80745595	80765595	80755595	-0.886173	0.009331923
1	snp8524	80745582	80765582	80755582	-0.883236	0.009443364
1	snp11646	110688219	110708219	110698219	-0.877348	0.009670285
1	snp8527	80817817	80837817	80827817	-0.874317	0.009788946
1	snp11666	110692350	110712350	110702350	-0.870934	0.009922888
1	snp2134	14699449	14719449	14709449	-0.870239	0.009950602
2	snp38736	1092018	1112018	1102018	-1.28257	0.001596323
2	snp38738	1092158	1112158	1102158	-1.26168	0.001766372
2	snp38737	1092149	1112149	1102149	-1.23532	0.002004412
2	snp40071	10325973	10345973	10335973	-1.23263	0.002030273
2	snp39224	4083684	4103684	4093684	-1.09824	0.003778683
2	snp51220	135718049	135738049	135728049	-1.0879	0.0039575
2	snp38551	464645	484645	474645	-1.05236	0.004631326
2	snp39225	4083685	4103685	4093685	-1.03951	0.004899083
2	snp40737	17706299	17726299	17716299	-1.0365	0.004963762
2	snp40738	17706303	17726303	17716303	-1.03287	0.005042776
2	snp40739	17798005	17818005	17808005	-1.02827	0.005144511
2	snp38735	1091887	1111887	1101887	-1.01013	0.005563735
2	snp38733	1091836	1111836	1101836	-1.00087	0.00578922
2	snp38734	1091840	1111840	1101840	-1.00044	0.005799885
2	snp38550	464633	484633	474633	-0.985068	0.006192779
2	snp51219	135718008	135738008	135728008	-0.982157	0.006269781
2	snp41032	22447118	22467118	22457118	-0.976453	0.006423126
2	snp51218	135717543	135737543	135727543	-0.969785	0.006606587
2	snp38739	1092272	1112272	1102272	-0.952626	0.007100157
2	snp39223	4082499	4102499	4092499	-0.951774	0.007125491
2	snp40736	17705928	17725928	17715928	-0.931801	0.007742669
2	snp41031	22447059	22467059	22457059	-0.923122	0.008025203
2	snp41572	31519138	31539138	31529138	-0.912228	0.008392644
2	snp41030	22436976	22456976	22446976	-0.910493	0.008452507
2	snp39923	9374528	9394528	9384528	-0.906487	0.00859216
2	snp46076	76575000	76595000	76585000	-0.902166	0.00874506
2	snp51221	135718592	135738592	135728592	-0.894105	0.009036686
2	snp39226	4083840	4103840	4093840	-0.880329	0.00955481
2	snp47877	99646377	99666377	99656377	-0.878934	0.009608697
2	snp42142	39114250	39134250	39124250	-0.874292	0.00978993
2	snp41028	22373090	22393090	22383090	-0.872171	0.009873727
3	snp62733	10531958	10551958	10541958	-1.23842	0.001974981
3	snp62730	10528167	10548167	10538167	-1.23525	0.002005082
3	snp62732	10531909	10551909	10541909	-1.19776	0.002394025
3	snp62484	8132105	8152105	8142105	-1.15825	0.002876691
3	snp62731	10528176	10548176	10538176	-1.15312	0.002945412
3	snp62729	10528024	10548024	10538024	-1.12237	0.003389254
3	snp67846	72200309	72220309	72210309	-1.12003	0.003425373
3	snp62736	10534342	10554342	10544342	-1.11466	0.003509573
3	snp62734	10534317	10554317	10544317	-1.09609	0.003815256
3	snp62735	10534341	10554341	10544341	-1.09342	0.003861117
3	snp62728	10525581	10545581	10535581	-1.09222	0.003881889
3	snp67843	72178730	72198730	72188730	-1.08189	0.004064884
3	snp67847	72200325	72220325	72210325	-1.06792	0.004324634
3	snp62485	8133541	8153541	8143541	-1.06771	0.004328649
3	snp66235	52341668	52361668	52351668	-1.06522	0.004376514
3	snp62486	8133545	8153545	8143545	-1.06362	0.004407519
3	snp66237	52348853	52368853	52358853	-1.05218	0.004634985
3	snp66236	52348841	52368841	52358841	-1.05091	0.004660872
3	snp67840	72173815	72193815	72183815	-1.03944	0.004900578
3	snp67839	72173796	72193796	72183796	-1.03695	0.004954044
3	snp66238	52348866	52368866	52358866	-1.02751	0.005161494
3	snp67841	72173818	72193818	72183818	-1.00695	0.005640274
3	snp62368	7669654	7689654	7679654	-0.999257	0.005829316
3	snp67848	72200327	72220327	72210327	-0.994779	0.005941925
3	snp62727	10518461	10538461	10528461	-0.985635	0.006177878
3	snp65902	47500555	47520555	47510555	-0.922692	0.008039434
3	snp62451	7984637	8004637	7994637	-0.91725	0.008221462
3	snp66239	52370452	52390452	52380452	-0.915918	0.008266564
3	snp62738	10548242	10568242	10558242	-0.903758	0.008688451
3	snp65568	43182400	43202400	43192400	-0.899031	0.008857481
3	snp62737	10534504	10554504	10544504	-0.890278	0.009178094
3	snp65571	43184915	43204915	43194915	-0.875253	0.009752168
3	snp67838	72173599	72193599	72183599	-0.874749	0.009771956
3	snp65572	43184921	43204921	43194921	-0.873828	0.009808209
3	snp62739	10548425	10568425	10558425	-0.869076	0.009997129
4	snp75455	37908077	37928077	37918077	-1.27794	0.001632671
4	snp75457	37912736	37932736	37922736	-1.26839	0.001710034
4	snp75458	37912776	37932776	37922776	-1.26354	0.001750588
4	snp75456	37912652	37932652	37922652	-1.25184	0.001852046
4	snp75454	37908075	37928075	37918075	-1.21503	0.002207082
4	snp79533	86483893	86503893	86493893	-1.17086	0.002713872
4	snp79534	86483918	86503918	86493918	-1.14556	0.003049384
4	snp75459	37944066	37964066	37954066	-1.12831	0.0032991
4	snp75460	37944067	37964067	37954067	-1.11972	0.003430184
4	snp79535	86483989	86503989	86493989	-1.09604	0.003816111
4	snp75973	45824865	45844865	45834865	-1.03862	0.004918128
4	snp79532	86469720	86489720	86479720	-1.01952	0.005343084
4	snp79531	86469692	86489692	86479692	-1.01712	0.005398727
4	snp75225	34562741	34582741	34572741	-1.00867	0.00559876
4	snp75453	37908063	37928063	37918063	-1.00728	0.005632288
4	snp79530	86469650	86489650	86479650	-1.00687	0.005642212
4	snp77334	64538646	64558646	64548646	-0.994047	0.005960515
4	snp77333	64538620	64558620	64548620	-0.993712	0.00596904
4	snp75452	37892561	37912561	37902561	-0.992438	0.006001559
4	snp75451	37892546	37912546	37902546	-0.988059	0.006114534
4	snp75224	34561702	34581702	34571702	-0.967924	0.00665861
4	snp79529	86469537	86489537	86479537	-0.966147	0.006708622
4	snp74456	24724400	24744400	24734400	-0.958725	0.006921116
4	snp75448	37748629	37768629	37758629	-0.957442	0.006958445
4	snp75461	37944068	37964068	37954068	-0.955062	0.007028162
4	snp77332	64468165	64488165	64478165	-0.948773	0.007215361
4	snp75447	37748477	37768477	37758477	-0.946972	0.007269773
4	snp75450	37892537	37912537	37902537	-0.943893	0.007363635
4	snp77325	64338980	64358980	64348980	-0.937639	0.00755758
4	snp77326	64338986	64358986	64348986	-0.936005	0.007608988
4	snp77346	64746783	64766783	64756783	-0.934312	0.007662576
4	snp77327	64338988	64358988	64348988	-0.932856	0.007708929
4	snp74452	24718360	24738360	24728360	-0.92373	0.008005119
4	snp75231	34635735	34655735	34645735	-0.905293	0.008634174
4	snp80132	90189702	90209702	90199702	-0.896798	0.008938326
4	snp80134	90189707	90209707	90199707	-0.893635	0.009053949
4	snp75230	34635594	34655594	34645594	-0.881681	0.009502836
4	snp77331	64467986	64487986	64477986	-0.871474	0.009901401
4	snp75449	37783650	37803650	37793650	-0.870803	0.009928106
5	snp81925	16284799	16304799	16294799	-1.24593	0.001905301
5	snp81926	16284808	16304808	16294808	-1.02656	0.005182793
5	snp80754	6201147	6221147	6211147	-0.920409	0.008115362
5	snp80755	6201158	6221158	6211158	-0.918679	0.008173317
5	snp80550	3549601	3569601	3559601	-0.884901	0.009380045
6	snp86222	3225669	3245669	3235669	-1.01323	0.00549001
6	snp86221	3225570	3245570	3235570	-0.97824	0.006374732
6	snp86219	3225462	3245462	3235462	-0.936273	0.007600535
6	snp87184	11315183	11335183	11325183	-0.902093	0.008747663
6	snp86220	3225474	3245474	3235474	-0.883872	0.009419133
7	snp90092	4585066	4605066	4595066	-0.972856	0.006521525
7	snp90126	4712382	4732382	4722382	-0.944996	0.007329889
8	snp94632	14634652	14654652	14644652	-1.05669	0.004544089
8	snp94631	14605659	14625659	14615659	-1.03241	0.005052868
8	snp94630	14605593	14625593	14615593	-1.03094	0.00508524
8	snp95347	20292927	20312927	20302927	-1.02103	0.005308337
8	snp95346	20292700	20312700	20302700	-0.99543	0.005925435
10	snp20994	2158476	2178476	2168476	-0.872226	0.009871546
11	snp24313	18372851	18392851	18382851	-1.35375	0.001122891
11	snp24314	18372856	18392856	18382856	-1.33853	0.001211701
11	snp23142	2646988	2666988	2656988	-1.04131	0.004860763
11	snp24315	18372890	18392890	18382890	-0.977685	0.006389727
11	snp24301	18370819	18390819	18380819	-0.952462	0.007105028
11	snp24306	18371584	18391584	18381584	-0.926924	0.007900337
11	snp24303	18370851	18390851	18380851	-0.918043	0.008194714
11	snp24302	18370846	18390846	18380846	-0.9158	0.00827057
11	snp24311	18372230	18392230	18382230	-0.910354	0.008457319
11	snp23141	2646885	2666885	2656885	-0.891031	0.009150118
11	snp24300	18370781	18390781	18380781	-0.869688	0.009972622
12	snp26736	19212930	19232930	19222930	-1.35906	0.001093338
12	snp26743	19251448	19271448	19261448	-1.18192	0.002577966
12	snp26744	19251449	19271449	19261449	-1.18125	0.00258602
12	snp26745	19251455	19271455	19261455	-1.17845	0.002619928
12	snp26737	19212950	19232950	19222950	-1.09626	0.003812353
12	snp26739	19213130	19233130	19223130	-1.0956	0.003823636
12	snp26738	19212951	19232951	19222951	-1.09379	0.003854733
12	snp26741	19246799	19266799	19256799	-1.08079	0.004084818
12	snp26742	19249913	19269913	19259913	-1.05808	0.004516397
12	snp26735	19212896	19232896	19222896	-1.04072	0.004873294
12	snp26733	19195343	19215343	19205343	-0.99612	0.005908002
12	snp26740	19231812	19251812	19241812	-0.980568	0.00631217
12	snp26734	19212883	19232883	19222883	-0.977774	0.00638732
12	snp26746	19259074	19279074	19269074	-0.885397	0.009361255
13	snp27370	2804648	2824648	2814648	-1.1768	0.002640097
13	snp27367	2763526	2783526	2773526	-1.17012	0.002723192
13	snp27368	2763553	2783553	2773553	-1.15937	0.002861881
13	snp27366	2750932	2770932	2760932	-1.1385	0.003149453
13	snp27365	2750927	2770927	2760927	-1.13729	0.003166897
13	snp27364	2750926	2770926	2760926	-1.13674	0.003174855
13	snp27363	2750915	2770915	2760915	-1.13585	0.00318777
13	snp27374	2807876	2827876	2817876	-1.11491	0.003505612
13	snp27537	4821784	4841784	4831784	-1.09742	0.003792595
13	snp27372	2807787	2827787	2817787	-1.09334	0.003862499
13	snp27373	2807795	2827795	2817795	-1.09334	0.003862499
13	snp27377	2818002	2838002	2828002	-1.07122	0.004261972
13	snp27371	2804683	2824683	2814683	-1.05975	0.004483326
13	snp27369	2763607	2783607	2773607	-0.991965	0.006013672
13	snp27538	4855247	4875247	4865247	-0.982396	0.006263427
13	snp27375	2807892	2827892	2817892	-0.945703	0.007308329
13	snp27362	2750914	2770914	2760914	-0.94384	0.00736526
13	snp27361	2750698	2770698	2760698	-0.932892	0.00770778
13	snp27378	2818042	2838042	2828042	-0.92785	0.007870185
13	snp27533	4713293	4733293	4723293	-0.912066	0.008398218
13	snp27536	4759880	4779880	4769880	-0.90461	0.008658288
13	snp27534	4759634	4779634	4769634	-0.890912	0.009154534
13	snp27535	4759637	4779637	4769637	-0.890912	0.009154534
14	snp30008	5799566	5819566	5809566	-1.13529	0.003195921
14	snp30365	7864411	7884411	7874411	-1.00557	0.005673779
14	snp30366	7864425	7884425	7874425	-1.00423	0.005706482
14	snp30364	7864326	7884326	7874326	-0.997844	0.005864643
14	snp30100	6288520	6308520	6298520	-0.992837	0.005991358
14	snp30363	7864325	7884325	7874325	-0.968394	0.006645437
14	snp30367	7864449	7884449	7874449	-0.956961	0.006972485
14	snp30368	7864451	7884451	7874451	-0.956901	0.006974238
14	snp30362	7864301	7884301	7874301	-0.950157	0.007173791
14	snp30007	5777271	5797271	5787271	-0.931228	0.007761049
14	snp30369	7864475	7884475	7874475	-0.92169	0.008072681
14	snp30009	5799606	5819606	5809606	-0.90158	0.008765978
15	snp31666	2216596	2236596	2226596	-0.869163	0.009993642
17	snp33747	289083	309083	299083	-1.5418	0.000421065
17	snp33762	402485	422485	412485	-1.50908	0.00050212
17	snp33764	411971	431971	421971	-1.42921	0.000764369
17	snp33759	402319	422319	412319	-1.4154	0.000820848
17	snp33761	402365	422365	412365	-1.40001	0.000888297
17	snp33745	287187	307187	297187	-1.3894	0.000937724
17	snp33763	402545	422545	412545	-1.38494	0.000959246
17	snp33746	288614	308614	298614	-1.38435	0.000962127
17	snp33760	402336	422336	412336	-1.28338	0.001590041
17	snp33766	422667	442667	432667	-1.28271	0.001595236
17	snp33748	291984	311984	301984	-1.22563	0.002098995
17	snp33749	295039	315039	305039	-1.22108	0.002144788
17	snp33744	279756	299756	289756	-1.20719	0.002290244
17	snp33750	307019	327019	317019	-1.18395	0.0025537
17	snp33765	418864	438864	428864	-1.10338	0.003692518
17	snp33758	402302	422302	412302	-1.07349	0.004219341
17	snp33767	422724	442724	432724	-0.932819	0.00771011
17	snp33757	382298	402298	392298	-0.917478	0.008213764
17	snp33743	260065	280065	270065	-0.91251	0.00838295
17	snp33773	463987	483987	473987	-0.909687	0.008480444
17	snp33772	458682	478682	468682	-0.900576	0.00880192
17	snp33742	230810	250810	240810	-0.888743	0.009235354
17	snp33771	458671	478671	468671	-0.87181	0.009888052
18	snp35785	2277223	2297223	2287223	-0.965708	0.006721028
18	snp36457	6554079	6574079	6564079	-0.907229	0.008566142
18	snp36458	6554090	6574090	6564090	-0.907044	0.008572622
19	snp38120	5949273	5969273	5959273	-0.917884	0.008200071
19	snp38121	5949429	5969429	5959429	-0.911834	0.008406206
19	snp37079	43939	63939	53939	-0.9077	0.008549662
20	snp53360	4333976	4353976	4343976	-0.958555	0.006926051
20	snp53364	4342872	4362872	4352872	-0.916554	0.008245002
20	snp53365	4342877	4362877	4352877	-0.912874	0.00837045
20	snp54036	8898463	8918463	8908463	-0.887916	0.009266333
24	snp57869	4266995	4286995	4276995	-0.935026	0.007639936
24	snp57868	4266843	4286843	4276843	-0.904849	0.008649843
26	snp58735	489910	509910	499910	-1.06211	0.00443696
26	snp58736	489924	509924	499924	-1.01174	0.005525337
26	snp58734	488598	508598	498598	-0.966464	0.006699676
26	snp59733	5311267	5331267	5321267	-0.880228	0.009558702
27	snp60585	3207189	3227189	3217189	-1.07621	0.004168761
27	snp60737	4430064	4450064	4440064	-1.0457	0.004768426
27	snp60736	4421559	4441559	4431559	-1.01933	0.00534747
27	snp60579	3194034	3214034	3204034	-1.00489	0.005690354
27	snp60586	3222866	3242866	3232866	-0.995177	0.005931839
27	snp60580	3194071	3214071	3204071	-0.976602	0.006419079
27	snp60616	3788526	3808526	3798526	-0.891252	0.009141922
27	snp60581	3194083	3214083	3204083	-0.869987	0.009960667
