# Supplementary material for: Identifying Genetic Differences Between Dongxiang Blue-Shelled and White Leghorn Chickens Using Sequencing Data
Source: G3 (Bethesda). 2017 Nov 29;8(2):469–76. doi: 10.1534/g3.117.300382 (PMC5919749; doi:10.1534/g3.117.300382)
Supplement: Supplementary file 1 [file 469FileS1.zip › The_results_of_XPEHH/Significant_locus_of_White_Leghorn_by_XPEHH.txt]

Ⱦɫ��	SNP	-10000	10000	Posotion	ͳ����	P
1	snp1373	5854224	5874224	5864224	2.22588	0.009906287
1	snp10184	95237298	95257298	95247298	2.22631	0.009889199
1	snp10183	95237295	95257295	95247295	2.22704	0.009860248
1	snp10178	95108577	95128577	95118577	2.22982	0.009750673
1	snp10193	95314814	95334814	95324814	2.22984	0.009749888
1	snp18560	181302139	181322139	181312139	2.22991	0.009747143
1	snp8401	79797448	79817448	79807448	2.22995	0.009745575
1	snp10699	102672855	102692855	102682855	2.22996	0.009745183
1	snp10622	101910306	101930306	101920306	2.23009	0.009740088
1	snp8245	78759349	78779349	78769349	2.2311	0.00970058
1	snp10648	102179617	102199617	102189617	2.23133	0.009691602
1	snp10601	101781853	101801853	101791853	2.23159	0.009681463
1	snp10569	101305203	101325203	101315203	2.23183	0.009672112
1	snp8398	79794195	79814195	79804195	2.23223	0.009656544
1	snp15943	156313369	156333369	156323369	2.23234	0.009652266
1	snp10700	102677327	102697327	102687327	2.23528	0.009538556
1	snp8232	78719096	78739096	78729096	2.23681	0.009479846
1	snp10257	96805468	96825468	96815468	2.23739	0.009457672
1	snp18766	183620913	183640913	183630913	2.23765	0.009447747
1	snp18767	183620914	183640914	183630914	2.23765	0.009447747
1	snp18768	183620915	183640915	183630915	2.23765	0.009447747
1	snp10603	101792028	101812028	101802028	2.23775	0.009443932
1	snp10204	95572286	95592286	95582286	2.23969	0.009370188
1	snp14615	142178167	142198167	142188167	2.24017	0.00935202
1	snp10225	95680403	95700403	95690403	2.24041	0.009342947
1	snp10226	95680446	95700446	95690446	2.24041	0.009342947
1	snp18672	182311198	182331198	182321198	2.24094	0.00932294
1	snp8173	78319864	78339864	78329864	2.24119	0.009313515
1	snp4157	38161187	38181187	38171187	2.24194	0.009285291
1	snp18673	182311373	182331373	182321373	2.24235	0.009269894
1	snp5311	51088770	51108770	51098770	2.24314	0.009240289
1	snp8174	78319867	78339867	78329867	2.24398	0.009208901
1	snp10194	95318312	95338312	95328312	2.24478	0.009179094
1	snp4169	38205009	38225009	38215009	2.2451	0.009167195
1	snp10241	96339248	96359248	96349248	2.24635	0.009120845
1	snp10623	101910393	101930393	101920393	2.24682	0.00910347
1	snp4160	38182292	38202292	38192292	2.24701	0.009096454
1	snp13643	131983268	132003268	131993268	2.24783	0.00906623
1	snp13644	131983279	132003279	131993279	2.24783	0.00906623
1	snp4141	38062653	38082653	38072653	2.24904	0.009021793
1	snp9813	90827363	90847363	90837363	2.2491	0.009019594
1	snp4161	38182293	38202293	38192293	2.24921	0.009015565
1	snp13645	131983343	132003343	131993343	2.2495	0.009004949
1	snp10251	96518662	96538662	96528662	2.25509	0.008802454
1	snp10197	95476246	95496246	95486246	2.25623	0.008761652
1	snp4142	38077271	38097271	38087271	2.25746	0.008717814
1	snp18534	181040346	181060346	181050346	2.25871	0.008673461
1	snp18680	182408803	182428803	182418803	2.25892	0.008666029
1	snp13648	131995120	132015120	132005120	2.25978	0.008635651
1	snp18675	182326149	182346149	182336149	2.26017	0.008621907
1	snp18541	181087835	181107835	181097835	2.26191	0.008560817
1	snp18536	181075358	181095358	181085358	2.26522	0.008445653
1	snp10645	102134507	102154507	102144507	2.2654	0.00843943
1	snp18689	182475216	182495216	182485216	2.26592	0.008421473
1	snp10243	96339380	96359380	96349380	2.26641	0.008404583
1	snp10244	96339420	96359420	96349420	2.26648	0.008402173
1	snp10669	102362885	102382885	102372885	2.26708	0.008381537
1	snp1442	6657249	6677249	6667249	2.26975	0.008290247
1	snp10670	102398246	102418246	102408246	2.26986	0.008286505
1	snp10252	96651061	96671061	96661061	2.271	0.008247809
1	snp4158	38161259	38181259	38171259	2.27107	0.008245439
1	snp10255	96653182	96673182	96663182	2.27143	0.008233255
1	snp10191	95311431	95331431	95321431	2.27318	0.008174254
1	snp4166	38195403	38215403	38205403	2.2733	0.008170222
1	snp10631	102036695	102056695	102046695	2.27404	0.008145396
1	snp18681	182409504	182429504	182419504	2.27431	0.008136354
1	snp10254	96653143	96673143	96663143	2.27497	0.00811429
1	snp4144	38077295	38097295	38087295	2.275	0.008113288
1	snp4145	38077299	38097299	38087299	2.275	0.008113288
1	snp18513	180974276	180994276	180984276	2.27931	0.007970503
1	snp18581	181505516	181525516	181515516	2.27931	0.007970503
1	snp8399	79797385	79817385	79807385	2.28147	0.007899779
1	snp1431	6597420	6617420	6607420	2.28264	0.007861701
1	snp4146	38077420	38097420	38087420	2.28361	0.007830255
1	snp18556	181301847	181321847	181311847	2.28398	0.007818289
1	snp18557	181301865	181321865	181311865	2.28751	0.007704936
1	snp4155	38161166	38181166	38171166	2.28783	0.007694732
1	snp10253	96651070	96671070	96661070	2.28783	0.007694732
1	snp4143	38077294	38097294	38087294	2.28814	0.007684859
1	snp1425	6582324	6602324	6592324	2.28835	0.007678177
1	snp19362	188205998	188225998	188215998	2.28866	0.007668322
1	snp19363	188205999	188225999	188215999	2.29047	0.007611004
1	snp4159	38161293	38181293	38171293	2.291	0.007594292
1	snp4114	37897719	37917719	37907719	2.29218	0.0075572
1	snp18807	183865270	183885270	183875270	2.29221	0.007556259
1	snp4167	38204964	38224964	38214964	2.29281	0.007537462
1	snp10262	97023333	97043333	97033333	2.29351	0.007515584
1	snp4168	38204965	38224965	38214965	2.2937	0.007509656
1	snp18784	183726809	183746809	183736809	2.29381	0.007506225
1	snp10258	96910720	96930720	96920720	2.294	0.007500303
1	snp18540	181087828	181107828	181097828	2.295	0.007469202
1	snp10318	97973714	97993714	97983714	2.2961	0.007435122
1	snp18535	181046011	181066011	181056011	2.29961	0.007327291
1	snp15314	150971226	150991226	150981226	2.30029	0.00730656
1	snp10604	101792240	101812240	101802240	2.3005	0.007300169
1	snp10632	102036712	102056712	102046712	2.30053	0.007299256
1	snp17453	172932217	172952217	172942217	2.30206	0.007252843
1	snp4156	38161183	38181183	38171183	2.30402	0.007193765
1	snp1412	6471529	6491529	6481529	2.3049	0.007167379
1	snp10701	102679813	102699813	102689813	2.30591	0.007137201
1	snp10266	97060483	97080483	97070483	2.30598	0.007135113
1	snp4106	37870973	37890973	37880973	2.30875	0.007052941
1	snp10224	95680343	95700343	95690343	2.30994	0.007017897
1	snp15669	154231894	154251894	154241894	2.31139	0.006975404
1	snp10646	102139705	102159705	102149705	2.31142	0.006974527
1	snp8400	79797392	79817392	79807392	2.31157	0.006970145
1	snp18783	183707481	183727481	183717481	2.31282	0.00693372
1	snp18603	181652394	181672394	181662394	2.31389	0.006902674
1	snp5198	50581176	50601176	50591176	2.31399	0.006899778
1	snp18801	183826259	183846259	183836259	2.31604	0.006840662
1	snp10192	95311432	95331432	95321432	2.3181	0.006781708
1	snp8246	78793612	78813612	78803612	2.31892	0.006758366
1	snp18769	183620953	183640953	183630953	2.31915	0.006751832
1	snp10179	95109002	95129002	95119002	2.3194	0.006744736
1	snp10639	102104788	102124788	102114788	2.31941	0.006744452
1	snp18800	183826258	183846258	183836258	2.32006	0.006726033
1	snp13646	131995099	132015099	132005099	2.32211	0.006668234
1	snp13649	131995137	132015137	132005137	2.3228	0.006648879
1	snp18538	181075449	181095449	181085449	2.32316	0.0066388
1	snp18799	183826240	183846240	183836240	2.32346	0.006630412
1	snp10247	96377058	96397058	96387058	2.32486	0.006591389
1	snp13647	131995101	132015101	132005101	2.32563	0.006570013
1	snp10242	96339249	96359249	96349249	2.32679	0.006537926
1	snp10659	102358517	102378517	102368517	2.32697	0.00653296
1	snp18532	181023789	181043789	181033789	2.32709	0.006529651
1	snp10250	96518520	96538520	96528520	2.32803	0.00650378
1	snp18531	181023788	181043788	181033788	2.33062	0.006432966
1	snp18674	182325601	182345601	182335601	2.33325	0.006361758
1	snp10671	102398375	102418375	102408375	2.33791	0.006237298
1	snp8263	78828018	78848018	78838018	2.34113	0.006152563
1	snp10203	95539454	95559454	95549454	2.34124	0.006149686
1	snp10703	102679981	102699981	102689981	2.3413	0.006148117
1	snp1407	6444661	6464661	6454661	2.34175	0.006136365
1	snp10660	102358578	102378578	102368578	2.34277	0.006109799
1	snp4163	38186362	38206362	38196362	2.34353	0.006090071
1	snp1411	6456636	6476636	6466636	2.3441	0.006075312
1	snp4113	37897717	37917717	37907717	2.34649	0.006013772
1	snp18806	183865088	183885088	183875088	2.34834	0.005966517
1	snp10263	97032589	97052589	97042589	2.34916	0.005945677
1	snp4115	37897734	37917734	37907734	2.35396	0.005824977
1	snp8236	78719818	78739818	78729818	2.35494	0.005800602
1	snp5296	51077439	51097439	51087439	2.35674	0.005756069
1	snp10643	102134442	102154442	102144442	2.35878	0.005705966
1	snp5297	51077451	51097451	51087451	2.3599	0.005678623
1	snp8234	78719390	78739390	78729390	2.36099	0.005652124
1	snp18687	182474985	182494985	182484985	2.36263	0.005612461
1	snp14733	143865664	143885664	143875664	2.36405	0.005578318
1	snp18542	181087995	181107995	181097995	2.36755	0.005494951
1	snp10231	95880859	95900859	95890859	2.36775	0.005490221
1	snp18802	183864848	183884848	183874848	2.36842	0.005474401
1	snp10245	96374870	96394870	96384870	2.36901	0.005460503
1	snp11793	111897476	111917476	111907476	2.37229	0.005383813
1	snp8186	78321051	78341051	78331051	2.37269	0.005374526
1	snp14732	143865624	143885624	143875624	2.37296	0.005368266
1	snp10617	101874977	101894977	101884977	2.3732	0.005362707
1	snp10259	96955893	96975893	96965893	2.37421	0.005339367
1	snp18688	182475196	182495196	182485196	2.37645	0.005287926
1	snp11749	111671044	111691044	111681044	2.37692	0.005277188
1	snp10264	97041833	97061833	97051833	2.37782	0.005256681
1	snp18580	181505507	181525507	181515507	2.37798	0.005253043
1	snp1428	6590862	6610862	6600862	2.37818	0.005248499
1	snp10702	102679846	102699846	102689846	2.37919	0.005225602
1	snp10205	95632174	95652174	95642174	2.38207	0.005160798
1	snp15672	154232043	154252043	154242043	2.38352	0.005128443
1	snp10199	95477740	95497740	95487740	2.38481	0.00509981
1	snp10198	95477662	95497662	95487662	2.38501	0.005095384
1	snp8235	78719654	78739654	78729654	2.38504	0.00509472
1	snp8238	78720869	78740869	78730869	2.38629	0.005067135
1	snp18539	181084155	181104155	181094155	2.38748	0.005040998
1	snp15670	154232021	154252021	154242021	2.38815	0.005026335
1	snp10605	101827976	101847976	101837976	2.39009	0.004984093
1	snp10265	97054786	97074786	97064786	2.39074	0.00497001
1	snp10640	102106354	102126354	102116354	2.39123	0.004959417
1	snp10261	96956156	96976156	96966156	2.39294	0.004922608
1	snp1409	6444898	6464898	6454898	2.39685	0.004839356
1	snp4162	38182340	38202340	38192340	2.39742	0.004827325
1	snp10633	102046085	102066085	102056085	2.39875	0.004799356
1	snp8240	78722458	78742458	78732458	2.39876	0.004799146
1	snp8241	78722531	78742531	78732531	2.39876	0.004799146
1	snp10634	102046086	102066086	102056086	2.39904	0.004793277
1	snp11794	111897703	111917703	111907703	2.40121	0.004748004
1	snp18797	183802460	183822460	183812460	2.40149	0.004742191
1	snp10638	102048773	102068773	102058773	2.4035	0.004700643
1	snp8237	78720801	78740801	78730801	2.40409	0.004688509
1	snp10246	96376875	96396875	96386875	2.40459	0.004678247
1	snp18798	183804275	183824275	183814275	2.40501	0.004669644
1	snp8175	78319889	78339889	78329889	2.40727	0.004623589
1	snp11761	111671309	111691309	111681309	2.40788	0.004611228
1	snp4121	37906518	37926518	37916518	2.40835	0.004601724
1	snp8185	78321007	78341007	78331007	2.41085	0.004551464
1	snp18559	181302138	181322138	181312138	2.41755	0.004419175
1	snp10260	96955903	96975903	96965903	2.41851	0.004400504
1	snp10704	102679987	102699987	102689987	2.41953	0.004380744
1	snp10577	101316221	101336221	101326221	2.41993	0.004373016
1	snp1427	6590830	6610830	6600830	2.42174	0.004338202
1	snp10649	102199006	102219006	102209006	2.42381	0.004298689
1	snp18533	181040312	181060312	181050312	2.42396	0.004295839
1	snp8243	78726901	78746901	78736901	2.42468	0.004282179
1	snp18575	181502938	181522938	181512938	2.42468	0.004282179
1	snp18601	181652209	181672209	181662209	2.42519	0.004272527
1	snp18600	181652194	181672194	181662194	2.42576	0.004261762
1	snp15944	156313425	156333425	156323425	2.42593	0.004258557
1	snp10606	101827995	101847995	101837995	2.42756	0.004227928
1	snp1408	6444671	6464671	6454671	2.42813	0.004217264
1	snp10620	101889452	101909452	101899452	2.42835	0.004213154
1	snp15945	156313449	156333449	156323449	2.42861	0.004208302
1	snp10621	101889669	101909669	101899669	2.43242	0.004137772
1	snp10270	97223226	97243226	97233226	2.43653	0.004062875
1	snp1441	6641217	6661217	6651217	2.43808	0.004034946
1	snp4165	38195319	38215319	38205319	2.43808	0.004034946
1	snp10619	101889344	101909344	101899344	2.44003	0.004000054
1	snp18782	183673462	183693462	183683462	2.44223	0.003961013
1	snp10248	96384392	96404392	96394392	2.4457	0.003900127
1	snp4118	37902738	37922738	37912738	2.44725	0.003873203
1	snp1429	6591011	6611011	6601011	2.45041	0.003818827
1	snp11795	111898996	111918996	111908996	2.45433	0.003752324
1	snp15673	154234723	154254723	154244723	2.45464	0.00374711
1	snp4119	37906372	37926372	37916372	2.45468	0.003746437
1	snp14730	143862858	143882858	143872858	2.45829	0.0036862
1	snp4120	37906375	37926375	37916375	2.4599	0.003659616
1	snp14735	143865675	143885675	143875675	2.45996	0.003658629
1	snp18558	181301963	181321963	181311963	2.46081	0.003644666
1	snp10576	101316203	101336203	101326203	2.46194	0.003626179
1	snp10642	102130437	102150437	102140437	2.46197	0.00362569
1	snp14734	143865665	143885665	143875665	2.46407	0.00359156
1	snp18602	181652225	181672225	181662225	2.46492	0.003577828
1	snp8183	78320099	78340099	78330099	2.46646	0.003553069
1	snp8184	78320106	78340106	78330106	2.46646	0.003553069
1	snp10240	96244816	96264816	96254816	2.46889	0.003514313
1	snp14731	143862896	143882896	143872896	2.47137	0.003475152
1	snp10612	101870789	101890789	101880789	2.47314	0.003447443
1	snp4164	38192606	38212606	38202606	2.47575	0.003406945
1	snp10661	102358811	102378811	102368811	2.47732	0.003382791
1	snp8182	78320085	78340085	78330085	2.47839	0.003366417
1	snp10575	101316016	101336016	101326016	2.47935	0.003351788
1	snp1410	6456446	6476446	6466446	2.48111	0.003325115
1	snp8181	78320050	78340050	78330050	2.48232	0.003306889
1	snp15946	156314377	156334377	156324377	2.48459	0.003272937
1	snp10200	95539247	95559247	95549247	2.48575	0.003255709
1	snp10618	101881456	101901456	101891456	2.48924	0.003204366
1	snp1440	6638493	6658493	6648493	2.49255	0.003156346
1	snp18785	183747496	183767496	183757496	2.4965	0.00309989
1	snp18579	181505412	181525412	181515412	2.49685	0.003094931
1	snp8239	78720902	78740902	78730902	2.49847	0.003072074
1	snp18576	181503100	181523100	181513100	2.50023	0.003047414
1	snp18796	183774824	183794824	183784824	2.50451	0.002988187
1	snp8242	78726854	78746854	78736854	2.50453	0.002987912
1	snp15671	154232022	154252022	154242022	2.51077	0.002903428
1	snp10644	102134477	102154477	102144477	2.51651	0.002827621
1	snp10202	95539424	95559424	95549424	2.51845	0.002802406
1	snp10705	102679993	102699993	102689993	2.52165	0.002761258
1	snp10201	95539407	95559407	95549407	2.52434	0.002727091
1	snp10296	97675677	97695677	97685677	2.52883	0.00267091
1	snp10297	97675685	97695685	97685685	2.53122	0.002641433
1	snp10616	101874868	101894868	101884868	2.5317	0.002635549
1	snp10267	97149312	97169312	97159312	2.534	0.002607517
1	snp10615	101874815	101894815	101884815	2.54103	0.002523497
1	snp10613	101874800	101894800	101884800	2.54202	0.002511864
1	snp18577	181505410	181525410	181515410	2.54309	0.002499345
1	snp10614	101874802	101894802	101884802	2.54593	0.002466391
1	snp4117	37902736	37922736	37912736	2.54726	0.002451094
1	snp8178	78319953	78339953	78329953	2.54786	0.002444221
1	snp8177	78319949	78339949	78329949	2.54977	0.002422458
1	snp10272	97290101	97310101	97300101	2.55165	0.002401208
1	snp8247	78793706	78813706	78803706	2.55311	0.002384822
1	snp10666	102362868	102382868	102372868	2.5639	0.002266827
1	snp10665	102362867	102382867	102372867	2.56458	0.002259571
1	snp10667	102362869	102382869	102372869	2.56659	0.002238246
1	snp10668	102362873	102382873	102372873	2.56677	0.002236346
1	snp10298	97679512	97699512	97689512	2.56754	0.002228231
1	snp5298	51082310	51102310	51092310	2.56866	0.002216476
1	snp18803	183864858	183884858	183874858	2.57062	0.002196039
1	snp10635	102046115	102066115	102056115	2.57467	0.00215435
1	snp10268	97150229	97170229	97160229	2.57846	0.002115989
1	snp8176	78319941	78339941	78329941	2.58091	0.002091521
1	snp8252	78802378	78822378	78812378	2.58093	0.002091323
1	snp5310	51088769	51108769	51098769	2.58109	0.002089734
1	snp1436	6638470	6658470	6648470	2.58555	0.002045885
1	snp1435	6638466	6658466	6648466	2.58648	0.002036848
1	snp8179	78319959	78339959	78329959	2.58654	0.002036266
1	snp10295	97614529	97634529	97624529	2.58667	0.002035006
1	snp10572	101315984	101335984	101325984	2.59084	0.00199496
1	snp8180	78320049	78340049	78330049	2.59092	0.001994199
1	snp10571	101315973	101335973	101325973	2.59325	0.001972143
1	snp5309	51088766	51108766	51098766	2.59525	0.001953389
1	snp11760	111671256	111691256	111681256	2.59901	0.001918568
1	snp5308	51088709	51108709	51098709	2.60261	0.001885759
1	snp18805	183864881	183884881	183874881	2.60833	0.001834675
1	snp5307	51087036	51107036	51097036	2.60963	0.001823243
1	snp8251	78801241	78821241	78811241	2.61024	0.0018179
1	snp11750	111671071	111691071	111681071	2.61386	0.001786489
1	snp10271	97260036	97280036	97270036	2.61418	0.001783736
1	snp18578	181505411	181525411	181515411	2.61426	0.001783048
1	snp10662	102362601	102382601	102372601	2.62457	0.001696425
1	snp10663	102362664	102382664	102372664	2.62624	0.00168276
1	snp1438	6638478	6658478	6648478	2.62627	0.001682515
1	snp1439	6638482	6658482	6648482	2.62627	0.001682515
1	snp10664	102362672	102382672	102372672	2.62826	0.001666365
1	snp10574	101316004	101336004	101326004	2.63723	0.001595305
1	snp10269	97170497	97190497	97180497	2.63818	0.001587943
1	snp8253	78814472	78834472	78824472	2.63978	0.001575614
1	snp1437	6638477	6658477	6648477	2.6434	0.001548042
1	snp8262	78822990	78842990	78832990	2.6699	0.001359222
1	snp8261	78822989	78842989	78832989	2.67029	0.001356608
1	snp5299	51082438	51102438	51092438	2.67178	0.001346661
1	snp10636	102048741	102068741	102058741	2.68964	0.001232515
1	snp10637	102048742	102068742	102058742	2.68964	0.001232515
1	snp10305	97836960	97856960	97846960	2.69054	0.001227005
1	snp18804	183864866	183884866	183874866	2.70595	0.001136082
1	snp8249	78795133	78815133	78805133	2.70984	0.001114127
1	snp10317	97973679	97993679	97983679	2.71542	0.001083313
1	snp18780	183673399	183693399	183683399	2.71922	0.001062778
1	snp5306	51087025	51107025	51097025	2.73622	0.000975208
1	snp8260	78822814	78842814	78832814	2.73714	0.000970663
1	snp10299	97766987	97786987	97776987	2.73878	0.00096261
1	snp18781	183673434	183693434	183683434	2.74204	0.000946784
1	snp8250	78795448	78815448	78805448	2.74749	0.00092086
1	snp18772	183622567	183642567	183632567	2.75601	0.000881636
1	snp11751	111671078	111691078	111681078	2.75817	0.000871939
1	snp18779	183673255	183693255	183683255	2.76004	0.000863623
1	snp18777	183661215	183681215	183671215	2.76609	0.000837216
1	snp10207	95634190	95654190	95644190	2.76807	0.000828737
1	snp10573	101315985	101335985	101325985	2.76822	0.000828098
1	snp5300	51082466	51102466	51092466	2.76909	0.000824399
1	snp5305	51083062	51103062	51093062	2.77291	0.00080834
1	snp10206	95632374	95652374	95642374	2.77873	0.000784427
1	snp10304	97800396	97820396	97810396	2.78262	0.000768808
1	snp10273	97303301	97323301	97313301	2.78464	0.000760811
1	snp10223	95666673	95686673	95676673	2.79629	0.000716166
1	snp5304	51082882	51102882	51092882	2.79987	0.000702939
1	snp5303	51082874	51102874	51092874	2.80048	0.000700708
1	snp10222	95666660	95686660	95676660	2.80425	0.000687064
1	snp18792	183767107	183787107	183777107	2.80638	0.000679464
1	snp10274	97347453	97367453	97357453	2.80923	0.000669416
1	snp18793	183767203	183787203	183777203	2.81184	0.000660334
1	snp8254	78822312	78842312	78832312	2.8133	0.000655304
1	snp11759	111671248	111691248	111681248	2.82072	0.000630281
1	snp8248	78795132	78815132	78805132	2.82303	0.000622673
1	snp18778	183661242	183681242	183671242	2.82839	0.000605345
1	snp10294	97588437	97608437	97598437	2.83098	0.000597133
1	snp18786	183747546	183767546	183757546	2.83538	0.000583417
1	snp18795	183774792	183794792	183784792	2.84201	0.000563298
1	snp10303	97779965	97799965	97789965	2.84588	0.000551853
1	snp18776	183652990	183672990	183662990	2.84597	0.00055159
1	snp18775	183652871	183672871	183662871	2.84777	0.000546342
1	snp5302	51082812	51102812	51092812	2.85485	0.000526148
1	snp18771	183622540	183642540	183632540	2.86646	0.000494521
1	snp18774	183652810	183672810	183662810	2.86855	0.000489018
1	snp18791	183750487	183770487	183760487	2.87867	0.000463166
1	snp18794	183772723	183792723	183782723	2.87965	0.00046073
1	snp5301	51082517	51102517	51092517	2.88363	0.000450963
1	snp10288	97515234	97535234	97525234	2.89743	0.000418561
1	snp18773	183622724	183642724	183632724	2.89909	0.000414812
1	snp10221	95666621	95686621	95676621	2.90551	0.000400606
1	snp10290	97571178	97591178	97581178	2.91843	0.000373374
1	snp10316	97960468	97980468	97970468	2.91883	0.00037256
1	snp8259	78822566	78842566	78832566	2.93198	0.000346669
1	snp8258	78822549	78842549	78832549	2.94745	0.000318355
1	snp10275	97385403	97405403	97395403	2.96381	0.000290763
1	snp10306	97926932	97946932	97936932	2.96458	0.000289521
1	snp10289	97543851	97563851	97553851	2.97613	0.000271472
1	snp11758	111671238	111691238	111681238	2.98306	0.000261152
1	snp18790	183750457	183770457	183760457	2.98451	0.000259039
1	snp11757	111671235	111691235	111681235	2.98801	0.000254006
1	snp11756	111671233	111691233	111681233	2.99491	0.000244348
1	snp8255	78822395	78842395	78832395	3.00928	0.000225323
1	snp10208	95654160	95674160	95664160	3.01606	0.000216836
1	snp10301	97767053	97787053	97777053	3.01666	0.000216099
1	snp10291	97584732	97604732	97594732	3.04488	0.00018398
1	snp8257	78822548	78842548	78832548	3.05261	0.000175995
1	snp10311	97931499	97951499	97941499	3.05606	0.000172537
1	snp8256	78822547	78842547	78832547	3.05631	0.000172289
1	snp10300	97767003	97787003	97777003	3.0672	0.000161799
1	snp18787	183747736	183767736	183757736	3.07146	0.000157861
1	snp10315	97960440	97980440	97970440	3.07397	0.000155583
1	snp11752	111671104	111691104	111681104	3.07644	0.000153371
1	snp11753	111671105	111691105	111681105	3.07734	0.000152573
1	snp11754	111671106	111691106	111681106	3.08158	0.000148862
1	snp10312	97939782	97959782	97949782	3.08253	0.000148043
1	snp10293	97588417	97608417	97598417	3.08343	0.00014727
1	snp10313	97939793	97959793	97949793	3.09105	0.000140879
1	snp10292	97588400	97608400	97598400	3.09163	0.000140403
1	snp10286	97503734	97523734	97513734	3.092	0.000140101
1	snp10287	97503746	97523746	97513746	3.09248	0.000139709
1	snp10302	97779704	97799704	97789704	3.093	0.000139286
1	snp10220	95666532	95686532	95676532	3.10709	0.000128265
1	snp18788	183748152	183768152	183758152	3.13002	0.000112061
1	snp10209	95654236	95674236	95664236	3.13487	0.00010889
1	snp11755	111671110	111691110	111681110	3.14631	0.00010174
1	snp10219	95655141	95675141	95665141	3.16639	9.02E-05
1	snp10210	95654382	95674382	95664382	3.16762	8.96E-05
1	snp10314	97960391	97980391	97970391	3.1699	8.84E-05
1	snp10308	97931229	97951229	97941229	3.17279	8.68E-05
1	snp18789	183748328	183768328	183758328	3.18053	8.29E-05
1	snp10283	97483848	97503848	97493848	3.1865	8.00E-05
1	snp10276	97402769	97422769	97412769	3.19091	7.79E-05
1	snp10282	97483818	97503818	97493818	3.21381	6.78E-05
1	snp10307	97927148	97947148	97937148	3.21576	6.70E-05
1	snp10310	97931470	97951470	97941470	3.21768	6.62E-05
1	snp10280	97433752	97453752	97443752	3.24106	5.73E-05
1	snp10285	97491967	97511967	97501967	3.26621	4.91E-05
1	snp10218	95655127	95675127	95665127	3.26859	4.84E-05
1	snp10211	95654419	95674419	95664419	3.27582	4.62E-05
1	snp10284	97486488	97506488	97496488	3.28311	4.42E-05
1	snp10212	95654490	95674490	95664490	3.31148	3.70E-05
1	snp10214	95654536	95674536	95664536	3.31287	3.67E-05
1	snp10213	95654506	95674506	95664506	3.31476	3.62E-05
1	snp10281	97455763	97475763	97465763	3.33463	3.19E-05
1	snp10277	97416242	97436242	97426242	3.33863	3.11E-05
1	snp10309	97931244	97951244	97941244	3.33913	3.10E-05
1	snp10278	97416250	97436250	97426250	3.39219	2.21E-05
1	snp10217	95655044	95675044	95665044	3.41004	1.97E-05
1	snp10215	95654984	95674984	95664984	3.43666	1.65E-05
1	snp10279	97416438	97436438	97426438	3.45829	1.43E-05
1	snp10216	95655016	95675016	95665016	3.45939	1.42E-05
2	snp50031	123396750	123416750	123406750	2.22786	0.009827816
2	snp44526	60035143	60055143	60045143	2.22788	0.009827026
2	snp44610	60635115	60655115	60645115	2.23988	0.009362992
2	snp41366	28315422	28335422	28325422	2.2418	0.009290554
2	snp50696	129100808	129120808	129110808	2.24343	0.009229442
2	snp42217	40132276	40152276	40142276	2.24949	0.009005315
2	snp44525	60035139	60055139	60045139	2.25231	0.008902654
2	snp44524	60035120	60055120	60045120	2.25241	0.008899032
2	snp44523	60035118	60055118	60045118	2.25367	0.008853511
2	snp44660	61153960	61173960	61163960	2.25439	0.008827591
2	snp44557	60163216	60183216	60173216	2.25736	0.008721371
2	snp51785	140267945	140287945	140277945	2.25796	0.008700049
2	snp44530	60053383	60073383	60063383	2.26642	0.008404239
2	snp44531	60053386	60073386	60063386	2.2682	0.008343137
2	snp50700	129100861	129120861	129110861	2.26849	0.008333219
2	snp44541	60083642	60103642	60093642	2.27122	0.00824036
2	snp46473	80994362	81014362	81004362	2.27319	0.008173918
2	snp50699	129100854	129120854	129110854	2.27333	0.008169214
2	snp50030	123396642	123416642	123406642	2.27361	0.008159814
2	snp46225	78372286	78392286	78382286	2.27614	0.008075304
2	snp44529	60035258	60055258	60045258	2.27636	0.008067992
2	snp44540	60083622	60103622	60093622	2.27851	0.007996837
2	snp46474	80994409	81014409	81004409	2.28122	0.007907936
2	snp44652	61040337	61060337	61050337	2.28163	0.007894562
2	snp50725	129342412	129362412	129352412	2.28408	0.007815058
2	snp50723	129342359	129362359	129352359	2.28412	0.007813766
2	snp50724	129342373	129362373	129352373	2.28428	0.007808599
2	snp44532	60053399	60073399	60063399	2.28821	0.007682631
2	snp46113	77683757	77703757	77693757	2.28825	0.007681358
2	snp41250	25125038	25145038	25135038	2.28914	0.007653085
2	snp41251	25125039	25145039	25135039	2.28914	0.007653085
2	snp46223	78372148	78392148	78382148	2.28948	0.007642308
2	snp46475	80994455	81014455	81004455	2.29335	0.00752058
2	snp49522	117344718	117364718	117354718	2.29402	0.00749968
2	snp46221	78372137	78392137	78382137	2.29707	0.007405184
2	snp49523	117344772	117364772	117354772	2.29725	0.00739964
2	snp51139	134561777	134581777	134571777	2.29727	0.007399024
2	snp50292	125799785	125819785	125809785	2.29876	0.007353276
2	snp50698	129100850	129120850	129110850	2.30168	0.007264346
2	snp49524	117353533	117373533	117363533	2.30237	0.00724347
2	snp50697	129100815	129120815	129110815	2.30298	0.00722506
2	snp46222	78372144	78392144	78382144	2.30485	0.007168876
2	snp46129	77732442	77752442	77742442	2.30547	0.007150334
2	snp50281	125770639	125790639	125780639	2.30651	0.007119326
2	snp44609	60634911	60654911	60644911	2.30821	0.007068894
2	snp44556	60163198	60183198	60173198	2.30938	0.007034369
2	snp41253	25134078	25154078	25144078	2.30948	0.007031425
2	snp46128	77732437	77752437	77742437	2.30983	0.00702113
2	snp46114	77683767	77703767	77693767	2.31898	0.006756661
2	snp49181	113466526	113486526	113476526	2.32003	0.006726882
2	snp46130	77732592	77752592	77742592	2.32048	0.006714156
2	snp46115	77683773	77703773	77693773	2.32094	0.006701168
2	snp51140	134566167	134586167	134576167	2.32935	0.006467604
2	snp44635	60907834	60927834	60917834	2.33144	0.006410689
2	snp51143	134587577	134607577	134597577	2.33483	0.006319315
2	snp50294	125799876	125819876	125809876	2.33903	0.006207708
2	snp41254	25160994	25180994	25170994	2.34687	0.006004039
2	snp49016	111677919	111697919	111687919	2.34775	0.005981552
2	snp50295	125800114	125820114	125810114	2.34996	0.005925408
2	snp44661	61153983	61173983	61163983	2.36045	0.005665238
2	snp51142	134587435	134607435	134597435	2.36084	0.005655764
2	snp50285	125771063	125791063	125781063	2.36085	0.005655521
2	snp50293	125799792	125819792	125809792	2.36395	0.005580717
2	snp50284	125771019	125791019	125781019	2.36429	0.005572566
2	snp44654	61040605	61060605	61050605	2.36611	0.005529116
2	snp51141	134570731	134590731	134580731	2.36885	0.005464269
2	snp46116	77690418	77710418	77700418	2.3691	0.005458386
2	snp44537	60057972	60077972	60067972	2.37231	0.005383348
2	snp46132	77738550	77758550	77748550	2.37684	0.005279014
2	snp44528	60035219	60055219	60045219	2.37725	0.005269661
2	snp44555	60163085	60183085	60173085	2.3844	0.005108895
2	snp44554	60162948	60182948	60172948	2.38948	0.004997341
2	snp41252	25134038	25154038	25144038	2.39031	0.004979322
2	snp51783	140267695	140287695	140277695	2.40128	0.00474655
2	snp46479	81001167	81021167	81011167	2.40283	0.004714456
2	snp46478	81001123	81021123	81011123	2.40591	0.004651254
2	snp44653	61040454	61060454	61050454	2.40824	0.004603946
2	snp44535	60053610	60073610	60063610	2.40883	0.004592035
2	snp44533	60053530	60073530	60063530	2.40899	0.00458881
2	snp46131	77738546	77758546	77748546	2.41042	0.004560073
2	snp44534	60053547	60073547	60063547	2.41377	0.004493381
2	snp44536	60053663	60073663	60063663	2.44264	0.003953775
2	snp44662	61154158	61174158	61164158	2.4497	0.003830984
2	snp44637	60913848	60933848	60923848	2.45295	0.003775617
2	snp44550	60160620	60180620	60170620	2.46208	0.003623895
2	snp44551	60160640	60180640	60170640	2.46509	0.003575087
2	snp46477	80997300	81017300	81007300	2.48358	0.003288005
2	snp44638	60918218	60938218	60928218	2.49091	0.003180057
2	snp50282	125770745	125790745	125780745	2.49222	0.003161105
2	snp44553	60160861	60180861	60170861	2.52489	0.002720152
2	snp51784	140267707	140287707	140277707	2.52495	0.002719396
2	snp44552	60160820	60180820	60170820	2.52775	0.002684327
2	snp44639	60918299	60938299	60928299	2.54601	0.002465468
2	snp50283	125770862	125790862	125780862	2.56571	0.00224756
2	snp44636	60907905	60927905	60917905	2.58176	0.002083093
2	snp46117	77701240	77721240	77711240	2.60345	0.001878177
2	snp46127	77715776	77735776	77725776	2.77966	0.000780666
2	snp46118	77701242	77721242	77711242	2.84856	0.000544054
2	snp46119	77701413	77721413	77711413	2.84859	0.000543967
2	snp46122	77715618	77735618	77725618	2.89674	0.000420128
2	snp46123	77715635	77735635	77725635	2.89709	0.000419333
2	snp46125	77715736	77735736	77725736	2.89793	0.000417429
2	snp46124	77715703	77735703	77725703	2.90298	0.00040615
2	snp46121	77704544	77724544	77714544	2.95233	0.00030988
2	snp46120	77704539	77724539	77714539	3.00171	0.000235166
2	snp46126	77715771	77735771	77725771	3.02605	0.000204872
3	snp71333	107162317	107182317	107172317	2.22567	0.009914642
3	snp65178	39173747	39193747	39183747	2.22773	0.009832952
3	snp65179	39173750	39193750	39183750	2.22805	0.009820315
3	snp71698	109802273	109822273	109812273	2.23168	0.009677955
3	snp64393	29384951	29404951	29394951	2.23268	0.009639056
3	snp71478	108415549	108435549	108425549	2.23519	0.00954202
3	snp70071	97860842	97880842	97870842	2.2368	0.009480228
3	snp70550	102627863	102647863	102637863	2.23706	0.009470282
3	snp63919	22942255	22962255	22952255	2.24171	0.009293938
3	snp71249	106808678	106828678	106818678	2.24348	0.009227573
3	snp70116	98424237	98444237	98434237	2.25231	0.008902654
3	snp71341	107199207	107219207	107209207	2.25367	0.008853511
3	snp71703	109863240	109883240	109873240	2.26512	0.008449112
3	snp70114	98416063	98436063	98426063	2.26655	0.008399763
3	snp66525	56602450	56622450	56612450	2.26755	0.008365404
3	snp71337	107181679	107201679	107191679	2.26951	0.008298417
3	snp64425	29567293	29587293	29577293	2.27615	0.008074972
3	snp64235	27209872	27229872	27219872	2.27799	0.008013996
3	snp71334	107171218	107191218	107181218	2.28099	0.007915447
3	snp64236	27209912	27229912	27219912	2.28416	0.007812474
3	snp63926	22969656	22989656	22979656	2.28934	0.007646744
3	snp64416	29487960	29507960	29497960	2.29167	0.007573212
3	snp66847	60714849	60734849	60724849	2.29296	0.007532769
3	snp71358	107264369	107284369	107274369	2.29503	0.007468271
3	snp63927	22969724	22989724	22979724	2.29531	0.007459584
3	snp64237	27209915	27229915	27219915	2.29582	0.007443784
3	snp66266	53236400	53256400	53246400	2.29669	0.007416899
3	snp70053	97452448	97472448	97462448	2.29684	0.007412273
3	snp63921	22969329	22989329	22979329	2.30381	0.007200075
3	snp71479	108417025	108437025	108427025	2.30499	0.007164686
3	snp63925	22969540	22989540	22979540	2.30861	0.007057074
3	snp66268	53237346	53257346	53247346	2.31472	0.006878676
3	snp66815	60513578	60533578	60523578	2.31935	0.006746154
3	snp66267	53236418	53256418	53246418	2.32002	0.006727165
3	snp66526	56602525	56622525	56612525	2.32068	0.006708506
3	snp70090	98079651	98099651	98089651	2.32192	0.006673573
3	snp71335	107171420	107191420	107181420	2.32217	0.006666549
3	snp66527	56602532	56622532	56612532	2.32376	0.006622033
3	snp66846	60709683	60729683	60719683	2.33381	0.006346686
3	snp71357	107258409	107278409	107268409	2.3363	0.006280052
3	snp71338	107181783	107201783	107191783	2.338	0.006234916
3	snp71339	107181818	107201818	107191818	2.33942	0.006197434
3	snp70073	97934696	97954696	97944696	2.3425	0.006116821
3	snp70052	97452308	97472308	97462308	2.34734	0.005992019
3	snp66839	60620399	60640399	60630399	2.34744	0.005989465
3	snp66840	60620406	60640406	60630406	2.35209	0.005871739
3	snp66845	60688456	60708456	60698456	2.35469	0.005806812
3	snp66850	60726883	60746883	60736883	2.35731	0.005742031
3	snp66860	60768935	60788935	60778935	2.36114	0.005648486
3	snp66817	60514621	60534621	60524621	2.36306	0.005602102
3	snp70088	98071072	98091072	98081072	2.3666	0.005517469
3	snp66269	53246876	53266876	53256876	2.37385	0.005347676
3	snp71679	109758888	109778888	109768888	2.37563	0.005306705
3	snp70075	97949480	97969480	97959480	2.39693	0.004837666
3	snp66837	60620335	60640335	60630335	2.39717	0.004832599
3	snp66838	60620341	60640341	60630341	2.39717	0.004832599
3	snp66859	60768927	60788927	60778927	2.39809	0.004813217
3	snp70551	102629538	102649538	102639538	2.3998	0.004777377
3	snp64436	29633457	29653457	29643457	2.4028	0.004715075
3	snp70553	102629596	102649596	102639596	2.40499	0.004670053
3	snp70552	102629558	102649558	102639558	2.40533	0.004663098
3	snp63924	22969471	22989471	22979471	2.40922	0.004584177
3	snp63922	22969433	22989433	22979433	2.41618	0.004445942
3	snp63923	22969460	22989460	22979460	2.4189	0.00439294
3	snp70078	98003688	98023688	98013688	2.42096	0.004353174
3	snp71326	107104323	107124323	107114323	2.4233	0.004308394
3	snp71336	107171505	107191505	107181505	2.42346	0.004305347
3	snp64397	29427401	29447401	29437401	2.43053	0.004172626
3	snp64398	29427423	29447423	29437423	2.43257	0.004135017
3	snp70074	97949442	97969442	97959442	2.43469	0.004096254
3	snp65180	39179130	39199130	39189130	2.43892	0.004019882
3	snp71697	109797870	109817870	109807870	2.4395	0.00400951
3	snp70077	97959707	97979707	97969707	2.43977	0.00400469
3	snp66858	60762957	60782957	60772957	2.44591	0.00389647
3	snp66836	60586327	60606327	60596327	2.446	0.003894903
3	snp64441	29660340	29680340	29670340	2.44961	0.003832528
3	snp70094	98080102	98100102	98090102	2.46029	0.003653202
3	snp71356	107248978	107268978	107258978	2.46547	0.003568968
3	snp66835	60586287	60606287	60596287	2.46731	0.003539469
3	snp70076	97959664	97979664	97969664	2.46839	0.003522257
3	snp64417	29527232	29547232	29537232	2.46848	0.003520826
3	snp64418	29527234	29547234	29537234	2.46848	0.003520826
3	snp66853	60747292	60767292	60757292	2.47972	0.003346165
3	snp64419	29527246	29547246	29537246	2.48162	0.003317422
3	snp65187	39181610	39201610	39191610	2.48454	0.003273682
3	snp64399	29427725	29447725	29437725	2.4869	0.00323871
3	snp64382	29336518	29356518	29346518	2.50091	0.003037934
3	snp70554	102630596	102650596	102640596	2.50216	0.003020577
3	snp66848	60726810	60746810	60736810	2.50314	0.003007031
3	snp66831	60551343	60571343	60561343	2.50737	0.00294919
3	snp64424	29527447	29547447	29537447	2.51347	0.002867544
3	snp66854	60762489	60782489	60772489	2.51492	0.002848439
3	snp66849	60726811	60746811	60736811	2.51621	0.002831538
3	snp66832	60551347	60571347	60561347	2.51988	0.00278395
3	snp66834	60586209	60606209	60596209	2.52206	0.002756026
3	snp64392	29353330	29373330	29363330	2.5254	0.002713732
3	snp64400	29427936	29447936	29437936	2.52749	0.002687566
3	snp64426	29578211	29598211	29588211	2.53208	0.002630899
3	snp70092	98080040	98100040	98090040	2.5338	0.002609943
3	snp66816	60513621	60533621	60523621	2.54155	0.002517381
3	snp64435	29604079	29624079	29614079	2.54169	0.002515737
3	snp70093	98080098	98100098	98090098	2.54604	0.002465122
3	snp66855	60762535	60782535	60772535	2.54699	0.002454192
3	snp70091	98079928	98099928	98089928	2.54882	0.00243326
3	snp66818	60514672	60534672	60524672	2.55548	0.002358439
3	snp66856	60762540	60782540	60772540	2.56105	0.002297469
3	snp66833	60586196	60606196	60596196	2.56394	0.0022664
3	snp64415	29477093	29497093	29487093	2.57175	0.002184334
3	snp70079	98033274	98053274	98043274	2.57323	0.00216909
3	snp70080	98033283	98053283	98043283	2.57323	0.00216909
3	snp65186	39181562	39201562	39191562	2.57687	0.002132006
3	snp66851	60742365	60762365	60752365	2.5844	0.002057111
3	snp70089	98079650	98099650	98089650	2.58672	0.002034521
3	snp64383	29336653	29356653	29346653	2.58753	0.002026688
3	snp71680	109758937	109778937	109768937	2.59288	0.001975631
3	snp71350	107208501	107228501	107218501	2.59626	0.001943979
3	snp66857	60762897	60782897	60772897	2.59638	0.001942864
3	snp65183	39181465	39201465	39191465	2.60847	0.001833441
3	snp66827	60544079	60564079	60554079	2.60874	0.001831063
3	snp65181	39179380	39199380	39189380	2.6149	0.001777556
3	snp66819	60523099	60543099	60533099	2.61522	0.001774816
3	snp64391	29353313	29373313	29363313	2.61574	0.001770371
3	snp71355	107232907	107252907	107242907	2.62111	0.001725059
3	snp66824	60523372	60543372	60533372	2.6247	0.001695357
3	snp64437	29648235	29668235	29658235	2.6249	0.001693716
3	snp64403	29430061	29450061	29440061	2.62577	0.001686595
3	snp66852	60742440	60762440	60752440	2.62582	0.001686187
3	snp65182	39179442	39199442	39189442	2.63074	0.001646436
3	snp71682	109762365	109782365	109772365	2.63998	0.001574079
3	snp66825	60542033	60562033	60552033	2.64013	0.001572929
3	snp71681	109762339	109782339	109772339	2.64027	0.001571856
3	snp64420	29527269	29547269	29537269	2.64494	0.001536446
3	snp71342	107199279	107219279	107209279	2.64995	0.001499268
3	snp64423	29527441	29547441	29537441	2.65097	0.0014918
3	snp71324	107102582	107122582	107112582	2.65305	0.001476676
3	snp71349	107208473	107228473	107218473	2.65985	0.001428204
3	snp64384	29339296	29359296	29349296	2.67732	0.001310261
3	snp64438	29648243	29668243	29658243	2.67844	0.001303012
3	snp64390	29353275	29373275	29363275	2.68196	0.001280469
3	snp64422	29527433	29547433	29537433	2.68641	0.001252479
3	snp66826	60544072	60564072	60554072	2.68726	0.001247197
3	snp64388	29345569	29365569	29355569	2.68763	0.001244904
3	snp65184	39181499	39201499	39191499	2.68863	0.001238726
3	snp65185	39181501	39201501	39191501	2.68976	0.001231779
3	snp64421	29527273	29547273	29537273	2.69813	0.001181421
3	snp64389	29353109	29373109	29363109	2.70456	0.001144023
3	snp71352	107232685	107252685	107242685	2.70617	0.00113483
3	snp64404	29449018	29469018	29459018	2.70776	0.001125818
3	snp71351	107225681	107245681	107235681	2.70978	0.001114463
3	snp66820	60523112	60543112	60533112	2.71655	0.001077169
3	snp66821	60523125	60543125	60533125	2.71655	0.001077169
3	snp71325	107102595	107122595	107112595	2.71968	0.001060316
3	snp66822	60523160	60543160	60533160	2.72045	0.001056208
3	snp64405	29449165	29469165	29459165	2.7291	0.001011045
3	snp64406	29449183	29469183	29459183	2.73194	0.000996608
3	snp66823	60523347	60543347	60533347	2.73224	0.000995094
3	snp64407	29449189	29469189	29459189	2.73336	0.000989461
3	snp71354	107232737	107252737	107242737	2.73637	0.000974466
3	snp64386	29342463	29362463	29352463	2.74414	0.000936717
3	snp71694	109797413	109817413	109807413	2.74589	0.000928402
3	snp64427	29578369	29598369	29588369	2.74625	0.0009267
3	snp71683	109762587	109782587	109772587	2.75125	0.000903356
3	snp64408	29449196	29469196	29459196	2.75308	0.000894948
3	snp70087	98043847	98063847	98053847	2.75361	0.000892526
3	snp66829	60544198	60564198	60554198	2.75686	0.000877808
3	snp64387	29343364	29363364	29353364	2.75998	0.000863889
3	snp66830	60545495	60565495	60555495	2.76431	0.000844907
3	snp71695	109797757	109817757	109807757	2.76756	0.000830913
3	snp64385	29342326	29362326	29352326	2.7692	0.000823933
3	snp64439	29657664	29677664	29667664	2.772	0.00081214
3	snp71696	109797846	109817846	109807846	2.78607	0.000755196
3	snp71684	109770890	109790890	109780890	2.79293	0.000728788
3	snp70086	98036495	98056495	98046495	2.8141	0.000652563
3	snp64434	29603884	29623884	29613884	2.82877	0.000604134
3	snp70081	98033696	98053696	98043696	2.83652	0.000579911
3	snp66828	60544087	60564087	60554087	2.84472	0.000555261
3	snp64401	29429797	29449797	29439797	2.85209	0.000533937
3	snp71347	107208288	107228288	107218288	2.8654	0.000497334
3	snp64414	29463079	29483079	29473079	2.86827	0.000489752
3	snp71693	109781021	109801021	109791021	2.87108	0.000482433
3	snp64402	29429830	29449830	29439830	2.88138	0.000456461
3	snp64411	29456217	29476217	29466217	2.8816	0.00045592
3	snp71692	109780979	109800979	109790979	2.88166	0.000455773
3	snp71353	107232692	107252692	107242692	2.88843	0.000439438
3	snp71346	107208017	107228017	107218017	2.89239	0.000430136
3	snp64410	29456119	29476119	29466119	2.89842	0.000416322
3	snp64428	29587288	29607288	29597288	2.90405	0.000403796
3	snp71348	107208347	107228347	107218347	2.91257	0.000385505
3	snp71345	107204756	107224756	107214756	2.92431	0.000361559
3	snp71343	107204550	107224550	107214550	2.94528	0.000322193
3	snp64409	29452335	29472335	29462335	2.9605	0.000296159
3	snp64412	29462603	29482603	29472603	2.97269	0.000276735
3	snp64431	29600977	29620977	29610977	2.99758	0.000240703
3	snp71344	107204604	107224604	107214604	3.00015	0.000237243
3	snp71690	109780529	109800529	109790529	3.02959	0.000200783
3	snp71691	109780881	109800881	109790881	3.03204	0.000197997
3	snp64430	29591270	29611270	29601270	3.06802	0.000161034
3	snp64433	29601116	29621116	29611116	3.06986	0.00015933
3	snp71686	109772503	109792503	109782503	3.08418	0.000146629
3	snp64413	29462830	29482830	29472830	3.09804	0.000135245
3	snp70085	98036459	98056459	98046459	3.10895	0.000126873
3	snp64440	29657837	29677837	29667837	3.10996	0.000126123
3	snp64429	29587487	29607487	29597487	3.11624	0.000121552
3	snp71685	109770915	109790915	109780915	3.11959	0.000119178
3	snp70082	98033698	98053698	98043698	3.12611	0.000114681
3	snp64432	29600981	29620981	29610981	3.14947	9.98E-05
3	snp71688	109773878	109793878	109783878	3.18674	7.98E-05
3	snp71689	109774039	109794039	109784039	3.19234	7.72E-05
3	snp70084	98034545	98054545	98044545	3.22077	6.49E-05
3	snp70083	98034505	98054505	98044505	3.24987	5.43E-05
3	snp71687	109773818	109793818	109783818	3.29799	4.03E-05
4	snp78268	77077366	77097366	77087366	2.22405	0.0099793
4	snp78267	77077346	77097346	77087346	2.22497	0.009942536
4	snp74233	21714255	21734255	21724255	2.22591	0.009905094
4	snp72658	5322608	5342608	5332608	2.22619	0.009893966
4	snp78266	77077339	77097339	77087339	2.23102	0.009703704
4	snp78262	77067822	77087822	77077822	2.23228	0.009654599
4	snp74231	21712566	21732566	21722566	2.24325	0.009236173
4	snp72592	4947471	4967471	4957471	2.24343	0.009229442
4	snp72402	3200981	3220981	3210981	2.25003	0.008985577
4	snp72557	4576200	4596200	4586200	2.25062	0.008964054
4	snp74225	21631414	21651414	21641414	2.2553	0.008794925
4	snp72403	3200985	3220985	3210985	2.26206	0.008555568
4	snp74232	21714133	21734133	21724133	2.267	0.008384286
4	snp74223	21631221	21651221	21641221	2.26872	0.00832536
4	snp72486	3867074	3887074	3877074	2.27895	0.007982344
4	snp74339	23280235	23300235	23290235	2.28026	0.007939329
4	snp72483	3866842	3886842	3876842	2.28305	0.007848396
4	snp72598	4972409	4992409	4982409	2.28691	0.0077241
4	snp74340	23280272	23300272	23290272	2.29184	0.007567871
4	snp79867	89033961	89053961	89043961	2.29619	0.00743234
4	snp74230	21712429	21732429	21722429	2.31214	0.006953514
4	snp78263	77067838	77087838	77077838	2.31242	0.006945358
4	snp74338	23280041	23300041	23290041	2.31673	0.006820865
4	snp72599	4972495	4992495	4982495	2.32854	0.006489782
4	snp72404	3201044	3221044	3211044	2.33696	0.006262494
4	snp72406	3201134	3221134	3211134	2.33993	0.006184021
4	snp72601	4979653	4999653	4989653	2.3782	0.005248044
4	snp72405	3201123	3221123	3211123	2.3792	0.005225375
4	snp72484	3866878	3886878	3876878	2.40805	0.004607788
4	snp79865	89033894	89053894	89043894	2.4146	0.004476992
4	snp79866	89033908	89053908	89043908	2.46469	0.003581539
4	snp72485	3866892	3886892	3876892	2.4737	0.003438717
4	snp72607	4981656	5001656	4991656	2.51745	0.002815378
4	snp79863	89033711	89053711	89043711	2.52122	0.002766756
4	snp79864	89033756	89053756	89043756	2.54241	0.002507295
4	snp72606	4981554	5001554	4991554	2.62989	0.001653242
4	snp72602	4979664	4999664	4989664	2.77355	0.000805678
4	snp72604	4981472	5001472	4991472	2.94355	0.000325283
4	snp72605	4981529	5001529	4991529	2.98157	0.00026334
4	snp72603	4979825	4999825	4989825	3.0085	0.000226319
5	snp85241	55238796	55258796	55248796	2.22411	0.009976898
5	snp85283	55371719	55391719	55381719	2.22575	0.009911459
5	snp80306	770763	790763	780763	2.22795	0.009824262
5	snp81396	13052475	13072475	13062475	2.2314	0.009688872
5	snp85270	55337280	55357280	55347280	2.23352	0.009606486
5	snp82196	20772561	20792561	20782561	2.23536	0.009535479
5	snp85529	56935518	56955518	56945518	2.2399	0.009362235
5	snp82099	18564039	18584039	18574039	2.24494	0.009173143
5	snp83318	34594863	34614863	34604863	2.25086	0.008955312
5	snp80296	750125	770125	760125	2.25298	0.008878414
5	snp82088	18497866	18517866	18507866	2.2643	0.008477525
5	snp83317	34593099	34613099	34603099	2.26446	0.008471975
5	snp81756	16108064	16128064	16118064	2.27101	0.008247471
5	snp85258	55314462	55334462	55324462	2.2731	0.008176943
5	snp82089	18497917	18517917	18507917	2.28805	0.007687724
5	snp84792	52088811	52108811	52098811	2.30254	0.007238335
5	snp83645	37662478	37682478	37672478	2.30334	0.007214213
5	snp82102	18602663	18622663	18612663	2.31222	0.006951183
5	snp82101	18602661	18622661	18612661	2.31643	0.006829466
5	snp81398	13063329	13083329	13073329	2.31645	0.006828892
5	snp83316	34593013	34613013	34603013	2.32074	0.006706812
5	snp80303	757006	777006	767006	2.32298	0.006643838
5	snp82100	18602598	18622598	18612598	2.323	0.006643278
5	snp82097	18557081	18577081	18567081	2.32475	0.006594448
5	snp82117	18701393	18721393	18711393	2.32636	0.006549804
5	snp85274	55362240	55382240	55372240	2.33038	0.006439499
5	snp85267	55325764	55345764	55335764	2.34055	0.00616775
5	snp85266	55325727	55345727	55335727	2.34229	0.006122288
5	snp85240	55238770	55258770	55248770	2.34737	0.005991253
5	snp81397	13063304	13083304	13073304	2.35097	0.005899905
5	snp85232	55230220	55250220	55240220	2.35562	0.005783743
5	snp85286	55389225	55409225	55399225	2.35764	0.005733917
5	snp80297	750148	770148	760148	2.35946	0.005689351
5	snp80302	754330	774330	764330	2.36199	0.00562791
5	snp84793	52088830	52108830	52098830	2.36547	0.005544361
5	snp84362	48171892	48191892	48181892	2.36712	0.005505133
5	snp80305	770565	790565	780565	2.36847	0.005473222
5	snp84327	47968337	47988337	47978337	2.37157	0.005400565
5	snp80304	760435	780435	770435	2.37531	0.00531405
5	snp82098	18557291	18577291	18567291	2.37819	0.005248271
5	snp85222	55220670	55240670	55230670	2.38205	0.005161246
5	snp83711	38179827	38199827	38189827	2.39296	0.004922179
5	snp85269	55329216	55349216	55339216	2.39346	0.004911463
5	snp85221	55218822	55238822	55228822	2.3944	0.004891374
5	snp82092	18530549	18550549	18540549	2.39628	0.004851414
5	snp85260	55317207	55337207	55327207	2.40147	0.004742606
5	snp84802	52092562	52112562	52102562	2.40261	0.004718999
5	snp84361	48171797	48191797	48181797	2.40872	0.004594254
5	snp84328	47968480	47988480	47978480	2.41807	0.004409053
5	snp84355	48111272	48131272	48121272	2.42912	0.004198799
5	snp83713	38180898	38200898	38190898	2.43633	0.004066491
5	snp84329	47968494	47988494	47978494	2.44029	0.003995422
5	snp84801	52092512	52112512	52102512	2.44177	0.003969147
5	snp80300	750619	770619	760619	2.44438	0.003923189
5	snp80298	750415	770415	760415	2.44516	0.003909547
5	snp82093	18545115	18565115	18555115	2.44559	0.003902045
5	snp85231	55230163	55250163	55240163	2.44645	0.003887079
5	snp85237	55238728	55258728	55248728	2.44819	0.003856956
5	snp82103	18602671	18622671	18612671	2.45257	0.003782053
5	snp80299	750478	770478	760478	2.45402	0.003757545
5	snp81402	13064253	13084253	13074253	2.46052	0.003649425
5	snp85223	55220681	55240681	55230681	2.46076	0.003645486
5	snp85275	55363755	55383755	55373755	2.46226	0.003620959
5	snp85287	55389257	55409257	55399257	2.46368	0.003597877
5	snp85541	56962996	56982996	56972996	2.46543	0.003569612
5	snp82090	18513143	18533143	18523143	2.46661	0.003550665
5	snp84358	48171716	48191716	48181716	2.47122	0.00347751
5	snp85268	55329089	55349089	55339089	2.4728	0.00345275
5	snp85276	55363813	55383813	55373813	2.47631	0.003398312
5	snp85239	55238769	55258769	55248769	2.47662	0.003393541
5	snp83712	38179937	38199937	38189937	2.4771	0.003386166
5	snp85259	55317201	55337201	55327201	2.47731	0.003382944
5	snp81399	13063455	13083455	13073455	2.48008	0.003340701
5	snp80301	750824	770824	760824	2.48471	0.003271151
5	snp85236	55238722	55258722	55248722	2.50145	0.003030424
5	snp85238	55238760	55258760	55248760	2.51138	0.002895285
5	snp85280	55364016	55384016	55374016	2.51331	0.002869659
5	snp85225	55222469	55242469	55232469	2.51447	0.002854356
5	snp85235	55238685	55258685	55248685	2.51558	0.002839781
5	snp85224	55222441	55242441	55232441	2.51801	0.002808107
5	snp85542	56967261	56987261	56977261	2.52383	0.002733539
5	snp85543	56967268	56987268	56977268	2.52466	0.002723052
5	snp81400	13064178	13084178	13074178	2.5276	0.002686195
5	snp85233	55233815	55253815	55243815	2.53815	0.002557617
5	snp84354	48065814	48085814	48075814	2.53883	0.002549524
5	snp85549	56969635	56989635	56979635	2.54069	0.002527504
5	snp84357	48122336	48142336	48132336	2.54465	0.002481195
5	snp85282	55371598	55391598	55381598	2.54551	0.00247124
5	snp85265	55320289	55340289	55330289	2.54728	0.002450864
5	snp84356	48122321	48142321	48132321	2.54747	0.002448686
5	snp81401	13064227	13084227	13074227	2.5478	0.002444907
5	snp85228	55225714	55245714	55235714	2.54786	0.002444221
5	snp85262	55317270	55337270	55327270	2.56063	0.002302016
5	snp85227	55225698	55245698	55235698	2.56252	0.002281618
5	snp85281	55371527	55391527	55381527	2.57613	0.002139498
5	snp82094	18545118	18565118	18555118	2.57631	0.002137674
5	snp82095	18545119	18565119	18555119	2.57631	0.002137674
5	snp84794	52091362	52111362	52101362	2.57729	0.002127764
5	snp85229	55225867	55245867	55235867	2.57817	0.002118902
5	snp85230	55225876	55245876	55235876	2.58093	0.002091323
5	snp85234	55233850	55253850	55243850	2.5881	0.002021192
5	snp84800	52092493	52112493	52102493	2.59497	0.001956005
5	snp84360	48171763	48191763	48181763	2.5984	0.001924179
5	snp85226	55225661	55245661	55235661	2.61153	0.001806649
5	snp82096	18545145	18565145	18555145	2.61156	0.001806389
5	snp84797	52091424	52111424	52101424	2.61181	0.001804216
5	snp85540	56962960	56982960	56972960	2.61778	0.001753031
5	snp84796	52091374	52111374	52101374	2.62022	0.001732495
5	snp85278	55363913	55383913	55373913	2.64372	0.001545626
5	snp84359	48171717	48191717	48181717	2.64415	0.001542384
5	snp85279	55363918	55383918	55373918	2.64453	0.001539525
5	snp85261	55317241	55337241	55327241	2.64684	0.001522248
5	snp84795	52091365	52111365	52101365	2.64994	0.001499341
5	snp85547	56969412	56989412	56979412	2.65918	0.001432915
5	snp84799	52092468	52112468	52102468	2.66051	0.001423578
5	snp85548	56969430	56989430	56979430	2.66613	0.001384734
5	snp85277	55363831	55383831	55373831	2.68681	0.001249991
5	snp85544	56967404	56987404	56977404	2.68752	0.001245585
5	snp84798	52091436	52111436	52101436	2.72097	0.001053441
5	snp85264	55317314	55337314	55327314	2.75453	0.000888337
5	snp84330	47968495	47988495	47978495	2.7568	0.000878078
5	snp84353	48059392	48079392	48069392	2.76985	0.000821181
5	snp84332	47968656	47988656	47978656	2.78273	0.00076837
5	snp84331	47968592	47988592	47978592	2.78961	0.00074146
5	snp85263	55317304	55337304	55327304	2.81247	0.000658159
5	snp85545	56967451	56987451	56977451	2.83218	0.000593363
5	snp85546	56967511	56987511	56977511	2.8903	0.000435022
5	snp84334	48005050	48025050	48015050	2.92159	0.000366981
5	snp84333	47977611	47997611	47987611	2.94539	0.000321997
5	snp84351	48056648	48076648	48066648	3.02983	0.000200508
5	snp84335	48005300	48025300	48015300	3.06738	0.000161631
5	snp84352	48059379	48079379	48069379	3.07634	0.00015346
5	snp84350	48054510	48074510	48064510	3.10745	0.000127994
5	snp84345	48018363	48038363	48028363	3.15184	9.84E-05
5	snp84341	48013475	48033475	48023475	3.18663	7.99E-05
5	snp84342	48013502	48033502	48023502	3.18775	7.94E-05
5	snp84346	48020434	48040434	48030434	3.18857	7.90E-05
5	snp84349	48041050	48061050	48051050	3.19609	7.55E-05
5	snp84344	48015778	48035778	48025778	3.19974	7.38E-05
5	snp84338	48005454	48025454	48015454	3.22669	6.26E-05
5	snp84343	48015697	48035697	48025697	3.22707	6.25E-05
5	snp84336	48005315	48025315	48015315	3.26568	4.93E-05
5	snp84337	48005321	48025321	48015321	3.26568	4.93E-05
5	snp84347	48040749	48060749	48050749	3.2919	4.18E-05
5	snp84339	48005471	48025471	48015471	3.30089	3.95E-05
5	snp84340	48005476	48025476	48015476	3.301	3.95E-05
5	snp84348	48040923	48060923	48050923	3.34113	3.06E-05
6	snp86584	6061481	6081481	6071481	2.22673	0.009872534
6	snp86859	8864988	8884988	8874988	2.23096	0.009706048
6	snp86786	8145190	8165190	8155190	2.23311	0.009622371
6	snp86707	7370992	7390992	7380992	2.23397	0.009589078
6	snp86706	7370989	7390989	7380989	2.234	0.009587918
6	snp86645	6792245	6812245	6802245	2.23529	0.009538172
6	snp86703	7358370	7378370	7368370	2.23622	0.009502448
6	snp86748	7831160	7851160	7841160	2.23857	0.0094127
6	snp86728	7648807	7668807	7658807	2.24107	0.009318038
6	snp86704	7358375	7378375	7368375	2.24118	0.009313892
6	snp86564	5923558	5943558	5933558	2.24239	0.009268393
6	snp87096	10764037	10784037	10774037	2.24558	0.009149372
6	snp86563	5923552	5943552	5933552	2.24809	0.009056666
6	snp86588	6063822	6083822	6073822	2.24955	0.00900312
6	snp86554	5856304	5876304	5866304	2.25289	0.008881667
6	snp86558	5898196	5918196	5908196	2.25632	0.008758437
6	snp86672	7060747	7080747	7070747	2.2565	0.008752012
6	snp86553	5856288	5876288	5866288	2.25838	0.008685151
6	snp86730	7648838	7668838	7658838	2.25853	0.008679835
6	snp86685	7071569	7091569	7081569	2.25919	0.008656482
6	snp86732	7648978	7668978	7658978	2.26021	0.008620498
6	snp86744	7802971	7822971	7812971	2.26126	0.008583593
6	snp86686	7088372	7108372	7098372	2.26609	0.00841561
6	snp86769	8048571	8068571	8058571	2.26724	0.008376042
6	snp86731	7648851	7668851	7658851	2.26797	0.00835101
6	snp87103	10812962	10832962	10822962	2.26823	0.00834211
6	snp86551	5856260	5876260	5866260	2.27044	0.008266798
6	snp86729	7648834	7668834	7658834	2.27161	0.008227169
6	snp86736	7678620	7698620	7688620	2.27399	0.008147071
6	snp86656	6906061	6926061	6916061	2.27581	0.008086283
6	snp86552	5856285	5876285	5866285	2.27652	0.008062678
6	snp86749	7831166	7851166	7841166	2.2842	0.007811182
6	snp86576	5991982	6011982	6001982	2.2864	0.007740423
6	snp86734	7670312	7690312	7680312	2.29239	0.007550616
6	snp86860	8865115	8885115	8875115	2.30241	0.007242262
6	snp86875	8926453	8946453	8936453	2.30323	0.007217526
6	snp86657	6913595	6933595	6923595	2.30425	0.007186861
6	snp86655	6906038	6926038	6916038	2.30873	0.007053531
6	snp86717	7479996	7499996	7489996	2.31225	0.006950309
6	snp86559	5912015	5932015	5922015	2.31328	0.006920358
6	snp86773	8073367	8093367	8083367	2.314	0.006899489
6	snp86716	7479829	7499829	7489829	2.31456	0.006883296
6	snp88161	22612750	22632750	22622750	2.3164	0.006830327
6	snp86770	8069386	8089386	8079386	2.31754	0.00679769
6	snp86589	6063857	6083857	6073857	2.31766	0.006794262
6	snp88160	22612664	22632664	22622664	2.3203	0.006719244
6	snp86714	7479738	7499738	7489738	2.32172	0.006679196
6	snp86715	7479739	7499739	7489739	2.32172	0.006679196
6	snp86639	6771915	6791915	6781915	2.32461	0.006598343
6	snp86566	5947570	5967570	5957570	2.32623	0.006553399
6	snp86712	7479567	7499567	7489567	2.33326	0.006361488
6	snp86678	7067284	7087284	7077284	2.33437	0.006331646
6	snp86886	8935117	8955117	8945117	2.34024	0.006175881
6	snp86683	7067989	7087989	7077989	2.34076	0.006162247
6	snp86586	6063602	6083602	6073602	2.34087	0.006159367
6	snp86885	8935116	8955116	8945116	2.34759	0.005985635
6	snp86570	5975632	5995632	5985632	2.35253	0.005860706
6	snp86721	7544934	7564934	7554934	2.35528	0.005792167
6	snp88153	22610221	22630221	22620221	2.35558	0.005784734
6	snp86567	5947587	5967587	5957587	2.3571	0.005747199
6	snp86640	6776866	6796866	6786866	2.35802	0.005724586
6	snp86641	6782298	6802298	6792298	2.36021	0.005671075
6	snp86719	7527116	7547116	7537116	2.36076	0.005657706
6	snp86684	7071425	7091425	7081425	2.36205	0.00562646
6	snp86768	8048539	8068539	8058539	2.37344	0.005357152
6	snp86674	7060779	7080779	7070779	2.37408	0.005342366
6	snp86673	7060752	7080752	7070752	2.37507	0.005319565
6	snp86565	5947486	5967486	5957486	2.38208	0.005160575
6	snp86887	8944557	8964557	8954557	2.38291	0.005142033
6	snp86676	7067239	7087239	7077239	2.3855	0.005084553
6	snp86675	7067235	7087235	7077235	2.38553	0.005083891
6	snp86677	7067283	7087283	7077283	2.38594	0.005074846
6	snp86888	8944592	8964592	8954592	2.38956	0.004995602
6	snp86679	7067858	7087858	7077858	2.38998	0.004986479
6	snp86735	7678438	7698438	7688438	2.39232	0.004935926
6	snp86876	8926612	8946612	8936612	2.40539	0.004661871
6	snp86642	6791940	6811940	6801940	2.40568	0.004655948
6	snp86682	7067926	7087926	7077926	2.40821	0.004604553
6	snp86705	7358603	7378603	7368603	2.40865	0.004595666
6	snp86587	6063786	6083786	6073786	2.4174	0.004422099
6	snp86767	8048527	8068527	8058527	2.4193	0.004385193
6	snp88158	22612616	22632616	22622616	2.42374	0.00430002
6	snp86766	8048522	8068522	8058522	2.42498	0.004276499
6	snp86681	7067918	7087918	7077918	2.43165	0.00415194
6	snp86884	8935079	8955079	8945079	2.43452	0.00409935
6	snp86724	7574685	7594685	7584685	2.43833	0.004030458
6	snp86680	7067873	7087873	7077873	2.44074	0.003987417
6	snp86722	7562834	7582834	7572834	2.4438	0.00393336
6	snp86866	8865640	8885640	8875640	2.44738	0.003870952
6	snp86723	7572918	7592918	7582918	2.45596	0.003724979
6	snp88156	22610350	22630350	22620350	2.45666	0.00371329
6	snp88155	22610343	22630343	22620343	2.45884	0.003677099
6	snp86562	5914193	5934193	5924193	2.46322	0.00360534
6	snp88157	22612613	22632613	22622613	2.47013	0.003494684
6	snp88154	22610259	22630259	22620259	2.47549	0.00341096
6	snp88159	22612662	22632662	22622662	2.48443	0.00327532
6	snp86713	7479569	7499569	7489569	2.48962	0.00319882
6	snp86560	5912031	5932031	5922031	2.49054	0.003185429
6	snp86561	5912161	5932161	5922161	2.59985	0.001910867
6	snp86883	8928815	8948815	8938815	2.68578	0.001256408
6	snp86877	8926621	8946621	8936621	2.68639	0.001252604
6	snp86882	8928809	8948809	8938809	2.69038	0.001227983
6	snp86878	8928321	8948321	8938321	2.70732	0.001128305
6	snp86879	8928358	8948358	8938358	2.70759	0.001126778
6	snp86865	8865584	8885584	8875584	2.71939	0.001061867
6	snp86861	8865178	8885178	8875178	2.74529	0.000931245
6	snp86880	8928535	8948535	8938535	2.74646	0.000925709
6	snp86862	8865193	8885193	8875193	2.82252	0.000624346
6	snp86881	8928622	8948622	8938622	2.83345	0.000589397
6	snp86863	8865282	8885282	8875282	2.86923	0.00048724
6	snp86864	8865393	8885393	8875393	2.99131	0.000249343
7	snp90751	11707250	11727250	11717250	2.22363	0.009996123
7	snp90754	11728207	11748207	11738207	2.23391	0.009591397
7	snp90643	10234198	10254198	10244198	2.25076	0.008958953
7	snp90728	11594049	11614049	11604049	2.2803	0.007938019
7	snp90753	11728194	11748194	11738194	2.29194	0.007564731
7	snp90750	11707174	11727174	11717174	2.3308	0.00642807
7	snp90729	11594148	11614148	11604148	2.43728	0.00404934
7	snp90730	11594162	11614162	11604162	2.45596	0.003724979
7	snp90731	11609323	11629323	11619323	2.47883	0.003359705
7	snp90737	11613543	11633543	11623543	2.56683	0.002235712
7	snp90732	11609525	11629525	11619525	2.65373	0.001471762
7	snp90733	11609576	11629576	11619576	2.69534	0.001197994
7	snp90736	11613540	11633540	11623540	2.79614	0.000716725
7	snp90734	11613403	11633403	11623403	2.80395	0.000688141
7	snp90735	11613478	11633478	11623478	2.89516	0.000423738
8	snp94965	18616093	18636093	18626093	2.22661	0.009877293
8	snp93250	2468443	2488443	2478443	2.22762	0.009837299
8	snp94012	6787382	6807382	6797382	2.22842	0.009805721
8	snp93424	4101138	4121138	4111138	2.22927	0.009772267
8	snp93249	2459608	2479608	2469608	2.22963	0.009758128
8	snp93412	4066093	4086093	4076093	2.25613	0.008765224
8	snp93414	4066170	4086170	4076170	2.26924	0.008307617
8	snp94976	18640211	18660211	18650211	2.27287	0.008184679
8	snp96227	27989640	28009640	27999640	2.27824	0.008005743
8	snp96220	27977079	27997079	27987079	2.28955	0.007640091
8	snp94962	18609598	18629598	18619598	2.29819	0.007370748
8	snp93235	2304224	2324224	2314224	2.30833	0.007065347
8	snp96226	27989605	28009605	27999605	2.3183	0.006776008
8	snp94978	18641413	18661413	18651413	2.32322	0.006637122
8	snp93423	4101065	4121065	4111065	2.32353	0.006628456
8	snp94963	18609727	18629727	18619727	2.32491	0.006589999
8	snp96225	27989569	28009569	27999569	2.32787	0.006508177
8	snp94974	18622636	18642636	18632636	2.35461	0.0058088
8	snp94016	6790456	6810456	6800456	2.3699	0.005439599
8	snp94956	18574835	18594835	18584835	2.38121	0.005180074
8	snp93241	2307782	2327782	2317782	2.3992	0.004789926
8	snp96221	27977191	27997191	27987191	2.40184	0.004734932
8	snp93240	2307777	2327777	2317777	2.40196	0.004732446
8	snp94953	18574701	18594701	18584701	2.40441	0.004681939
8	snp94977	18640342	18660342	18650342	2.40886	0.004591431
8	snp93251	2477485	2497485	2487485	2.41047	0.004559071
8	snp94957	18578177	18598177	18588177	2.41599	0.004449666
8	snp94964	18609732	18629732	18619732	2.42032	0.004365494
8	snp94980	18641472	18661472	18651472	2.43023	0.004178183
8	snp94979	18641471	18661471	18651471	2.43429	0.004103543
8	snp96224	27989386	28009386	27999386	2.44028	0.0039956
8	snp93297	3467471	3487471	3477471	2.45756	0.00369831
8	snp94973	18622462	18642462	18632462	2.46808	0.003527189
8	snp94954	18574778	18594778	18584778	2.47107	0.003479869
8	snp94955	18574790	18594790	18584790	2.48702	0.003236941
8	snp93236	2304243	2324243	2314243	2.5362	0.002580955
8	snp93298	3469853	3489853	3479853	2.5586	0.002324109
8	snp94014	6788492	6808492	6798492	2.5771	0.002129682
8	snp94013	6788429	6808429	6798429	2.60283	0.00188377
8	snp93239	2304332	2324332	2314332	2.61764	0.001754216
8	snp96223	27983302	28003302	27993302	2.61979	0.001736098
8	snp94015	6789285	6809285	6799285	2.64214	0.001557588
8	snp93299	3487318	3507318	3497318	2.6457	0.001530752
8	snp96222	27983235	28003235	27993235	2.65914	0.001433197
8	snp94966	18616097	18636097	18626097	2.66192	0.00141374
8	snp93237	2304246	2324246	2314246	2.68647	0.001252106
8	snp93238	2304268	2324268	2314268	2.68694	0.001249183
8	snp94969	18616134	18636134	18626134	2.72338	0.001040707
8	snp94972	18619626	18639626	18629626	2.76451	0.00084404
8	snp94967	18616100	18636100	18626100	2.8244	0.000618201
8	snp94971	18619596	18639596	18629596	2.86969	0.00048604
8	snp94970	18619593	18639593	18629593	2.87189	0.000480342
8	snp94968	18616107	18636107	18626107	2.99397	0.000245643
9	snp98002	14428668	14448668	14438668	2.22369	0.009993718
9	snp96481	1900747	1920747	1910747	2.22585	0.009907481
9	snp96445	1619703	1639703	1629703	2.2262	0.009893568
9	snp97762	12984992	13004992	12994992	2.23631	0.009498997
9	snp97883	13953086	13973086	13963086	2.23761	0.009449273
9	snp98375	17255387	17275387	17265387	2.23946	0.009378904
9	snp97653	12392844	12412844	12402844	2.24017	0.00935202
9	snp98360	17119548	17139548	17129548	2.2493	0.009012269
9	snp97028	4370549	4390549	4380549	2.25363	0.008854953
9	snp97786	13138446	13158446	13148446	2.2545	0.008823636
9	snp98363	17119687	17139687	17129687	2.25588	0.008774161
9	snp98046	14464679	14484679	14474679	2.25789	0.008702534
9	snp97893	13978409	13998409	13988409	2.26047	0.008611347
9	snp98124	14784234	14804234	14794234	2.26113	0.008588155
9	snp97958	14306772	14326772	14316772	2.26412	0.008483773
9	snp97986	14365020	14385020	14375020	2.27005	0.008280045
9	snp97891	13976775	13996775	13986775	2.27279	0.008187371
9	snp96455	1634716	1654716	1644716	2.27388	0.008150758
9	snp97933	14235737	14255737	14245737	2.27655	0.008061681
9	snp97167	5378663	5398663	5388663	2.28122	0.007907936
9	snp97603	12080940	12100940	12090940	2.28393	0.007819905
9	snp98111	14763560	14783560	14773560	2.28545	0.007770909
9	snp97728	12785483	12805483	12795483	2.2859	0.007756455
9	snp98097	14750896	14770896	14760896	2.28963	0.007637558
9	snp98908	22991258	23011258	23001258	2.29092	0.007596813
9	snp97974	14353011	14373011	14363011	2.29225	0.007555005
9	snp97975	14354638	14374638	14364638	2.29446	0.007485983
9	snp97985	14365013	14385013	14375013	2.29446	0.007485983
9	snp98112	14763586	14783586	14773586	2.29534	0.007458654
9	snp96444	1619458	1639458	1629458	2.29716	0.007402411
9	snp98121	14783052	14803052	14793052	2.29818	0.007371054
9	snp97686	12640398	12660398	12650398	2.29822	0.007369827
9	snp98094	14744152	14764152	14754152	2.29947	0.007331565
9	snp98118	14769719	14789719	14779719	2.30046	0.007301386
9	snp97897	14000910	14020910	14010910	2.30258	0.007237128
9	snp98107	14762896	14782896	14772896	2.30674	0.007112484
9	snp96997	4333548	4353548	4343548	2.30776	0.007082213
9	snp98113	14763596	14783596	14773596	2.31014	0.007012022
9	snp96443	1619406	1639406	1629406	2.31192	0.006959929
9	snp97826	13496876	13516876	13506876	2.31223	0.006950892
9	snp97896	13995485	14015485	14005485	2.31312	0.006925003
9	snp98043	14464470	14484470	14474470	2.31586	0.006845835
9	snp98123	14784207	14804207	14794207	2.32312	0.00663992
9	snp97805	13360257	13380257	13370257	2.32466	0.006596951
9	snp97027	4366681	4386681	4376681	2.32521	0.006581665
9	snp98003	14428715	14448715	14438715	2.3253	0.006579167
9	snp96479	1894863	1914863	1904863	2.32908	0.006474989
9	snp98362	17119659	17139659	17129659	2.33098	0.006423178
9	snp97935	14246287	14266287	14256287	2.33107	0.006420732
9	snp96998	4333579	4353579	4343579	2.3316	0.00640635
9	snp97687	12640409	12660409	12650409	2.33487	0.006318244
9	snp97934	14246273	14266273	14256273	2.33561	0.006298455
9	snp97984	14361373	14381373	14371373	2.33605	0.006286714
9	snp98361	17119643	17139643	17129643	2.3381	0.00623227
9	snp98095	14747041	14767041	14757041	2.33813	0.006231476
9	snp98909	22991309	23011309	23001309	2.33876	0.00621483
9	snp97956	14306661	14326661	14316661	2.342	0.006129844
9	snp98093	14740375	14760375	14750375	2.34312	0.006100706
9	snp97925	14210914	14230914	14220914	2.35291	0.005851192
9	snp96454	1634556	1654556	1644556	2.35405	0.005822734
9	snp96477	1894848	1914848	1904848	2.35412	0.005820991
9	snp96478	1894849	1914849	1904849	2.35412	0.005820991
9	snp98135	14855447	14875447	14865447	2.35557	0.005784981
9	snp97791	13194065	13214065	13204065	2.35892	0.005702541
9	snp97879	13931417	13951417	13941417	2.35999	0.005676431
9	snp97807	13376578	13396578	13386578	2.36013	0.005673022
9	snp97968	14351741	14371741	14361741	2.36106	0.005650426
9	snp97892	13978408	13998408	13988408	2.36276	0.005609327
9	snp97817	13482648	13502648	13492648	2.36821	0.005479355
9	snp98045	14464552	14484552	14474552	2.373	0.005367339
9	snp98044	14464539	14484539	14474539	2.37301	0.005367107
9	snp97000	4340055	4360055	4350055	2.37404	0.005343289
9	snp97825	13496782	13516782	13506782	2.37626	0.005292272
9	snp97957	14306666	14326666	14316666	2.37744	0.005265331
9	snp97790	13194029	13214029	13204029	2.37796	0.005253498
9	snp97921	14201610	14221610	14211610	2.38662	0.005059875
9	snp97655	12420879	12440879	12430879	2.38836	0.005021747
9	snp98122	14784069	14804069	14794069	2.38985	0.004989301
9	snp97812	13421379	13441379	13431379	2.39057	0.00497369
9	snp97813	13421382	13441382	13431382	2.39057	0.00497369
9	snp97646	12386792	12406792	12396792	2.3959	0.004859467
9	snp97882	13937443	13957443	13947443	2.39772	0.004821004
9	snp98910	22991456	23011456	23001456	2.39855	0.004803553
9	snp97792	13226247	13246247	13236247	2.39868	0.004800824
9	snp96467	1756131	1776131	1766131	2.39928	0.004788251
9	snp96466	1756127	1776127	1766127	2.39951	0.004783439
9	snp97656	12420906	12440906	12430906	2.39989	0.004775498
9	snp97657	12420908	12440908	12430908	2.39989	0.004775498
9	snp97890	13961642	13981642	13971642	2.40052	0.004762358
9	snp97729	12785484	12805484	12795484	2.40226	0.004726236
9	snp98085	14739700	14759700	14749700	2.40326	0.004705586
9	snp97666	12444226	12464226	12454226	2.40508	0.004668211
9	snp97037	4376962	4396962	4386962	2.40752	0.004618519
9	snp97785	13138306	13158306	13148306	2.40764	0.004616087
9	snp98105	14757674	14777674	14767674	2.40796	0.004609609
9	snp97972	14352979	14372979	14362979	2.40857	0.004597281
9	snp97025	4365081	4385081	4375081	2.41363	0.004496151
9	snp96999	4333585	4353585	4343585	2.41849	0.004400893
9	snp98042	14464219	14484219	14474219	2.41958	0.004379777
9	snp97032	4376884	4396884	4386884	2.42116	0.004349331
9	snp97685	12640395	12660395	12650395	2.42316	0.004311062
9	snp96464	1755998	1775998	1765998	2.4237	0.004300781
9	snp97937	14259348	14279348	14269348	2.42682	0.004241808
9	snp98091	14740316	14760316	14750316	2.42728	0.004233175
9	snp96465	1756001	1776001	1766001	2.4278	0.004223435
9	snp96449	1621070	1641070	1631070	2.42888	0.004203269
9	snp97763	12993833	13013833	13003833	2.43137	0.004157103
9	snp97806	13360277	13380277	13370277	2.43383	0.004111939
9	snp97971	14352968	14372968	14362968	2.43588	0.004074639
9	snp97604	12082027	12102027	12092027	2.43628	0.004067396
9	snp97645	12385965	12405965	12395965	2.43676	0.00405872
9	snp96448	1621068	1641068	1631068	2.438	0.004036383
9	snp97923	14203917	14223917	14213917	2.44154	0.00397322
9	snp97611	12083274	12103274	12093274	2.44216	0.00396225
9	snp97924	14203947	14223947	14213947	2.44249	0.003956421
9	snp97922	14203911	14223911	14213911	2.4427	0.003952716
9	snp97759	12913900	12933900	12923900	2.44461	0.003919162
9	snp97730	12785603	12805603	12795603	2.44632	0.003889338
9	snp98041	14464142	14484142	14474142	2.4514	0.003801933
9	snp97009	4351459	4371459	4361459	2.45354	0.003765642
9	snp97036	4376916	4396916	4386916	2.45635	0.003718462
9	snp97819	13491751	13511751	13501751	2.45694	0.003708624
9	snp97969	14351773	14371773	14361773	2.46097	0.003642044
9	snp98092	14740317	14760317	14750317	2.46236	0.003619329
9	snp97973	14352992	14372992	14362992	2.46303	0.003608426
9	snp97008	4351425	4371425	4361425	2.46372	0.003597228
9	snp97033	4376885	4396885	4386885	2.46403	0.003592208
9	snp97798	13247934	13267934	13257934	2.46452	0.003584284
9	snp97647	12388507	12408507	12398507	2.46805	0.003527667
9	snp97648	12388544	12408544	12398544	2.47041	0.003490265
9	snp98110	14763459	14783459	14773459	2.47471	0.003423031
9	snp97936	14259313	14279313	14269313	2.47685	0.003390006
9	snp97024	4365009	4385009	4375009	2.47692	0.00338893
9	snp98040	14463913	14483913	14473913	2.47782	0.003375131
9	snp97818	13482672	13502672	13492672	2.47942	0.003350723
9	snp97658	12421057	12441057	12431057	2.47981	0.003344798
9	snp97794	13235785	13255785	13245785	2.48215	0.003309444
9	snp97758	12913879	12933879	12923879	2.48771	0.003226784
9	snp97034	4376898	4396898	4386898	2.49081	0.003181508
9	snp97035	4376899	4396899	4386899	2.49175	0.003167893
9	snp97665	12444207	12464207	12454207	2.49239	0.003158653
9	snp97795	13235828	13255828	13245828	2.49373	0.003139385
9	snp97976	14356398	14376398	14366398	2.49677	0.003096064
9	snp97023	4357867	4377867	4367867	2.49796	0.003079253
9	snp96453	1634534	1654534	1644534	2.4985	0.003071652
9	snp97946	14274339	14294339	14284339	2.50242	0.003016977
9	snp97945	14274330	14294330	14284330	2.503	0.003008963
9	snp97895	13995466	14015466	14005466	2.50327	0.003005238
9	snp97001	4340134	4360134	4350134	2.50332	0.003004549
9	snp97970	14351918	14371918	14361918	2.50342	0.003003171
9	snp97787	13175467	13195467	13185467	2.50541	0.002975865
9	snp96446	1619884	1639884	1629884	2.50698	0.002954481
9	snp97814	13433919	13453919	13443919	2.50742	0.002948512
9	snp97944	14274259	14294259	14284259	2.51371	0.002864374
9	snp97784	13120613	13140613	13130613	2.51685	0.002823187
9	snp97649	12388546	12408546	12398546	2.51692	0.002822275
9	snp97816	13449881	13469881	13459881	2.51712	0.00281967
9	snp96452	1623394	1643394	1633394	2.51746	0.002815248
9	snp97943	14265998	14285998	14275998	2.52017	0.002780221
9	snp97811	13408709	13428709	13418709	2.52047	0.002776368
9	snp98098	14751119	14771119	14761119	2.5226	0.002749148
9	snp97881	13932760	13952760	13942760	2.52403	0.002731009
9	snp97651	12388684	12408684	12398684	2.52492	0.002719774
9	snp97942	14265997	14285997	14275997	2.52635	0.00270181
9	snp98103	14757616	14777616	14767616	2.52721	0.002691058
9	snp98104	14757653	14777653	14767653	2.52751	0.002687317
9	snp97797	13247332	13267332	13257332	2.52769	0.002685074
9	snp98038	14461817	14481817	14471817	2.52976	0.002659405
9	snp97941	14265952	14285952	14275952	2.53062	0.002648805
9	snp97796	13247329	13267329	13257329	2.53147	0.002638367
9	snp97002	4340151	4360151	4350151	2.53275	0.002622718
9	snp97980	14357091	14377091	14367091	2.53481	0.002597709
9	snp97981	14357092	14377092	14367092	2.53481	0.002597709
9	snp98102	14757368	14777368	14767368	2.53622	0.002580715
9	snp97979	14357086	14377086	14367086	2.53802	0.002559167
9	snp97808	13376580	13396580	13386580	2.53938	0.002542995
9	snp97940	14265925	14285925	14275925	2.54324	0.002497595
9	snp98034	14461530	14481530	14471530	2.55561	0.002356999
9	snp97810	13403613	13423613	13413613	2.55564	0.002356667
9	snp97652	12388697	12408697	12398697	2.56052	0.002303208
9	snp97809	13403609	13423609	13413609	2.56685	0.002235501
9	snp97605	12083037	12103037	12093037	2.56806	0.002222766
9	snp97606	12083081	12103081	12093081	2.56895	0.002213441
9	snp97793	13235686	13255686	13245686	2.57019	0.002200508
9	snp97926	14219197	14239197	14229197	2.57103	0.002191785
9	snp97775	13050662	13070662	13060662	2.57401	0.002161094
9	snp97773	13030672	13050672	13040672	2.57553	0.00214559
9	snp96447	1619930	1639930	1629930	2.57841	0.002116491
9	snp98090	14740242	14760242	14750242	2.57885	0.002112077
9	snp97978	14356639	14376639	14366639	2.57907	0.002109873
9	snp97772	13030628	13050628	13040628	2.57922	0.002108371
9	snp98039	14463912	14483912	14473912	2.58064	0.002094205
9	snp96480	1900548	1920548	1910548	2.58626	0.002038982
9	snp97888	13953841	13973841	13963841	2.58807	0.002021481
9	snp97815	13449822	13469822	13459822	2.58889	0.002013597
9	snp97982	14361158	14381158	14371158	2.59064	0.001996864
9	snp97824	13496762	13516762	13506762	2.59096	0.001993818
9	snp97662	12444098	12464098	12454098	2.59121	0.001991441
9	snp97663	12444104	12464104	12454104	2.59441	0.001961246
9	snp96451	1623391	1643391	1633391	2.5966	0.001940821
9	snp97932	14229584	14249584	14239584	2.60048	0.001905109
9	snp97659	12431953	12451953	12441953	2.60073	0.001902828
9	snp97983	14361355	14381355	14371355	2.60154	0.001895457
9	snp97889	13959745	13979745	13969745	2.60323	0.00188016
9	snp97610	12083267	12103267	12093267	2.61224	0.001800484
9	snp98033	14459327	14479327	14469327	2.61564	0.001771225
9	snp97660	12431982	12451982	12441982	2.62461	0.001696096
9	snp97880	13931432	13951432	13941432	2.62585	0.001685942
9	snp98036	14461690	14481690	14471690	2.62867	0.001663055
9	snp97746	12830230	12850230	12840230	2.62921	0.001658705
9	snp97939	14264559	14284559	14274559	2.6334	0.001625301
9	snp97661	12432101	12452101	12442101	2.6355	0.001608791
9	snp97764	12993902	13013902	13003902	2.63792	0.001589955
9	snp98037	14461815	14481815	14471815	2.63856	0.001585007
9	snp98099	14754580	14774580	14764580	2.64266	0.001553642
9	snp97719	12642423	12662423	12652423	2.64596	0.001528809
9	snp97782	13120349	13140349	13130349	2.64642	0.001525376
9	snp97820	13492072	13512072	13502072	2.6591	0.001433478
9	snp98032	14458844	14478844	14468844	2.66014	0.00142617
9	snp97003	4340304	4360304	4350304	2.67062	0.001354399
9	snp97774	13050601	13070601	13060601	2.671	0.00135186
9	snp97789	13193913	13213913	13203913	2.67597	0.001319047
9	snp98089	14740238	14760238	14750238	2.67985	0.001293939
9	snp97788	13193860	13213860	13203860	2.68166	0.001282376
9	snp97010	4353799	4373799	4363799	2.68245	0.001277359
9	snp97664	12444194	12464194	12454194	2.68402	0.001267441
9	snp98088	14740197	14760197	14750197	2.68505	0.001260973
9	snp97821	13492079	13512079	13502079	2.68685	0.001249742
9	snp97783	13120442	13140442	13130442	2.68898	0.001236571
9	snp97776	13108447	13128447	13118447	2.69375	0.001207533
9	snp97938	14264520	14284520	14274520	2.69404	0.001205788
9	snp98035	14461548	14481548	14471548	2.69642	0.001191553
9	snp97747	12877041	12897041	12887041	2.70032	0.00116856
9	snp97822	13492132	13512132	13502132	2.7008	0.001165758
9	snp98101	14754724	14774724	14764724	2.7012	0.001163428
9	snp97607	12083244	12103244	12093244	2.70191	0.001159302
9	snp97778	13108789	13128789	13118789	2.70197	0.001158954
9	snp97823	13494532	13514532	13504532	2.70306	0.001152649
9	snp97748	12877042	12897042	12887042	2.70679	0.001131308
9	snp97928	14219224	14239224	14229224	2.70998	0.001113345
9	snp98086	14739885	14759885	14749885	2.71011	0.001112618
9	snp98117	14763860	14783860	14773860	2.71817	0.001068416
9	snp97977	14356510	14376510	14366510	2.72383	0.001038344
9	snp97931	14228924	14248924	14238924	2.73086	0.001002076
9	snp97771	13026621	13046621	13036621	2.73187	0.000996961
9	snp97007	4344581	4364581	4354581	2.74131	0.000950307
9	snp98100	14754591	14774591	14764591	2.74822	0.000917437
9	snp98116	14763844	14783844	14773844	2.7497	0.000910534
9	snp97929	14222902	14242902	14232902	2.74978	0.000910163
9	snp97927	14219221	14239221	14229221	2.75849	0.000870511
9	snp97781	13115842	13135842	13125842	2.76453	0.000843953
9	snp96450	1623223	1643223	1633223	2.76564	0.000839155
9	snp97732	12785662	12805662	12795662	2.76906	0.000824527
9	snp97770	13026562	13046562	13036562	2.78109	0.000774916
9	snp97718	12642404	12662404	12652404	2.78664	0.000752969
9	snp97022	4357726	4377726	4367726	2.78706	0.000751331
9	snp98115	14763816	14783816	14773816	2.79811	0.000709413
9	snp97717	12642402	12662402	12652402	2.80746	0.00067564
9	snp97757	12894783	12914783	12904783	2.81038	0.0006654
9	snp97004	4344518	4364518	4354518	2.81134	0.000662065
9	snp97756	12890911	12910911	12900911	2.81198	0.000659851
9	snp98087	14739888	14759888	14749888	2.81221	0.000659056
9	snp97887	13953838	13973838	13963838	2.81401	0.000652871
9	snp97755	12890907	12910907	12900907	2.81428	0.000651948
9	snp97609	12083261	12103261	12093261	2.82732	0.000608768
9	snp97930	14222940	14242940	14232940	2.83243	0.00059258
9	snp98114	14763718	14783718	14773718	2.83763	0.000576516
9	snp97777	13108722	13128722	13118722	2.84472	0.000555261
9	snp97731	12785661	12805661	12795661	2.85083	0.000537528
9	snp97733	12803158	12823158	12813158	2.87036	0.000484298
9	snp97716	12642399	12662399	12652399	2.87088	0.00048295
9	snp97884	13953640	13973640	13963640	2.87146	0.000481451
9	snp97769	12997684	13017684	13007684	2.87681	0.00046782
9	snp97768	12997677	13017677	13007677	2.87958	0.000460904
9	snp97005	4344549	4364549	4354549	2.88272	0.000453179
9	snp97780	13115801	13135801	13125801	2.90305	0.000405995
9	snp97734	12803235	12823235	12813235	2.90778	0.000395692
9	snp97767	12997662	13017662	13007662	2.90892	0.000393245
9	snp97006	4344575	4364575	4354575	2.91543	0.00037954
9	snp97021	4357720	4377720	4367720	2.91703	0.00037624
9	snp97020	4357183	4377183	4367183	2.91735	0.000375583
9	snp97608	12083260	12103260	12093260	2.93304	0.000344657
9	snp97886	13953803	13973803	13963803	2.93793	0.000335513
9	snp97735	12804148	12824148	12814148	2.94536	0.000322051
9	snp97779	13108859	13128859	13118859	2.9471	0.000318971
9	snp97765	12996311	13016311	13006311	2.98089	0.000264344
9	snp97713	12641738	12661738	12651738	3.00299	0.000233474
9	snp97714	12641765	12661765	12651765	3.0031	0.000233329
9	snp97749	12890699	12910699	12900699	3.00322	0.000233171
9	snp97885	13953794	13973794	13963794	3.005	0.00023084
9	snp97754	12890880	12910880	12900880	3.02525	0.000205807
9	snp97745	12823816	12843816	12833816	3.04124	0.000187857
9	snp97715	12642195	12662195	12652195	3.04367	0.000185261
9	snp97766	12996516	13016516	13006516	3.04439	0.000184498
9	snp97011	4354073	4374073	4364073	3.06841	0.000160672
9	snp97736	12820529	12840529	12830529	3.09243	0.00013975
9	snp97737	12820536	12840536	12830536	3.10478	0.000130014
9	snp97018	4355696	4375696	4365696	3.11731	0.000120789
9	snp97012	4354945	4374945	4364945	3.12483	0.000115551
9	snp97013	4355015	4375015	4365015	3.15156	9.86E-05
9	snp97742	12822239	12842239	12832239	3.17154	8.75E-05
9	snp97019	4357040	4377040	4367040	3.1791	8.36E-05
9	snp97741	12822199	12842199	12832199	3.18138	8.25E-05
9	snp97014	4355504	4375504	4365504	3.18736	7.96E-05
9	snp97744	12823780	12843780	12833780	3.1894	7.86E-05
9	snp97738	12822044	12842044	12832044	3.19432	7.63E-05
9	snp97750	12890709	12910709	12900709	3.19434	7.63E-05
9	snp97743	12823779	12843779	12833779	3.19461	7.61E-05
9	snp97751	12890758	12910758	12900758	3.19906	7.41E-05
9	snp97752	12890761	12910761	12900761	3.22008	6.52E-05
9	snp97753	12890879	12910879	12900879	3.22212	6.44E-05
9	snp97739	12822052	12842052	12832052	3.22371	6.38E-05
9	snp97015	4355505	4375505	4365505	3.30376	3.88E-05
9	snp97017	4355644	4375644	4365644	3.3043	3.87E-05
9	snp97740	12822061	12842061	12832061	3.33129	3.26E-05
9	snp97016	4355565	4375565	4365565	3.33467	3.19E-05
10	snp21938	12895010	12915010	12905010	2.22377	0.009990512
10	snp22080	14004981	14024981	14014981	2.22735	0.009847976
10	snp21553	9624162	9644162	9634162	2.22935	0.009769123
10	snp21460	8515147	8535147	8525147	2.23154	0.009683412
10	snp21940	12895172	12915172	12905172	2.2337	0.009599519
10	snp21935	12884177	12904177	12894177	2.23393	0.009590624
10	snp21939	12895152	12915152	12905152	2.23685	0.009478315
10	snp21070	2696352	2716352	2706352	2.23724	0.009463402
10	snp21583	9868022	9888022	9878022	2.23733	0.009459964
10	snp21539	9438337	9458337	9448337	2.2391	0.009392562
10	snp21457	8497914	8517914	8507914	2.24801	0.009059608
10	snp21073	2696434	2716434	2706434	2.24948	0.009005681
10	snp21071	2696429	2716429	2706429	2.25065	0.008962961
10	snp22074	14001443	14021443	14011443	2.25143	0.008934579
10	snp21456	8497778	8517778	8507778	2.25402	0.008840903
10	snp21518	9370741	9390741	9380741	2.25549	0.008788118
10	snp22082	14005652	14025652	14015652	2.25949	0.008645885
10	snp21643	10745544	10765544	10755544	2.26022	0.008620146
10	snp21538	9428581	9448581	9438581	2.26218	0.008551371
10	snp21620	10366190	10386190	10376190	2.26562	0.008431829
10	snp21523	9394014	9414014	9404014	2.2708	0.008254587
10	snp21522	9394001	9414001	9404001	2.27133	0.008236638
10	snp21674	11065555	11085555	11075555	2.27464	0.008125315
10	snp21513	9341737	9361737	9351737	2.27626	0.008071315
10	snp21455	8469316	8489316	8479316	2.28065	0.007926563
10	snp21517	9370637	9390637	9380637	2.28476	0.007793117
10	snp21458	8515064	8535064	8525064	2.28867	0.007668004
10	snp21945	12903883	12923883	12913883	2.28872	0.007666416
10	snp21946	12903903	12923903	12913903	2.28872	0.007666416
10	snp21514	9341851	9361851	9351851	2.2899	0.007629014
10	snp21672	11065528	11085528	11075528	2.29028	0.007617003
10	snp21644	10745592	10765592	10755592	2.30036	0.007304429
10	snp22073	13988293	14008293	13998293	2.30051	0.007299864
10	snp21691	11240329	11260329	11250329	2.3094	0.00703378
10	snp21554	9624297	9644297	9634297	2.32351	0.006629015
10	snp21575	9721715	9741715	9731715	2.32641	0.006548422
10	snp21459	8515089	8535089	8525089	2.33199	0.006395785
10	snp21519	9384153	9404153	9394153	2.34127	0.006148902
10	snp22075	14001447	14021447	14011447	2.3424	0.006119423
10	snp21537	9428520	9448520	9438520	2.34431	0.006069882
10	snp21593	9970022	9990022	9980022	2.34708	0.005998666
10	snp21508	9310400	9330400	9320400	2.35015	0.005920603
10	snp22078	14001652	14021652	14011652	2.35146	0.005887567
10	snp21516	9370614	9390614	9380614	2.35609	0.005772116
10	snp21688	11235096	11255096	11245096	2.35634	0.005765939
10	snp21521	9393975	9413975	9403975	2.35707	0.005747938
10	snp22549	18205421	18225421	18215421	2.35752	0.005736866
10	snp21454	8465155	8485155	8475155	2.35946	0.005689351
10	snp22079	14001684	14021684	14011684	2.36109	0.005649698
10	snp21689	11240302	11260302	11250302	2.36242	0.005617526
10	snp21613	10349879	10369879	10359879	2.36385	0.005583116
10	snp21690	11240312	11260312	11250312	2.36393	0.005581196
10	snp21618	10366034	10386034	10376034	2.36499	0.005555819
10	snp21555	9624341	9644341	9634341	2.37616	0.00529456
10	snp21452	8457905	8477905	8467905	2.38291	0.005142033
10	snp21687	11209521	11229521	11219521	2.38586	0.00507661
10	snp21619	10366043	10386043	10376043	2.38762	0.005037931
10	snp21592	9968589	9988589	9978589	2.3881	0.005027428
10	snp21461	8545363	8565363	8555363	2.39154	0.004952726
10	snp21462	8545574	8565574	8555574	2.39456	0.004887962
10	snp22067	13988038	14008038	13998038	2.3969	0.0048383
10	snp21684	11202619	11222619	11212619	2.39713	0.004833443
10	snp21673	11065548	11085548	11075548	2.39738	0.004828168
10	snp21453	8465009	8485009	8475009	2.40423	0.004685633
10	snp21584	9882895	9902895	9892895	2.40509	0.004668006
10	snp21072	2696430	2716430	2706430	2.40815	0.004605766
10	snp21586	9883036	9903036	9893036	2.41076	0.004553264
10	snp21511	9314513	9334513	9324513	2.41221	0.004524329
10	snp21574	9707002	9727002	9717002	2.41512	0.004466752
10	snp21558	9629274	9649274	9639274	2.41666	0.004436548
10	snp22076	14001479	14021479	14011479	2.41739	0.004422294
10	snp21512	9325893	9345893	9335893	2.41778	0.004414695
10	snp21686	11202645	11222645	11212645	2.41879	0.004395072
10	snp21588	9885182	9905182	9895182	2.42209	0.004331498
10	snp21587	9885142	9905142	9895142	2.42252	0.004323275
10	snp21520	9384164	9404164	9394164	2.42371	0.004300591
10	snp21556	9624372	9644372	9634372	2.42387	0.004297549
10	snp22072	13988277	14008277	13998277	2.43055	0.004172256
10	snp22068	13988261	14008261	13998261	2.43861	0.004025436
10	snp21589	9938502	9958502	9948502	2.44148	0.003974284
10	snp21616	10358342	10378342	10368342	2.44807	0.003859026
10	snp21536	9428462	9448462	9438462	2.44943	0.003835617
10	snp22077	14001482	14021482	14011482	2.45305	0.003773924
10	snp21591	9938577	9958577	9948577	2.45904	0.003673794
10	snp21685	11202636	11222636	11212636	2.47849	0.003364891
10	snp21509	9310549	9330549	9320549	2.4808	0.003329799
10	snp22556	18205694	18225694	18215694	2.48938	0.003202322
10	snp22557	18205709	18225709	18215709	2.49538	0.003115804
10	snp21614	10354549	10374549	10364549	2.49843	0.003072636
10	snp21646	10753766	10773766	10763766	2.50167	0.00302737
10	snp21615	10358331	10378331	10368331	2.51649	0.002827882
10	snp21515	9370381	9390381	9380381	2.52285	0.002745969
10	snp21585	9882927	9902927	9892927	2.53321	0.002617114
10	snp21645	10748758	10768758	10758758	2.53546	0.002589862
10	snp21510	9314432	9334432	9324432	2.54314	0.002498762
10	snp22071	13988267	14008267	13998267	2.54382	0.002490837
10	snp21572	9700645	9720645	9710645	2.55549	0.002358328
10	snp21617	10358463	10378463	10368463	2.5606	0.002302341
10	snp21647	10756825	10776825	10766825	2.56608	0.00224364
10	snp22550	18205442	18225442	18215442	2.60031	0.001906661
10	snp21557	9629110	9649110	9639110	2.60415	0.00187188
10	snp21590	9938576	9958576	9948576	2.60692	0.001847149
10	snp22551	18205447	18225447	18215447	2.61476	0.001778756
10	snp22552	18205479	18225479	18215479	2.61476	0.001778756
10	snp21561	9647864	9667864	9657864	2.61723	0.001757691
10	snp22069	13988262	14008262	13998262	2.62468	0.001695522
10	snp22553	18205607	18225607	18215607	2.64249	0.001554931
10	snp21649	10758747	10778747	10768747	2.64719	0.001519646
10	snp22070	13988263	14008263	13998263	2.64803	0.001513417
10	snp21571	9665673	9685673	9675673	2.6496	0.001501838
10	snp21559	9647808	9667808	9657808	2.652	0.001484293
10	snp21573	9706887	9726887	9716887	2.66212	0.00141235
10	snp22555	18205645	18225645	18215645	2.70587	0.001136538
10	snp21648	10758729	10778729	10768729	2.71395	0.001091354
10	snp22554	18205621	18225621	18215621	2.72216	0.001047135
10	snp21570	9665640	9685640	9675640	2.87739	0.000466364
10	snp21560	9647860	9667860	9657860	2.87999	0.000459888
10	snp21562	9647936	9667936	9657936	2.95487	0.000305552
10	snp21568	9665339	9685339	9675339	2.96096	0.000295404
10	snp21569	9665347	9685347	9675347	2.96096	0.000295404
10	snp21567	9665338	9685338	9675338	3.05225	0.00017636
10	snp21565	9665310	9685310	9675310	3.14731	0.000101136
10	snp21566	9665314	9685314	9675314	3.15254	9.80E-05
10	snp21563	9649943	9669943	9659943	3.21831	6.59E-05
10	snp21564	9660029	9680029	9670029	3.23626	5.91E-05
11	snp24177	17831014	17851014	17841014	2.24783	0.00906623
11	snp22978	1467240	1487240	1477240	2.26005	0.008626134
11	snp24083	17201371	17221371	17211371	2.26329	0.008512636
11	snp22884	1069652	1089652	1079652	2.28465	0.007796663
11	snp22900	1154513	1174513	1164513	2.29023	0.007618583
11	snp22972	1465641	1485641	1475641	2.29463	0.007480696
11	snp22894	1121767	1141767	1131767	2.30647	0.007120516
11	snp22904	1162297	1182297	1172297	2.33827	0.006227774
11	snp22790	411520	431520	421520	2.36711	0.00550537
11	snp22906	1171877	1191877	1181877	2.39062	0.004972607
11	snp22791	411795	431795	421795	2.40002	0.004772784
11	snp22895	1123664	1143664	1133664	2.40451	0.004679888
11	snp22901	1156933	1176933	1166933	2.41929	0.004385386
11	snp22973	1465664	1485664	1475664	2.4349	0.004092432
11	snp22974	1465670	1485670	1475670	2.4349	0.004092432
11	snp22975	1465672	1485672	1475672	2.43777	0.004040518
11	snp22792	411796	431796	421796	2.45202	0.003791386
11	snp22896	1126066	1146066	1136066	2.46877	0.003516218
11	snp22903	1162262	1182262	1172262	2.47906	0.003356201
11	snp22902	1161009	1181009	1171009	2.54655	0.002459249
11	snp22976	1465685	1485685	1475685	2.57876	0.002112979
11	snp22977	1465733	1485733	1475733	2.6088	0.001830534
12	snp24806	2534844	2554844	2544844	2.24379	0.009215992
12	snp24785	2481294	2501294	2491294	2.24739	0.009082437
12	snp24896	2910927	2930927	2920927	2.25429	0.008831187
12	snp24805	2534815	2554815	2544815	2.25543	0.008790268
12	snp24782	2476864	2496864	2486864	2.27078	0.008255265
12	snp24799	2522831	2542831	2532831	2.27703	0.008045759
12	snp24788	2497995	2517995	2507995	2.30132	0.007275258
12	snp24792	2500813	2520813	2510813	2.33944	0.006196908
12	snp24783	2480144	2500144	2490144	2.35215	0.005870233
12	snp24791	2499256	2519256	2509256	2.35975	0.005682278
12	snp24781	2476856	2496856	2486856	2.39782	0.004818898
12	snp24798	2510412	2530412	2520412	2.41786	0.004413138
12	snp24790	2499231	2519231	2509231	2.44249	0.003956421
12	snp24789	2499038	2519038	2509038	2.482	0.0033117
12	snp24793	2510281	2530281	2520281	2.58805	0.002021673
12	snp24794	2510285	2530285	2520285	2.6081	0.001836705
12	snp24797	2510363	2530363	2520363	2.79219	0.000731595
12	snp24796	2510345	2530345	2520345	2.87552	0.000471074
12	snp24795	2510287	2530287	2520287	2.89842	0.000416322
13	snp29133	16181772	16201772	16191772	2.2406	0.00933577
13	snp29131	16181476	16201476	16191476	2.28842	0.00767595
13	snp29132	16181615	16201615	16191615	2.31803	0.006783704
13	snp29112	16117546	16137546	16127546	2.33719	0.006256386
13	snp29127	16152816	16172816	16162816	2.35155	0.005885304
13	snp29128	16152832	16172832	16162832	2.36379	0.005584556
13	snp29113	16117644	16137644	16127644	2.43556	0.004080441
13	snp29116	16134313	16154313	16144313	2.47235	0.003459786
13	snp29115	16121881	16141881	16131881	2.48426	0.003277853
13	snp29119	16144369	16164369	16154369	2.54652	0.002459594
13	snp29126	16152631	16172631	16162631	2.54998	0.002420076
13	snp29125	16152603	16172603	16162603	2.55288	0.002387397
13	snp29117	16134404	16154404	16144404	2.58488	0.002052419
13	snp29114	16121653	16141653	16131653	2.60965	0.001823067
13	snp29118	16134434	16154434	16144434	2.64747	0.001517567
13	snp29120	16144376	16164376	16154376	2.66252	0.001409573
13	snp29121	16144380	16164380	16154380	2.66265	0.001408671
13	snp29122	16144603	16164603	16154603	2.66777	0.001373583
13	snp29124	16152571	16172571	16162571	2.80255	0.000693186
13	snp29123	16152570	16172570	16162570	2.83533	0.000583571
14	snp31183	13858422	13878422	13868422	2.22381	0.00998891
14	snp30941	13035047	13055047	13045047	2.22412	0.009976498
14	snp30729	11917311	11937311	11927311	2.22503	0.009940142
14	snp30728	11917240	11937240	11927240	2.22892	0.00978603
14	snp31167	13827738	13847738	13837738	2.23254	0.009644494
14	snp30823	12356788	12376788	12366788	2.23461	0.009564366
14	snp30944	13042991	13062991	13052991	2.24653	0.009114187
14	snp30807	12271141	12291141	12281141	2.2529	0.008881305
14	snp31011	13266377	13286377	13276377	2.25425	0.008832626
14	snp30726	11891542	11911542	11901542	2.25512	0.008801378
14	snp30985	13157721	13177721	13167721	2.25589	0.008773803
14	snp30778	12102739	12122739	12112739	2.26042	0.008613106
14	snp30777	12095618	12115618	12105618	2.26082	0.008599041
14	snp30818	12344393	12364393	12354393	2.26796	0.008351352
14	snp30773	12036651	12056651	12046651	2.2691	0.008312391
14	snp30986	13157972	13177972	13167972	2.27215	0.008208935
14	snp31066	13423149	13443149	13433149	2.27584	0.008085285
14	snp30757	11997739	12017739	12007739	2.28128	0.007905978
14	snp30984	13156757	13176757	13166757	2.28212	0.007878605
14	snp30758	12009807	12029807	12019807	2.28937	0.007645793
14	snp30752	11977367	11997367	11987367	2.28989	0.00762933
14	snp30751	11977366	11997366	11987366	2.29136	0.007582959
14	snp30750	11977365	11997365	11987365	2.29239	0.007550616
14	snp30749	11977359	11997359	11987359	2.29498	0.007469823
14	snp30989	13170622	13190622	13180622	2.29504	0.00746796
14	snp31050	13395753	13415753	13405753	2.29599	0.007438524
14	snp31041	13327797	13347797	13337797	2.29858	0.00735879
14	snp30730	11922518	11942518	11932518	2.29958	0.007328206
14	snp30946	13046490	13066490	13056490	2.29996	0.007316614
14	snp30945	13046486	13066486	13056486	2.30363	0.007205487
14	snp30997	13194645	13214645	13204645	2.31027	0.007008206
14	snp30755	11996587	12016587	12006587	2.31045	0.007002925
14	snp30756	11996614	12016614	12006614	2.31045	0.007002925
14	snp31000	13194911	13214911	13204911	2.32219	0.006665988
14	snp30822	12344611	12364611	12354611	2.32293	0.006645238
14	snp31196	13907037	13927037	13917037	2.32699	0.006532408
14	snp30821	12344596	12364596	12354596	2.32898	0.006477726
14	snp30731	11923971	11943971	11933971	2.33501	0.006314496
14	snp31042	13349709	13369709	13359709	2.33599	0.006288314
14	snp31049	13390436	13410436	13400436	2.33932	0.006200067
14	snp30825	12387044	12407044	12397044	2.34781	0.005980021
14	snp31030	13298972	13318972	13308972	2.36203	0.005626943
14	snp31190	13904783	13924783	13914783	2.36398	0.005579997
14	snp30609	10167342	10187342	10177342	2.36788	0.005487148
14	snp30999	13194752	13214752	13204752	2.36995	0.005438426
14	snp30819	12344394	12364394	12354394	2.37053	0.005424844
14	snp30998	13194741	13214741	13204741	2.37093	0.005415494
14	snp31168	13835895	13855895	13845895	2.37951	0.005218366
14	snp31043	13352376	13372376	13362376	2.38069	0.00519176
14	snp31012	13271323	13291323	13281323	2.38985	0.004989301
14	snp31048	13390435	13410435	13400435	2.39012	0.004983442
14	snp31036	13323634	13343634	13333634	2.39048	0.004975639
14	snp30608	10160062	10180062	10170062	2.39695	0.004837243
14	snp31037	13323643	13343643	13333643	2.40126	0.004746966
14	snp30806	12271048	12291048	12281048	2.40662	0.004636793
14	snp31203	13947985	13967985	13957985	2.41056	0.004557269
14	snp30753	11978498	11998498	11988498	2.41841	0.004402446
14	snp30787	12200960	12220960	12210960	2.4188	0.004394878
14	snp30739	11938973	11958973	11948973	2.42342	0.004306109
14	snp30996	13188743	13208743	13198743	2.43295	0.004128045
14	snp30754	11982435	12002435	11992435	2.43491	0.00409225
14	snp30805	12250932	12270932	12260932	2.44157	0.003972689
14	snp30820	12344406	12364406	12354406	2.44237	0.00395854
14	snp31191	13905136	13925136	13915136	2.44708	0.003876148
14	snp31085	13456524	13476524	13466524	2.46433	0.003587355
14	snp30828	12387081	12407081	12397081	2.4684	0.003522098
14	snp30841	12424338	12444338	12434338	2.46855	0.003519713
14	snp30826	12387067	12407067	12397067	2.46858	0.003519236
14	snp30827	12387077	12407077	12397077	2.46919	0.003509555
14	snp30990	13182404	13202404	13192404	2.47155	0.003472325
14	snp30829	12392142	12412142	12402142	2.47315	0.003447287
14	snp30995	13188714	13208714	13198714	2.49443	0.003129361
14	snp31065	13413066	13433066	13423066	2.49927	0.003060842
14	snp30994	13188668	13208668	13198668	2.50052	0.003043367
14	snp31205	13948148	13968148	13958148	2.50066	0.003041416
14	snp31212	13957112	13977112	13967112	2.50613	0.002966041
14	snp30614	10173527	10193527	10183527	2.51869	0.002799301
14	snp31169	13835953	13855953	13845953	2.52069	0.002773545
14	snp30991	13182461	13202461	13192461	2.52831	0.002677362
14	snp31031	13314214	13334214	13324214	2.53015	0.002654593
14	snp31182	13854921	13874921	13864921	2.53302	0.002619428
14	snp31013	13271365	13291365	13281365	2.53407	0.002606668
14	snp31073	13449363	13469363	13459363	2.55298	0.002386277
14	snp31074	13449364	13469364	13459364	2.553	0.002386053
14	snp31083	13456519	13476519	13466519	2.55656	0.002346503
14	snp30732	11928858	11948858	11938858	2.56707	0.002233181
14	snp31032	13314263	13334263	13324263	2.56808	0.002222556
14	snp31034	13314351	13334351	13324351	2.57098	0.002192304
14	snp31029	13294401	13314401	13304401	2.57568	0.002144066
14	snp30992	13182561	13202561	13192561	2.5764	0.002136762
14	snp31078	13456246	13476246	13466246	2.57803	0.00212031
14	snp31084	13456523	13476523	13466523	2.58024	0.002098187
14	snp31039	13327571	13347571	13337571	2.58364	0.00206456
14	snp31038	13327530	13347530	13337530	2.58418	0.002059265
14	snp30840	12424104	12444104	12434104	2.58583	0.00204316
14	snp31204	13948141	13968141	13958141	2.58716	0.002030263
14	snp31079	13456258	13476258	13466258	2.59703	0.001936834
14	snp31171	13838719	13858719	13848719	2.60112	0.001899276
14	snp30831	12397735	12417735	12407735	2.60178	0.001893277
14	snp30738	11938948	11958948	11948948	2.60322	0.00188025
14	snp31033	13314278	13334278	13324278	2.61037	0.001816764
14	snp31075	13450679	13470679	13460679	2.62489	0.001693798
14	snp31051	13405939	13425939	13415939	2.62512	0.001691913
14	snp31076	13450680	13470680	13460680	2.62515	0.001691667
14	snp30830	12397725	12417725	12407725	2.62619	0.001683167
14	snp30792	12221480	12241480	12231480	2.63507	0.001612159
14	snp31195	13907032	13927032	13917032	2.63609	0.00160418
14	snp31194	13907001	13927001	13917001	2.63931	0.001579227
14	snp31040	13327593	13347593	13337593	2.63958	0.001577151
14	snp31077	13450688	13470688	13460688	2.64052	0.001569942
14	snp31035	13314407	13334407	13324407	2.64909	0.001505591
14	snp31208	13956254	13976254	13966254	2.65299	0.00147711
14	snp31064	13413053	13433053	13423053	2.66029	0.001425119
14	snp30993	13182574	13202574	13192574	2.66258	0.001409157
14	snp30759	12011012	12031012	12021012	2.66259	0.001409087
14	snp30839	12424079	12444079	12434079	2.67247	0.001342078
14	snp30613	10173524	10193524	10183524	2.67318	0.001337377
14	snp31207	13951158	13971158	13961158	2.6773	0.001310391
14	snp30788	12202928	12222928	12212928	2.67765	0.001308121
14	snp31059	13406636	13426636	13416636	2.67952	0.001296057
14	snp30793	12224852	12244852	12234852	2.67979	0.001294324
14	snp31060	13411384	13431384	13421384	2.68164	0.001282503
14	snp31206	13951155	13971155	13961155	2.68355	0.001270403
14	snp30612	10173484	10193484	10183484	2.68797	0.001242801
14	snp30834	12411472	12431472	12421472	2.68824	0.001241132
14	snp30833	12404191	12424191	12414191	2.69223	0.001216718
14	snp31063	13413040	13433040	13423040	2.69637	0.001191851
14	snp31173	13847936	13867936	13857936	2.70872	0.001120408
14	snp30772	12036647	12056647	12046647	2.71329	0.001094982
14	snp30734	11928922	11948922	11938922	2.71349	0.001093882
14	snp30836	12423987	12443987	12433987	2.71541	0.001083368
14	snp31028	13281946	13301946	13291946	2.71848	0.001066748
14	snp31014	13272286	13292286	13282286	2.72132	0.001051583
14	snp30733	11928890	11948890	11938890	2.72164	0.001049887
14	snp30737	11929086	11949086	11939086	2.72279	0.001043811
14	snp31080	13456469	13476469	13466469	2.72673	0.001023239
14	snp30803	12243889	12263889	12253889	2.72738	0.001019882
14	snp30837	12424016	12444016	12434016	2.72823	0.001015506
14	snp30838	12424025	12444025	12434025	2.72839	0.001014684
14	snp31174	13851600	13871600	13861600	2.72963	0.001008336
14	snp31170	13838714	13858714	13848714	2.73051	0.001003853
14	snp31192	13905153	13925153	13915153	2.73405	0.000986005
14	snp30835	12411646	12431646	12421646	2.73438	0.000984356
14	snp31172	13842577	13862577	13852577	2.73851	0.000963932
14	snp30765	12025500	12045500	12035500	2.74379	0.000938388
14	snp31193	13906918	13926918	13916918	2.74557	0.000929917
14	snp31175	13854112	13874112	13864112	2.74707	0.000922834
14	snp31176	13854119	13874119	13864119	2.75039	0.000907332
14	snp30736	11929057	11949057	11939057	2.75543	0.000884257
14	snp30735	11929043	11949043	11939043	2.75761	0.000874443
14	snp30795	12229413	12249413	12239413	2.76126	0.000858237
14	snp31062	13412913	13432913	13422913	2.76209	0.000854591
14	snp30794	12229408	12249408	12239408	2.7628	0.000851483
14	snp31061	13411386	13431386	13421386	2.77474	0.00080075
14	snp30804	12250922	12270922	12260922	2.7843	0.000762152
14	snp31211	13956989	13976989	13966989	2.7862	0.000754687
14	snp30791	12212503	12232503	12222503	2.79757	0.000711411
14	snp30796	12229803	12249803	12239803	2.80624	0.000679961
14	snp30832	12404179	12424179	12414179	2.81102	0.000663175
14	snp30760	12017880	12037880	12027880	2.83218	0.000593363
14	snp30802	12237810	12257810	12247810	2.84045	0.000567974
14	snp31082	13456497	13476497	13466497	2.84829	0.000544835
14	snp30790	12202987	12222987	12212987	2.84897	0.00054287
14	snp31081	13456496	13476496	13466496	2.85373	0.000529296
14	snp30762	12018087	12038087	12028087	2.86896	0.000487945
14	snp30763	12018091	12038091	12028091	2.86927	0.000487135
14	snp31027	13280785	13300785	13290785	2.86929	0.000487083
14	snp31177	13854121	13874121	13864121	2.87193	0.000480239
14	snp31209	13956944	13976944	13966944	2.87939	0.000461375
14	snp30770	12036575	12056575	12046575	2.88559	0.000446223
14	snp30771	12036580	12056580	12046580	2.88559	0.000446223
14	snp30789	12202934	12222934	12212934	2.89641	0.00042088
14	snp30800	12233841	12253841	12243841	2.8997	0.000413443
14	snp30764	12018131	12038131	12028131	2.91329	0.000383995
14	snp31058	13406564	13426564	13416564	2.91421	0.000382074
14	snp31052	13406089	13426089	13416089	2.91932	0.000371563
14	snp31210	13956977	13976977	13966977	2.91991	0.000370367
14	snp31053	13406100	13426100	13416100	2.92747	0.000355354
14	snp31057	13406387	13426387	13416387	2.93068	0.000349152
14	snp30766	12034948	12054948	12044948	2.9372	0.000336864
14	snp31056	13406386	13426386	13416386	2.94255	0.000327082
14	snp30769	12036574	12056574	12046574	2.95306	0.00030863
14	snp30761	12017914	12037914	12027914	2.95861	0.000299282
14	snp31180	13854864	13874864	13864864	2.97267	0.000276766
14	snp31181	13854865	13874865	13864865	2.97267	0.000276766
14	snp30768	12035195	12055195	12045195	2.98883	0.000252839
14	snp30798	12233832	12253832	12243832	2.99368	0.000246044
14	snp30797	12229836	12249836	12239836	3.03201	0.000198031
14	snp30767	12034986	12054986	12044986	3.05087	0.000177764
14	snp31054	13406135	13426135	13416135	3.0595	0.000169152
14	snp31016	13273975	13293975	13283975	3.06408	0.000164742
14	snp30801	12237700	12257700	12247700	3.07834	0.00015169
14	snp31015	13272291	13292291	13282291	3.08805	0.000143364
14	snp31178	13854568	13874568	13864568	3.10922	0.000126672
14	snp31055	13406347	13426347	13416347	3.1157	0.000121939
14	snp31179	13854687	13874687	13864687	3.12634	0.000114525
14	snp30799	12233838	12253838	12243838	3.14848	0.000100434
14	snp31017	13274097	13294097	13284097	3.15742	9.52E-05
14	snp31018	13276180	13296180	13286180	3.16618	9.04E-05
14	snp31026	13280766	13300766	13290766	3.18423	8.11E-05
14	snp31025	13280729	13300729	13290729	3.25171	5.37E-05
14	snp31024	13280549	13300549	13290549	3.27468	4.66E-05
14	snp31019	13280327	13300327	13290327	3.30396	3.88E-05
14	snp31020	13280372	13300372	13290372	3.38231	2.35E-05
14	snp31021	13280380	13300380	13290380	3.42001	1.84E-05
14	snp31023	13280527	13300527	13290527	3.53681	8.46E-06
14	snp31022	13280520	13300520	13290520	3.55527	7.46E-06
15	snp32615	10007428	10027428	10017428	2.22567	0.009914642
15	snp32607	10005607	10025607	10015607	2.23024	0.009734211
15	snp32628	10045948	10065948	10055948	2.23246	0.009647602
15	snp32958	11419928	11439928	11429928	2.23916	0.009390284
15	snp32584	9897097	9917097	9907097	2.23965	0.009371703
15	snp32613	10007305	10027305	10017305	2.24087	0.00932558
15	snp32668	10191534	10211534	10201534	2.25103	0.008949124
15	snp32957	11419867	11439867	11429867	2.26043	0.008612754
15	snp32722	10492898	10512898	10502898	2.26975	0.008290247
15	snp32805	10789007	10809007	10799007	2.27129	0.008237991
15	snp32589	9898666	9918666	9908666	2.27766	0.008024902
15	snp32724	10507516	10527516	10517516	2.28265	0.007861377
15	snp32683	10262101	10282101	10272101	2.28876	0.007665145
15	snp32565	9807878	9827878	9817878	2.29388	0.007504043
15	snp32710	10460287	10480287	10470287	2.30299	0.007224758
15	snp32711	10460314	10480314	10470314	2.30323	0.007217526
15	snp32676	10255524	10275524	10265524	2.30632	0.007124982
15	snp32605	9991013	10011013	10001013	2.31003	0.007015253
15	snp32606	9993889	10013889	10003889	2.31761	0.00679569
15	snp32973	11440897	11460897	11450897	2.32102	0.006698912
15	snp32629	10045967	10065967	10055967	2.34074	0.006162771
15	snp32689	10339795	10359795	10349795	2.351	0.005899149
15	snp32670	10196182	10216182	10206182	2.35266	0.00585745
15	snp32795	10719193	10739193	10729193	2.35637	0.005765199
15	snp32580	9894120	9914120	9904120	2.37285	0.005370816
15	snp32583	9897022	9917022	9907022	2.37856	0.005239873
15	snp32631	10056891	10076891	10066891	2.37932	0.005222661
15	snp32662	10176240	10196240	10186240	2.38021	0.005202568
15	snp32721	10483282	10503282	10493282	2.39045	0.004976289
15	snp32667	10176408	10196408	10186408	2.40662	0.004636793
15	snp32581	9894342	9914342	9904342	2.41179	0.004532693
15	snp32661	10176229	10196229	10186229	2.41512	0.004466752
15	snp32586	9897266	9917266	9907266	2.41632	0.0044432
15	snp32664	10176372	10196372	10186372	2.41688	0.004432248
15	snp32582	9897009	9917009	9907009	2.41792	0.004411971
15	snp32806	10789018	10809018	10799018	2.41983	0.004374947
15	snp32959	11426531	11446531	11436531	2.42554	0.004265914
15	snp32712	10468265	10488265	10478265	2.43085	0.004166706
15	snp32713	10468267	10488267	10478267	2.43377	0.004113036
15	snp32630	10045968	10065968	10055968	2.43378	0.004112853
15	snp32665	10176388	10196388	10186388	2.43594	0.004073552
15	snp32663	10176241	10196241	10186241	2.44289	0.003949367
15	snp32585	9897241	9917241	9907241	2.445	0.003912342
15	snp32723	10507485	10527485	10517485	2.45304	0.003774094
15	snp32709	10460285	10480285	10470285	2.46479	0.003579925
15	snp32632	10057763	10077763	10067763	2.46608	0.003559164
15	snp32682	10262074	10282074	10272074	2.46855	0.003519713
15	snp32677	10255537	10275537	10265537	2.47608	0.003401855
15	snp32681	10261868	10281868	10271868	2.48418	0.003279046
15	snp32680	10261866	10281866	10271866	2.48447	0.003274724
15	snp32656	10147953	10167953	10157953	2.48594	0.003252895
15	snp32960	11426568	11446568	11436568	2.48788	0.003224287
15	snp32616	10016943	10036943	10026943	2.49184	0.003166592
15	snp32698	10355346	10375346	10365346	2.49234	0.003159374
15	snp32794	10719181	10739181	10729181	2.49985	0.003052723
15	snp32678	10256559	10276559	10266559	2.50016	0.003048391
15	snp32634	10064317	10084317	10074317	2.51853	0.002801371
15	snp32635	10064342	10084342	10074342	2.51853	0.002801371
15	snp32610	10005819	10025819	10015819	2.53075	0.002647207
15	snp32609	10005814	10025814	10015814	2.53083	0.002646223
15	snp32608	10005813	10025813	10015813	2.5321	0.002630654
15	snp32962	11426751	11446751	11436751	2.53386	0.002609215
15	snp32611	10005821	10025821	10015821	2.53683	0.002573394
15	snp32612	10005827	10025827	10015827	2.53683	0.002573394
15	snp32778	10671008	10691008	10681008	2.5374	0.002566571
15	snp32696	10350395	10370395	10360395	2.54516	0.002475287
15	snp32620	10023619	10043619	10033619	2.54565	0.002469622
15	snp32679	10256578	10276578	10266578	2.54593	0.002466391
15	snp32779	10685557	10705557	10695557	2.54873	0.002434286
15	snp32666	10176390	10196390	10186390	2.55075	0.00241136
15	snp32714	10478626	10498626	10488626	2.55319	0.002383927
15	snp32961	11426723	11446723	11436723	2.55618	0.002350697
15	snp32697	10355303	10375303	10365303	2.5573	0.002338357
15	snp32636	10072576	10092576	10082576	2.55825	0.002327937
15	snp32645	10118041	10138041	10128041	2.57009	0.002201548
15	snp32720	10483265	10503265	10493265	2.57372	0.002164064
15	snp32719	10483202	10503202	10493202	2.5777	0.002123631
15	snp32785	10689736	10709736	10699736	2.58866	0.002015805
15	snp32691	10341985	10361985	10351985	2.60103	0.001900095
15	snp32807	10789183	10809183	10799183	2.61055	0.001815191
15	snp32633	10060728	10080728	10070728	2.61243	0.001798838
15	snp32648	10135497	10155497	10145497	2.61301	0.00179382
15	snp32784	10689445	10709445	10699445	2.6176	0.001754555
15	snp32692	10342121	10362121	10352121	2.6257	0.001687167
15	snp32693	10342128	10362128	10352128	2.6265	0.001680641
15	snp32619	10023608	10043608	10033608	2.62685	0.001677793
15	snp32627	10032572	10052572	10042572	2.63103	0.001644119
15	snp32618	10017086	10037086	10027086	2.63549	0.001608869
15	snp32735	10591179	10611179	10601179	2.65331	0.001474795
15	snp32783	10687824	10707824	10697824	2.65333	0.001474651
15	snp32817	10797147	10817147	10807147	2.6633	0.001404172
15	snp32690	10340049	10360049	10350049	2.66675	0.001380509
15	snp32743	10610281	10630281	10620281	2.66704	0.001378537
15	snp32655	10147883	10167883	10157883	2.67879	0.001300755
15	snp32746	10616813	10636813	10626813	2.68714	0.001247942
15	snp32646	10122874	10142874	10132874	2.68727	0.001247135
15	snp32747	10633483	10653483	10643483	2.69111	0.001223526
15	snp32793	10705649	10725649	10715649	2.69456	0.001202665
15	snp32639	10088622	10108622	10098622	2.69529	0.001198293
15	snp32736	10602717	10622717	10612717	2.69585	0.001194948
15	snp32734	10567961	10587961	10577961	2.69656	0.001190721
15	snp32745	10616791	10636791	10626791	2.69769	0.001184021
15	snp32642	10095418	10115418	10105418	2.70073	0.001166166
15	snp32641	10095379	10115379	10105379	2.70177	0.001160115
15	snp32695	10348252	10368252	10358252	2.71184	0.001102992
15	snp32727	10551965	10571965	10561965	2.71275	0.001097959
15	snp32718	10478851	10498851	10488851	2.71303	0.001096414
15	snp32644	10101060	10121060	10111060	2.71512	0.00108495
15	snp32638	10086737	10106737	10096737	2.71754	0.001071812
15	snp32816	10793452	10813452	10803452	2.7375	0.00096889
15	snp32812	10792114	10812114	10802114	2.739	0.000961535
15	snp32647	10123121	10143121	10133121	2.7428	0.000943129
15	snp32744	10610440	10630440	10620440	2.74761	0.000920296
15	snp32626	10028286	10048286	10038286	2.74765	0.000920109
15	snp32808	10789811	10809811	10799811	2.74859	0.000915707
15	snp32654	10147861	10167861	10157861	2.75415	0.000890065
15	snp32637	10079035	10099035	10089035	2.76058	0.000861235
15	snp32810	10791464	10811464	10801464	2.76844	0.000827161
15	snp32815	10793448	10813448	10803448	2.76972	0.000821731
15	snp32786	10703322	10723322	10713322	2.77125	0.000815283
15	snp32715	10478814	10498814	10488814	2.77558	0.000797288
15	snp32809	10790116	10810116	10800116	2.77764	0.000788855
15	snp32716	10478816	10498816	10488816	2.77831	0.00078613
15	snp32792	10705591	10725591	10715591	2.78239	0.000769723
15	snp32625	10028274	10048274	10038274	2.78694	0.000751799
15	snp32643	10100849	10120849	10110849	2.80611	0.000680423
15	snp32622	10028125	10048125	10038125	2.8089	0.000670572
15	snp32623	10028135	10048135	10038135	2.81286	0.000656816
15	snp32617	10016995	10036995	10026995	2.81526	0.000648607
15	snp32789	10703539	10723539	10713539	2.81804	0.000639216
15	snp32694	10348188	10368188	10358188	2.82042	0.000631276
15	snp32790	10703552	10723552	10713552	2.82269	0.000623788
15	snp32621	10023689	10043689	10033689	2.83213	0.00059352
15	snp32811	10792108	10812108	10802108	2.85173	0.00053496
15	snp32791	10705464	10725464	10715464	2.85191	0.000534448
15	snp32814	10793441	10813441	10803441	2.8528	0.000531923
15	snp32717	10478845	10498845	10488845	2.85365	0.000529521
15	snp32624	10028229	10048229	10038229	2.86007	0.000511703
15	snp32653	10135675	10155675	10145675	2.86549	0.000497094
15	snp32787	10703364	10723364	10713364	2.8741	0.000474679
15	snp32728	10551967	10571967	10561967	2.87418	0.000474475
15	snp32788	10703370	10723370	10713370	2.87739	0.000466364
15	snp32813	10792118	10812118	10802118	2.90345	0.000405114
15	snp32640	10088772	10108772	10098772	2.90809	0.000395025
15	snp32742	10610241	10630241	10620241	2.92134	0.000367483
15	snp32752	10634204	10654204	10644204	2.93166	0.000347279
15	snp32748	10633494	10653494	10643494	2.94521	0.000322317
15	snp32749	10633519	10653519	10643519	2.9466	0.000319853
15	snp32777	10670942	10690942	10680942	2.95116	0.000311893
15	snp32649	10135537	10155537	10145537	2.96069	0.000295847
15	snp32780	10685860	10705860	10695860	2.96202	0.00029367
15	snp32782	10686069	10706069	10696069	2.97042	0.00028026
15	snp32733	10558657	10578657	10568657	2.99702	0.000241463
15	snp32652	10135674	10155674	10145674	3.01425	0.000219072
15	snp32753	10647046	10667046	10657046	3.01941	0.000212753
15	snp32650	10135624	10155624	10145624	3.02723	0.0002035
15	snp32781	10686044	10706044	10696044	3.03585	0.000193737
15	snp32729	10558390	10578390	10568390	3.05619	0.000172408
15	snp32776	10670791	10690791	10680791	3.0651	0.000163774
15	snp32731	10558417	10578417	10568417	3.06559	0.000163312
15	snp32730	10558394	10578394	10568394	3.06757	0.000161454
15	snp32732	10558497	10578497	10568497	3.07953	0.000150646
15	snp32737	10602854	10622854	10612854	3.08275	0.000147854
15	snp32651	10135661	10155661	10145661	3.08663	0.000144554
15	snp32741	10603528	10623528	10613528	3.10831	0.00012735
15	snp32738	10602871	10622871	10612871	3.11133	0.000125112
15	snp32740	10602892	10622892	10612892	3.12835	0.000113173
15	snp32751	10634145	10654145	10644145	3.14835	0.000100512
15	snp32750	10634126	10654126	10644126	3.14952	9.98E-05
15	snp32774	10665020	10685020	10675020	3.22053	6.50E-05
15	snp32773	10665019	10685019	10675019	3.2328	6.03E-05
15	snp32739	10602882	10622882	10612882	3.2492	5.45E-05
15	snp32775	10665183	10685183	10675183	3.27011	4.79E-05
15	snp32760	10656793	10676793	10666793	3.34066	3.07E-05
15	snp32759	10656724	10676724	10666724	3.35786	2.75E-05
15	snp32754	10647057	10667057	10657057	3.38219	2.36E-05
15	snp32758	10648045	10668045	10658045	3.43939	1.62E-05
15	snp32757	10647951	10667951	10657951	3.50295	1.06E-05
15	snp32766	10656959	10676959	10666959	3.61491	4.94E-06
15	snp32755	10647915	10667915	10657915	3.64958	3.88E-06
15	snp32767	10660725	10680725	10670725	3.69094	2.89E-06
15	snp32756	10647920	10667920	10657920	3.70139	2.69E-06
15	snp32761	10656807	10676807	10666807	3.7819	1.50E-06
15	snp32764	10656938	10676938	10666938	3.82526	1.09E-06
15	snp32770	10661750	10681750	10671750	3.89518	6.45E-07
15	snp32772	10664987	10684987	10674987	3.8959	6.41E-07
15	snp32763	10656921	10676921	10666921	3.8979	6.32E-07
15	snp32771	10664944	10684944	10674944	3.91683	5.47E-07
15	snp32769	10661732	10681732	10671732	3.95835	3.98E-07
15	snp32765	10656939	10676939	10666939	3.97753	3.43E-07
15	snp32768	10661696	10681696	10671696	3.98993	3.12E-07
15	snp32762	10656829	10676829	10666829	3.99805	2.93E-07
[truncated: 146 more rows]
