# Supplementary material for: Identifying Genetic Differences Between Dongxiang Blue-Shelled and White Leghorn Chickens Using Sequencing Data
Source: G3 (Bethesda). 2017 Nov 29;8(2):469–76. doi: 10.1534/g3.117.300382 (PMC5919749; doi:10.1534/g3.117.300382)
Supplement: Supplementary file 1 [file 469FileS1.zip › The_results_of_XPEHH/green_QTL_by_XPEHH.txt]

2	1091836	1112272			Chr.2	Animal QTLdb	Production_Association	1078141	1140612	62471	QTL_ID=17166;Name=Body weight (49 days);Abbrev=BW;PUBMED_ID=22497307;trait_ID=2172;trait=Body weight (49 days);FlankMarkers;VTO_name=body mass;CMO_name=body weight;Map_Type=Linkage;Model=Mendelian;peak_cM=1.7;Significance=Significant;P-value=0.0052;gene_ID=420385;gene_IDsrc=NCBIgene
2	1091836	1112272			Chr.2	Animal QTLdb	Production_Association	1078141	1140612	62471	QTL_ID=17167;Name=Body weight (63 days);Abbrev=BW;PUBMED_ID=22497307;trait_ID=2154;trait=Body weight (63 days);FlankMarkers;VTO_name=body mass;CMO_name=body weight;Map_Type=Linkage;Model=Mendelian;peak_cM=1.7;Significance=Significant;P-value=0.0307;gene_ID=420385;gene_IDsrc=NCBIgene
2	1091836	1112272			Chr.2	Animal QTLdb	Production_Association	1078141	1140612	62471	QTL_ID=17168;Name=Body weight (77 days);Abbrev=BW;PUBMED_ID=22497307;trait_ID=2156;trait=Body weight (77 days);FlankMarkers;VTO_name=body mass;CMO_name=body weight;Map_Type=Linkage;Model=Mendelian;peak_cM=1.7;Significance=Significant;P-value=0.0336;gene_ID=420385;gene_IDsrc=NCBIgene
2	1091836	1112272			Chr.2	Animal QTLdb	Production_Association	1078141	1140612	62471	QTL_ID=17169;Name=Body weight (91 days);Abbrev=BW;PUBMED_ID=22497307;trait_ID=2249;trait=Body weight (91 days);FlankMarkers;VTO_name=body mass;CMO_name=body weight;Map_Type=Linkage;Model=Mendelian;peak_cM=1.7;Significance=Significant;P-value=0.0124;gene_ID=420385;gene_IDsrc=NCBIgene
2	1091836	1112272			Chr.2	Animal QTLdb	Production_Association	1078141	1140612	62471	QTL_ID=17170;Name=Body weight (119 days);Abbrev=BW;PUBMED_ID=22497307;trait_ID=2250;trait=Body weight (119 days);FlankMarkers;VTO_name=body mass;CMO_name=body weight;Map_Type=Linkage;Model=Mendelian;peak_cM=1.7;Significance=Significant;P-value=0.0036;gene_ID=420385;gene_IDsrc=NCBIgene
2	1091836	1112272			Chr.2	Animal QTLdb	Production_Association	1078141	1140612	62471	QTL_ID=17171;Name=Age at first egg;Abbrev=AFE;PUBMED_ID=22497307;trait_ID=2001;trait=Age at first egg;FlankMarkers;VTO_name=onset of fertility;CMO_name=maternal age at first egg production;Map_Type=Linkage;Model=Mendelian;peak_cM=1.7;Significance=Significant;P-value=0.0116;gene_ID=420385;gene_IDsrc=NCBIgene
2	1091836	1112272			Chr.2	Animal QTLdb	Production_Association	1078141	1140612	62471	QTL_ID=17172;Name=Body weight (day of first egg);Abbrev=BW;PUBMED_ID=22497307;trait_ID=2269;trait=Body weight (day of first egg);FlankMarkers;VTO_name=body mass;CMO_name=body weight;Map_Type=Linkage;Model=Mendelian;peak_cM=1.7;Significance=Significant;P-value=0.0177;gene_ID=420385;gene_IDsrc=NCBIgene
2	1091836	1112272			Chr.2	Animal QTLdb	Production_Association	1078141	1140612	62471	QTL_ID=17173;Name=Egg number;Abbrev=EN;PUBMED_ID=22497307;trait_ID=2004;trait=Egg number;FlankMarkers;VTO_name=egg quantity;CMO_name=egg number, fowl;Map_Type=Linkage;Model=Mendelian;peak_cM=1.7;P-value=0.0008;gene_ID=420385;gene_IDsrc=NCBIgene
2	1091836	1112272			Chr.2	Animal QTLdb	Production_Association	1078141	1140612	62471	QTL_ID=17174;Name=Egg number;Abbrev=EN;PUBMED_ID=22497307;trait_ID=2004;trait=Egg number;FlankMarkers;VTO_name=egg quantity;CMO_name=egg number, fowl;Map_Type=Linkage;Model=Mendelian;peak_cM=1.7;Significance=Significant;P-value=0.0094;gene_ID=420385;gene_IDsrc=NCBIgene
2	1091836	1112272			Chr.2	Animal QTLdb	Production_Association	1078141	1140612	62471	QTL_ID=17175;Name=Egg number;Abbrev=EN;PUBMED_ID=22497307;trait_ID=2004;trait=Egg number;FlankMarkers;VTO_name=egg quantity;CMO_name=egg number, fowl;Map_Type=Linkage;Model=Epistatic;peak_cM=1.7;Significance=Significant;P-value=0.0446;gene_ID=420385;gene_IDsrc=NCBIgene
2	1091836	1112272			Chr.2	Animal QTLdb	Production_Association	1078141	1140612	62471	QTL_ID=17176;Name=Egg number;Abbrev=EN;PUBMED_ID=22497307;trait_ID=2004;trait=Egg number;FlankMarkers;VTO_name=egg quantity;CMO_name=egg number, fowl;Map_Type=Linkage;Model=Mendelian;peak_cM=1.7;Significance=Significant;P-value=0.0240;gene_ID=420385;gene_IDsrc=NCBIgene
2	1091836	1112272			Chr.2	Animal QTLdb	Production_Association	1078141	1140612	62471	QTL_ID=17177;Name=Egg number;Abbrev=EN;PUBMED_ID=22497307;trait_ID=2004;trait=Egg number;FlankMarkers;VTO_name=egg quantity;CMO_name=egg number, fowl;Map_Type=Linkage;Model=Mendelian;peak_cM=1.7;Significance=Significant;P-value=0.0177;gene_ID=420385;gene_IDsrc=NCBIgene
2	17705928	17726303			Chr.2	Animal QTLdb	Production_QTL	17667261	17729732	62471	QTL_ID=1875;Name=Pectoralis major percent;Abbrev=PECMAJP;PUBMED_ID=16615342;trait_ID=2224;trait=Pectoralis major percent;FlankMarkers;VTO_name=pectoralis muscle size trait;PTO_name=pectoralis major percentage;Map_Type=Linkage;Model=Imprinted;Test_Base=Chromosome-wise;peak_cM=74.1;Significance=Significant;P-value=<0.05;Variance=2.30
15	2216596	2236596			Chr.15	Animal QTLdb	Production_QTL	2216016	2388961	172945	QTL_ID=12444;Name=Abdominal fat percentage;Abbrev=ABFP;PUBMED_ID=15049477;trait_ID=2168;trait=Abdominal fat percentage;FlankMarkers=MCW0031,MCW0226;VTO_name=abdominal fat pad mass;CMO_name=abdominal fat pad weight to body weight ratio;Map_Type=Linkage;Model=n/a;Test_Base=Genome-wise;Significance=Suggestive;P-value=<0.20;F-Stat=2.07
27	3194034	3242866			Chr.27	Animal QTLdb	Production_QTL	3162659	3493381	330722	QTL_ID=6780;Name=Femur bone mineral density;Abbrev=FBMD;PUBMED_ID=17181401;trait_ID=2160;trait=Femur bone mineral density;breed=leghorn,Red Junglefowl;FlankMarkers=ABR0023,MCW0328;VTO_name=femur mineral mass;CMO_name=bone mineral density;Map_Type=Linkage;Model=n/a;Test_Base=Genome-wise;Significance=Suggestive;LOD-score=4.1;P-value=<0.20;F-Stat=4.8;Variance=0.06;Dominance_Effect=-20;Additive_Effec…
27	3194034	3242866			Chr.27	Animal QTLdb	Production_QTL	3162659	3493381	330722	QTL_ID=6781;Name=Femur bone mineral density;Abbrev=FBMD;PUBMED_ID=17181401;trait_ID=2160;trait=Femur bone mineral density;breed=leghorn,Red Junglefowl;FlankMarkers=ABR0023,MCW0328;VTO_name=femur mineral mass;CMO_name=bone mineral density;Map_Type=Linkage;Model=n/a;Test_Base=Genome-wise;Significance=Suggestive;LOD-score=4.1;P-value=<0.20;F-Stat=4.8;Variance=0.06;Dominance_Effect=-60;Additive_Effec…
4	90189702	90209707			Chr.4	Animal QTLdb	Production_Association	89723098	90216835	493737	QTL_ID=13639;Name=Abdominal fat weight;Abbrev=AF;PUBMED_ID=20952696;trait_ID=2041;trait=Abdominal fat weight;FlankMarkers;VTO_name=abdominal fat pad mass;CMO_name=abdominal fat pad weight;Map_Type=Linkage;Model=Mendelian;peak_cM=256.4;Significance=Significant;P-value=0.0113;gene_ID=374015;gene_IDsrc=NCBIgene
15	2216596	2236596			Chr.15	Animal QTLdb	Health_QTL	2216016	2798507	582491	QTL_ID=2336;Name=Antibody titer to LPS antigen;Abbrev=ABLPS;PUBMED_ID=16368139;trait_ID=2271;trait=Antibody titer to LPS antigen;FlankMarkers=LEI0083,MCW0031;VTO_name=blood immunoglobulin amount;CMO_name=antibody titer;Map_Type=Linkage;Test_Base=Genome-wise;peak_cM=6;Significance=Suggestive;P-value=<0.2
27	3788526	3808526			Chr.27	Animal QTLdb	Production_QTL	3493381	4104720	611339	QTL_ID=2411;Name=Thigh weight;Abbrev=TWT;PUBMED_ID=ISU0027;trait_ID=2059;trait=Thigh weight;FlankMarkers=ROS0071;VTO_name=hindlimb mass;PTO_name=thigh weight;Map_Type=Linkage;Test_Base=Genome-wise;peak_cM=48;Significance=Significant;P-value=<0.05
27	3788526	3808526			Chr.27	Animal QTLdb	Production_QTL	3493381	4104720	611339	QTL_ID=2412;Name=Wing weight;Abbrev=WINGWT;PUBMED_ID=ISU0027;trait_ID=2061;trait=Wing weight;FlankMarkers=ROS0071;VTO_name=forelimb mass;PTO_name=wing weight;CMO_name=wing weight;Map_Type=Linkage;Test_Base=Genome-wise;peak_cM=48;Significance=Significant;P-value=<0.05
27	3788526	3808526			Chr.27	Animal QTLdb	Production_QTL	3493381	4104720	611339	QTL_ID=7159;Name=Body weight (35 days);Abbrev=BW;PUBMED_ID=19170675;trait_ID=2151;trait=Body weight (35 days);FlankMarkers=MCW0328,ADL0376;VTO_name=body mass;CMO_name=body weight;Map_Type=Linkage;Model=Mendelian;Test_Base=Genome-wise;peak_cM=55.8;Significance=Suggestive;F-Stat=9.0;Variance=2.08;Additive_Effect=21.52
27	3788526	3808526			Chr.27	Animal QTLdb	Production_QTL	3493381	4104720	611339	QTL_ID=17137;Name=Carcass ash content, dry matter basis;Abbrev=CACDM;PUBMED_ID=22497237;trait_ID=2314;trait=Carcass ash content, dry matter basis;FlankMarkers=MCW0328,ADL0376;PTO_name=dressed carcass ash content;Map_Type=Linkage;Model=Mendelian;Test_Base=Genome-wise;peak_cM=57.2;Significance=Significant;P-value=<0.05;F-Stat=6.79
27	3788526	3808526			Chr.27	Animal QTLdb	Production_QTL	3493381	4104720	611339	QTL_ID=15595;Name=Shank weight percentage;Abbrev=SHKP;PUBMED_ID=20880336;trait_ID=2235;trait=Shank weight percentage;FlankMarkers=MCW0328,ADL0376;VTO_name=tarsometatarsus morphology trait;Map_Type=Linkage;Model=Mendelian;Test_Base=Genome-wise;peak_cM=57.5;Significance=Suggestive;F-Stat=6.86
27	3788526	3808526			Chr.27	Animal QTLdb	Production_QTL	3493381	4104720	611339	QTL_ID=3360;Name=Intramuscular fat;Abbrev=IF;PUBMED_ID=16194525;trait_ID=2127;trait=Intramuscular fat;FlankMarkers=MCW0328,ADL0376;VTO_name=intramuscular adipose amount;PTO_name=intramuscular fat content;CMO_name=intramuscular fat weight;Map_Type=Linkage;peak_cM=58.4;Significance=Significant;P-value=0.036;F-Stat=1.750
27	3788526	3808526			Chr.27	Animal QTLdb	Production_QTL	3493381	4104720	611339	QTL_ID=2408;Name=Body weight;Abbrev=BW;PUBMED_ID=15147389;trait_ID=2042;trait=Body weight;FlankMarkers=ADL0376;VTO_name=body mass;CMO_name=body weight;Map_Type=Linkage;Test_Base=Genome-wise;peak_cM=60;Significance=Significant;P-value=<0.05
27	3788526	3808526			Chr.27	Animal QTLdb	Production_QTL	3383067	4104720	721653	QTL_ID=17105;Name=Drumstick and thigh weight;Abbrev=DRTHW;PUBMED_ID=22497436;trait_ID=2227;trait=Drumstick and thigh weight;breed=leghorn,New Hampshire Red;FlankMarkers=ADL0376;VTO_name=hindlimb mass;PTO_name=leg weight;Map_Type=Linkage;Model=Mendelian;Test_Base=Genome-wise;peak_cM=57.9;Significance=Significant;P-value=<0.01;F-Stat=16.12;Variance=13.8;Dominance_Effect=-8.4;Additive_Effect=25.0
1	168744495	168764519			Chr.1	Animal QTLdb	Production_QTL	168053642	168970960	917318	QTL_ID=24942;Name=Yolk weight;Abbrev=YW;PUBMED_ID=24628796;trait_ID=2126;trait=Yolk weight;FlankMarkers=rs13552721,rs13971486,rs13972331;PTO_name=egg yolk weight;CMO_name=egg yolk weight, fowl;Map_Type=Genome;Model=Mendelian;Test_Base=-;peak_cM=493.79;Significance=Significant;P-value=0.008;Variance=2.47
5	6201147	6221158			Chr.5	Animal QTLdb	Production_QTL	6015973	6989037	973064	QTL_ID=64537;Name=Feed intake;Abbrev=FI;PUBMED_ID=26552583;trait_ID=2040;trait=Feed intake;FlankMarkers=rs14351333,rs315684001,rs16459805;CMO_name=food intake rate;Map_Type=Genome;Model=Mendelian;Test_Base=-;Significance=Significant;Variance=1.44
14	5777271	5797271			Chr.14	Animal QTLdb	Production_Association	5002095	5998846	996751	QTL_ID=64519;Name=Body weight (36 days);Abbrev=BW;PUBMED_ID=26552583;trait_ID=2359;trait=Body weight (36 days);FlankMarkers=rs13531939,rs14073523,rs13532415;VTO_name=body mass;CMO_name=body weight;Map_Type=Genome;Model=Mendelian;Test_Base=-;Significance=Significant;Variance=0.99
14	5799566	5819606			Chr.14	Animal QTLdb	Production_Association	5002095	5998846	996751	QTL_ID=64519;Name=Body weight (36 days);Abbrev=BW;PUBMED_ID=26552583;trait_ID=2359;trait=Body weight (36 days);FlankMarkers=rs13531939,rs14073523,rs13532415;VTO_name=body mass;CMO_name=body weight;Map_Type=Genome;Model=Mendelian;Test_Base=-;Significance=Significant;Variance=0.99
