# Supplementary material for: Identifying Genetic Differences Between Dongxiang Blue-Shelled and White Leghorn Chickens Using Sequencing Data
Source: G3 (Bethesda). 2017 Nov 29;8(2):469–76. doi: 10.1534/g3.117.300382 (PMC5919749; doi:10.1534/g3.117.300382)
Supplement: Supplementary file 1 [file 469FileS1.zip › The_results_of_XPEHH/individual.xlsx]

## Sheet: 库4绿壳
总序号	鸡号
1	4
2	9
3	11
4	15
5	18
6	23
7	26
8	34
9	51
10	52
11	60
12	63
13	69
14	70
15	71
16	77
17	88
18	92
19	95
20	102
21	103
22	104
23	109
24	112
25	113
26	115
27	124
28	125
29	127
30	131
31	133
32	135
33	136
34	138
35	141
36	145
37	146
38	150
39	159
40	165
41	167
42	169
43	170
44	172
45	173
46	175
47	181
48	182
49	184
50	185
51	186
52	187
53	189
54	190
55	195
56	196
57	197
58	205
59	206
60	209
61	210
62	213
63	214
64	217
65	220
66	222
67	224
68	226
69	230
70	233
71	241
72	243
73	245
74	246
75	247
76	251
77	267
78	268
79	271
80	276
81	278
82	284
83	285
84	286
85	292
86	296
87	297
88	298
89	299
90	301
91	303
92	306
93	307
94	308
95	309
96	312
97	313
98	314
99	319
100	320
101	321
102	323
103	325
104	328
105	329
106	335
107	338
108	339
109	341
110	343
111	347
112	351
113	354
114	355
115	358
116	362
117	364
118	371
119	374
120	377
121	379
122	381
123	382
124	385
125	387
126	389
127	390
128	392
129	398
130	399
131	406
132	409
133	410
134	418
135	419
136	421
137	424
138	427
139	430
140	431
141	435
142	438
143	440
144	445
145	446
146	451
147	452
148	459
149	461
150	469
151	473
152	475
153	480
154	481
155	491
156	493
157	495
158	498
159	501
160	504
161	506
162	508
163	510
164	513
165	515
166	517
167	523
168	529
169	531
170	533
171	534
172	541
173	546
174	547
175	548
176	549
177	550
178	558
179	559
180	562
181	565
182	568
183	570
184	573
185	575
186	579
187	581
188	582
189	586
190	595
191	596
192	599
193	600
194	609
195	614
196	K1
197	K2
198	K3
199	K4
200	K5
201	K6
202	K7
203	K8
204	K9
205	K10
206	K11
207	K12
208	K13
209	K14
210	K15
211	K16
212	K17
213	K18
214	K19
215	K20
216	K21
217	K22
218	K23
219	K24
220	K25
221	K26
222	K27
223	K28
224	K29
225	K30
226	K31
227	K32
228	K33
229	K34
230	K35
231	K36
232	K37
233	K38
234	K39
235	K40
236	K41
237	K42
238	K43
239	K44
240	K45
241	K46
242	K47
243	K48
244	K49
245	K50
246	K51
247	K52
248	K53
249	K54
250	K55
251	K56
252	K59

## Sheet: 库3白壳
总序号	鸡号	品系
1	2	603系
2	16	603系
3	19	603系
4	20	603系
5	23	603系
6	29	603系
7	30	603系
8	37	603系
9	38	603系
10	39	603系
11	41	603系
12	43	603系
13	48	603系
14	50	603系
15	53	603系
16	55	603系
17	59	603系
18	60	603系
19	68	603系
20	88	603系
21	89	603系
22	91	603系
23	93	603系
24	97	603系
25	98	603系
26	99	603系
27	124	603系
28	126	603系
29	137	603系
30	147	603系
31	161	603系
32	168	603系
33	170	603系
34	178	603系
35	179	603系
36	183	603系
37	212	603系
38	215	603系
39	216	603系
40	218	603系
41	225	603系
42	233	603系
43	234	603系
44	237	603系
45	242	603系
46	245	603系
47	246	603系
48	247	603系
49	248	603系
50	249	603系
51	251	603系
52	254	603系
53	255	603系
54	264	603系
55	265	603系
56	266	603系
57	267	603系
58	276	603系
59	281	603系
60	285	603系
61	290	603系
62	291	603系
63	292	603系
64	293	603系
65	305	603系
66	308	603系
67	L1	603系
68	L2	603系
69	L3	603系
70	L4	603系
71	L6	603系
72	L8	603系
73	L10	603系
74	L11	603系
75	L14	603系
76	L15	603系
77	L16	603系
78	L18	603系
79	L22	603系
80	L23	603系
81	L24	603系
82	L27	603系
83	L28	603系
84	L29	603系
85	L30	603系
86	L31	603系
87	L32	603系
88	L33	603系
89	L34	603系
90	L35	603系
91	L36	603系
92	L37	603系
93	L38	603系
94	L39	603系
95	L40	603系
96	L41	603系
97	L43	603系
98	L44	603系
99	L46	603系
100	L47	603系
101	L48	603系
102	L49	603系
103	L50	603系
104	L51	603系
105	L52	603系
106	L53	603系
107	L54	603系
108	L55	603系
109	L56	603系
110	L57	603系
111	L58	603系
112	L60	603系
113	L61	603系
114	L62	603系
115	L63	603系
116	L65	603系
117	L66	603系
118	L67	603系
119	L68	603系
120	L70	603系
121	L71	603系
122	L73	603系
123	L74	603系
124	L75	603系
125	L76	603系
126	L79	603系
127	19	604系
128	20	604系
129	21	604系
130	29	604系
131	30	604系
132	34	604系
133	39	604系
134	40	604系
135	43	604系
136	48	604系
137	50	604系
138	55	604系
139	59	604系
140	60	604系
141	75	604系
142	109	604系
143	114	604系
144	148	604系
145	151	604系
146	153	604系
147	167	604系
148	183	604系
149	187	604系
150	194	604系
151	195	604系
152	196	604系
153	238	604系
154	242	604系
155	243	604系
156	246	604系
157	248	604系
158	254	604系
159	256	604系
160	263	604系
161	280	604系
162	315	604系
163	323	604系
164	327	604系
165	328	604系
166	336	604系
167	339	604系
168	342	604系
169	345	604系
170	346	604系
171	348	604系
172	355	604系
173	356	604系
174	362	604系
175	363	604系
176	367	604系
177	369	604系
178	376	604系
179	378	604系
180	379	604系
181	380	604系
182	391	604系
183	395	604系
184	399	604系
185	400	604系
186	404	604系
187	405	604系
188	408	604系
189	414	604系
190	415	604系
191	420	604系
192	423	604系
193	424	604系
194	425	604系
195	428	604系
196	432	604系
197	433	604系
198	435	604系
199	436	604系
200	437	604系
201	440	604系
202	441	604系
203	442	604系
204	446	604系
205	449	604系
206	450	604系
207	451	604系
208	452	604系
209	455	604系
210	457	604系
211	460	604系
212	462	604系
213	463	604系
214	464	604系
215	466	604系
216	473	604系
217	474	604系
218	475	604系
219	476	604系
220	477	604系
221	479	604系
222	480	604系
223	481	604系
224	482	604系
225	484	604系
226	489	604系
227	492	604系
228	496	604系
229	498	604系
230	499	604系
231	K1	604系
232	K2	604系
233	K3	604系
234	K4	604系
235	K5	604系
236	K6	604系
237	K7	604系
238	K8	604系
239	K9	604系
240	K10	604系
241	K11	604系
242	K12	604系
243	K13	604系
244	K14	604系
245	K15	604系
246	K16	604系
247	K17	604系
248	K18	604系
249	K19	604系
250	K20	604系
251	K21	604系
252	K22	604系

## Sheet: 库1
总序号	鸡号/管号
1	1A
2	3A
3	9A
4	10A
5	12A
6	14A
7	16A
8	17A
9	18A
10	19A
11	20A
12	21A
13	24A
14	25A
15	28A
16	30A
17	31A
18	32A
19	36A
20	38A
21	40A
22	41A
23	42A
24	43A
25	44A
26	45A
27	48A
28	51A
29	61A
30	62A
31	65A
32	67A
33	68A
34	69A
35	71A
36	74A
37	75A
38	76A
39	77A
40	80A
41	82A
42	83A
43	88A
44	94A
45	96A
46	98A
47	103A
48	105A
49	107A
50	109A
51	117A
52	119A
53	121A
54	123A
55	125A
56	127A
57	133A
58	136A
59	140A
60	144A
61	154A
62	159A
63	198A
64	1B
65	2B
66	3B
67	4B
68	5B
69	6B
70	7B
71	8B
72	9B
73	10B
74	11B
75	12B
76	13B
77	14B
78	15B
79	16B
80	17B
81	18B
82	19B
83	22B
84	23B
85	25B
86	26B
87	27B
88	28B
89	29B
90	30B
91	31B
92	32B
93	34B
94	35B
95	36B
96	37B
97	38B
98	39B
99	40B
100	41B
101	42B
102	43B
103	44B
104	45B
105	96B
106	98B
107	101B
108	104B
109	108B
110	110B
111	115B
112	116B
113	117B
114	121B
115	141B
116	143B
117	146B
118	147B
119	149B
120	150B
121	153B
122	171B
123	175B
124	178B
125	180B
126	181B
127	62C
128	63C
129	71C
130	84C
131	100C
132	102C
133	112C
134	116C
135	117C
136	118C
137	121C
138	122C
139	123C
140	128C
141	132C
142	133C
143	141C
144	145C
145	146C
146	151C
147	152C
148	153C
149	156C
150	157C
151	159C
152	160C
153	162C
154	165C
155	167C
156	169C
157	176C
158	185C
159	186C
160	187C
161	190C
162	193C
163	196C
164	198C
165	199C
166	202C
167	203C
168	205C
169	211C
170	213C
171	219C
172	222C
173	228C
174	229C
175	250C
176	252C
177	261C
178	271C
179	274C
180	275C
181	277C
182	278C
183	283C
184	287C
185	289C
186	297C
187	298C
188	299C
189	306C
190	31D
191	66D
192	67D
193	71D
194	77D
195	78D
196	80D
197	82D
198	86D
199	87D
200	90D
201	95D
202	99D
203	100D
204	102D
205	104D
206	106D
207	108D
208	111D
209	122D
210	123D
211	125D
212	126D
213	133D
214	134D
215	135D
216	140D
217	144D
218	157D
219	159D
220	161D
221	169D
222	175D
223	180D
224	181D
225	189D
226	191D
227	200D
228	201D
229	205D
230	207D
231	209D
232	211D
233	213D
234	214D
235	215D
236	226D
237	228D
238	233D
239	241D
240	247D
241	260D
242	285D
243	286D
244	293D
245	295D
246	296D
247	299D
248	300D
249	301D
250	306D
251	310D
252	314D
