# Supplementary material for: Identifying Genetic Differences Between Dongxiang Blue-Shelled and White Leghorn Chickens Using Sequencing Data
Source: G3 (Bethesda). 2017 Nov 29;8(2):469–76. doi: 10.1534/g3.117.300382 (PMC5919749; doi:10.1534/g3.117.300382)
Supplement: Supplementary file 1 [file 469FileS1.zip › The_results_of_XPEHH/white_QTL_by_XPEHH.txt]

9	12785483	12850230			Chr.9	Animal QTLdb	Production_Association	12806951	12806991	40	QTL_ID=21760;Name=Spleen weight;Abbrev=SPLWT;PUBMED_ID=ISU0068;trait_ID=2057;trait=Spleen weight;breed=Beijing You Chicken;FlankMarkers=rs316977473;VTO_name=spleen mass;CMO_name=spleen weight;Map_Type=Genome;Test_Base=Genome-wise;peak_cM=0.00;Significance=Suggestive;P-value=0.000029;gene_ID=351;gene_IDsrc=NCBIgene
9	12785483	12850230			Chr.9	Animal QTLdb	Health_Association	12806951	12806991	40	QTL_ID=24352;Name=Antibody titer to IBV;Abbrev=ABIBV;PUBMED_ID=24333371;trait_ID=2338;trait=Antibody titer to IBV;FlankMarkers=rs317050634;VTO_name=blood immunoglobulin amount;CMO_name=antibody titer;Map_Type=Genome;Model=Mendelian;Test_Base=Genome-wise;peak_cM=11.00;Significance=Significant;P-value=<0.05;gene_ID=424764;gene_IDsrc=NCBIgene
9	12785483	12850230			Chr.9	Animal QTLdb	Production_Association	12806951	12806991	40	QTL_ID=16769;Name=Albumen height;Abbrev=AH;PUBMED_ID=22174844;trait_ID=2008;trait=Albumen height;FlankMarkers=rs14670090;PTO_name=egg albumen height;CMO_name=egg albumen height, fowl;Map_Type=Genome;Model=Mendelian;Test_Base=Chromosome-wise;peak_cM=24.43;Significance=Significant;P-value=<0.05
9	12785483	12850230			Chr.9	Animal QTLdb	Health_Association	12806951	12806991	40	QTL_ID=24347;Name=Antibody titer to IBV;Abbrev=ABIBV;PUBMED_ID=24333371;trait_ID=2338;trait=Antibody titer to IBV;FlankMarkers=rs313307349;VTO_name=blood immunoglobulin amount;CMO_name=antibody titer;Map_Type=Genome;Model=Mendelian;Test_Base=Genome-wise;peak_cM=28.27;Significance=Significant;P-value=<0.05
9	12785483	12850230			Chr.9	Animal QTLdb	Production_Association	12806951	12806991	40	QTL_ID=21764;Name=Spleen weight;Abbrev=SPLWT;PUBMED_ID=ISU0068;trait_ID=2057;trait=Spleen weight;breed=Beijing You Chicken;FlankMarkers=rs13763624 ;VTO_name=spleen mass;CMO_name=spleen weight;Map_Type=Genome;Test_Base=Genome-wise;peak_cM=61.83;Significance=Suggestive;P-value=0.000005
9	12785483	12850230			Chr.9	Animal QTLdb	Production_Association	12806951	12806991	40	QTL_ID=21782;Name=Spleen weight;Abbrev=SPLWT;PUBMED_ID=ISU0068;trait_ID=2057;trait=Spleen weight;breed=Beijing You Chicken;FlankMarkers=rs14677514 ;VTO_name=spleen mass;CMO_name=spleen weight;Map_Type=Genome;Test_Base=Genome-wise;peak_cM=95.63;Significance=Suggestive;P-value=0.000037
9	12785483	12850230			Chr.9	Animal QTLdb	Health_Association	12806951	12806991	40	QTL_ID=14605;Name=Antibody response to NDV (Newcastle disease virus);Abbrev=ABR-NDV;PUBMED_ID=19781038;trait_ID=2072;trait=Antibody response to NDV (Newcastle disease virus);breed=leghorn,Rhode Island Red;FlankMarkers=rs15986720;VTO_name=immune response trait;CMO_name=change in antibody titer;Map_Type=Genome;Model=Mendelian;peak_cM=123.81;Significance=Significant;P-value=0.0407
9	12785483	12850230			Chr.9	Animal QTLdb	Health_Association	12806951	12806991	40	QTL_ID=14606;Name=Classical complement activation by SRBC;Abbrev=CCSRBC;PUBMED_ID=19781038;trait_ID=2272;trait=Classical complement activation by SRBC;breed=leghorn,Rhode Island Red;FlankMarkers=rs15986720;VTO_name=complement classical pathway physiology trait;Map_Type=Genome;Model=Mendelian;peak_cM=123.81;Significance=Significant;P-value=0.0204
9	12785483	12850230			Chr.9	Animal QTLdb	Health_Association	12806951	12806991	40	QTL_ID=14607;Name=Alternative complement activation by BRBC;Abbrev=ACBRBC;PUBMED_ID=19781038;trait_ID=2273;trait=Alternative complement activation by BRBC;breed=leghorn,Rhode Island Red;FlankMarkers=rs15986720;VTO_name=complement alternative pathway physiology trait;Map_Type=Genome;Model=Mendelian;peak_cM=123.81;Significance=Significant;P-value=0.0245
15	10591179	10739193			Chr.15	Animal QTLdb	Physiology_QTL	10631316	10631416	100	QTL_ID=9121;Name=Hematocrit value;Abbrev=HCT;PUBMED_ID=19154572;trait_ID=2096;trait=Hematocrit value;breed=leghorn,Fayoumi;FlankMarkers=MCW0211,MCW0323;CMO_name=hematocrit;Map_Type=Linkage;Model=Mendelian;Test_Base=Chromosome-wise;Significance=Significant;P-value=0.010;F-Stat=9.54;Additive_Effect=1.728
15	10591179	10739193			Chr.15	Animal QTLdb	Health_QTL	10631316	10631416	100	QTL_ID=9122;Name=Lesions;Abbrev=LES;PUBMED_ID=19154572;trait_ID=2180;trait=Lesions;breed=leghorn,Fayoumi;FlankMarkers=MCW0211,MCW0323;VTO_name=response to parasitic infection trait;Map_Type=Linkage;Model=Mendelian;Test_Base=Genome-wise;Significance=Significant;P-value=0.025;F-Stat=7.66;Additive_Effect=-0.248
28	4717826	4751456			Chr.28	Animal QTLdb	Production_Association	4742527	4742627	100	QTL_ID=6958;Name=Body weight (42 days);Abbrev=BW;PUBMED_ID=18492652;trait_ID=2152;trait=Body weight (42 days);breed=Plymouth Rock;FlankMarkers=LEI0135;VTO_name=body mass;CMO_name=body weight;Map_Type=Linkage;Model=Mendelian;Significance=Significant;P-value=<0.001
28	4717826	4751456			Chr.28	Animal QTLdb	Production_Association	4742527	4742627	100	QTL_ID=6959;Name=Breast muscle weight;Abbrev=BMWT;PUBMED_ID=18492652;trait_ID=2044;trait=Breast muscle weight;breed=Plymouth Rock;FlankMarkers=LEI0135;VTO_name=pectoralis muscle mass;Map_Type=Linkage;Model=Mendelian;Significance=Significant;P-value=<0.01
14	13266377	13347797			Chr.14	Animal QTLdb	Physiology_QTL	13277029	13310433	33404	QTL_ID=2334;Name=Mean blood cell volume;Abbrev=MCV;PUBMED_ID=16268100;trait_ID=2098;trait=Mean blood cell volume;FlankMarkers=ADL0118;VTO_name=erythrocyte size trait;CMO_name=mean corpuscular volume;Map_Type=Linkage;Test_Base=Genome-wise;Significance=Suggestive;P-value=<0.2
14	13266377	13347797			Chr.14	Animal QTLdb	Physiology_QTL	13277029	13310433	33404	QTL_ID=2335;Name=Hematocrit value;Abbrev=HCT;PUBMED_ID=16268100;trait_ID=2096;trait=Hematocrit value;FlankMarkers=ADL0118;CMO_name=hematocrit;Map_Type=Linkage;Test_Base=Genome-wise;Significance=Suggestive;P-value=<0.2
14	13266377	13347797			Chr.14	Animal QTLdb	Production_QTL	13277029	13310433	33404	QTL_ID=2333;Name=Body weight (28 days);Abbrev=BW;PUBMED_ID=17012159;trait_ID=2150;trait=Body weight (28 days);breed=leghorn;FlankMarkers;VTO_name=body mass;CMO_name=body weight;Map_Type=Linkage;Model=Mendelian;Test_Base=Chromosome-wise;peak_cM=62.7;Significance=Significant;P-value=<0.05;F-Stat=5.70;Variance=3.17;Dominance_Effect=56.67;Additive_Effect=8.98
14	13827738	13878422			Chr.14	Animal QTLdb	Production_QTL	13828205	13861609	33404	QTL_ID=12510;Name=Growth (0-14 days);Abbrev=GROW;PUBMED_ID=17012159;trait_ID=2210;trait=Growth (0-14 days);breed=leghorn;FlankMarkers;VTO_name=postnatal growth trait;CMO_name=body weight gain;Map_Type=Linkage;Model=Mendelian;Test_Base=Chromosome-wise;peak_cM=66;Significance=Significant;P-value=<0.05;F-Stat=6.14;Variance=3.41;Dominance_Effect=0.97;Additive_Effect=-0.06
15	10591179	10739193			Chr.15	Animal QTLdb	Production_Association	10614122	10648710	34588	QTL_ID=6994;Name=Body weight (21 days);Abbrev=BW;PUBMED_ID=18492652;trait_ID=2149;trait=Body weight (21 days);breed=Plymouth Rock;FlankMarkers=MCW0080;VTO_name=body mass;CMO_name=body weight;Map_Type=Linkage;Model=Mendelian;peak_cM=49;Significance=Significant;P-value=<0.01
15	10591179	10739193			Chr.15	Animal QTLdb	Production_Association	10614122	10648710	34588	QTL_ID=9726;Name=Carcass weight;Abbrev=CW;PUBMED_ID=17675875;trait_ID=2046;trait=Carcass weight;FlankMarkers=MCW0080;PTO_name=dressed carcass weight;CMO_name=carcass weight;Map_Type=Linkage;Model=Mendelian;peak_cM=49;Significance=Significant;P-value=<0.00001
9	12785483	12850230			Chr.9	Animal QTLdb	Production_QTL	12790257	12828735	38478	QTL_ID=9169;Name=Tibia length;Abbrev=TL;PUBMED_ID=17234838;trait_ID=2032;trait=Tibia length;breed=leghorn;FlankMarkers;VTO_name=tibia length;CMO_name=tibia length;Map_Type=Linkage;Model=Mendelian;Test_Base=Chromosome-wise;peak_cM=55.9;Significance=Significant;P-value=<0.05;F-Stat=5.46;Variance=3.29;Dominance_Effect=0.16;Additive_Effect=-0.38
9	12877041	12933900			Chr.9	Animal QTLdb	Production_QTL	12886453	12924931	38478	QTL_ID=2213;Name=Breast muscle weight;Abbrev=BMWT;PUBMED_ID=17012160;trait_ID=2044;trait=Breast muscle weight;breed=leghorn;FlankMarkers;VTO_name=pectoralis muscle mass;Map_Type=Linkage;Model=Mendelian;Test_Base=Chromosome-wise;peak_cM=56.4;Significance=Significant;P-value=<0.05;F-Stat=7.2;Variance=3.80;Dominance_Effect=-6.48;Additive_Effect=21.40
9	12984992	13017684			Chr.9	Animal QTLdb	Production_QTL	12982649	13021127	38478	QTL_ID=9168;Name=Bone mineral density;Abbrev=BMD;PUBMED_ID=17234838;trait_ID=2164;trait=Bone mineral density;breed=leghorn;FlankMarkers;VTO_name=bone mineral mass;CMO_name=bone mineral density;Map_Type=Linkage;Model=Mendelian;Test_Base=Chromosome-wise;peak_cM=56.9;Significance=Significant;P-value=<0.05;F-Stat=6.24;Variance=3.35;Dominance_Effect=-0.000;Additive_Effect=-0.001
3	29527232	29547447			Chr.3	Animal QTLdb	Production_QTL	29483236	29550487	67251	QTL_ID=9505;Name=Growth (1-8 days);Abbrev=GROW;PUBMED_ID=18622035;trait_ID=2134;trait=Growth (1-8 days);breed=leghorn,Red Junglefowl;FlankMarkers;VTO_name=postnatal growth trait;CMO_name=body weight gain;Map_Type=Linkage;Model=n/a;Test_Base=Genome-wise;peak_cM=97.3;Significance=Suggestive;P-value=<0.10
1	97170497	97190497			Chr.1	Animal QTLdb	Production_QTL	97161663	97231847	70184	QTL_ID=19650;Name=Feather length, tail;Abbrev=TFL;PUBMED_ID=22646780;trait_ID=2327;trait=Feather length, tail;breed=leghorn;FlankMarkers;VTO_name=feather length;Map_Type=Linkage;Model=Mendelian;Test_Base=Chromosome-wise;peak_cM=294.6;Significance=Suggestive;P-value=<0.10;F-Stat=5.18;Variance=1.6;Dominance_Effect=-0.05;Additive_Effect=-1.46
1	97347453	97367453			Chr.1	Animal QTLdb	Production_Association	97302030	97372214	70184	QTL_ID=6878;Name=Body weight (21 days);Abbrev=BW;PUBMED_ID=18492652;trait_ID=2149;trait=Body weight (21 days);breed=Plymouth Rock;FlankMarkers=MCW0313;VTO_name=body mass;CMO_name=body weight;Map_Type=Linkage;Model=Mendelian;peak_cM=295;Significance=Significant;P-value=<0.05
1	97675677	97699512			Chr.1	Animal QTLdb	Production_QTL	97652948	97723132	70184	QTL_ID=9185;Name=Bone mineral content;Abbrev=BMC;PUBMED_ID=17234838;trait_ID=2009;trait=Bone mineral content;breed=Fayoumi;FlankMarkers;VTO_name=bone mineral mass;CMO_name=bone mineral content;Map_Type=Linkage;Model=Mendelian;Test_Base=Chromosome-wise;peak_cM=296;Significance=Significant;P-value=<0.05;F-Stat=8.54;Variance=5.26;Dominance_Effect=-0.004;Additive_Effect=-0.004
1	97149312	97170229			Chr.1	Animal QTLdb	Production_Association	97112567	97182751	70184	QTL_ID=9668;Name=Carcass weight;Abbrev=CW;PUBMED_ID=17675875;trait_ID=2046;trait=Carcass weight;FlankMarkers=LEI0108;PTO_name=dressed carcass weight;CMO_name=carcass weight;Map_Type=Linkage;Model=Mendelian;peak_cM=300;Significance=Significant;P-value=<0.001
1	131983268	132015137			Chr.1	Animal QTLdb	Production_QTL	131981133	132051317	70184	QTL_ID=1832;Name=Pectoralis major percent;Abbrev=PECMAJP;PUBMED_ID=16615342;trait_ID=2224;trait=Pectoralis major percent;FlankMarkers;VTO_name=pectoralis muscle size trait;PTO_name=pectoralis major percentage;Map_Type=Linkage;Test_Base=Chromosome-wise;peak_cM=391.1;Significance=Significant;P-value=<0.05;Variance=5.45
1	183802460	183824275			Chr.1	Animal QTLdb	Production_QTL	183796989	183867173	70184	QTL_ID=9459;Name=Growth (42-56 days);Abbrev=GROW;PUBMED_ID=19473501;trait_ID=2213;trait=Growth (42-56 days);breed=Plymouth Rock;FlankMarkers;VTO_name=postnatal growth trait;CMO_name=body weight gain;Map_Type=Linkage;Model=Mendelian;Test_Base=Genome-wise;peak_cM=507;Significance=Suggestive;F-Stat=6.4;Variance=1.6;Dominance_Effect=5.0;Additive_Effect=14.5
1	183826240	183846259			Chr.1	Animal QTLdb	Production_QTL	183796989	183867173	70184	QTL_ID=9459;Name=Growth (42-56 days);Abbrev=GROW;PUBMED_ID=19473501;trait_ID=2213;trait=Growth (42-56 days);breed=Plymouth Rock;FlankMarkers;VTO_name=postnatal growth trait;CMO_name=body weight gain;Map_Type=Linkage;Model=Mendelian;Test_Base=Genome-wise;peak_cM=507;Significance=Suggestive;F-Stat=6.4;Variance=1.6;Dominance_Effect=5.0;Additive_Effect=14.5
8	6787382	6810456			Chr.8	Animal QTLdb	Production_QTL	6726971	6967382	240411	QTL_ID=6718;Name=Drumstick muscle weight;Abbrev=DSMWT;PUBMED_ID=15462414;trait_ID=2047;trait=Drumstick muscle weight;FlankMarkers=ROS0026,MCW0305;VTO_name=hindlimb muscle mass;PTO_name=drumstick muscle weight;CMO_name=skeletal muscle weight;Map_Type=Linkage;Model=Mendelian;Test_Base=Comparison-wise;Significance=Significant;P-value=<0.001
8	6787382	6810456			Chr.8	Animal QTLdb	Production_QTL	6726971	6967382	240411	QTL_ID=24908;Name=Average daily gain;Abbrev=ADG;PUBMED_ID=23496818;trait_ID=2174;trait=Average daily gain;FlankMarkers=ROS0026,MCW0305;VTO_name=postnatal growth trait;CMO_name=average daily body weight gain;Map_Type=Linkage;Model=Mendelian;Test_Base=Experiment-wise;Significance=Significant;P-value=<0.01;F-Stat=9.7;Variance=4.6;Dominance_Effect=0.93;Additive_Effect=0.98
9	17255387	17275387			Chr.9	Animal QTLdb	Production_QTL	17159881	17657228	497347	QTL_ID=30870;Name=Pectoralis minor weight;Abbrev=PECMINW;PUBMED_ID=24079476;trait_ID=2225;trait=Pectoralis minor weight;FlankMarkers=rs15977388,rs15978241;VTO_name=pectoralis muscle size trait;PTO_name=pectoralis minor weight;Map_Type=Linkage;Model=Mendelian;Test_Base=Comparison-wise;peak_cM=99.1;Significance=Significant;P-value=<0.05
14	11891542	11911542			Chr.14	Animal QTLdb	Health_QTL	11815216	12316285	501069	QTL_ID=2329;Name=Antibody titer to LTA antigen;Abbrev=ABLTA;PUBMED_ID=16368139;trait_ID=2299;trait=Antibody titer to LTA antigen;FlankMarkers=MCW0123,MCW0225;VTO_name=blood immunoglobulin amount;CMO_name=antibody titer;Map_Type=Linkage;Test_Base=Genome-wise;peak_cM=46;Significance=Suggestive;P-value=<0.2;gene_ID=351;gene_IDsrc=NCBIgene
14	11917240	11958973			Chr.14	Animal QTLdb	Health_QTL	11815216	12316285	501069	QTL_ID=2329;Name=Antibody titer to LTA antigen;Abbrev=ABLTA;PUBMED_ID=16368139;trait_ID=2299;trait=Antibody titer to LTA antigen;FlankMarkers=MCW0123,MCW0225;VTO_name=blood immunoglobulin amount;CMO_name=antibody titer;Map_Type=Linkage;Test_Base=Genome-wise;peak_cM=46;Significance=Suggestive;P-value=<0.2;gene_ID=351;gene_IDsrc=NCBIgene
14	11977359	12056651			Chr.14	Animal QTLdb	Health_QTL	11815216	12316285	501069	QTL_ID=2329;Name=Antibody titer to LTA antigen;Abbrev=ABLTA;PUBMED_ID=16368139;trait_ID=2299;trait=Antibody titer to LTA antigen;FlankMarkers=MCW0123,MCW0225;VTO_name=blood immunoglobulin amount;CMO_name=antibody titer;Map_Type=Linkage;Test_Base=Genome-wise;peak_cM=46;Significance=Suggestive;P-value=<0.2;gene_ID=351;gene_IDsrc=NCBIgene
14	12095618	12122739			Chr.14	Animal QTLdb	Health_QTL	11815216	12316285	501069	QTL_ID=2329;Name=Antibody titer to LTA antigen;Abbrev=ABLTA;PUBMED_ID=16368139;trait_ID=2299;trait=Antibody titer to LTA antigen;FlankMarkers=MCW0123,MCW0225;VTO_name=blood immunoglobulin amount;CMO_name=antibody titer;Map_Type=Linkage;Test_Base=Genome-wise;peak_cM=46;Significance=Suggestive;P-value=<0.2;gene_ID=351;gene_IDsrc=NCBIgene
14	12200960	12270932			Chr.14	Animal QTLdb	Health_QTL	11815216	12316285	501069	QTL_ID=2329;Name=Antibody titer to LTA antigen;Abbrev=ABLTA;PUBMED_ID=16368139;trait_ID=2299;trait=Antibody titer to LTA antigen;FlankMarkers=MCW0123,MCW0225;VTO_name=blood immunoglobulin amount;CMO_name=antibody titer;Map_Type=Linkage;Test_Base=Genome-wise;peak_cM=46;Significance=Suggestive;P-value=<0.2;gene_ID=351;gene_IDsrc=NCBIgene
14	12271048	12291141			Chr.14	Animal QTLdb	Health_QTL	11815216	12316285	501069	QTL_ID=2329;Name=Antibody titer to LTA antigen;Abbrev=ABLTA;PUBMED_ID=16368139;trait_ID=2299;trait=Antibody titer to LTA antigen;FlankMarkers=MCW0123,MCW0225;VTO_name=blood immunoglobulin amount;CMO_name=antibody titer;Map_Type=Linkage;Test_Base=Genome-wise;peak_cM=46;Significance=Suggestive;P-value=<0.2;gene_ID=351;gene_IDsrc=NCBIgene
11	17831014	17851014			Chr.11	Animal QTLdb	Production_QTL	17435623	18091711	656088	QTL_ID=2284;Name=Body weight;Abbrev=BW;PUBMED_ID=12873214;trait_ID=2042;trait=Body weight;FlankMarkers=ADL0308,MC1R;VTO_name=body mass;CMO_name=body weight;Map_Type=Linkage;Test_Base=Genome-wise;peak_cM=70;Significance=Suggestive;P-value=<0.2;gene_ID=5595;gene_IDsrc=NCBIgene
11	17831014	17851014			Chr.11	Animal QTLdb	Production_QTL	17435623	18091711	656088	QTL_ID=2285;Name=Body weight;Abbrev=BW;PUBMED_ID=12873214;trait_ID=2042;trait=Body weight;FlankMarkers=ADL0308,MC1R;VTO_name=body mass;CMO_name=body weight;Map_Type=Linkage;Test_Base=Genome-wise;peak_cM=70;Significance=Significant;P-value=<0.05;gene_ID=5595;gene_IDsrc=NCBIgene
12	2476856	2554844			Chr.12	Animal QTLdb	Production_QTL	2101014	2968074	867060	QTL_ID=24926;Name=Egg shell color;Abbrev=ESC;PUBMED_ID=24628796;trait_ID=2011;trait=Egg shell color;FlankMarkers=rs14031871,rs14032743;PTO_name=egg shell color;CMO_name=eggshell color, fowl;Map_Type=Genome;Model=Mendelian;Test_Base=-;Significance=Significant;P-value=<0.0001;Variance=5.68
12	2910927	2930927			Chr.12	Animal QTLdb	Production_QTL	2101014	2968074	867060	QTL_ID=24926;Name=Egg shell color;Abbrev=ESC;PUBMED_ID=24628796;trait_ID=2011;trait=Egg shell color;FlankMarkers=rs14031871,rs14032743;PTO_name=egg shell color;CMO_name=eggshell color, fowl;Map_Type=Genome;Model=Mendelian;Test_Base=-;Significance=Significant;P-value=<0.0001;Variance=5.68
2	60035118	60077972			Chr.2	Animal QTLdb	Production_QTL	60031489	60900500	869011	QTL_ID=24970;Name=Yolk weight;Abbrev=YW;PUBMED_ID=24628796;trait_ID=2126;trait=Yolk weight;FlankMarkers=rs14190692,rs14190692,rs16011939;PTO_name=egg yolk weight;CMO_name=egg yolk weight, fowl;Map_Type=Genome;Model=Mendelian;Test_Base=-;peak_cM=195.48;Significance=Significant;P-value=0.015;Variance=1.85
2	60083622	60103642			Chr.2	Animal QTLdb	Production_QTL	60031489	60900500	869011	QTL_ID=24970;Name=Yolk weight;Abbrev=YW;PUBMED_ID=24628796;trait_ID=2126;trait=Yolk weight;FlankMarkers=rs14190692,rs14190692,rs16011939;PTO_name=egg yolk weight;CMO_name=egg yolk weight, fowl;Map_Type=Genome;Model=Mendelian;Test_Base=-;peak_cM=195.48;Significance=Significant;P-value=0.015;Variance=1.85
2	60160620	60183216			Chr.2	Animal QTLdb	Production_QTL	60031489	60900500	869011	QTL_ID=24970;Name=Yolk weight;Abbrev=YW;PUBMED_ID=24628796;trait_ID=2126;trait=Yolk weight;FlankMarkers=rs14190692,rs14190692,rs16011939;PTO_name=egg yolk weight;CMO_name=egg yolk weight, fowl;Map_Type=Genome;Model=Mendelian;Test_Base=-;peak_cM=195.48;Significance=Significant;P-value=0.015;Variance=1.85
2	60634911	60655115			Chr.2	Animal QTLdb	Production_QTL	60031489	60900500	869011	QTL_ID=24970;Name=Yolk weight;Abbrev=YW;PUBMED_ID=24628796;trait_ID=2126;trait=Yolk weight;FlankMarkers=rs14190692,rs14190692,rs16011939;PTO_name=egg yolk weight;CMO_name=egg yolk weight, fowl;Map_Type=Genome;Model=Mendelian;Test_Base=-;peak_cM=195.48;Significance=Significant;P-value=0.015;Variance=1.85
5	16108064	16128064			Chr.5	Animal QTLdb	Health_QTL	15334828	16224181	889353	QTL_ID=2063;Name=Marek's disease-related traits;Abbrev=MD;PUBMED_ID=16463964;trait_ID=2079;trait=Marek's disease-related traits;FlankMarkers=ADL0253;CMO_name=disease process measurement;Map_Type=Linkage;peak_cM=48;Significance=Significant;P-value=<0.01
12	2476856	2554844			Chr.12	Animal QTLdb	Production_QTL	2238508	3157720	919212	QTL_ID=24934;Name=Egg shell color;Abbrev=ESC;PUBMED_ID=24628796;trait_ID=2011;trait=Egg shell color;FlankMarkers=rs14031871,rs14032471,rs14032743;PTO_name=egg shell color;CMO_name=eggshell color, fowl;Map_Type=Genome;Model=Mendelian;Test_Base=-;peak_cM=394.62;Significance=Significant;P-value=<0.0001;Variance=6.27
12	2910927	2930927			Chr.12	Animal QTLdb	Production_QTL	2238508	3157720	919212	QTL_ID=24934;Name=Egg shell color;Abbrev=ESC;PUBMED_ID=24628796;trait_ID=2011;trait=Egg shell color;FlankMarkers=rs14031871,rs14032471,rs14032743;PTO_name=egg shell color;CMO_name=eggshell color, fowl;Map_Type=Genome;Model=Mendelian;Test_Base=-;peak_cM=394.62;Significance=Significant;P-value=<0.0001;Variance=6.27
12	2476856	2554844			Chr.12	Animal QTLdb	Production_Association	2238508	3157720	919212	QTL_ID=24928;Name=Egg shell color;Abbrev=ESC;PUBMED_ID=24628796;trait_ID=2011;trait=Egg shell color;FlankMarkers=rs13621636;PTO_name=egg shell color;CMO_name=eggshell color, fowl;Map_Type=Genome;Model=Mendelian;Test_Base=-;peak_cM=406.28;Significance=Significant;P-value=3.22E-3;Variance=0.013
12	2910927	2930927			Chr.12	Animal QTLdb	Production_Association	2238508	3157720	919212	QTL_ID=24928;Name=Egg shell color;Abbrev=ESC;PUBMED_ID=24628796;trait_ID=2011;trait=Egg shell color;FlankMarkers=rs13621636;PTO_name=egg shell color;CMO_name=eggshell color, fowl;Map_Type=Genome;Model=Mendelian;Test_Base=-;peak_cM=406.28;Significance=Significant;P-value=3.22E-3;Variance=0.013
12	2476856	2554844			Chr.12	Animal QTLdb	Production_Association	2238508	3157720	919212	QTL_ID=24929;Name=Egg shell color;Abbrev=ESC;PUBMED_ID=24628796;trait_ID=2011;trait=Egg shell color;FlankMarkers=rs14032610;PTO_name=egg shell color;CMO_name=eggshell color, fowl;Map_Type=Genome;Model=Mendelian;Test_Base=-;peak_cM=413.12;Significance=Significant;P-value=2.67E-5;Variance=0.48
12	2910927	2930927			Chr.12	Animal QTLdb	Production_Association	2238508	3157720	919212	QTL_ID=24929;Name=Egg shell color;Abbrev=ESC;PUBMED_ID=24628796;trait_ID=2011;trait=Egg shell color;FlankMarkers=rs14032610;PTO_name=egg shell color;CMO_name=eggshell color, fowl;Map_Type=Genome;Model=Mendelian;Test_Base=-;peak_cM=413.12;Significance=Significant;P-value=2.67E-5;Variance=0.48
12	2476856	2554844			Chr.12	Animal QTLdb	Production_Association	2238508	3157720	919212	QTL_ID=24930;Name=Egg shell color;Abbrev=ESC;PUBMED_ID=24628796;trait_ID=2011;trait=Egg shell color;FlankMarkers=rs13621704;PTO_name=egg shell color;CMO_name=eggshell color, fowl;Map_Type=Genome;Model=Mendelian;Test_Base=-;peak_cM=421.82;Significance=Significant;P-value=2.75E-4;Variance=4.8
12	2910927	2930927			Chr.12	Animal QTLdb	Production_Association	2238508	3157720	919212	QTL_ID=24930;Name=Egg shell color;Abbrev=ESC;PUBMED_ID=24628796;trait_ID=2011;trait=Egg shell color;FlankMarkers=rs13621704;PTO_name=egg shell color;CMO_name=eggshell color, fowl;Map_Type=Genome;Model=Mendelian;Test_Base=-;peak_cM=421.82;Significance=Significant;P-value=2.75E-4;Variance=4.8
12	2476856	2554844			Chr.12	Animal QTLdb	Production_QTL	2238508	3157720	919212	QTL_ID=24975;Name=Egg production rate;Abbrev=EPR;PUBMED_ID=24628796;trait_ID=2002;trait=Egg production rate;FlankMarkers=rs14031871,rs13621704,rs14032743;VTO_name=egg production trait;CMO_name=egg production rate, fowl;Map_Type=Genome;Model=Mendelian;Test_Base=-;peak_cM=421.82;Significance=Suggestive;P-value=0.055;Variance=1.15
12	2910927	2930927			Chr.12	Animal QTLdb	Production_QTL	2238508	3157720	919212	QTL_ID=24975;Name=Egg production rate;Abbrev=EPR;PUBMED_ID=24628796;trait_ID=2002;trait=Egg production rate;FlankMarkers=rs14031871,rs13621704,rs14032743;VTO_name=egg production trait;CMO_name=egg production rate, fowl;Map_Type=Genome;Model=Mendelian;Test_Base=-;peak_cM=421.82;Significance=Suggestive;P-value=0.055;Variance=1.15
5	13052475	13084253			Chr.5	Animal QTLdb	Production_QTL	12323973	13253473	929500	QTL_ID=24969;Name=Egg shell strength;Abbrev=ESS;PUBMED_ID=24628796;trait_ID=2014;trait=Egg shell strength;FlankMarkers=rs14516676,rs14516952,rs13757674;PTO_name=egg shell strength;CMO_name=eggshell strength, fowl;Map_Type=Genome;Model=Mendelian;Test_Base=-;peak_cM=48.45;Significance=Suggestive;P-value=0.057;Variance=1.11
3	102627863	102650596			Chr.3	Animal QTLdb	Production_QTL	101797274	102730860	933586	QTL_ID=24918;Name=Albumen height;Abbrev=AH;PUBMED_ID=24628796;trait_ID=2008;trait=Albumen height;FlankMarkers=rs13702813,rs14406204,rs13702981;PTO_name=egg albumen height;CMO_name=egg albumen height, fowl;Map_Type=Genome;Model=Mendelian;Test_Base=-;peak_cM=313.47;Significance=Significant;P-value=0.03;Variance=2.5
20	10632289	10674906			Chr.20	Animal QTLdb	Production_QTL	10394659	11335008	940349	QTL_ID=24960;Name=Egg shell color;Abbrev=ESC;PUBMED_ID=24628796;trait_ID=2011;trait=Egg shell color;FlankMarkers=rs14278156,rs14278503,rs13634742;PTO_name=egg shell color;CMO_name=eggshell color, fowl;Map_Type=Genome;Model=Mendelian;Test_Base=-;peak_cM=52.17;Significance=Significant;P-value=<0.0001;Variance=1.86
26	4024920	4045451			Chr.26	Animal QTLdb	Health_QTL	3893308	4846708	953400	QTL_ID=4608;Name=Marek's disease-related traits;Abbrev=MD;PUBMED_ID=19144166;trait_ID=2079;trait=Marek's disease-related traits;FlankMarkers;CMO_name=disease process measurement;Map_Type=Linkage;P-value=<0.048;Additive_Effect=2.15
4	77067822	77097366			Chr.4	Animal QTLdb	Production_QTL	77012098	77999110	987012	QTL_ID=24931;Name=Egg shell color;Abbrev=ESC;PUBMED_ID=24628796;trait_ID=2011;trait=Egg shell color;FlankMarkers=rs14490577,rs14490884;PTO_name=egg shell color;CMO_name=eggshell color, fowl;Map_Type=Genome;Model=Mendelian;Test_Base=-;Significance=Significant;P-value=0.027;Variance=2.5
6	6061481	6083857			Chr.6	Animal QTLdb	Production_QTL	6005151	6997595	992444	QTL_ID=64527;Name=Feed conversion ratio;Abbrev=FCR;PUBMED_ID=26552583;trait_ID=2144;trait=Feed conversion ratio;FlankMarkers=rs14568114,rs14568465,rs13564782;VTO_name=food conversion trait;CMO_name=feed conversion ratio;Map_Type=Genome;Model=Mendelian;Test_Base=-;Significance=Significant;Variance=0.95
6	6771915	6812245			Chr.6	Animal QTLdb	Production_QTL	6005151	6997595	992444	QTL_ID=64527;Name=Feed conversion ratio;Abbrev=FCR;PUBMED_ID=26552583;trait_ID=2144;trait=Feed conversion ratio;FlankMarkers=rs14568114,rs14568465,rs13564782;VTO_name=food conversion trait;CMO_name=feed conversion ratio;Map_Type=Genome;Model=Mendelian;Test_Base=-;Significance=Significant;Variance=0.95
6	6906038	6933595			Chr.6	Animal QTLdb	Production_QTL	6005151	6997595	992444	QTL_ID=64527;Name=Feed conversion ratio;Abbrev=FCR;PUBMED_ID=26552583;trait_ID=2144;trait=Feed conversion ratio;FlankMarkers=rs14568114,rs14568465,rs13564782;VTO_name=food conversion trait;CMO_name=feed conversion ratio;Map_Type=Genome;Model=Mendelian;Test_Base=-;Significance=Significant;Variance=0.95
