# Supplementary material for: Identifying Genetic Differences Between Dongxiang Blue-Shelled and White Leghorn Chickens Using Sequencing Data
Source: G3 (Bethesda). 2017 Nov 29;8(2):469–76. doi: 10.1534/g3.117.300382 (PMC5919749; doi:10.1534/g3.117.300382)
Supplement: Supplementary file 2 [file 469FileS2.zip › The_results_of_eigengwas/plink.1.egwas]

SNP	CHR	BP	RefAllele	AltAllele	freq	Beta	SE	Chi	P	PGC	n1	freq1	n2	freq2	Fst
snp1	1	1902	G	C	0.3710	-0.0273	0.0040	46.7181	8.20E-012	1.0000	252	0.4405	252	0.3016	0.0413
snp2	1	1905	T	C	0.4663	-0.0087	0.0050	2.9703	0.0848	1.0000	252	0.4841	252	0.4484	0.0026
snp3	1	1937	C	A	0.4683	-0.0291	0.0050	34.4531	4.37E-009	1.0000	252	0.5179	252	0.4187	0.0198
snp4	1	1938	A	G	0.1220	0.0414	0.0041	100.3444	1.14E-023	1.0000	252	0.0317	252	0.2123	0.1521
snp5	1	1951	C	A	0.0784	0.0307	0.0053	33.6976	6.44E-009	1.0000	252	0.0317	252	0.1250	0.0602
snp6	1	2187	G	C	0.3909	0.0303	0.0040	57.6104	3.20E-014	1.0000	252	0.3234	252	0.4583	0.0382
snp7	1	2199	T	A	0.1548	-0.0041	0.0043	0.9239	0.3365	1.0000	252	0.1627	252	0.1468	0.0010
snp8	1	2200	A	C	0.2163	-0.0124	0.0038	10.5696	0.0011	1.0000	252	0.2560	252	0.1766	0.0186
snp9	1	2232	T	C	0.4167	-0.0318	0.0048	44.2495	2.89E-011	1.0000	252	0.4722	252	0.3611	0.0254
snp10	1	2241	T	C	0.3363	0.0263	0.0040	43.4188	4.42E-011	1.0000	252	0.2659	252	0.4067	0.0445
snp11	1	2250	C	T	0.0704	0.0512	0.0052	95.5805	1.26E-022	1.0000	252	0.0020	252	0.1389	0.1431
snp12	1	2258	C	T	0.0625	0.0448	0.0057	62.4955	2.66E-015	1.0000	252	0.0079	252	0.1171	0.1016
snp13	1	3324	A	G	0.4623	-0.0040	0.0047	0.7014	0.4023	1.0000	252	0.4663	252	0.4583	0.0001
snp14	1	3377	A	G	0.0952	0.0536	0.0045	144.1868	2.87E-033	1.0000	252	0.0020	252	0.1885	0.2018
snp15	1	3396	T	G	0.3571	0.0360	0.0041	79.0827	5.31E-019	1.0000	252	0.2817	252	0.4325	0.0495
snp16	1	3859	T	C	0.1835	0.0234	0.0038	38.1475	6.56E-010	1.0000	252	0.1190	252	0.2480	0.0555
snp17	1	3868	G	T	0.0853	0.0159	0.0050	9.9668	0.0016	1.0000	252	0.0575	252	0.1131	0.0198
snp18	1	8396	G	C	0.0556	-0.0555	0.0058	91.0976	1.22E-021	1.0000	252	0.1111	252	0.00E000	0.1176
snp19	1	8415	C	A	0.0565	0.0508	0.0059	75.4586	3.33E-018	1.0000	252	0.00E000	252	0.1131	0.1199
snp20	1	8425	C	T	0.1052	0.0073	0.0049	2.2487	0.1337	1.0000	252	0.0873	252	0.1230	0.0068
snp21	1	8455	T	C	0.1121	-0.0478	0.0043	125.7685	3.07E-029	1.0000	252	0.2044	252	0.0198	0.1710
snp22	1	9261	G	C	0.0565	-0.0458	0.0059	59.5089	1.22E-014	1.0000	252	0.1052	252	0.0079	0.0886
snp23	1	9282	G	C	0.3681	0.0274	0.0039	49.7316	1.76E-012	1.0000	252	0.2857	252	0.4504	0.0583
snp24	1	9293	C	T	0.3790	-0.0252	0.0044	32.7779	1.03E-008	1.0000	252	0.4365	252	0.3214	0.0281
snp25	1	9307	T	A	0.1488	0.0267	0.0042	40.6115	1.86E-010	1.0000	252	0.0893	252	0.2083	0.0559
snp26	1	9346	G	A	0.4236	-0.0423	0.0047	80.5134	2.57E-019	1.0000	252	0.4960	252	0.3512	0.0430
snp27	1	9358	T	C	0.1756	0.0436	0.0036	143.3584	4.35E-033	1.0000	252	0.0615	252	0.2897	0.1798
snp28	1	9376	C	T	0.1885	0.0473	0.0035	185.3780	2.87E-042	1.0000	252	0.0635	252	0.3135	0.2043
snp29	1	9385	C	T	0.2252	-0.0237	0.0039	37.6813	8.33E-010	1.0000	252	0.2877	252	0.1627	0.0448
snp30	1	9424	G	T	0.1567	0.0610	0.0033	339.9499	5.78E-076	1.0000	252	0.0099	252	0.3036	0.3262
snp31	1	9501	A	G	0.2083	-0.0118	0.0040	8.6921	0.0032	1.0000	252	0.2440	252	0.1726	0.0155
snp32	1	9530	A	G	0.1062	0.0235	0.0047	24.5003	7.43E-007	1.0000	252	0.0655	252	0.1468	0.0349
snp33	1	9752	A	G	0.0575	0.0506	0.0058	75.8719	2.70E-018	1.0000	252	0.00E000	252	0.1151	0.1221
snp34	1	9760	T	A	0.0585	0.0488	0.0057	74.1503	6.46E-018	1.0000	252	0.00E000	252	0.1171	0.1243
snp35	1	9765	A	G	0.1875	0.0657	0.0027	580.4767	2.61E-128	1.0000	252	0.0060	252	0.3690	0.4327
snp36	1	9799	T	C	0.1409	-0.0137	0.0043	10.1259	0.0015	1.0000	252	0.1667	252	0.1151	0.0110
snp37	1	10746	T	C	0.1498	-0.0521	0.0036	208.0820	3.19E-047	1.0000	252	0.2778	252	0.0218	0.2572
snp38	1	10776	C	T	0.3016	0.0221	0.0039	32.5503	1.16E-008	1.0000	252	0.2401	252	0.3631	0.0359
snp39	1	10780	T	G	0.4583	-0.0420	0.0036	132.3189	1.13E-030	1.0000	252	0.5714	252	0.3452	0.1030
snp40	1	10794	T	C	0.0754	0.0519	0.0051	105.4136	8.81E-025	1.0000	252	0.0020	252	0.1488	0.1546
snp41	1	11021	T	C	0.0556	-0.0497	0.0059	70.5403	4.03E-017	1.0000	252	0.1111	252	0.00E000	0.1176
snp42	1	11071	T	C	0.1349	0.0570	0.0037	239.2316	5.12E-054	1.0000	252	0.0079	252	0.2619	0.2763
snp43	1	11278	T	C	0.2411	0.0674	0.0022	943.3006	3.35E-207	1.0000	252	0.0258	252	0.4563	0.5066
snp44	1	11298	T	G	0.4325	0.0015	0.0054	0.0774	0.7809	1.0000	252	0.4286	252	0.4365	0.0001
snp45	1	11307	A	G	0.1558	0.0609	0.0033	336.3036	3.60E-075	1.0000	252	0.0079	252	0.3036	0.3323
snp46	1	11796	T	C	0.2262	0.0204	0.0039	28.1185	1.14E-007	1.0000	252	0.1687	252	0.2837	0.0378
snp47	1	11859	G	A	0.4881	0.0160	0.0060	6.9830	0.0082	1.0000	252	0.4683	252	0.5079	0.0032
snp48	1	11880	T	A	0.1875	0.0228	0.0040	32.7852	1.03E-008	1.0000	252	0.1230	252	0.2520	0.0546
snp49	1	11939	A	C	0.0694	0.0258	0.0054	23.1576	1.49E-006	1.0000	252	0.0317	252	0.1071	0.0440
snp50	1	11949	T	A	0.1766	0.0396	0.0035	127.2395	1.46E-029	1.0000	252	0.0615	252	0.2917	0.1822
snp51	1	25941	G	A	0.1825	0.0606	0.0031	377.6820	3.51E-084	1.0000	252	0.0258	252	0.3393	0.3293
snp52	1	25956	T	C	0.1815	-0.0099	0.0041	5.8214	0.0158	1.0000	252	0.2123	252	0.1508	0.0127
snp53	1	36638	C	A	0.3065	-0.0459	0.0029	253.7547	3.49E-057	1.0000	252	0.4722	252	0.1409	0.2582
snp54	1	36661	T	G	0.3065	-0.0459	0.0029	253.7547	3.49E-057	1.0000	252	0.4722	252	0.1409	0.2582
snp55	1	36676	T	C	0.2917	0.0358	0.0033	120.2788	4.88E-028	1.0000	252	0.1726	252	0.4107	0.1372
snp56	1	36726	C	A	0.1161	0.0232	0.0046	25.5938	4.21E-007	1.0000	252	0.0694	252	0.1627	0.0424
snp57	1	36733	A	G	0.2113	0.0252	0.0038	43.2832	4.74E-011	1.0000	252	0.1369	252	0.2857	0.0664
snp58	1	36735	A	G	0.1032	0.0258	0.0048	29.1410	6.73E-008	1.0000	252	0.0556	252	0.1508	0.0490
snp59	1	36742	T	A	0.4950	0.0052	0.0064	0.6678	0.4138	1.0000	252	0.4901	252	0.5000	0.0002
snp60	1	36830	G	A	0.0615	0.0147	0.0060	5.9300	0.0149	1.0000	252	0.0456	252	0.0774	0.0087
snp61	1	36850	G	A	0.4603	-0.0142	0.0055	6.6321	0.0100	1.0000	252	0.4802	252	0.4405	0.0032
snp62	1	36862	T	A	0.0933	-0.0179	0.0050	12.6463	0.0004	1.0000	252	0.1250	252	0.0615	0.0238
snp63	1	36865	A	G	0.2490	0.0586	0.0027	465.0316	3.41E-103	1.0000	252	0.0635	252	0.4345	0.3681
snp64	1	36874	G	A	0.1250	0.0284	0.0044	41.4838	1.19E-010	1.0000	252	0.0635	252	0.1865	0.0692
snp65	1	36875	T	G	0.0942	0.0444	0.0047	90.0131	2.11E-021	1.0000	252	0.0179	252	0.1706	0.1367
snp66	1	36876	A	T	0.3274	-0.0221	0.0038	33.3261	7.79E-009	1.0000	252	0.3988	252	0.2560	0.0463
snp67	1	36884	A	G	0.0923	-0.0040	0.0051	0.6022	0.4377	1.0000	252	0.1032	252	0.0813	0.0028
snp68	1	36886	C	A	0.1151	-0.0166	0.0047	12.6248	0.0004	1.0000	252	0.1409	252	0.0893	0.0131
snp69	1	36888	A	C	0.1200	-0.0130	0.0046	7.8912	0.0050	1.0000	252	0.1508	252	0.0893	0.0179
snp70	1	37084	A	G	0.2450	0.0199	0.0038	28.1818	1.10E-007	1.0000	252	0.1925	252	0.2976	0.0299
snp71	1	37086	C	A	0.1290	0.0059	0.0045	1.6836	0.1945	1.0000	252	0.1151	252	0.1429	0.0034
snp72	1	37087	C	T	0.0754	0.0322	0.0054	36.0312	1.94E-009	1.0000	252	0.0298	252	0.1210	0.0597
snp73	1	37088	G	C	0.1994	0.0184	0.0039	22.4312	2.18E-006	1.0000	252	0.1528	252	0.2460	0.0272
snp74	1	37097	T	G	0.1280	-0.0043	0.0046	0.8751	0.3495	1.0000	252	0.1349	252	0.1210	0.0009
snp75	1	37103	A	G	0.1042	0.0344	0.0046	56.2911	6.26E-014	1.0000	252	0.0397	252	0.1687	0.0891
snp76	1	37106	T	A	0.1081	-0.0003	0.0048	0.0036	0.9523	1.0000	252	0.1131	252	0.1032	0.0005
snp77	1	37107	G	T	0.2321	0.0035	0.0039	0.7969	0.3720	1.0000	252	0.2262	252	0.2381	0.0004
snp78	1	37114	C	G	0.0685	0.0502	0.0053	88.6788	4.14E-021	1.0000	252	0.0020	252	0.1349	0.1386
snp79	1	37115	A	G	0.0744	0.0465	0.0049	89.2838	3.05E-021	1.0000	252	0.0020	252	0.1468	0.1523
snp80	1	37122	T	A	0.0813	-0.0395	0.0050	62.2906	3.11E-015	1.0000	252	0.1468	252	0.0159	0.1147
snp81	1	37123	G	A	0.1617	-0.0018	0.0042	0.1753	0.6754	1.0000	252	0.1726	252	0.1508	0.0018
snp82	1	37124	A	G	0.0595	0.0244	0.0060	16.3016	5.40E-005	1.0000	252	0.0317	252	0.0873	0.0276
snp83	1	37126	T	A	0.1756	-0.0157	0.0041	14.5662	0.0001	1.0000	252	0.2222	252	0.1290	0.0300
snp84	1	37128	T	C	0.0873	0.0516	0.0046	124.2123	6.72E-029	1.0000	252	0.00E000	252	0.1746	0.1913
snp85	1	37136	C	T	0.0714	0.0091	0.0057	2.5835	0.1080	1.0000	252	0.0615	252	0.0813	0.0030
snp86	1	37359	G	C	0.4405	-0.0370	0.0050	55.7646	8.17E-014	1.0000	252	0.5000	252	0.3810	0.0288
snp87	1	68249	T	A	0.0546	0.0480	0.0059	66.8636	2.60E-016	1.0000	252	0.00E000	252	0.1091	0.1154
snp88	1	71552	A	T	0.3165	0.0477	0.0017	804.2057	5.80E-177	1.0000	252	0.0317	252	0.6012	0.7495
snp89	1	71569	A	G	0.3165	0.0477	0.0017	804.2057	5.80E-177	1.0000	252	0.0317	252	0.6012	0.7495
snp90	1	77894	T	C	0.1111	0.0419	0.0039	113.3623	1.60E-026	1.0000	252	0.0119	252	0.2103	0.1993
snp91	1	84613	T	C	0.0794	-0.0394	0.0051	58.4884	2.04E-014	1.0000	252	0.1310	252	0.0278	0.0728
snp92	1	95125	T	C	0.1577	0.0395	0.0029	184.9681	3.53E-042	1.0000	252	0.0060	252	0.3095	0.3468
snp93	1	95145	T	A	0.1706	0.0408	0.0027	223.3127	1.52E-050	1.0000	252	0.0020	252	0.3393	0.4020
snp94	1	95169	T	C	0.1677	0.0407	0.0028	217.7712	2.45E-049	1.0000	252	0.0020	252	0.3333	0.3934
snp95	1	98280	A	G	0.1736	0.0497	0.0031	255.1877	1.70E-057	1.0000	252	0.0238	252	0.3234	0.3128
snp96	1	98319	G	A	0.1339	0.0523	0.0037	196.3590	1.15E-044	1.0000	252	0.0139	252	0.2540	0.2485
snp97	1	98592	A	G	0.3403	0.0057	0.0039	2.1200	0.1454	1.0000	252	0.3194	252	0.3611	0.0039
snp98	1	98597	T	C	0.0536	-0.0105	0.0064	2.6810	0.1015	1.0000	252	0.0615	252	0.0456	0.0025
snp99	1	101567	G	C	0.3700	0.0223	0.0033	46.7864	7.92E-012	1.0000	252	0.2738	252	0.4663	0.0794
snp100	1	101570	C	G	0.0962	-0.0575	0.0043	175.1167	5.00E-040	1.0000	252	0.1845	252	0.0079	0.1793
snp101	1	107512	T	C	0.1518	0.0041	0.0042	0.9340	0.3338	1.0000	252	0.1329	252	0.1706	0.0055
snp102	1	111868	T	C	0.2024	-0.0380	0.0036	112.9025	2.01E-026	1.0000	252	0.3036	252	0.1012	0.1269
snp103	1	111916	C	G	0.1369	-0.0595	0.0034	302.6547	7.69E-068	1.0000	252	0.2659	252	0.0079	0.2815
snp104	1	111960	T	C	0.0873	0.0439	0.0045	95.1232	1.59E-022	1.0000	252	0.0060	252	0.1687	0.1661
snp105	1	112161	A	G	0.0933	0.0382	0.0044	76.5248	1.94E-018	1.0000	252	0.0159	252	0.1706	0.1416
snp106	1	112173	A	G	0.0952	0.0396	0.0043	84.4204	3.57E-020	1.0000	252	0.0139	252	0.1766	0.1536
snp107	1	112644	G	A	0.3423	0.0328	0.0032	108.2014	2.16E-025	1.0000	252	0.2123	252	0.4722	0.1501
snp108	1	112704	A	G	0.0982	-0.0621	0.0042	221.9412	3.02E-050	1.0000	252	0.1944	252	0.0020	0.2091
snp109	1	115367	C	G	0.2014	0.0545	0.0025	473.5482	4.78E-105	1.0000	252	0.0040	252	0.3988	0.4847
snp110	1	115431	T	C	0.1558	0.0496	0.0033	231.2935	2.76E-052	1.0000	252	0.0139	252	0.2976	0.3061
snp111	1	115467	A	G	0.1478	0.0420	0.0033	166.4776	3.86E-038	1.0000	252	0.0159	252	0.2798	0.2764
snp112	1	115476	C	T	0.1448	0.0427	0.0033	164.7661	9.12E-038	1.0000	252	0.0159	252	0.2738	0.2686
snp113	1	115484	C	T	0.0506	-0.0547	0.0061	79.8301	3.64E-019	1.0000	252	0.0992	252	0.0020	0.0984
snp114	1	116455	T	C	0.1726	0.0375	0.0034	125.3843	3.72E-029	1.0000	252	0.0575	252	0.2877	0.1855
snp115	1	116456	G	C	0.1766	0.0384	0.0033	134.6933	3.42E-031	1.0000	252	0.0575	252	0.2956	0.1949
snp116	1	117118	T	C	0.1081	0.0541	0.0042	167.3331	2.51E-038	1.0000	252	0.0060	252	0.2103	0.2165
snp117	1	118284	T	C	0.1121	-0.0646	0.0038	289.1508	6.73E-065	1.0000	252	0.2242	252	0.00E000	0.2525
snp118	1	118303	C	T	0.1200	-0.0623	0.0037	277.9389	1.87E-062	1.0000	252	0.2341	252	0.0060	0.2464
snp119	1	120868	A	G	0.1776	0.0458	0.0030	233.4016	9.56E-053	1.0000	252	0.0238	252	0.3313	0.3238
snp120	1	120881	C	G	0.2173	0.0486	0.0026	342.4356	1.66E-076	1.0000	252	0.0317	252	0.4028	0.4048
snp121	1	120897	T	G	0.0843	0.0467	0.0045	107.0187	3.92E-025	1.0000	252	0.00E000	252	0.1687	0.1842
snp122	1	121066	G	A	0.0764	-0.0513	0.0049	107.7876	2.66E-025	1.0000	252	0.1429	252	0.0099	0.1252
snp123	1	121067	C	A	0.0764	-0.0513	0.0049	107.7876	2.66E-025	1.0000	252	0.1429	252	0.0099	0.1252
snp124	1	141022	T	C	0.1260	0.0491	0.0037	178.6878	8.30E-041	1.0000	252	0.0060	252	0.2460	0.2617
snp125	1	141039	G	A	0.2927	0.0566	0.0018	981.4678	1.69E-215	1.0000	252	0.0357	252	0.5496	0.6378
snp126	1	141191	G	A	0.1756	-0.0416	0.0034	153.1748	3.11E-035	1.0000	252	0.2897	252	0.0615	0.1798
snp127	1	141194	A	G	0.1756	-0.0427	0.0033	166.6670	3.51E-038	1.0000	252	0.2937	252	0.0575	0.1926
snp128	1	141217	G	T	0.1726	-0.0433	0.0033	171.7893	2.67E-039	1.0000	252	0.2917	252	0.0536	0.1985
snp129	1	141225	T	C	0.1716	-0.0439	0.0033	177.1195	1.83E-040	1.0000	252	0.2917	252	0.0516	0.2027
snp130	1	154783	T	C	0.2262	-0.0211	0.0037	32.9981	9.22E-009	1.0000	252	0.2778	252	0.1746	0.0304
snp131	1	154896	T	G	0.1895	0.0509	0.0028	327.9709	2.35E-073	1.0000	252	0.0159	252	0.3631	0.3925
snp132	1	155108	A	G	0.1071	0.0502	0.0041	153.1494	3.15E-035	1.0000	252	0.0040	252	0.2103	0.2226
snp133	1	166995	T	C	0.0546	0.0504	0.0060	71.3172	2.72E-017	1.0000	252	0.00E000	252	0.1091	0.1154
snp134	1	167086	C	T	0.0734	0.0465	0.0049	91.4212	1.03E-021	1.0000	252	0.00E000	252	0.1468	0.1585
snp135	1	167096	G	C	0.0734	0.0465	0.0049	91.4212	1.03E-021	1.0000	252	0.00E000	252	0.1468	0.1585
snp136	1	167101	A	C	0.3383	-0.0155	0.0038	16.1784	5.76E-005	1.0000	252	0.3770	252	0.2996	0.0134
snp137	1	167104	A	T	0.1062	-0.0009	0.0049	0.0325	0.8570	1.0000	252	0.1091	252	0.1032	0.0002
snp138	1	167105	G	A	0.3482	-0.0143	0.0040	12.9863	0.0003	1.0000	252	0.3929	252	0.3036	0.0176
snp139	1	169333	C	G	0.3105	0.0102	0.0037	7.6214	0.0058	1.0000	252	0.2917	252	0.3294	0.0033
snp140	1	169374	T	C	0.1052	-0.0588	0.0041	204.1628	2.28E-046	1.0000	252	0.2004	252	0.0099	0.1928
snp141	1	169396	T	A	0.1319	0.0281	0.0038	55.6372	8.70E-014	1.0000	252	0.0496	252	0.2143	0.1184
snp142	1	169406	A	T	0.1329	0.0277	0.0038	54.0127	1.99E-013	1.0000	252	0.0516	252	0.2143	0.1148
snp143	1	169439	C	T	0.1359	0.0274	0.0037	54.1326	1.87E-013	1.0000	252	0.0536	252	0.2183	0.1155
snp144	1	169521	C	A	0.1012	0.0391	0.0040	94.2947	2.42E-022	1.0000	252	0.0099	252	0.1925	0.1832
snp145	1	169544	G	T	0.1022	0.0386	0.0039	100.3321	1.15E-023	1.0000	252	0.0060	252	0.1984	0.2019
snp146	1	169571	A	C	0.1012	0.0384	0.0039	98.3323	3.15E-023	1.0000	252	0.0060	252	0.1964	0.1995
snp147	1	183369	C	A	0.2262	0.0345	0.0036	94.2345	2.50E-022	1.0000	252	0.1250	252	0.3274	0.1170
snp148	1	183377	C	A	0.2351	-0.0430	0.0035	154.7760	1.39E-035	1.0000	252	0.3571	252	0.1131	0.1656
snp149	1	183387	T	C	0.1131	0.0049	0.0047	1.0493	0.3057	1.0000	252	0.1012	252	0.1250	0.0028
snp150	1	190383	G	T	0.0645	-0.0491	0.0055	79.3699	4.59E-019	1.0000	252	0.1230	252	0.0060	0.1136
snp151	1	190385	T	A	0.0883	0.0506	0.0045	127.7437	1.13E-029	1.0000	252	0.00E000	252	0.1766	0.1937
snp152	1	207793	G	A	0.0833	0.0431	0.0048	79.9811	3.37E-019	1.0000	252	0.0119	252	0.1548	0.1336
snp153	1	220793	T	C	0.3105	-0.0512	0.0016	1052.1860	7.19E-231	1.0000	252	0.6151	252	0.0060	0.8665
snp154	1	220823	A	C	0.1260	0.0469	0.0040	140.1367	2.20E-032	1.0000	252	0.0198	252	0.2321	0.2047
snp155	1	226617	G	A	0.2163	0.0548	0.0026	431.2442	7.69E-096	1.0000	252	0.0298	252	0.4028	0.4105
snp156	1	248573	G	A	0.3740	-0.0482	0.0013	1435.8853	2.95E-314	1.0000	252	0.7222	252	0.0258	1.0358
snp157	1	249159	A	C	0.4712	0.0409	0.0020	412.0198	1.18E-091	1.0000	252	0.2222	252	0.7202	0.4977
snp158	1	250183	A	G	0.1190	0.0482	0.0037	171.0396	3.89E-039	1.0000	252	0.0020	252	0.2361	0.2613
snp159	1	266083	A	G	0.0546	-0.0429	0.0061	49.7575	1.74E-012	1.0000	252	0.0952	252	0.0139	0.0641
snp160	1	266419	A	G	0.0585	-0.0409	0.0059	47.8793	4.53E-012	1.0000	252	0.0992	252	0.0179	0.0600
snp161	1	266436	C	G	0.2738	0.0203	0.0034	34.8438	3.57E-009	1.0000	252	0.1944	252	0.3532	0.0634
snp162	1	266576	G	T	0.0744	0.0390	0.0045	75.5651	3.16E-018	1.0000	252	0.00E000	252	0.1488	0.1608
snp163	1	266598	A	C	0.0744	0.0390	0.0045	75.5651	3.16E-018	1.0000	252	0.00E000	252	0.1488	0.1608
snp164	1	266613	A	G	0.4931	-0.0435	0.0016	708.4322	3.87E-156	1.0000	252	0.7897	252	0.1964	0.7040
snp165	1	268335	G	A	0.0982	-0.0527	0.0044	142.3274	7.32E-033	1.0000	252	0.1806	252	0.0159	0.1531
snp166	1	271834	C	T	0.4107	-0.0295	0.0026	124.3984	6.12E-029	1.0000	252	0.5397	252	0.2817	0.1374
snp167	1	271870	T	A	0.1498	-0.0528	0.0035	233.0587	1.14E-052	1.0000	252	0.2718	252	0.0278	0.2338
snp168	1	271875	T	C	0.1488	-0.0529	0.0035	233.1315	1.09E-052	1.0000	252	0.2698	252	0.0278	0.2313
snp169	1	271978	A	G	0.1438	-0.0566	0.0034	270.0701	9.69E-061	1.0000	252	0.2698	252	0.0179	0.2578
snp170	1	272060	T	C	0.1468	-0.0565	0.0035	265.7492	8.47E-060	1.0000	252	0.2718	252	0.0218	0.2495
snp171	1	275693	G	A	0.1399	-0.0542	0.0037	213.9539	1.67E-048	1.0000	252	0.2520	252	0.0278	0.2089
snp172	1	275697	T	C	0.0635	0.0445	0.0053	70.1980	4.79E-017	1.0000	252	0.0020	252	0.1250	0.1273
snp173	1	279567	T	C	0.0625	0.0440	0.0053	69.8402	5.74E-017	1.0000	252	0.00E000	252	0.1250	0.1333
snp174	1	279570	T	C	0.0635	0.0441	0.0052	71.0722	3.08E-017	1.0000	252	0.00E000	252	0.1270	0.1356
snp175	1	292532	T	C	0.3730	-0.0167	0.0037	20.8376	5.00E-006	1.0000	252	0.4325	252	0.3135	0.0303
snp176	1	292548	A	G	0.0575	0.0494	0.0057	75.0700	4.05E-018	1.0000	252	0.00E000	252	0.1151	0.1221
snp177	1	292754	A	C	0.3740	-0.0337	0.0035	93.7977	3.11E-022	1.0000	252	0.4742	252	0.2738	0.0858
snp178	1	301281	T	C	0.1131	0.0466	0.0040	136.1989	1.60E-031	1.0000	252	0.0099	252	0.2163	0.2123
snp179	1	301292	T	C	0.1121	0.0445	0.0040	123.5084	9.58E-029	1.0000	252	0.0119	252	0.2123	0.2017
snp180	1	329076	G	A	0.0804	0.0455	0.0050	82.0763	1.17E-019	1.0000	252	0.0099	252	0.1508	0.1343
snp181	1	335508	C	T	0.4950	0.0068	0.0059	1.3204	0.2505	1.0000	252	0.4861	252	0.5040	0.0006
snp182	1	335511	C	T	0.2817	0.0076	0.0040	3.6745	0.0553	1.0000	252	0.2599	252	0.3036	0.0047
snp183	1	335536	G	C	0.0784	-0.0390	0.0052	56.6504	5.20E-014	1.0000	252	0.1389	252	0.0179	0.1014
snp184	1	335542	G	A	0.0813	-0.0375	0.0051	53.8106	2.21E-013	1.0000	252	0.1409	252	0.0218	0.0948
snp185	1	335667	G	T	0.1567	0.0031	0.0042	0.5367	0.4638	1.0000	252	0.1448	252	0.1687	0.0021
snp186	1	335679	G	A	0.4514	0.0030	0.0050	0.3733	0.5412	1.0000	252	0.4444	252	0.4583	0.0004
snp187	1	340584	A	G	0.2331	-0.0203	0.0038	29.3419	6.07E-008	1.0000	252	0.2837	252	0.1825	0.0286
snp188	1	340599	A	G	0.0774	0.0355	0.0052	47.0714	6.84E-012	1.0000	252	0.0218	252	0.1329	0.0865
snp189	1	340618	G	A	0.0685	0.0458	0.0050	82.7648	8.24E-020	1.0000	252	0.00E000	252	0.1369	0.1470
snp190	1	345580	T	C	0.1736	-0.0267	0.0039	46.0950	1.13E-011	1.0000	252	0.2440	252	0.1032	0.0692
snp191	1	345591	T	C	0.1270	-0.0169	0.0045	14.3053	0.0002	1.0000	252	0.1607	252	0.0933	0.0205
snp192	1	345596	A	C	0.1746	-0.0262	0.0039	44.5292	2.51E-011	1.0000	252	0.2440	252	0.1052	0.0669
snp193	1	359696	C	T	0.2421	-0.0180	0.0039	21.3456	3.83E-006	1.0000	252	0.2937	252	0.1905	0.0290
snp194	1	359697	T	C	0.0843	0.0135	0.0053	6.5181	0.0107	1.0000	252	0.0655	252	0.1032	0.0092
snp195	1	359698	T	C	0.1637	-0.0412	0.0038	116.3469	3.55E-027	1.0000	252	0.2659	252	0.0615	0.1525
snp196	1	359701	A	G	0.2252	-0.0134	0.0040	11.5062	0.0007	1.0000	252	0.2619	252	0.1885	0.0154
snp197	1	359707	T	G	0.0883	-0.0039	0.0052	0.5494	0.4586	1.0000	252	0.0992	252	0.0774	0.0030
snp198	1	359711	C	T	0.1865	-0.0062	0.0041	2.2654	0.1323	1.0000	252	0.2024	252	0.1706	0.0033
snp199	1	359730	A	C	0.1577	-0.0274	0.0041	45.5335	1.50E-011	1.0000	252	0.2163	252	0.0992	0.0516
snp200	1	359731	G	C	0.1667	-0.0031	0.0042	0.5476	0.4593	1.0000	252	0.1766	252	0.1567	0.0014
snp201	1	359734	G	A	0.1667	-0.0031	0.0042	0.5476	0.4593	1.0000	252	0.1766	252	0.1567	0.0014
snp202	1	359749	C	T	0.1319	0.0099	0.0045	4.8729	0.0273	1.0000	252	0.1091	252	0.1548	0.0091
snp203	1	359754	C	T	0.3651	-0.0195	0.0043	20.1521	7.15E-006	1.0000	252	0.4127	252	0.3175	0.0196
snp204	1	359758	G	T	0.1558	0.0128	0.0042	9.2725	0.0023	1.0000	252	0.1210	252	0.1905	0.0183
snp205	1	359759	C	A	0.4504	-0.0244	0.0054	20.1479	7.17E-006	1.0000	252	0.4881	252	0.4127	0.0115
snp206	1	365436	A	G	0.1319	-0.0612	0.0034	330.7141	5.94E-074	1.0000	252	0.2639	252	0.00E000	0.3040
snp207	1	370980	T	C	0.2351	0.0512	0.0022	551.9869	4.11E-122	1.0000	252	0.0079	252	0.4623	0.5740
snp208	1	371118	T	C	0.1746	0.0517	0.0028	329.8961	8.95E-074	1.0000	252	0.0040	252	0.3452	0.4041
snp209	1	371161	A	G	0.2202	0.0301	0.0033	81.3152	1.72E-019	1.0000	252	0.1230	252	0.3175	0.1101
snp210	1	371928	T	C	0.1895	0.0285	0.0035	65.7454	4.59E-016	1.0000	252	0.0972	252	0.2817	0.1109
snp211	1	376127	G	C	0.3929	0.0049	0.0037	1.7600	0.1846	1.0000	252	0.3849	252	0.4008	0.0005
snp212	1	376139	C	T	0.2579	-0.0114	0.0036	9.9252	0.0016	1.0000	252	0.3036	252	0.2123	0.0218
snp213	1	376159	C	A	0.0595	-0.0550	0.0056	95.3826	1.40E-022	1.0000	252	0.1171	252	0.0020	0.1183
snp214	1	376284	G	A	0.0933	0.0469	0.0043	121.0910	3.24E-028	1.0000	252	0.0020	252	0.1845	0.1970
snp215	1	407282	T	C	0.0962	0.0426	0.0043	98.3726	3.08E-023	1.0000	252	0.0119	252	0.1806	0.1635
snp216	1	412883	C	A	0.1379	-0.0091	0.0044	4.2485	0.0393	1.0000	252	0.1548	252	0.1210	0.0048
snp217	1	412889	G	C	0.0813	0.0357	0.0051	48.2546	3.74E-012	1.0000	252	0.0258	252	0.1369	0.0826
snp218	1	412891	G	A	0.2192	0.0131	0.0039	11.1392	0.0008	1.0000	252	0.1865	252	0.2520	0.0125
snp219	1	412896	G	A	0.0754	0.0131	0.0055	5.6015	0.0179	1.0000	252	0.0556	252	0.0952	0.0113
snp220	1	412898	C	G	0.0724	0.0367	0.0054	46.2038	1.07E-011	1.0000	252	0.0198	252	0.1250	0.0823
snp221	1	412899	A	G	0.1756	-0.0073	0.0042	3.1182	0.0774	1.0000	252	0.1885	252	0.1627	0.0023
snp222	1	413220	A	G	0.4871	-0.0234	0.0055	18.4394	1.75E-005	1.0000	252	0.5218	252	0.4524	0.0097
snp223	1	413221	C	T	0.4256	-0.0369	0.0045	68.1040	1.39E-016	1.0000	252	0.4980	252	0.3532	0.0429
snp224	1	413223	C	G	0.0982	0.0279	0.0048	33.1992	8.32E-009	1.0000	252	0.0476	252	0.1488	0.0578
snp225	1	413232	G	A	0.1111	-0.0082	0.0048	2.9892	0.0838	1.0000	252	0.1290	252	0.0933	0.0065
snp226	1	427473	A	G	0.0506	-0.0507	0.0062	67.0776	2.33E-016	1.0000	252	0.0972	252	0.0040	0.0905
snp227	1	427476	A	G	0.0625	0.0114	0.0060	3.5935	0.0580	1.0000	252	0.0456	252	0.0794	0.0097
snp228	1	427479	C	A	0.0585	0.0378	0.0058	42.1512	8.45E-011	1.0000	252	0.0139	252	0.1032	0.0723
snp229	1	427502	G	C	0.1131	0.0245	0.0046	28.7560	8.21E-008	1.0000	252	0.0635	252	0.1627	0.0491
snp230	1	427513	T	A	0.0823	0.0329	0.0052	40.7588	1.72E-010	1.0000	252	0.0317	252	0.1329	0.0678
snp231	1	453250	A	G	0.0665	0.0485	0.0053	82.7999	8.09E-020	1.0000	252	0.00E000	252	0.1329	0.1424
snp232	1	453425	T	C	0.1319	-0.0587	0.0037	255.8660	1.21E-057	1.0000	252	0.2500	252	0.0139	0.2434
snp233	1	464305	G	A	0.0744	-0.0010	0.0054	0.0367	0.8481	1.0000	252	0.0714	252	0.0774	0.0003
snp234	1	468170	T	C	0.3075	0.0405	0.0023	310.7173	1.35E-069	1.0000	252	0.0952	252	0.5198	0.4233
snp235	1	468289	A	G	0.1032	0.0524	0.0042	156.7742	5.08E-036	1.0000	252	0.00E000	252	0.2063	0.2301
snp236	1	475152	A	G	0.1359	-0.0562	0.0036	244.2385	4.14E-055	1.0000	252	0.2540	252	0.0179	0.2373
snp237	1	487211	G	T	0.4444	-0.0375	0.0024	235.9787	2.62E-053	1.0000	252	0.6448	252	0.2440	0.3253
snp238	1	487216	C	T	0.1389	-0.0503	0.0036	191.6419	1.23E-043	1.0000	252	0.2659	252	0.0119	0.2697
snp239	1	487227	T	C	0.2044	0.0596	0.0025	570.9712	3.05E-126	1.0000	252	0.0060	252	0.4028	0.4842
snp240	1	488814	G	A	0.2004	0.0242	0.0037	43.9761	3.32E-011	1.0000	252	0.1250	252	0.2758	0.0710
snp241	1	488828	G	A	0.1944	0.0233	0.0037	39.7883	2.83E-010	1.0000	252	0.1230	252	0.2659	0.0651
snp242	1	488830	G	A	0.1726	0.0604	0.0030	415.2875	2.29E-092	1.0000	252	0.0040	252	0.3413	0.3983
snp243	1	489058	C	T	0.1429	0.0175	0.0043	16.6791	4.43E-005	1.0000	252	0.1071	252	0.1786	0.0208
snp244	1	503473	G	A	0.1786	0.0502	0.0028	323.6354	2.07E-072	1.0000	252	0.0060	252	0.3512	0.4063
snp245	1	503482	T	C	0.0833	0.0471	0.0045	108.2601	2.10E-025	1.0000	252	0.00E000	252	0.1667	0.1818
snp246	1	503487	T	C	0.0784	0.0486	0.0048	100.3893	1.11E-023	1.0000	252	0.0020	252	0.1548	0.1616
snp247	1	503494	C	A	0.0804	0.0478	0.0047	105.5842	8.09E-025	1.0000	252	0.00E000	252	0.1607	0.1748
snp248	1	503540	G	A	0.2054	0.0460	0.0030	242.4223	1.03E-054	1.0000	252	0.0456	252	0.3651	0.3127
snp249	1	503679	T	C	0.0585	0.0478	0.0057	70.6355	3.84E-017	1.0000	252	0.00E000	252	0.1171	0.1243
snp250	1	503715	T	C	0.1994	0.0569	0.0028	420.0451	2.11E-093	1.0000	252	0.0179	252	0.3810	0.4129
snp251	1	520719	T	C	0.4742	-0.0141	0.0048	8.5532	0.0034	1.0000	252	0.4980	252	0.4504	0.0045
snp252	1	520724	A	C	0.1637	-0.0235	0.0041	32.8634	9.89E-009	1.0000	252	0.2202	252	0.1071	0.0467
snp253	1	520727	G	T	0.0595	-0.0210	0.0061	11.9505	0.0005	1.0000	252	0.0833	252	0.0357	0.0203
snp254	1	520859	C	T	0.0506	0.0363	0.0064	32.2886	1.33E-008	1.0000	252	0.0139	252	0.0873	0.0561
snp255	1	520867	T	C	0.0694	0.0163	0.0057	8.1808	0.0042	1.0000	252	0.0456	252	0.0933	0.0175
snp256	1	520869	G	A	0.3135	-0.0052	0.0038	1.8897	0.1692	1.0000	252	0.3294	252	0.2976	0.0023
snp257	1	520871	G	A	0.2440	-0.0347	0.0036	91.5037	9.92E-022	1.0000	252	0.3373	252	0.1508	0.0943
snp258	1	521003	G	A	0.0784	-0.0365	0.0052	48.8469	2.77E-012	1.0000	252	0.1389	252	0.0179	0.1014
snp259	1	521006	T	G	0.1310	0.0474	0.0038	156.0068	7.48E-036	1.0000	252	0.0198	252	0.2421	0.2170
snp260	1	521010	T	G	0.1260	0.0487	0.0038	162.3702	3.04E-037	1.0000	252	0.0139	252	0.2381	0.2282
snp261	1	536210	G	A	0.1419	0.0209	0.0043	23.5180	1.24E-006	1.0000	252	0.0952	252	0.1885	0.0357
snp262	1	536220	A	C	0.1687	-0.0139	0.0042	11.1896	0.0008	1.0000	252	0.2103	252	0.1270	0.0248
snp263	1	536221	C	A	0.2034	0.0478	0.0032	220.2458	7.07E-050	1.0000	252	0.0635	252	0.3433	0.2415
snp264	1	536223	A	G	0.0853	0.0138	0.0052	7.0613	0.0079	1.0000	252	0.0655	252	0.1052	0.0101
snp265	1	537800	A	G	0.2381	-0.0459	0.0034	184.6295	4.19E-042	1.0000	252	0.3671	252	0.1091	0.1834
snp266	1	537801	A	C	0.0933	0.0262	0.0048	29.3877	5.93E-008	1.0000	252	0.0476	252	0.1389	0.0493
snp267	1	537804	C	T	0.2808	-0.0523	0.0032	270.7712	6.81E-061	1.0000	252	0.4306	252	0.1310	0.2223
snp268	1	537810	C	A	0.4772	0.0128	0.0064	3.9984	0.0455	1.0000	252	0.4623	252	0.4921	0.0018
snp269	1	537838	C	T	0.1429	0.0167	0.0043	14.8798	0.0001	1.0000	252	0.1012	252	0.1845	0.0284
snp270	1	537849	G	C	0.4683	-0.0073	0.0063	1.3388	0.2472	1.0000	252	0.4762	252	0.4603	0.0005
snp271	1	537860	C	T	0.0516	-0.0307	0.0064	23.0631	1.57E-006	1.0000	252	0.0873	252	0.0159	0.0521
snp272	1	537861	A	C	0.1012	-0.0078	0.0049	2.5049	0.1135	1.0000	252	0.1131	252	0.0893	0.0031
snp273	1	537869	G	A	0.4048	-0.0335	0.0046	53.4590	2.64E-013	1.0000	252	0.4683	252	0.3413	0.0335
snp274	1	546896	A	G	0.1260	0.0492	0.0040	150.2525	1.35E-034	1.0000	252	0.0218	252	0.2302	0.1971
snp275	1	547034	T	C	0.1687	0.0344	0.0031	123.1920	1.12E-028	1.0000	252	0.0397	252	0.2976	0.2373
snp276	1	547039	T	C	0.1647	0.0345	0.0032	119.1126	8.79E-028	1.0000	252	0.0397	252	0.2897	0.2272
snp277	1	547040	G	A	0.1637	0.0343	0.0032	117.0902	2.44E-027	1.0000	252	0.0397	252	0.2877	0.2247
snp278	1	547044	G	A	0.1687	0.0349	0.0031	125.6128	3.32E-029	1.0000	252	0.0397	252	0.2976	0.2373
snp279	1	547337	A	G	0.4901	-0.0065	0.0053	1.4894	0.2223	1.0000	252	0.5000	252	0.4802	0.0008
snp280	1	554066	C	T	0.3700	0.0467	0.0013	1381.5928	1.85E-302	1.0000	252	0.0218	252	0.7183	1.0403
snp281	1	554244	T	C	0.2063	0.0430	0.0026	281.2244	3.59E-063	1.0000	252	0.0198	252	0.3929	0.4248
snp282	1	554283	G	A	0.2331	0.0358	0.0028	168.0808	1.72E-038	1.0000	252	0.0754	252	0.3909	0.2783
snp283	1	555567	C	T	0.0675	0.0483	0.0053	83.1478	6.79E-020	1.0000	252	0.00E000	252	0.1349	0.1447
snp284	1	555604	A	G	0.2560	0.0472	0.0020	575.8375	2.66E-127	1.0000	252	0.0020	252	0.5099	0.6774
snp285	1	555742	T	A	0.0556	0.0426	0.0058	54.2839	1.74E-013	1.0000	252	0.0040	252	0.1071	0.1014
snp286	1	567055	C	T	0.1002	-0.0069	0.0050	1.9113	0.1668	1.0000	252	0.1190	252	0.0813	0.0079
snp287	1	567088	A	C	0.0595	-0.0211	0.0061	12.1545	0.0005	1.0000	252	0.0774	252	0.0417	0.0114
snp288	1	567091	C	A	0.0823	0.0459	0.0046	100.5213	1.04E-023	1.0000	252	0.00E000	252	0.1647	0.1795
snp289	1	570481	C	T	0.4187	-0.0317	0.0046	48.0271	4.20E-012	1.0000	252	0.4782	252	0.3591	0.0291
snp290	1	570485	T	C	0.1190	0.0106	0.0046	5.2489	0.0220	1.0000	252	0.0972	252	0.1409	0.0091
snp291	1	570488	T	C	0.1200	0.0076	0.0046	2.6868	0.1012	1.0000	252	0.1012	252	0.1389	0.0067
snp292	1	570489	A	G	0.0823	0.0043	0.0054	0.6347	0.4256	1.0000	252	0.0754	252	0.0893	0.0013
snp293	1	570494	C	T	0.1052	0.0274	0.0047	34.5472	4.16E-009	1.0000	252	0.0536	252	0.1567	0.0566
snp294	1	570495	G	A	0.2609	-0.0231	0.0038	36.6904	1.38E-009	1.0000	252	0.3294	252	0.1925	0.0486
snp295	1	570499	G	T	0.1101	-0.0267	0.0046	32.9286	9.56E-009	1.0000	252	0.1627	252	0.0575	0.0564
snp296	1	570503	C	T	0.1974	0.0124	0.0040	9.4862	0.0021	1.0000	252	0.1687	252	0.2262	0.0104
snp297	1	574526	G	C	0.3621	-0.0049	0.0043	1.2884	0.2563	1.0000	252	0.3690	252	0.3552	0.0004
snp298	1	574588	A	G	0.1746	-0.0232	0.0040	33.5622	6.90E-009	1.0000	252	0.2222	252	0.1270	0.0315
snp299	1	574748	C	T	0.1389	0.0475	0.0034	197.6106	6.14E-045	1.0000	252	0.0060	252	0.2718	0.2955
snp300	1	574776	T	C	0.4990	-0.0439	0.0016	739.9401	5.45E-163	1.0000	252	0.8016	252	0.1964	0.7324
snp301	1	574781	C	G	0.3472	0.0498	0.0016	1006.9141	4.98E-221	1.0000	252	0.0536	252	0.6409	0.7609
snp302	1	574784	T	C	0.1865	0.0581	0.0027	448.7310	1.20E-099	1.0000	252	0.0060	252	0.3671	0.4297
snp303	1	577502	T	C	0.0764	0.0296	0.0052	32.4890	1.20E-008	1.0000	252	0.0317	252	0.1210	0.0565
snp304	1	577642	T	C	0.0675	0.0430	0.0049	75.5908	3.11E-018	1.0000	252	0.00E000	252	0.1349	0.1447
snp305	1	577659	T	C	0.1319	0.0492	0.0035	200.2704	1.61E-045	1.0000	252	0.0020	252	0.2619	0.2949
snp306	1	577820	T	A	0.0843	0.0509	0.0048	112.4553	2.52E-026	1.0000	252	0.0040	252	0.1647	0.1673
snp307	1	577844	A	G	0.0506	0.0089	0.0066	1.8282	0.1763	1.0000	252	0.0417	252	0.0595	0.0033
snp308	1	577906	T	A	0.1121	0.0458	0.0042	116.1621	3.89E-027	1.0000	252	0.0218	252	0.2024	0.1638
snp309	1	577908	A	C	0.1022	0.0476	0.0044	114.6502	8.34E-027	1.0000	252	0.0159	252	0.1885	0.1624
snp310	1	579762	T	C	0.2341	-0.0036	0.0039	0.8105	0.3680	1.0000	252	0.2421	252	0.2262	0.0007
snp311	1	579763	A	C	0.0952	0.0168	0.0050	11.3164	0.0008	1.0000	252	0.0694	252	0.1210	0.0154
snp312	1	579766	G	C	0.2381	-0.0035	0.0039	0.7854	0.3755	1.0000	252	0.2460	252	0.2302	0.0007
snp313	1	579774	G	A	0.4544	0.0224	0.0045	24.2247	8.57E-007	1.0000	252	0.4048	252	0.5040	0.0198
snp314	1	579780	T	C	0.1141	-0.0372	0.0044	70.3731	4.38E-017	1.0000	252	0.1865	252	0.0417	0.1038
snp315	1	579789	T	C	0.4097	0.0309	0.0040	60.2968	7.99E-015	1.0000	252	0.3413	252	0.4782	0.0387
snp316	1	579798	G	A	0.3234	0.0421	0.0030	196.7828	9.31E-045	1.0000	252	0.1726	252	0.4742	0.2078
snp317	1	579815	G	C	0.0546	0.0466	0.0058	65.3127	5.71E-016	1.0000	252	0.00E000	252	0.1091	0.1154
snp318	1	579823	G	A	0.1369	-0.0039	0.0044	0.7805	0.3770	1.0000	252	0.1369	252	0.1369	0.00E000
snp319	1	580930	C	T	0.3571	0.0428	0.0022	378.3413	2.52E-084	1.0000	252	0.1270	252	0.5873	0.4615
snp320	1	581098	G	C	0.4028	0.0210	0.0029	51.3655	7.67E-013	1.0000	252	0.2976	252	0.5079	0.0919
snp321	1	581099	G	A	0.4028	0.0210	0.0029	51.3655	7.67E-013	1.0000	252	0.2976	252	0.5079	0.0919
snp322	1	581103	A	G	0.2837	-0.0021	0.0035	0.3793	0.5380	1.0000	252	0.2837	252	0.2837	0.00E000
snp323	1	581281	T	C	0.0665	0.0513	0.0054	90.5436	1.61E-021	1.0000	252	0.00E000	252	0.1329	0.1424
snp324	1	592389	T	C	0.0883	-0.0616	0.0044	193.5950	4.62E-044	1.0000	252	0.1766	252	0.00E000	0.1937
snp325	1	595972	C	G	0.0724	0.0474	0.0051	88.0176	5.78E-021	1.0000	252	0.0020	252	0.1429	0.1477
snp326	1	595974	C	G	0.0724	0.0474	0.0051	88.0176	5.78E-021	1.0000	252	0.0020	252	0.1429	0.1477
snp327	1	600378	G	A	0.3165	0.0114	0.0041	7.7247	0.0054	1.0000	252	0.2837	252	0.3492	0.0099
snp328	1	600382	A	G	0.4405	0.0031	0.0054	0.3313	0.5649	1.0000	252	0.4345	252	0.4464	0.0003
snp329	1	600386	T	C	0.0536	0.0185	0.0064	8.4610	0.0036	1.0000	252	0.0298	252	0.0774	0.0224
snp330	1	600396	A	G	0.0546	0.0212	0.0063	11.2772	0.0008	1.0000	252	0.0278	252	0.0813	0.0278
snp331	1	608887	T	C	0.1022	-0.0607	0.0041	216.6719	4.26E-049	1.0000	252	0.2004	252	0.0040	0.2103
snp332	1	608969	G	A	0.1022	-0.0607	0.0041	216.6719	4.26E-049	1.0000	252	0.2004	252	0.0040	0.2103
snp333	1	619932	G	A	0.0536	0.0170	0.0064	7.1220	0.0076	1.0000	252	0.0377	252	0.0694	0.0099
snp334	1	620442	A	T	0.1845	0.0158	0.0040	15.4116	8.65E-005	1.0000	252	0.1468	252	0.2222	0.0189
snp335	1	620450	A	C	0.0893	-0.0029	0.0052	0.3153	0.5744	1.0000	252	0.0952	252	0.0833	0.0009
snp336	1	620459	G	A	0.1438	0.0213	0.0043	24.7158	6.64E-007	1.0000	252	0.0992	252	0.1885	0.0324
snp337	1	620461	C	T	0.0724	0.0384	0.0054	51.0123	9.18E-013	1.0000	252	0.0179	252	0.1270	0.0886
snp338	1	620541	A	T	0.2540	0.0274	0.0037	55.2247	1.07E-013	1.0000	252	0.1806	252	0.3274	0.0569
snp339	1	620543	G	A	0.1062	-0.0367	0.0046	64.3487	9.32E-016	1.0000	252	0.1706	252	0.0417	0.0876
snp340	1	620552	T	G	0.2331	-0.0620	0.0028	482.0955	6.60E-107	1.0000	252	0.4147	252	0.0516	0.3687
snp341	1	620610	G	A	0.0913	0.0189	0.0051	13.9129	0.0002	1.0000	252	0.0615	252	0.1210	0.0214
snp342	1	620614	C	A	0.3819	0.0009	0.0044	0.0395	0.8424	1.0000	252	0.3829	252	0.3810	8.34E-006
snp343	1	620616	A	C	0.1954	-0.0063	0.0040	2.4159	0.1201	1.0000	252	0.2202	252	0.1706	0.0078
snp344	1	620622	A	T	0.0903	0.0133	0.0051	6.6751	0.0098	1.0000	252	0.0694	252	0.1111	0.0106
snp345	1	620624	A	G	0.0655	-0.0463	0.0055	70.5560	4.00E-017	1.0000	252	0.1270	252	0.0040	0.1237
snp346	1	620638	A	G	0.1468	-0.0164	0.0042	15.3092	9.13E-005	1.0000	252	0.1964	252	0.0972	0.0393
snp347	1	620673	T	C	0.1012	0.0100	0.0049	4.1587	0.0414	1.0000	252	0.0813	252	0.1210	0.0087
snp348	1	620679	A	T	0.1905	-0.0094	0.0041	5.3778	0.0204	1.0000	252	0.2163	252	0.1647	0.0086
snp349	1	620683	C	A	0.0784	-0.0155	0.0054	8.1889	0.0042	1.0000	252	0.1032	252	0.0536	0.0170
snp350	1	620687	T	C	0.0893	0.0056	0.0052	1.1541	0.2827	1.0000	252	0.0813	252	0.0972	0.0015
snp351	1	620688	G	C	0.0873	0.0044	0.0052	0.7051	0.4011	1.0000	252	0.0813	252	0.0933	0.0009
snp352	1	620693	T	A	0.3919	0.0013	0.0043	0.0914	0.7624	1.0000	252	0.3849	252	0.3988	0.0004
snp353	1	624569	T	A	0.0962	-0.0249	0.0049	25.6705	4.05E-007	1.0000	252	0.1429	252	0.0496	0.0500
snp354	1	625800	T	G	0.1994	0.0614	0.0028	489.2667	1.82E-108	1.0000	252	0.0198	252	0.3790	0.4039
snp355	1	629408	G	A	0.2639	0.0303	0.0036	71.4788	2.50E-017	1.0000	252	0.1746	252	0.3532	0.0821
snp356	1	629412	C	T	0.4286	-0.0006	0.0046	0.0157	0.9003	1.0000	252	0.4325	252	0.4246	0.0001
snp357	1	633051	C	G	0.1607	-0.0171	0.0041	16.9093	3.92E-005	1.0000	252	0.2123	252	0.1091	0.0395
snp358	1	633056	T	C	0.1290	0.0537	0.0038	199.5834	2.28E-045	1.0000	252	0.0119	252	0.2460	0.2440
snp359	1	633068	C	A	0.3710	-0.0237	0.0042	31.2880	2.22E-008	1.0000	252	0.4246	252	0.3175	0.0246
snp360	1	633407	T	C	0.0546	0.0469	0.0058	66.2556	3.54E-016	1.0000	252	0.00E000	252	0.1091	0.1154
snp361	1	636330	C	A	0.1181	-0.0661	0.0036	331.1856	4.69E-074	1.0000	252	0.2361	252	0.00E000	0.2677
snp362	1	641575	T	C	0.0635	0.0421	0.0055	59.5991	1.15E-014	1.0000	252	0.0079	252	0.1190	0.1038
snp363	1	643666	G	A	0.1845	0.0395	0.0034	134.7685	3.29E-031	1.0000	252	0.0675	252	0.3016	0.1821
snp364	1	643720	G	T	0.2649	-0.0369	0.0036	105.5778	8.11E-025	1.0000	252	0.3770	252	0.1528	0.1291
snp365	1	643721	A	C	0.0635	0.0249	0.0059	18.0015	2.21E-005	1.0000	252	0.0317	252	0.0952	0.0339
snp366	1	643723	C	A	0.2034	-0.0171	0.0039	18.8653	1.40E-005	1.0000	252	0.2540	252	0.1528	0.0316
snp367	1	643738	G	T	0.0556	-0.0322	0.0062	27.2469	1.79E-007	1.0000	252	0.0873	252	0.0238	0.0384
snp368	1	646268	A	C	0.3770	-0.0333	0.0034	93.5914	3.45E-022	1.0000	252	0.4821	252	0.2718	0.0942
snp369	1	648236	A	G	0.1171	0.0524	0.0038	185.5451	2.64E-042	1.0000	252	0.00E000	252	0.2341	0.2652
snp370	1	648421	T	G	0.0595	0.0454	0.0057	63.9388	1.33E-015	1.0000	252	0.0040	252	0.1151	0.1103
snp371	1	648428	G	A	0.0605	0.0456	0.0056	65.7511	4.57E-016	1.0000	252	0.0040	252	0.1171	0.1125
snp372	1	648497	A	G	0.2946	0.0046	0.0035	1.7364	0.1876	1.0000	252	0.2937	252	0.2956	9.47E-006
snp373	1	651344	A	T	0.0536	0.0448	0.0060	56.1523	6.71E-014	1.0000	252	0.0040	252	0.1032	0.0971
snp374	1	651345	T	A	0.0585	0.0437	0.0057	57.8495	2.84E-014	1.0000	252	0.0060	252	0.1111	0.1003
snp375	1	651353	A	G	0.0685	0.0052	0.0057	0.8345	0.3610	1.0000	252	0.0575	252	0.0794	0.0037
snp376	1	651362	T	G	0.0635	-0.0039	0.0060	0.4317	0.5112	1.0000	252	0.0635	252	0.0635	0.00E000
snp377	1	651443	A	G	0.0962	0.0367	0.0048	59.1919	1.42E-014	1.0000	252	0.0337	252	0.1587	0.0898
snp378	1	651444	A	T	0.1101	-0.0078	0.0048	2.6691	0.1023	1.0000	252	0.1250	252	0.0952	0.0045
snp379	1	651449	G	T	0.0556	0.0441	0.0060	53.8287	2.19E-013	1.0000	252	0.0079	252	0.1032	0.0864
snp380	1	651452	A	G	0.0655	-0.0089	0.0059	2.2986	0.1295	1.0000	252	0.0774	252	0.0536	0.0046
snp381	1	651457	A	G	0.0556	0.0210	0.0063	11.3208	0.0008	1.0000	252	0.0317	252	0.0794	0.0216
snp382	1	662659	C	T	0.3343	-0.0006	0.0037	0.0244	0.8759	1.0000	252	0.3333	252	0.3353	8.84E-006
snp383	1	662660	A	C	0.2421	-0.0131	0.0037	12.7604	0.0004	1.0000	252	0.2817	252	0.2024	0.0172
snp384	1	662661	G	A	0.1349	-0.0049	0.0043	1.2602	0.2616	1.0000	252	0.1409	252	0.1290	0.0006
snp385	1	667294	T	G	0.2530	0.0286	0.0036	61.6093	4.22E-015	1.0000	252	0.1706	252	0.3353	0.0718
snp386	1	667301	A	T	0.0804	0.0286	0.0053	29.5669	5.40E-008	1.0000	252	0.0357	252	0.1250	0.0539
snp387	1	667305	A	G	0.0863	0.0276	0.0050	29.8827	4.59E-008	1.0000	252	0.0397	252	0.1329	0.0551
snp388	1	667307	A	G	0.0655	0.0006	0.0059	0.0096	0.9220	1.0000	252	0.0655	252	0.0655	0.00E000
snp389	1	671029	T	C	0.2272	-0.0152	0.0039	14.9268	0.0001	1.0000	252	0.2698	252	0.1845	0.0207
snp390	1	671031	C	T	0.0536	0.0029	0.0064	0.2010	0.6539	1.0000	252	0.0476	252	0.0595	0.0014
snp391	1	671032	G	C	0.0794	0.0469	0.0050	87.4266	7.79E-021	1.0000	252	0.0099	252	0.1488	0.1320
snp392	1	671035	T	A	0.1339	0.0172	0.0044	15.0503	0.0001	1.0000	252	0.0972	252	0.1706	0.0232
snp393	1	671050	T	C	0.1091	0.0223	0.0047	22.4797	2.12E-006	1.0000	252	0.0675	252	0.1508	0.0357
snp394	1	671052	T	C	0.3492	-0.0061	0.0042	2.1307	0.1444	1.0000	252	0.3631	252	0.3353	0.0017
snp395	1	671082	G	A	0.0714	-0.0320	0.0054	35.0316	3.24E-009	1.0000	252	0.1131	252	0.0298	0.0524
snp396	1	671083	T	A	0.0754	-0.0308	0.0053	33.7857	6.15E-009	1.0000	252	0.1171	252	0.0337	0.0498
snp397	1	671166	A	C	0.3204	0.0231	0.0038	36.2671	1.72E-009	1.0000	252	0.2520	252	0.3889	0.0430
snp398	1	671180	G	C	0.0933	-0.0503	0.0046	120.6633	4.02E-028	1.0000	252	0.1706	252	0.0159	0.1416
snp399	1	671182	G	A	0.3244	0.0223	0.0039	33.2897	7.94E-009	1.0000	252	0.2579	252	0.3909	0.0403
snp400	1	671183	G	T	0.0952	-0.0519	0.0045	132.8074	8.84E-031	1.0000	252	0.1766	252	0.0139	0.1536
snp401	1	675870	C	T	0.2688	0.0317	0.0036	77.3914	1.25E-018	1.0000	252	0.1726	252	0.3651	0.0942
snp402	1	675878	G	C	0.0893	0.0127	0.0051	6.2268	0.0126	1.0000	252	0.0714	252	0.1071	0.0078
snp403	1	675889	G	T	0.3056	-0.0557	0.0025	482.6551	4.99E-107	1.0000	252	0.5000	252	0.1111	0.3564
snp404	1	675890	G	T	0.3502	-0.0530	0.0028	355.3050	2.62E-079	1.0000	252	0.5218	252	0.1786	0.2589
snp405	1	675898	G	A	0.2629	0.0357	0.0035	103.4156	2.42E-024	1.0000	252	0.1528	252	0.3730	0.1252
snp406	1	675917	C	G	0.1498	0.0158	0.0043	13.6374	0.0002	1.0000	252	0.1131	252	0.1865	0.0212
snp407	1	675975	A	G	0.2024	0.0622	0.0026	587.0014	9.93E-130	1.0000	252	0.0079	252	0.3968	0.4684
snp408	1	676001	T	G	0.3571	0.0378	0.0035	119.9337	5.81E-028	1.0000	252	0.2480	252	0.4663	0.1037
snp409	1	678324	A	G	0.2966	0.0216	0.0032	46.2556	1.04E-011	1.0000	252	0.2222	252	0.3710	0.0531
snp410	1	678351	A	T	0.1399	0.0254	0.0041	38.8287	4.63E-010	1.0000	252	0.0813	252	0.1984	0.0570
snp411	1	680735	G	T	0.0774	0.0331	0.0051	41.7898	1.02E-010	1.0000	252	0.0238	252	0.1310	0.0804
snp412	1	682929	T	C	0.0645	0.0481	0.0053	81.9416	1.25E-019	1.0000	252	0.00E000	252	0.1290	0.1379
snp413	1	684403	T	C	0.1607	0.0163	0.0042	15.4438	8.50E-005	1.0000	252	0.1210	252	0.2004	0.0233
snp414	1	684407	T	C	0.1736	0.0153	0.0041	14.0058	0.0002	1.0000	252	0.1349	252	0.2123	0.0209
snp415	1	684411	C	A	0.4206	-0.0312	0.0043	52.6068	4.07E-013	1.0000	252	0.4901	252	0.3512	0.0396
snp416	1	684414	G	A	0.1349	-0.0105	0.0045	5.5445	0.0185	1.0000	252	0.1567	252	0.1131	0.0082
snp417	1	684424	C	T	0.0942	-0.0330	0.0049	45.9308	1.23E-011	1.0000	252	0.1528	252	0.0357	0.0803
snp418	1	689994	A	G	0.0754	0.0190	0.0053	12.7378	0.0004	1.0000	252	0.0496	252	0.1012	0.0191
snp419	1	690028	A	G	0.1081	0.0158	0.0045	12.1753	0.0005	1.0000	252	0.0794	252	0.1369	0.0172
snp420	1	692308	C	T	0.4028	-0.0460	0.0039	136.3727	1.47E-031	1.0000	252	0.5079	252	0.2976	0.0919
snp421	1	692312	A	G	0.3333	-0.0033	0.0041	0.6343	0.4258	1.0000	252	0.3353	252	0.3313	3.54E-005
snp422	1	692318	A	G	0.1002	0.0283	0.0047	35.6041	2.42E-009	1.0000	252	0.0476	252	0.1528	0.0613
snp423	1	692319	C	T	0.3403	0.0066	0.0041	2.6565	0.1031	1.0000	252	0.3234	252	0.3571	0.0025
snp424	1	692790	T	G	0.1964	0.0412	0.0029	200.2303	1.65E-045	1.0000	252	0.0437	252	0.3492	0.2957
snp425	1	692791	T	A	0.2014	0.0401	0.0029	194.4100	3.07E-044	1.0000	252	0.0476	252	0.3552	0.2940
snp426	1	692850	C	T	0.1290	-0.0655	0.0035	354.4597	4.00E-079	1.0000	252	0.2560	252	0.0020	0.2871
snp427	1	692939	A	G	0.3512	-0.0476	0.0012	1632.6872	0.00E000	1.0000	252	0.6925	252	0.0099	1.0223
snp428	1	692968	G	A	0.3512	-0.0476	0.0012	1632.6872	0.00E000	1.0000	252	0.6925	252	0.0099	1.0223
snp429	1	696842	C	T	0.3948	-0.0158	0.0031	25.5649	4.28E-007	1.0000	252	0.4583	252	0.3313	0.0337
snp430	1	696843	A	G	0.3631	-0.0210	0.0030	48.4990	3.30E-012	1.0000	252	0.4524	252	0.2738	0.0689
snp431	1	697018	C	T	0.1121	0.0327	0.0045	51.8610	5.96E-013	1.0000	252	0.0496	252	0.1746	0.0785
snp432	1	697039	C	T	0.3740	-0.0507	0.0039	171.7909	2.66E-039	1.0000	252	0.4861	252	0.2619	0.1074
snp433	1	697042	C	T	0.0645	0.0268	0.0058	21.2681	3.99E-006	1.0000	252	0.0317	252	0.0972	0.0355
snp434	1	697043	G	A	0.2004	-0.0470	0.0035	182.9918	9.54E-042	1.0000	252	0.3214	252	0.0794	0.1828
snp435	1	697051	A	C	0.0575	0.0200	0.0062	10.5316	0.0012	1.0000	252	0.0357	252	0.0794	0.0176
snp436	1	705255	A	C	0.4643	-0.0334	0.0044	57.0185	4.31E-014	1.0000	252	0.5337	252	0.3948	0.0388
snp437	1	705276	T	C	0.3591	0.0119	0.0038	9.5910	0.0020	1.0000	252	0.3234	252	0.3948	0.0111
snp438	1	705283	C	T	0.1190	-0.0273	0.0045	36.7036	1.38E-009	1.0000	252	0.1706	252	0.0675	0.0508
snp439	1	713697	G	A	0.3938	-0.0277	0.0024	135.0064	2.92E-031	1.0000	252	0.5397	252	0.2480	0.1782
snp440	1	735764	C	T	0.2103	-0.0262	0.0037	49.4405	2.04E-012	1.0000	252	0.2817	252	0.1389	0.0614
snp441	1	735805	A	G	0.3125	-0.0046	0.0032	2.0310	0.1541	1.0000	252	0.3254	252	0.2996	0.0015
snp442	1	735860	A	G	0.3145	-0.0036	0.0032	1.2281	0.2678	1.0000	252	0.3234	252	0.3056	0.0007
snp443	1	741272	C	T	0.3462	-0.0255	0.0038	44.5461	2.48E-011	1.0000	252	0.4147	252	0.2778	0.0414
snp444	1	741283	T	C	0.3393	-0.0252	0.0038	43.5385	4.16E-011	1.0000	252	0.4067	252	0.2718	0.0406
snp445	1	748855	C	T	0.1409	-0.0356	0.0035	106.2203	5.87E-025	1.0000	252	0.2639	252	0.0179	0.2501
snp446	1	748860	T	C	0.3165	-0.0181	0.0025	51.8418	6.02E-013	1.0000	252	0.4544	252	0.1786	0.1758
snp447	1	748866	A	G	0.1855	-0.0311	0.0028	121.6749	2.42E-028	1.0000	252	0.3433	252	0.0278	0.3293
snp448	1	748880	T	C	0.4613	-0.0019	0.0027	0.4993	0.4798	1.0000	252	0.4960	252	0.4266	0.0097
snp449	1	748902	C	G	0.4256	-0.0031	0.0026	1.4137	0.2344	1.0000	252	0.4683	252	0.3829	0.0149
snp450	1	752609	C	T	0.0694	0.0490	0.0052	88.2956	5.02E-021	1.0000	252	0.00E000	252	0.1389	0.1493
snp451	1	752622	A	G	0.0605	0.0501	0.0057	78.2195	8.23E-019	1.0000	252	0.00E000	252	0.1210	0.1288
snp452	1	752672	T	C	0.0605	0.0502	0.0057	78.5697	6.89E-019	1.0000	252	0.00E000	252	0.1210	0.1288
snp453	1	771160	C	A	0.3284	-0.0015	0.0039	0.1416	0.7067	1.0000	252	0.3313	252	0.3254	8.03E-005
snp454	1	771174	G	T	0.3264	-0.0015	0.0039	0.1497	0.6988	1.0000	252	0.3294	252	0.3234	8.06E-005
snp455	1	790569	G	A	0.2431	0.0549	0.0022	641.0007	1.79E-141	1.0000	252	0.0159	252	0.4702	0.5611
snp456	1	792553	A	G	0.1518	-0.0564	0.0031	329.6118	1.03E-073	1.0000	252	0.2956	252	0.0079	0.3214
snp457	1	792630	C	T	0.0992	-0.0583	0.0043	187.9834	7.76E-043	1.0000	252	0.1925	252	0.0060	0.1946
snp458	1	792688	T	C	0.2341	0.0594	0.0022	725.9141	6.11E-160	1.0000	252	0.0139	252	0.4544	0.5410
snp459	1	792853	G	A	0.2569	-0.0566	0.0030	366.3897	1.01E-081	1.0000	252	0.4226	252	0.0913	0.2875
snp460	1	793028	A	G	0.1151	0.0507	0.0038	177.0704	1.87E-040	1.0000	252	0.00E000	252	0.2302	0.2601
snp461	1	797843	A	G	0.0585	-0.0173	0.0061	7.9884	0.0047	1.0000	252	0.0833	252	0.0337	0.0223
snp462	1	809983	C	T	0.1319	-0.0370	0.0042	77.7019	1.07E-018	1.0000	252	0.2222	252	0.0417	0.1423
snp463	1	817423	A	C	0.1567	0.0450	0.0030	228.3812	1.19E-051	1.0000	252	0.00E000	252	0.3135	0.3718
snp464	1	817456	A	G	0.1597	0.0449	0.0030	229.2660	7.63E-052	1.0000	252	0.0020	252	0.3175	0.3708
snp465	1	817459	C	T	0.1627	0.0449	0.0029	235.9832	2.61E-053	1.0000	252	0.0020	252	0.3234	0.3792
snp466	1	822972	C	T	0.3542	0.0456	0.0021	482.4824	5.44E-107	1.0000	252	0.1210	252	0.5873	0.4752
snp467	1	823071	C	A	0.3105	0.0393	0.0026	231.7148	2.23E-052	1.0000	252	0.1389	252	0.4821	0.2752
snp468	1	850452	A	T	0.1161	0.0504	0.0038	174.8587	5.70E-040	1.0000	252	0.00E000	252	0.2321	0.2626
snp469	1	850664	G	A	0.3224	0.0031	0.0036	0.7040	0.4014	1.0000	252	0.3016	252	0.3433	0.0040
snp470	1	850673	A	G	0.1538	-0.0521	0.0035	217.3781	2.99E-049	1.0000	252	0.2738	252	0.0337	0.2215
snp471	1	850759	T	C	0.1002	0.0303	0.0045	44.4951	2.55E-011	1.0000	252	0.0417	252	0.1587	0.0760
snp472	1	856902	G	A	0.1300	0.0250	0.0041	36.7348	1.35E-009	1.0000	252	0.0714	252	0.1885	0.0606
snp473	1	859445	G	C	0.2500	0.0772	0.0016	2331.7903	0.00E000	1.0000	252	0.0139	252	0.4861	0.5947
snp474	1	899962	C	T	0.2540	-0.0133	0.0032	17.1208	3.51E-005	1.0000	252	0.2976	252	0.2103	0.0201
snp475	1	899977	G	A	0.2431	-0.0109	0.0032	11.3024	0.0008	1.0000	252	0.2758	252	0.2103	0.0117
snp476	1	899989	A	G	0.2083	-0.0073	0.0034	4.7060	0.0301	1.0000	252	0.2242	252	0.1925	0.0031
snp477	1	899993	G	C	0.2083	-0.0072	0.0034	4.6434	0.0312	1.0000	252	0.2242	252	0.1925	0.0031
snp478	1	900022	G	A	0.0675	-0.0200	0.0058	12.0890	0.0005	1.0000	252	0.0992	252	0.0357	0.0320
snp479	1	900532	C	G	0.0923	0.0490	0.0044	126.3196	2.32E-029	1.0000	252	0.00E000	252	0.1845	0.2033
snp480	1	900535	G	C	0.0724	-0.0078	0.0056	1.9233	0.1655	1.0000	252	0.0873	252	0.0575	0.0066
snp481	1	911860	G	A	0.0853	0.0509	0.0047	117.7130	1.78E-027	1.0000	252	0.0020	252	0.1687	0.1780
snp482	1	912126	C	T	0.3919	-0.0359	0.0027	173.2756	1.26E-039	1.0000	252	0.5595	252	0.2242	0.2359
snp483	1	916708	C	A	0.0863	0.0530	0.0047	127.3516	1.38E-029	1.0000	252	0.00E000	252	0.1726	0.1889
snp484	1	918450	C	T	0.2222	-0.0264	0.0032	66.5507	3.05E-016	1.0000	252	0.3036	252	0.1409	0.0766
snp485	1	918630	A	G	0.3075	-0.0207	0.0032	41.8946	9.63E-011	1.0000	252	0.3968	252	0.2183	0.0749
snp486	1	918645	C	T	0.1200	0.0235	0.0045	27.3527	1.70E-007	1.0000	252	0.0734	252	0.1667	0.0412
snp487	1	919844	A	G	0.0585	0.0478	0.0057	70.9604	3.26E-017	1.0000	252	0.00E000	252	0.1171	0.1243
snp488	1	919890	T	C	0.3353	-0.0328	0.0028	136.7295	1.23E-031	1.0000	252	0.4901	252	0.1806	0.2149
snp489	1	920116	C	T	0.2183	0.0404	0.0029	190.2620	2.47E-043	1.0000	252	0.0714	252	0.3651	0.2527
snp490	1	922886	T	C	0.1627	-0.0419	0.0037	126.5979	2.02E-029	1.0000	252	0.2560	252	0.0694	0.1277
snp491	1	922903	T	C	0.0774	0.0254	0.0053	22.9825	1.63E-006	1.0000	252	0.0417	252	0.1131	0.0357
snp492	1	932516	C	T	0.3264	-0.0204	0.0030	45.1351	1.84E-011	1.0000	252	0.4187	252	0.2341	0.0774
snp493	1	932549	G	A	0.3274	-0.0215	0.0030	50.7839	1.03E-012	1.0000	252	0.4246	252	0.2302	0.0858
snp494	1	932737	T	C	0.3482	-0.0134	0.0030	19.6984	9.07E-006	1.0000	252	0.4167	252	0.2798	0.0413
snp495	1	932761	C	T	0.3125	0.0376	0.0022	288.2476	1.06E-064	1.0000	252	0.1032	252	0.5218	0.4079
snp496	1	932767	C	T	0.3165	0.0369	0.0022	281.2110	3.62E-063	1.0000	252	0.1071	252	0.5258	0.4051
snp497	1	932782	A	G	0.3442	-0.0129	0.0030	18.2503	1.94E-005	1.0000	252	0.4107	252	0.2778	0.0391
snp498	1	949511	G	A	0.1865	0.0456	0.0029	250.1397	2.14E-056	1.0000	252	0.0238	252	0.3492	0.3489
snp499	1	949513	A	T	0.0992	0.0424	0.0042	102.1114	4.67E-024	1.0000	252	0.0099	252	0.1885	0.1784
snp500	1	949543	G	T	0.0694	0.0425	0.0053	63.5077	1.55E-015	1.0000	252	0.0099	252	0.1290	0.1097
snp501	1	952991	T	A	0.0506	-0.0295	0.0065	20.7858	5.14E-006	1.0000	252	0.0853	252	0.0159	0.0502
snp502	1	954172	A	T	0.2292	0.0542	0.0022	611.5639	4.51E-135	1.0000	252	0.0040	252	0.4544	0.5742
snp503	1	954223	A	G	0.1161	0.0478	0.0038	159.7259	1.15E-036	1.0000	252	0.0040	252	0.2282	0.2450
snp504	1	954224	T	C	0.2212	0.0535	0.0023	561.2509	3.97E-124	1.0000	252	0.0020	252	0.4405	0.5580
snp505	1	958564	G	T	0.1855	-0.0090	0.0041	4.9285	0.0264	1.0000	252	0.2183	252	0.1528	0.0142
snp506	1	958571	C	T	0.3611	0.0140	0.0042	10.9732	0.0009	1.0000	252	0.3234	252	0.3988	0.0123
snp507	1	965201	T	C	0.1310	-0.0580	0.0034	292.1407	1.50E-065	1.0000	252	0.2579	252	0.0040	0.2834
snp508	1	965583	G	A	0.4117	-0.0266	0.0045	35.3508	2.75E-009	1.0000	252	0.4702	252	0.3532	0.0283
snp509	1	967342	G	C	0.0942	0.0284	0.0048	35.2564	2.89E-009	1.0000	252	0.0456	252	0.1429	0.0554
snp510	1	967358	C	T	0.1280	-0.0614	0.0036	294.6432	4.28E-066	1.0000	252	0.2500	252	0.0060	0.2668
snp511	1	975461	G	A	0.0704	0.0509	0.0051	97.7497	4.22E-023	1.0000	252	0.00E000	252	0.1409	0.1515
snp512	1	975468	T	A	0.0913	-0.0042	0.0051	0.6803	0.4095	1.0000	252	0.1032	252	0.0794	0.0034
snp513	1	977489	A	G	0.0546	0.0470	0.0059	63.6010	1.55E-015	1.0000	252	0.00E000	252	0.1091	0.1154
snp514	1	989508	A	G	0.0645	0.0500	0.0054	86.0489	1.56E-020	1.0000	252	0.00E000	252	0.1290	0.1379
snp515	1	989601	T	C	0.3115	0.0442	0.0022	419.0645	3.44E-093	1.0000	252	0.0893	252	0.5337	0.4605
snp516	1	989670	T	G	0.2063	0.0371	0.0029	166.0546	4.77E-038	1.0000	252	0.0615	252	0.3512	0.2562
snp517	1	990261	C	T	0.0595	0.0492	0.0056	76.9823	1.54E-018	1.0000	252	0.00E000	252	0.1190	0.1266
snp518	1	1006043	C	T	0.1270	0.0174	0.0043	16.6281	4.55E-005	1.0000	252	0.0913	252	0.1627	0.0230
snp519	1	1006150	A	T	0.1002	0.0065	0.0049	1.7888	0.1811	1.0000	252	0.0933	252	0.1071	0.0011
snp520	1	1006155	T	C	0.3452	-0.0016	0.0033	0.2242	0.6358	1.0000	252	0.3393	252	0.3512	0.0003
snp521	1	1006188	T	G	0.3780	-0.0035	0.0035	1.0227	0.3119	1.0000	252	0.3829	252	0.3730	0.0002
snp522	1	1006373	T	A	0.3056	0.0023	0.0035	0.4068	0.5236	1.0000	252	0.2897	252	0.3214	0.0024
snp523	1	1006388	A	G	0.3403	-0.0424	0.0023	337.6907	1.80E-075	1.0000	252	0.5575	252	0.1230	0.4205
snp524	1	1006436	C	T	0.2054	0.0534	0.0024	484.9231	1.60E-107	1.0000	252	0.00E000	252	0.4107	0.5169
snp525	1	1006500	C	A	0.2391	-0.0151	0.0037	16.3497	5.27E-005	1.0000	252	0.2718	252	0.2063	0.0118
snp526	1	1025959	G	A	0.2589	0.0296	0.0031	92.6733	5.49E-022	1.0000	252	0.1329	252	0.3849	0.1655
snp527	1	1033129	T	C	0.3889	0.0434	0.0017	636.9587	1.35E-140	1.0000	252	0.1091	252	0.6687	0.6587
snp528	1	1033181	A	G	0.4792	0.0432	0.0014	965.0081	6.39E-212	1.0000	252	0.1508	252	0.8075	0.8641
snp529	1	1033198	T	C	0.4048	0.0426	0.0017	638.1482	7.45E-141	1.0000	252	0.1210	252	0.6885	0.6683
snp530	1	1033278	G	A	0.0774	0.0451	0.0049	86.0580	1.56E-020	1.0000	252	0.0040	252	0.1508	0.1510
snp531	1	1034220	T	G	0.2163	0.0585	0.0025	557.7781	2.26E-123	1.0000	252	0.0159	252	0.4167	0.4739
snp532	1	1034371	C	T	0.1300	0.0551	0.0036	234.8670	4.58E-053	1.0000	252	0.00E000	252	0.2599	0.2987
snp533	1	1034471	A	G	0.4276	-0.0480	0.0014	1099.2093	4.33E-241	1.0000	252	0.7302	252	0.1250	0.7481
snp534	1	1034472	A	G	0.1498	0.0401	0.0035	132.2677	1.16E-030	1.0000	252	0.0357	252	0.2639	0.2044
snp535	1	1034495	C	T	0.1845	-0.0295	0.0038	59.1238	1.47E-014	1.0000	252	0.2500	252	0.1190	0.0570
snp536	1	1044418	T	C	0.2163	0.0049	0.0039	1.5731	0.2098	1.0000	252	0.2004	252	0.2321	0.0030
snp537	1	1060915	C	T	0.1349	0.0035	0.0043	0.6677	0.4139	1.0000	252	0.1349	252	0.1349	0.00E000
snp538	1	1060927	G	A	0.3542	-0.0295	0.0035	71.9879	1.93E-017	1.0000	252	0.4425	252	0.2659	0.0682
snp539	1	1061125	C	T	0.3274	-0.0003	0.0036	0.0075	0.9308	1.0000	252	0.3274	252	0.3274	0.00E000
snp540	1	1064422	C	T	0.1250	0.0447	0.0036	152.7259	3.90E-035	1.0000	252	0.0099	252	0.2401	0.2422
snp541	1	1064512	T	C	0.2619	0.0499	0.0020	643.8903	4.20E-142	1.0000	252	0.0119	252	0.5119	0.6466
snp542	1	1067085	T	A	0.1052	0.0478	0.0040	144.2346	2.80E-033	1.0000	252	0.0020	252	0.2083	0.2262
snp543	1	1067154	C	A	0.0655	0.0262	0.0057	21.3546	3.82E-006	1.0000	252	0.0317	252	0.0992	0.0372
snp544	1	1067168	A	G	0.1181	0.0446	0.0038	138.5002	5.03E-032	1.0000	252	0.0099	252	0.2262	0.2246
snp545	1	1067183	T	C	0.3363	0.0120	0.0036	11.0046	0.0009	1.0000	252	0.2937	252	0.3790	0.0163
snp546	1	1070826	A	C	0.1438	0.0419	0.0039	116.2929	3.64E-027	1.0000	252	0.0437	252	0.2440	0.1630
snp547	1	1070994	G	A	0.1181	0.0403	0.0041	96.0370	1.00E-022	1.0000	252	0.0298	252	0.2063	0.1497
snp548	1	1071021	T	A	0.1399	-0.0544	0.0032	290.1822	4.01E-065	1.0000	252	0.2738	252	0.0060	0.2982
snp549	1	1071029	A	G	0.1409	-0.0388	0.0033	139.1157	3.69E-032	1.0000	252	0.2817	252	0.00E000	0.3279
snp550	1	1071032	T	C	0.1052	0.0405	0.0043	89.0664	3.40E-021	1.0000	252	0.0238	252	0.1865	0.1407
snp551	1	1082439	G	T	0.0605	-0.0455	0.0057	62.6972	2.44E-015	1.0000	252	0.1111	252	0.0099	0.0901
snp552	1	1084280	G	A	0.0724	0.0493	0.0051	93.1520	4.31E-022	1.0000	252	0.00E000	252	0.1448	0.1561
snp553	1	1100836	G	A	0.3849	-0.0259	0.0044	34.2878	4.75E-009	1.0000	252	0.4385	252	0.3313	0.0242
snp554	1	1100863	C	T	0.4970	-0.0050	0.0039	1.7065	0.1914	1.0000	252	0.5139	252	0.4802	0.0023
snp555	1	1100864	G	C	0.4980	0.0045	0.0039	1.3839	0.2394	1.0000	252	0.4821	252	0.5139	0.0020
snp556	1	1100865	G	A	0.4990	-0.0051	0.0039	1.7201	0.1897	1.0000	252	0.5159	252	0.4821	0.0023
snp557	1	1100897	C	A	0.0675	-0.0451	0.0055	68.2795	1.27E-016	1.0000	252	0.1270	252	0.0079	0.1126
snp558	1	1100908	C	G	0.1131	-0.0309	0.0045	46.0841	1.13E-011	1.0000	252	0.1746	252	0.0516	0.0754
snp559	1	1100910	C	T	0.0685	-0.0431	0.0055	62.3571	2.89E-015	1.0000	252	0.1250	252	0.0119	0.1003
snp560	1	1100916	G	A	0.1141	-0.0311	0.0045	47.0963	6.76E-012	1.0000	252	0.1766	252	0.0516	0.0773
snp561	1	1104817	C	T	0.2877	0.0360	0.0028	163.1638	2.04E-037	1.0000	252	0.1429	252	0.4325	0.2047
snp562	1	1104866	G	T	0.1875	0.0442	0.0028	245.5301	2.17E-055	1.0000	252	0.0218	252	0.3532	0.3603
snp563	1	1110312	A	G	0.1002	0.0489	0.0041	139.3509	3.28E-032	1.0000	252	0.0020	252	0.1984	0.2140
snp564	1	1116926	T	C	0.1071	0.0309	0.0038	66.9485	2.49E-016	1.0000	252	0.0238	252	0.1905	0.1452
snp565	1	1116927	G	A	0.1071	0.0309	0.0038	66.9485	2.49E-016	1.0000	252	0.0238	252	0.1905	0.1452
snp566	1	1116958	T	C	0.1071	0.0309	0.0038	66.9485	2.49E-016	1.0000	252	0.0238	252	0.1905	0.1452
snp567	1	1116959	C	T	0.1071	0.0309	0.0038	66.9485	2.49E-016	1.0000	252	0.0238	252	0.1905	0.1452
snp568	1	1116975	G	A	0.4990	0.0093	0.0032	8.3644	0.0038	1.0000	252	0.4504	252	0.5476	0.0189
snp569	1	1117072	G	A	0.3482	-0.0407	0.0023	305.6277	1.73E-068	1.0000	252	0.5655	252	0.1310	0.4160
snp570	1	1117117	A	C	0.1855	0.0327	0.0031	111.0761	5.06E-026	1.0000	252	0.0655	252	0.3056	0.1907
snp571	1	1117122	T	A	0.1905	0.0330	0.0030	117.8805	1.64E-027	1.0000	252	0.0655	252	0.3155	0.2027
snp572	1	1122338	A	G	0.1429	-0.0527	0.0032	272.7303	2.55E-061	1.0000	252	0.2798	252	0.0060	0.3061
snp573	1	1122361	T	A	0.1409	-0.0538	0.0033	273.4748	1.75E-061	1.0000	252	0.2758	252	0.0060	0.3008
snp574	1	1122384	A	G	0.1706	0.0511	0.0029	313.8354	2.82E-070	1.0000	252	0.0020	252	0.3393	0.4020
snp575	1	1122390	C	G	0.3740	0.0439	0.0021	422.4415	6.34E-094	1.0000	252	0.1508	252	0.5972	0.4256
snp576	1	1122432	T	C	0.0595	0.0293	0.0060	23.8674	1.03E-006	1.0000	252	0.0258	252	0.0933	0.0406
snp577	1	1130940	G	A	0.0665	-0.0320	0.0057	31.7072	1.79E-008	1.0000	252	0.1151	252	0.0179	0.0762
snp578	1	1148049	A	T	0.0605	-0.0343	0.0058	35.0798	3.16E-009	1.0000	252	0.1091	252	0.0119	0.0831
snp579	1	1148059	A	G	0.2024	0.0478	0.0028	299.6276	3.51E-067	1.0000	252	0.0298	252	0.3750	0.3692
snp580	1	1148068	A	G	0.2014	0.0476	0.0028	294.6012	4.37E-066	1.0000	252	0.0298	252	0.3730	0.3663
snp581	1	1160969	A	G	0.1736	-0.0574	0.0028	421.1924	1.19E-093	1.0000	252	0.3413	252	0.0060	0.3919
snp582	1	1160999	A	G	0.0813	-0.0515	0.0048	115.8619	4.53E-027	1.0000	252	0.1607	252	0.0020	0.1686
snp583	1	1161082	G	A	0.1726	-0.0587	0.0028	430.7541	9.83E-096	1.0000	252	0.3393	252	0.0060	0.3890
snp584	1	1161106	G	C	0.1220	-0.0428	0.0038	127.8105	1.10E-029	1.0000	252	0.2401	252	0.0040	0.2602
snp585	1	1161111	T	C	0.1171	0.0482	0.0038	160.8815	6.44E-037	1.0000	252	0.0040	252	0.2302	0.2475
snp586	1	1161126	A	C	0.3899	-0.0484	0.0019	663.2301	2.62E-146	1.0000	252	0.6528	252	0.1270	0.5811
snp587	1	1166467	C	T	0.2262	0.0237	0.0038	39.7689	2.86E-010	1.0000	252	0.1587	252	0.2937	0.0520
snp588	1	1169139	A	G	0.1696	0.0026	0.0041	0.4131	0.5204	1.0000	252	0.1548	252	0.1845	0.0031
snp589	1	1169340	A	G	0.2143	0.0517	0.0026	407.3200	1.24E-090	1.0000	252	0.0218	252	0.4067	0.4400
snp590	1	1175307	G	T	0.1121	-0.0594	0.0040	224.8586	6.98E-051	1.0000	252	0.2202	252	0.0040	0.2350
snp591	1	1175470	C	T	0.3452	-0.0401	0.0033	148.0723	4.06E-034	1.0000	252	0.4722	252	0.2183	0.1427
snp592	1	1178845	T	G	0.1478	-0.0331	0.0038	76.5692	1.90E-018	1.0000	252	0.2480	252	0.0476	0.1594
snp593	1	1186692	G	A	0.0635	-0.0382	0.0057	44.4815	2.57E-011	1.0000	252	0.1052	252	0.0218	0.0584
snp594	1	1186756	A	G	0.0982	-0.0458	0.0045	103.7289	2.06E-024	1.0000	252	0.1925	252	0.0040	0.2006
snp595	1	1188693	T	A	0.2639	-0.0458	0.0025	336.6378	3.04E-075	1.0000	252	0.4484	252	0.0794	0.3506
snp596	1	1188775	A	G	0.2718	-0.0337	0.0030	130.0655	3.52E-030	1.0000	252	0.4008	252	0.1429	0.1681
snp597	1	1188776	C	T	0.2708	-0.0334	0.0030	127.0026	1.65E-029	1.0000	252	0.3988	252	0.1429	0.1659
snp598	1	1188778	C	T	0.2688	-0.0331	0.0030	122.9097	1.30E-028	1.0000	252	0.3948	252	0.1429	0.1615
snp599	1	1188795	T	G	0.2698	-0.0332	0.0030	125.5851	3.37E-029	1.0000	252	0.3968	252	0.1429	0.1637
snp600	1	1189111	C	T	0.2788	-0.0604	0.0028	481.2425	1.01E-106	1.0000	252	0.4603	252	0.0972	0.3279
snp601	1	1189144	C	A	0.1597	0.0475	0.0035	185.1358	3.25E-042	1.0000	252	0.0357	252	0.2837	0.2292
snp602	1	1192792	T	C	0.1062	-0.0416	0.0044	90.4324	1.70E-021	1.0000	252	0.1984	252	0.0139	0.1794
snp603	1	1192802	A	T	0.0754	0.0306	0.0052	34.5376	4.18E-009	1.0000	252	0.0298	252	0.1210	0.0597
snp604	1	1192825	T	C	0.1419	-0.0124	0.0043	8.4861	0.0036	1.0000	252	0.1687	252	0.1151	0.0118
snp605	1	1202708	T	C	0.2867	0.0436	0.0022	376.2018	7.38E-084	1.0000	252	0.0734	252	0.5000	0.4449
snp606	1	1202767	C	T	0.0982	-0.0365	0.0047	59.3856	1.29E-014	1.0000	252	0.1726	252	0.0238	0.1250
snp607	1	1202908	G	T	0.4266	-0.0301	0.0024	152.2248	5.02E-035	1.0000	252	0.5794	252	0.2738	0.1908
snp608	1	1203169	G	A	0.1994	0.0039	0.0034	1.2685	0.2601	1.0000	252	0.1964	252	0.2024	0.0001
snp609	1	1203190	T	C	0.4891	-0.0322	0.0024	178.1358	1.10E-040	1.0000	252	0.6508	252	0.3274	0.2093
snp610	1	1203215	C	T	0.1984	0.0031	0.0034	0.8104	0.3680	1.0000	252	0.1984	252	0.1984	0.00E000
snp611	1	1204951	T	A	0.4246	-0.0341	0.0023	220.5638	6.03E-050	1.0000	252	0.6032	252	0.2460	0.2610
snp612	1	1210509	G	C	0.1002	-0.0460	0.0044	109.5562	1.09E-025	1.0000	252	0.1984	252	0.0020	0.2140
snp613	1	1210598	C	A	0.0645	0.0465	0.0053	75.6673	3.00E-018	1.0000	252	0.0020	252	0.1270	0.1295
snp614	1	1210614	T	C	0.0685	0.0296	0.0054	29.5442	5.47E-008	1.0000	252	0.0278	252	0.1091	0.0519
snp615	1	1210661	G	A	0.0823	0.0457	0.0046	99.5498	1.70E-023	1.0000	252	0.0020	252	0.1627	0.1709
snp616	1	1212732	C	T	0.1042	0.0357	0.0040	79.5499	4.19E-019	1.0000	252	0.0198	252	0.1885	0.1524
snp617	1	1212749	T	C	0.1052	0.0358	0.0040	78.5332	7.02E-019	1.0000	252	0.0218	252	0.1885	0.1476
snp618	1	1212886	T	C	0.0575	0.0448	0.0057	62.7867	2.22E-015	1.0000	252	0.0020	252	0.1131	0.1138
snp619	1	1216208	C	T	0.1071	0.0504	0.0040	155.1337	1.16E-035	1.0000	252	0.0020	252	0.2123	0.2312
snp620	1	1216224	A	C	0.0962	0.0486	0.0043	128.4306	8.02E-030	1.0000	252	0.0020	252	0.1905	0.2043
snp621	1	1218154	C	G	0.2024	0.0154	0.0036	18.6500	1.57E-005	1.0000	252	0.1587	252	0.2460	0.0236
snp622	1	1218261	A	T	0.1429	0.0494	0.0033	220.0576	7.78E-050	1.0000	252	0.0040	252	0.2817	0.3151
snp623	1	1219188	A	G	0.3661	0.0386	0.0023	277.8528	1.95E-062	1.0000	252	0.1706	252	0.5615	0.3292
snp624	1	1221406	C	T	0.3105	0.0290	0.0031	87.2537	8.50E-021	1.0000	252	0.2103	252	0.4107	0.0938
snp625	1	1221417	A	G	0.0506	0.0165	0.0066	6.3799	0.0115	1.0000	252	0.0357	252	0.0655	0.0092
snp626	1	1221424	A	G	0.2976	0.0288	0.0031	85.2312	2.37E-020	1.0000	252	0.1984	252	0.3968	0.0942
snp627	1	1223168	C	A	0.1478	0.0333	0.0036	83.5225	5.62E-020	1.0000	252	0.0556	252	0.2401	0.1352
snp628	1	1223174	A	G	0.1458	0.0328	0.0037	80.2490	2.94E-019	1.0000	252	0.0556	252	0.2361	0.1309
snp629	1	1223206	T	C	0.1379	-0.0098	0.0042	5.3828	0.0203	1.0000	252	0.1687	252	0.1071	0.0159
snp630	1	1223306	T	C	0.1448	0.0406	0.0037	120.8398	3.68E-028	1.0000	252	0.0417	252	0.2480	0.1719
snp631	1	1223339	C	T	0.1498	0.0370	0.0037	98.4032	3.04E-023	1.0000	252	0.0556	252	0.2440	0.1395
snp632	1	1232907	C	T	0.4603	-0.0375	0.0021	312.8414	4.64E-070	1.0000	252	0.6706	252	0.2500	0.3561
snp633	1	1232922	T	C	0.3581	0.0250	0.0029	74.2353	6.19E-018	1.0000	252	0.2560	252	0.4603	0.0908
snp634	1	1233032	A	G	0.3413	0.0246	0.0028	76.1235	2.38E-018	1.0000	252	0.2321	252	0.4504	0.1059
snp635	1	1233127	A	G	0.1091	0.0375	0.0037	103.9254	1.87E-024	1.0000	252	0.0079	252	0.2103	0.2106
snp636	1	1233149	A	C	0.1062	0.0375	0.0037	100.2958	1.17E-023	1.0000	252	0.0079	252	0.2044	0.2033
snp637	1	1233162	G	A	0.1052	0.0379	0.0038	100.3517	1.14E-023	1.0000	252	0.0079	252	0.2024	0.2009
snp638	1	1233183	G	A	0.1071	0.0383	0.0038	103.9368	1.86E-024	1.0000	252	0.0079	252	0.2063	0.2058
snp639	1	1233221	G	A	0.1101	0.0522	0.0040	174.6281	6.40E-040	1.0000	252	0.0020	252	0.2183	0.2387
snp640	1	1236313	T	C	0.1756	0.0442	0.0032	186.9510	1.30E-042	1.0000	252	0.0417	252	0.3095	0.2478
snp641	1	1236356	T	C	0.2202	0.0410	0.0027	233.1642	1.08E-052	1.0000	252	0.0516	252	0.3889	0.3312
snp642	1	1236357	G	A	0.2192	0.0408	0.0027	229.4169	7.07E-052	1.0000	252	0.0516	252	0.3869	0.3284
snp643	1	1236373	C	T	0.3115	0.0472	0.0020	538.7166	3.17E-119	1.0000	252	0.0714	252	0.5516	0.5375
snp644	1	1236530	T	A	0.2619	0.0152	0.0034	20.1349	7.22E-006	1.0000	252	0.2163	252	0.3075	0.0215
snp645	1	1236543	C	T	0.1756	0.0420	0.0032	175.5496	4.02E-040	1.0000	252	0.0417	252	0.3095	0.2478
snp646	1	1236544	A	G	0.4554	-0.0336	0.0022	229.1680	8.01E-052	1.0000	252	0.6409	252	0.2698	0.2775
snp647	1	1236575	T	C	0.2421	0.0092	0.0035	6.7796	0.0092	1.0000	252	0.2202	252	0.2639	0.0052
snp648	1	1241093	T	C	0.0595	0.0408	0.0057	50.5737	1.15E-012	1.0000	252	0.0099	252	0.1091	0.0879
snp649	1	1241148	C	T	0.0685	0.0516	0.0053	94.7577	1.92E-022	1.0000	252	0.00E000	252	0.1369	0.1470
snp650	1	1248741	A	G	0.4454	-0.0313	0.0024	166.6414	3.55E-038	1.0000	252	0.6032	252	0.2877	0.2014
snp651	1	1261114	C	G	0.2510	0.0144	0.0033	19.3461	1.09E-005	1.0000	252	0.1865	252	0.3155	0.0442
snp652	1	1261124	G	A	0.2827	0.0174	0.0031	31.5585	1.94E-008	1.0000	252	0.1984	252	0.3671	0.0701
snp653	1	1261142	G	T	0.0893	0.0467	0.0045	109.4356	1.16E-025	1.0000	252	0.0040	252	0.1746	0.1790
snp654	1	1261301	G	A	0.2411	0.0160	0.0031	26.6130	2.49E-007	1.0000	252	0.1647	252	0.3175	0.0638
snp655	1	1261322	C	T	0.2312	0.0157	0.0032	24.7039	6.68E-007	1.0000	252	0.1587	252	0.3036	0.0590
snp656	1	1261328	C	T	0.2609	0.0180	0.0030	36.7985	1.31E-009	1.0000	252	0.1706	252	0.3512	0.0845
snp657	1	1261335	T	C	0.2560	0.0199	0.0030	44.8082	2.17E-011	1.0000	252	0.1587	252	0.3532	0.0993
snp658	1	1261344	C	T	0.2599	0.0200	0.0030	45.0907	1.88E-011	1.0000	252	0.1627	252	0.3571	0.0983
snp659	1	1267931	C	A	0.2986	-0.0242	0.0035	46.6367	8.54E-012	1.0000	252	0.3790	252	0.2183	0.0617
snp660	1	1268168	A	G	0.0933	-0.0451	0.0045	101.1747	7.49E-024	1.0000	252	0.1865	252	0.00E000	0.2057
snp661	1	1270285	T	C	0.0893	-0.0472	0.0047	98.8418	2.43E-023	1.0000	252	0.1766	252	0.0020	0.1875
snp662	1	1270376	T	C	0.4117	0.0199	0.0035	31.8602	1.66E-008	1.0000	252	0.3552	252	0.4683	0.0264
snp663	1	1270409	G	A	0.1349	-0.0342	0.0042	66.1615	3.71E-016	1.0000	252	0.2004	252	0.0694	0.0735
snp664	1	1275510	C	T	0.1915	-0.0290	0.0038	57.8131	2.89E-014	1.0000	252	0.2579	252	0.1250	0.0571
snp665	1	1279259	A	G	0.1290	-0.0322	0.0041	62.5066	2.66E-015	1.0000	252	0.2183	252	0.0397	0.1419
snp666	1	1306334	G	T	0.0883	0.0493	0.0044	123.3103	1.06E-028	1.0000	252	0.00E000	252	0.1766	0.1937
snp667	1	1306365	G	A	0.2232	-0.0566	0.0030	351.4368	1.82E-078	1.0000	252	0.3829	252	0.0635	0.2943
snp668	1	1310111	C	T	0.1250	-0.0140	0.0043	10.4886	0.0012	1.0000	252	0.1647	252	0.0853	0.0288
snp669	1	1310115	A	G	0.1270	-0.0130	0.0043	9.1777	0.0024	1.0000	252	0.1647	252	0.0893	0.0256
snp670	1	1310462	G	A	0.0972	0.0485	0.0043	129.3017	5.17E-030	1.0000	252	0.0040	252	0.1905	0.1982
snp671	1	1318008	G	A	0.0615	0.0480	0.0055	75.0241	4.15E-018	1.0000	252	0.00E000	252	0.1230	0.1311
snp672	1	1362845	G	T	0.1349	0.0554	0.0035	253.5318	3.90E-057	1.0000	252	0.00E000	252	0.2698	0.3119
snp673	1	1362980	A	T	0.2272	-0.0476	0.0027	316.6921	6.73E-071	1.0000	252	0.4167	252	0.0377	0.4090
snp674	1	1362989	T	C	0.4008	0.0424	0.0025	291.2691	2.33E-065	1.0000	252	0.2004	252	0.6012	0.3344
snp675	1	1364690	A	C	0.1994	0.0520	0.0027	377.6739	3.53E-084	1.0000	252	0.0159	252	0.3829	0.4220
snp676	1	1364827	T	C	0.0625	-0.0589	0.0054	118.4819	1.21E-027	1.0000	252	0.1250	252	0.00E000	0.1333
snp677	1	1364901	T	C	0.0962	0.0481	0.0043	125.4737	3.56E-029	1.0000	252	0.0020	252	0.1905	0.2043
snp678	1	1364928	G	T	0.1032	0.0479	0.0040	142.7740	5.84E-033	1.0000	252	0.00E000	252	0.2063	0.2301
snp679	1	1364930	T	C	0.1756	0.0384	0.0034	124.8483	4.88E-029	1.0000	252	0.0556	252	0.2956	0.1991
snp680	1	1365049	T	A	0.3929	0.0369	0.0024	244.4442	3.74E-055	1.0000	252	0.1885	252	0.5972	0.3502
snp681	1	1365061	C	T	0.0863	0.0452	0.0045	100.9406	8.43E-024	1.0000	252	0.0020	252	0.1706	0.1803
snp682	1	1365103	T	G	0.3244	0.0483	0.0015	998.2996	3.71E-219	1.0000	252	0.0179	252	0.6310	0.8575
snp683	1	1369605	T	C	0.1637	0.0446	0.0031	203.3755	3.39E-046	1.0000	252	0.0198	252	0.3075	0.3023
snp684	1	1369610	G	C	0.1161	0.0423	0.0036	137.3360	9.03E-032	1.0000	252	0.0040	252	0.2282	0.2450
snp685	1	1369650	G	A	0.0903	0.0293	0.0048	37.3833	9.70E-010	1.0000	252	0.0357	252	0.1448	0.0725
snp686	1	1369773	G	A	0.2222	0.0282	0.0032	80.0964	3.18E-019	1.0000	252	0.1171	252	0.3274	0.1280
snp687	1	1369785	C	T	0.2163	0.0269	0.0032	70.9571	3.26E-017	1.0000	252	0.1171	252	0.3155	0.1161
snp688	1	1380207	T	C	0.0972	0.0357	0.0043	67.4316	1.95E-016	1.0000	252	0.0238	252	0.1706	0.1228
snp689	1	1385328	C	A	0.1895	0.0315	0.0032	98.2632	3.26E-023	1.0000	252	0.0734	252	0.3056	0.1754
snp690	1	1385460	A	G	0.2688	0.0184	0.0031	34.7937	3.67E-009	1.0000	252	0.1845	252	0.3532	0.0723
snp691	1	1385507	G	T	0.2123	0.0348	0.0028	159.9780	1.01E-036	1.0000	252	0.0595	252	0.3651	0.2791
snp692	1	1385522	G	C	0.1875	0.0429	0.0029	213.4342	2.17E-048	1.0000	252	0.0337	252	0.3413	0.3104
snp693	1	1408324	A	T	0.0605	0.0403	0.0056	51.8211	6.08E-013	1.0000	252	0.0079	252	0.1131	0.0973
snp694	1	1410075	A	G	0.0605	0.0323	0.0057	32.0344	1.51E-008	1.0000	252	0.0198	252	0.1012	0.0582
snp695	1	1410096	T	C	0.4950	-0.0169	0.0032	27.3720	1.68E-007	1.0000	252	0.5734	252	0.4167	0.0491
snp696	1	1410156	T	C	0.0605	0.0327	0.0056	34.2145	4.94E-009	1.0000	252	0.0179	252	0.1032	0.0640
snp697	1	1410163	T	C	0.2550	-0.0293	0.0036	66.3786	3.33E-016	1.0000	252	0.3333	252	0.1766	0.0647
snp698	1	1420655	G	C	0.0625	0.0321	0.0056	32.6579	1.10E-008	1.0000	252	0.0198	252	0.1052	0.0621
snp699	1	1422600	G	A	0.1131	0.0508	0.0039	170.2985	5.64E-039	1.0000	252	0.0020	252	0.2242	0.2462
snp700	1	1468694	C	T	0.0615	0.0123	0.0059	4.3252	0.0376	1.0000	252	0.0476	252	0.0754	0.0067
snp701	1	1491591	G	A	0.1637	0.0520	0.0030	303.0274	6.38E-068	1.0000	252	0.0020	252	0.3254	0.3820
snp702	1	1502813	C	T	0.2153	0.0046	0.0034	1.8395	0.1750	1.0000	252	0.1944	252	0.2361	0.0051
snp703	1	1502816	G	A	0.2163	0.0043	0.0034	1.5949	0.2066	1.0000	252	0.1964	252	0.2361	0.0046
snp704	1	1502863	A	G	0.3948	-0.0244	0.0026	89.8627	2.27E-021	1.0000	252	0.5139	252	0.2758	0.1186
snp705	1	1502970	T	C	0.2113	0.0473	0.0024	381.7477	4.58E-085	1.0000	252	0.0099	252	0.4127	0.4867
snp706	1	1502993	T	C	0.1567	0.0093	0.0042	5.0671	0.0244	1.0000	252	0.1290	252	0.1845	0.0117
snp707	1	1502995	T	C	0.1478	-0.0615	0.0031	398.2882	1.15E-088	1.0000	252	0.2956	252	0.00E000	0.3469
snp708	1	1503479	C	T	0.3690	0.0107	0.0028	14.2033	0.0002	1.0000	252	0.3254	252	0.4127	0.0164
snp709	1	1503486	A	G	0.3710	0.0102	0.0028	13.1005	0.0003	1.0000	252	0.3294	252	0.4127	0.0149
snp710	1	1503510	A	G	0.1260	0.0479	0.0036	179.5852	5.29E-041	1.0000	252	0.0040	252	0.2480	0.2704
snp711	1	1521941	C	A	0.0744	0.0453	0.0049	83.9680	4.48E-020	1.0000	252	0.0020	252	0.1468	0.1523
snp712	1	1521984	C	T	0.1012	-0.0555	0.0043	168.2162	1.61E-038	1.0000	252	0.1944	252	0.0079	0.1912
snp713	1	1529346	A	G	0.0714	0.0444	0.0049	82.5954	8.98E-020	1.0000	252	0.00E000	252	0.1429	0.1538
snp714	1	1529388	G	C	0.0843	0.0404	0.0046	76.2504	2.23E-018	1.0000	252	0.0099	252	0.1587	0.1434
snp715	1	1529392	G	A	0.0813	0.0398	0.0047	71.2682	2.78E-017	1.0000	252	0.0099	252	0.1528	0.1365
snp716	1	1560526	T	C	0.1210	0.0093	0.0046	4.0548	0.0440	1.0000	252	0.0992	252	0.1429	0.0090
snp717	1	1562054	T	A	0.3403	-0.0433	0.0030	213.7666	1.83E-048	1.0000	252	0.4980	252	0.1825	0.2217
snp718	1	1562068	T	C	0.0556	-0.0383	0.0061	39.6439	3.05E-010	1.0000	252	0.1032	252	0.0079	0.0864
snp719	1	1562101	G	A	0.3423	-0.0496	0.0025	386.9351	3.40E-086	1.0000	252	0.5377	252	0.1468	0.3393
snp720	1	1563854	A	G	0.2093	0.0241	0.0037	42.7667	6.17E-011	1.0000	252	0.1329	252	0.2857	0.0705
snp721	1	1564038	T	C	0.2163	0.0520	0.0023	496.9930	3.79E-110	1.0000	252	0.0040	252	0.4286	0.5318
snp722	1	1565635	T	C	0.3750	-0.0199	0.0025	61.6049	4.22E-015	1.0000	252	0.5159	252	0.2341	0.1693
snp723	1	1565655	T	C	0.3502	0.0356	0.0025	198.0054	5.04E-045	1.0000	252	0.1647	252	0.5357	0.3025
snp724	1	1565900	G	C	0.1835	0.0250	0.0037	46.3104	1.01E-011	1.0000	252	0.1111	252	0.2560	0.0700
snp725	1	1614296	C	T	0.4315	0.0240	0.0043	30.6268	3.13E-008	1.0000	252	0.3810	252	0.4821	0.0209
snp726	1	1614308	T	C	0.0724	0.0499	0.0052	92.4386	6.18E-022	1.0000	252	0.0020	252	0.1429	0.1477
snp727	1	1614324	C	T	0.3502	-0.0068	0.0038	3.1330	0.0767	1.0000	252	0.3770	252	0.3234	0.0063
snp728	1	1614635	T	C	0.1071	-0.0074	0.0048	2.3206	0.1277	1.0000	252	0.1190	252	0.0952	0.0030
snp729	1	1614643	A	G	0.1002	-0.0107	0.0049	4.6580	0.0309	1.0000	252	0.1171	252	0.0833	0.0063
snp730	1	1614651	C	A	0.1478	0.0188	0.0043	19.3832	1.07E-005	1.0000	252	0.1071	252	0.1885	0.0263
snp731	1	1615060	A	G	0.0506	-0.0407	0.0063	41.2064	1.37E-010	1.0000	252	0.0972	252	0.0040	0.0905
snp732	1	1615075	A	G	0.1399	0.0158	0.0043	13.3537	0.0003	1.0000	252	0.1032	252	0.1766	0.0224
snp733	1	1615123	G	A	0.2401	-0.0066	0.0038	2.9664	0.0850	1.0000	252	0.2520	252	0.2282	0.0016
snp734	1	1615124	G	A	0.2530	-0.0044	0.0038	1.3422	0.2466	1.0000	252	0.2579	252	0.2480	0.0003
snp735	1	1615168	A	C	0.1181	-0.0408	0.0038	116.4941	3.29E-027	1.0000	252	0.2341	252	0.0020	0.2588
snp736	1	1639575	T	G	0.2093	-0.0344	0.0037	85.3691	2.21E-020	1.0000	252	0.2996	252	0.1190	0.0985
snp737	1	1639585	A	T	0.0982	0.0353	0.0047	55.3676	9.99E-014	1.0000	252	0.0377	252	0.1587	0.0827
snp738	1	1639591	T	C	0.1121	0.0454	0.0043	110.7058	6.10E-026	1.0000	252	0.0238	252	0.2004	0.1566
snp739	1	1639595	T	C	0.1706	-0.0274	0.0040	46.5200	9.07E-012	1.0000	252	0.2460	252	0.0952	0.0803
snp740	1	1639807	C	G	0.3700	-0.0337	0.0038	77.1234	1.43E-018	1.0000	252	0.4623	252	0.2778	0.0730
snp741	1	1639835	A	G	0.4623	0.0085	0.0047	3.3190	0.0685	1.0000	252	0.4524	252	0.4722	0.0008
snp742	1	1639859	G	A	0.4742	0.0110	0.0051	4.5641	0.0326	1.0000	252	0.4603	252	0.4881	0.0015
snp743	1	1640391	A	G	0.1994	0.0151	0.0040	14.4930	0.0001	1.0000	252	0.1567	252	0.2421	0.0228
snp744	1	1640392	T	C	0.3681	0.0262	0.0041	41.9190	9.51E-011	1.0000	252	0.2996	252	0.4365	0.0403
snp745	1	1640404	A	C	0.0744	0.0159	0.0055	8.2050	0.0042	1.0000	252	0.0516	252	0.0972	0.0151
snp746	1	1640408	A	C	0.1022	0.0540	0.0043	157.7052	3.18E-036	1.0000	252	0.0040	252	0.2004	0.2103
snp747	1	1642002	G	A	0.1964	-0.0128	0.0040	10.3790	0.0013	1.0000	252	0.2282	252	0.1647	0.0128
snp748	1	1642014	T	A	0.0645	0.0403	0.0057	50.7419	1.05E-012	1.0000	252	0.0139	252	0.1151	0.0849
snp749	1	1642054	C	A	0.3194	0.0081	0.0040	4.1686	0.0412	1.0000	252	0.2956	252	0.3433	0.0052
snp750	1	1642087	T	C	0.4276	0.0037	0.0056	0.4188	0.5175	1.0000	252	0.4187	252	0.4365	0.0007
snp751	1	1642150	G	A	0.3175	-0.0618	0.0030	416.1210	1.51E-092	1.0000	252	0.4821	252	0.1528	0.2503
snp752	1	1642151	G	A	0.0526	0.0225	0.0064	12.3510	0.0004	1.0000	252	0.0298	252	0.0754	0.0209
snp753	1	1642154	C	A	0.3115	-0.0620	0.0030	418.6601	4.22E-093	1.0000	252	0.4762	252	0.1468	0.2529
snp754	1	1647437	A	G	0.1944	0.0214	0.0035	37.4105	9.57E-010	1.0000	252	0.1171	252	0.2718	0.0765
snp755	1	1647446	C	T	0.0665	0.0416	0.0051	66.9842	2.45E-016	1.0000	252	0.0020	252	0.1310	0.1340
snp756	1	1654050	A	C	0.1359	0.0120	0.0043	7.8621	0.0050	1.0000	252	0.1111	252	0.1607	0.0105
snp757	1	1676556	T	C	0.1657	0.0504	0.0029	300.6515	2.10E-067	1.0000	252	0.00E000	252	0.3313	0.3971
snp758	1	1676669	G	T	0.2450	0.0489	0.0021	534.9169	2.12E-118	1.0000	252	0.0099	252	0.4802	0.5976
snp759	1	1676772	A	T	0.0655	0.0429	0.0051	71.1653	2.93E-017	1.0000	252	0.0020	252	0.1290	0.1318
snp760	1	1676817	A	C	0.2391	0.0036	0.0037	0.9860	0.3207	1.0000	252	0.2163	252	0.2619	0.0057
snp761	1	1701352	T	C	0.0794	0.0428	0.0046	85.1544	2.46E-020	1.0000	252	0.0040	252	0.1548	0.1556
snp762	1	1721191	G	A	0.0526	0.0490	0.0061	64.6101	8.16E-016	1.0000	252	0.00E000	252	0.1052	0.1110
snp763	1	1730031	G	A	0.4772	0.0386	0.0022	302.7756	7.24E-068	1.0000	252	0.2579	252	0.6964	0.3854
snp764	1	1791030	T	A	0.1399	0.0563	0.0034	275.3525	6.84E-062	1.0000	252	0.00E000	252	0.2798	0.3253
snp765	1	1791049	T	A	0.1508	0.0199	0.0041	23.3707	1.34E-006	1.0000	252	0.0952	252	0.2063	0.0482
snp766	1	1791073	T	A	0.1766	-0.0566	0.0031	327.2700	3.34E-073	1.0000	252	0.3373	252	0.0159	0.3553
snp767	1	1791096	A	G	0.1746	-0.0613	0.0031	403.0819	1.04E-089	1.0000	252	0.3413	252	0.0079	0.3855
snp768	1	1803865	T	C	0.2143	0.0208	0.0037	31.6822	1.82E-008	1.0000	252	0.1448	252	0.2837	0.0573
snp769	1	1804050	A	G	0.2272	-0.0701	0.0023	905.6817	5.04E-199	1.0000	252	0.4306	252	0.0238	0.4712
snp770	1	1812747	G	A	0.1558	-0.0014	0.0042	0.1081	0.7423	1.0000	252	0.1528	252	0.1587	0.0001
snp771	1	1812784	A	G	0.0615	-0.0398	0.0057	49.3009	2.20E-012	1.0000	252	0.1032	252	0.0198	0.0602
snp772	1	1812808	G	A	0.1429	0.0023	0.0043	0.2843	0.5939	1.0000	252	0.1310	252	0.1548	0.0023
snp773	1	1812985	A	G	0.1161	0.0490	0.0037	170.6250	4.79E-039	1.0000	252	0.00E000	252	0.2321	0.2626
snp774	1	1813021	T	C	0.3006	-0.0280	0.0035	64.3018	9.55E-016	1.0000	252	0.3948	252	0.2063	0.0845
snp775	1	1817472	T	C	0.0556	-0.0402	0.0061	43.8237	3.59E-011	1.0000	252	0.1032	252	0.0079	0.0864
snp776	1	1831384	T	C	0.0962	0.0240	0.0049	23.7538	1.09E-006	1.0000	252	0.0536	252	0.1389	0.0418
snp777	1	1831385	T	C	0.0972	0.0234	0.0049	22.5991	2.00E-006	1.0000	252	0.0556	252	0.1389	0.0396
snp778	1	1831406	A	G	0.0863	0.0532	0.0047	128.5526	7.54E-030	1.0000	252	0.0020	252	0.1706	0.1803
snp779	1	1831419	C	G	0.1141	0.0447	0.0042	114.0092	1.15E-026	1.0000	252	0.0218	252	0.2063	0.1684
snp780	1	1831420	T	G	0.1151	0.0448	0.0042	115.8058	4.66E-027	1.0000	252	0.0218	252	0.2083	0.1708
snp781	1	1833010	G	A	0.0804	-0.0374	0.0051	52.8562	3.59E-013	1.0000	252	0.1389	252	0.0218	0.0927
snp782	1	1833030	T	C	0.1071	0.0056	0.0048	1.3788	0.2403	1.0000	252	0.0972	252	0.1171	0.0021
snp783	1	1833041	G	A	0.2222	-0.0096	0.0039	6.2496	0.0124	1.0000	252	0.2560	252	0.1885	0.0132
snp784	1	1833059	A	T	0.1091	-0.0174	0.0047	13.7165	0.0002	1.0000	252	0.1468	252	0.0714	0.0292
snp785	1	1833169	A	G	0.0863	-0.0307	0.0051	36.6297	1.43E-009	1.0000	252	0.1369	252	0.0357	0.0649
snp786	1	1833177	A	G	0.4167	0.0217	0.0048	20.7212	5.31E-006	1.0000	252	0.3770	252	0.4563	0.0130
snp787	1	1833247	T	C	0.4008	0.0372	0.0033	129.4417	4.82E-030	1.0000	252	0.2778	252	0.5238	0.1260
snp788	1	1833252	A	C	0.2817	-0.0627	0.0029	478.0936	4.90E-106	1.0000	252	0.4563	252	0.1071	0.3013
snp789	1	1833295	T	C	0.4851	-0.0114	0.0083	1.8753	0.1709	1.0000	252	0.4921	252	0.4782	0.0004
snp790	1	1833530	T	C	0.3065	0.0315	0.0036	75.1774	3.84E-018	1.0000	252	0.2143	252	0.3988	0.0801
snp791	1	1833556	T	C	0.0526	-0.0475	0.0061	60.2555	8.44E-015	1.0000	252	0.1052	252	0.00E000	0.1110
snp792	1	1833557	A	G	0.2768	0.0652	0.0027	603.3356	2.78E-133	1.0000	252	0.0873	252	0.4663	0.3587
snp793	1	1833826	C	G	0.3740	-0.0287	0.0044	42.6184	6.65E-011	1.0000	252	0.4365	252	0.3115	0.0334
snp794	1	1833937	G	A	0.4653	-0.0398	0.0070	32.6496	1.10E-008	1.0000	252	0.5000	252	0.4306	0.0097
snp795	1	1833947	G	A	0.4554	-0.0080	0.0066	1.4461	0.2292	1.0000	252	0.4663	252	0.4444	0.0010
snp796	1	1834014	A	G	0.4901	-0.0306	0.0129	5.6242	0.0177	1.0000	252	0.4980	252	0.4821	0.0005
snp797	1	1834601	C	T	0.4702	-0.0147	0.0078	3.5059	0.0611	1.0000	252	0.4802	252	0.4603	0.0008
snp798	1	1834602	A	G	0.4683	-0.0146	0.0079	3.4270	0.0641	1.0000	252	0.4782	252	0.4583	0.0008
snp799	1	1834606	G	C	0.4722	-0.0191	0.0080	5.6281	0.0177	1.0000	252	0.4841	252	0.4603	0.0011
snp800	1	1834658	C	T	0.0754	-0.0437	0.0052	70.5884	3.93E-017	1.0000	252	0.1409	252	0.0099	0.1230
snp801	1	1834677	T	C	0.4861	-0.0233	0.0100	5.4012	0.0201	1.0000	252	0.4960	252	0.4762	0.0008
snp802	1	1834864	T	C	0.0546	0.0459	0.0058	63.1265	1.78E-015	1.0000	252	0.00E000	252	0.1091	0.1154
snp803	1	1834880	A	G	0.0556	0.0461	0.0057	64.6973	7.81E-016	1.0000	252	0.00E000	252	0.1111	0.1176
snp804	1	1834904	A	G	0.2272	-0.0377	0.0036	112.5016	2.47E-026	1.0000	252	0.3373	252	0.1171	0.1381
snp805	1	1834921	T	C	0.3442	0.0488	0.0019	630.9104	2.80E-139	1.0000	252	0.0913	252	0.5972	0.5670
snp806	1	1834930	G	A	0.1518	0.0589	0.0033	320.8937	8.18E-072	1.0000	252	0.0020	252	0.3016	0.3486
snp807	1	1855386	C	G	0.0595	0.0394	0.0059	44.7988	2.18E-011	1.0000	252	0.0119	252	0.1071	0.0810
snp808	1	1855392	T	C	0.2569	-0.0083	0.0040	4.3575	0.0368	1.0000	252	0.2758	252	0.2381	0.0037
snp809	1	1855746	C	T	0.3859	0.0500	0.0040	155.6656	8.88E-036	1.0000	252	0.2758	252	0.4960	0.1023
snp810	1	1857501	C	T	0.1250	-0.0534	0.0039	185.2616	3.05E-042	1.0000	252	0.2341	252	0.0159	0.2178
snp811	1	1857859	T	G	0.3244	-0.0070	0.0041	2.9220	0.0874	1.0000	252	0.3472	252	0.3016	0.0048
snp812	1	1857881	C	T	0.0764	0.0279	0.0054	26.8267	2.23E-007	1.0000	252	0.0337	252	0.1190	0.0516
snp813	1	1857927	T	C	0.4296	-0.0479	0.0052	84.9927	2.67E-020	1.0000	252	0.4980	252	0.3611	0.0382
snp814	1	1857940	C	G	0.4306	-0.0477	0.0052	82.7773	8.19E-020	1.0000	252	0.4980	252	0.3631	0.0371
snp815	1	1858366	C	T	0.2550	-0.0637	0.0028	523.7702	5.65E-116	1.0000	252	0.4365	252	0.0734	0.3470
snp816	1	1858385	A	G	0.4871	0.0463	0.0087	28.0028	1.21E-007	1.0000	252	0.4623	252	0.5119	0.0049
snp817	1	1868767	A	G	0.0853	0.0502	0.0048	110.2642	7.62E-026	1.0000	252	0.0040	252	0.1667	0.1696
snp818	1	1913570	A	G	0.2609	0.0265	0.0035	57.9500	2.69E-014	1.0000	252	0.1687	252	0.3532	0.0883
snp819	1	1913617	T	C	0.2143	0.0526	0.0023	506.2081	3.74E-112	1.0000	252	0.0020	252	0.4266	0.5354
snp820	1	1921208	A	G	0.4157	-0.0459	0.0022	442.3549	2.94E-098	1.0000	252	0.6488	252	0.1825	0.4475
snp821	1	1929329	T	C	0.1270	-0.0547	0.0039	201.1360	1.04E-045	1.0000	252	0.2401	252	0.0139	0.2308
snp822	1	1939168	T	C	0.4613	-0.0449	0.0018	617.6426	2.15E-136	1.0000	252	0.7282	252	0.1944	0.5732
snp823	1	1939303	A	C	0.1171	-0.0400	0.0041	93.9251	2.92E-022	1.0000	252	0.2163	252	0.0179	0.1904
snp824	1	1939359	A	G	0.3403	0.0509	0.0013	1475.8403	5.90E-323	1.0000	252	0.0159	252	0.6647	0.9376
snp825	1	1941937	G	A	0.0665	-0.0292	0.0055	28.1037	1.15E-007	1.0000	252	0.1131	252	0.0198	0.0701
snp826	1	1968916	C	G	0.1637	0.0581	0.0030	367.1317	6.96E-082	1.0000	252	0.0020	252	0.3254	0.3820
snp827	1	1969002	A	G	0.1052	0.0074	0.0049	2.2963	0.1297	1.0000	252	0.0893	252	0.1210	0.0054
snp828	1	1969046	T	C	0.0923	-0.0068	0.0051	1.7703	0.1833	1.0000	252	0.1012	252	0.0833	0.0019
snp829	1	1969047	T	C	0.0992	-0.0084	0.0050	2.8243	0.0929	1.0000	252	0.1111	252	0.0873	0.0032
snp830	1	1969200	A	G	0.2897	-0.0021	0.0040	0.2805	0.5964	1.0000	252	0.2956	252	0.2837	0.0003
snp831	1	1969203	G	T	0.2897	-0.0017	0.0040	0.1745	0.6761	1.0000	252	0.2937	252	0.2857	0.0002
snp832	1	1969287	T	G	0.0734	-0.0454	0.0052	75.0254	4.15E-018	1.0000	252	0.1448	252	0.0020	0.1500
snp833	1	1969318	A	C	0.2232	-0.0370	0.0036	105.4271	8.76E-025	1.0000	252	0.3294	252	0.1171	0.1300
snp834	1	1969346	C	G	0.4454	-0.0011	0.0056	0.0391	0.8433	1.0000	252	0.4524	252	0.4385	0.0004
snp835	1	1969377	T	C	0.1141	-0.0498	0.0042	141.5955	1.06E-032	1.0000	252	0.2143	252	0.0139	0.1987
snp836	1	1969383	T	C	0.3333	-0.0558	0.0032	308.1306	4.93E-069	1.0000	252	0.4841	252	0.1825	0.2046
snp837	1	1969415	G	C	0.1538	-0.0044	0.0043	1.0262	0.3111	1.0000	252	0.1647	252	0.1429	0.0018
snp838	1	1969860	G	T	0.2778	0.0420	0.0032	175.0774	5.10E-040	1.0000	252	0.1409	252	0.4147	0.1869
snp839	1	1971158	G	A	0.2034	-0.0200	0.0039	25.6347	4.13E-007	1.0000	252	0.2560	252	0.1508	0.0341
snp840	1	1971175	G	A	0.3373	-0.0614	0.0029	445.0179	7.73E-099	1.0000	252	0.5099	252	0.1647	0.2666
snp841	1	1971193	A	T	0.2748	0.0032	0.0039	0.6503	0.4200	1.0000	252	0.2619	252	0.2877	0.0017
snp842	1	1971204	G	T	0.1429	-0.0118	0.0044	7.2749	0.0070	1.0000	252	0.1766	252	0.1091	0.0186
snp843	1	1971217	C	T	0.3026	-0.0566	0.0031	323.7987	1.90E-072	1.0000	252	0.4583	252	0.1468	0.2299
snp844	1	1971230	C	G	0.4940	0.0363	0.0037	95.7905	1.14E-022	1.0000	252	0.3948	252	0.5933	0.0787
snp845	1	1971231	G	T	0.2639	0.0503	0.0032	245.6869	2.00E-055	1.0000	252	0.1151	252	0.4127	0.2280
snp846	1	1971539	T	C	0.2183	0.0496	0.0033	219.9845	8.07E-050	1.0000	252	0.0774	252	0.3591	0.2326
snp847	1	1971557	C	T	0.0546	0.0474	0.0060	62.1183	3.11E-015	1.0000	252	0.0020	252	0.1071	0.1072
snp848	1	1971561	C	G	0.0952	-0.0373	0.0048	60.9663	5.77E-015	1.0000	252	0.1567	252	0.0337	0.0878
snp849	1	1971564	G	C	0.2659	-0.0685	0.0025	746.7714	1.78E-164	1.0000	252	0.4643	252	0.0675	0.4034
snp850	1	1971662	T	G	0.0546	-0.0469	0.0060	60.5480	7.11E-015	1.0000	252	0.1091	252	0.00E000	0.1154
snp851	1	1971699	A	C	0.3998	-0.0473	0.0044	113.9033	1.22E-026	1.0000	252	0.4861	252	0.3135	0.0621
snp852	1	1971739	G	T	0.1002	0.0109	0.0049	4.8858	0.0271	1.0000	252	0.0813	252	0.1190	0.0079
snp853	1	1971740	C	T	0.1022	0.0107	0.0049	4.7724	0.0289	1.0000	252	0.0833	252	0.1210	0.0077
snp854	1	1971745	A	C	0.3998	0.0041	0.0045	0.8168	0.3661	1.0000	252	0.3849	252	0.4147	0.0018
snp855	1	1971860	T	C	0.3095	-0.0092	0.0040	5.1570	0.0232	1.0000	252	0.3254	252	0.2937	0.0024
snp856	1	1971917	G	A	0.1766	-0.0477	0.0036	178.2481	1.04E-040	1.0000	252	0.2976	252	0.0556	0.2015
snp857	1	1971938	A	G	0.0625	-0.0473	0.0056	70.4596	4.20E-017	1.0000	252	0.1151	252	0.0099	0.0944
snp858	1	1980524	T	A	0.1260	0.0572	0.0037	232.9818	1.18E-052	1.0000	252	0.00E000	252	0.2520	0.2883
snp859	1	2013968	G	A	0.3373	0.0292	0.0030	96.5573	7.72E-023	1.0000	252	0.2044	252	0.4702	0.1581
snp860	1	2014025	A	G	0.1885	0.0503	0.0027	343.6731	8.94E-077	1.0000	252	0.0079	252	0.3690	0.4263
snp861	1	2016886	T	C	0.0992	-0.0401	0.0046	76.2981	2.18E-018	1.0000	252	0.1647	252	0.0337	0.0959
snp862	1	2016915	T	C	0.0734	-0.0434	0.0052	70.2661	4.63E-017	1.0000	252	0.1290	252	0.0179	0.0907
snp863	1	2027646	C	T	0.0764	0.0456	0.0047	93.3345	3.93E-022	1.0000	252	0.00E000	252	0.1528	0.1654
snp864	1	2027670	G	C	0.3641	-0.0316	0.0023	181.2330	2.31E-041	1.0000	252	0.5675	252	0.1607	0.3573
snp865	1	2027683	T	C	0.2808	-0.0421	0.0019	479.8488	2.03E-106	1.0000	252	0.5556	252	0.0060	0.7479
snp866	1	2027688	G	A	0.0744	0.0403	0.0046	76.8700	1.63E-018	1.0000	252	0.00E000	252	0.1488	0.1608
snp867	1	2027726	T	G	0.1736	-0.0032	0.0040	0.6322	0.4266	1.0000	252	0.1746	252	0.1726	1.37E-005
snp868	1	2027855	A	G	0.1647	0.0475	0.0029	265.0896	1.18E-059	1.0000	252	0.0020	252	0.3274	0.3849
snp869	1	2052750	T	A	0.0794	-0.0047	0.0054	0.7460	0.3877	1.0000	252	0.0853	252	0.0734	0.0010
snp870	1	2055820	A	G	0.2956	-0.0159	0.0029	30.5354	3.28E-008	1.0000	252	0.3810	252	0.2103	0.0699
snp871	1	2055828	A	G	0.2976	-0.0160	0.0029	31.3658	2.14E-008	1.0000	252	0.3849	252	0.2103	0.0729
snp872	1	2055877	C	T	0.1002	0.0011	0.0048	0.0555	0.8138	1.0000	252	0.0933	252	0.1071	0.0011
snp873	1	2055891	T	C	0.2867	-0.0149	0.0029	26.0933	3.25E-007	1.0000	252	0.3671	252	0.2063	0.0631
snp874	1	2056011	A	G	0.2738	-0.0167	0.0031	29.2836	6.25E-008	1.0000	252	0.3532	252	0.1944	0.0634
snp875	1	2056092	G	A	0.2698	-0.0167	0.0031	29.2982	6.21E-008	1.0000	252	0.3492	252	0.1905	0.0639
snp876	1	2056138	G	C	0.1389	0.0011	0.0043	0.0642	0.8000	1.0000	252	0.1329	252	0.1448	0.0006
snp877	1	2056539	G	A	0.1190	-0.0009	0.0046	0.0403	0.8410	1.0000	252	0.1151	252	0.1230	0.0003
snp878	1	2061022	A	G	0.0903	0.0184	0.0050	13.4330	0.0002	1.0000	252	0.0575	252	0.1230	0.0261
snp879	1	2064746	G	T	0.2202	-0.0428	0.0033	169.7552	7.42E-039	1.0000	252	0.3472	252	0.0933	0.1878
snp880	1	2064805	T	C	0.2163	-0.0468	0.0031	221.5665	3.64E-050	1.0000	252	0.3571	252	0.0754	0.2342
snp881	1	2083226	A	G	0.0992	0.0303	0.0044	46.4458	9.42E-012	1.0000	252	0.0377	252	0.1607	0.0847
snp882	1	2089711	A	G	0.2530	0.0415	0.0025	279.6880	7.76E-063	1.0000	252	0.0615	252	0.4444	0.3880
snp883	1	2089751	G	A	0.2520	0.0417	0.0025	283.6954	1.04E-063	1.0000	252	0.0595	252	0.4444	0.3930
snp884	1	2101399	T	C	0.0635	0.0426	0.0052	65.9838	4.06E-016	1.0000	252	0.0040	252	0.1230	0.1192
snp885	1	2101402	T	C	0.0704	0.0439	0.0050	77.0200	1.51E-018	1.0000	252	0.0040	252	0.1369	0.1350
snp886	1	2101422	C	G	0.3343	-0.0542	0.0014	1604.7200	0.00E000	1.0000	252	0.6468	252	0.0218	0.8776
snp887	1	2101616	T	G	0.1310	0.0460	0.0035	173.9736	8.89E-040	1.0000	252	0.0060	252	0.2560	0.2746
snp888	1	2104261	A	G	0.3224	0.0290	0.0030	95.3614	1.41E-022	1.0000	252	0.1984	252	0.4464	0.1408
snp889	1	2104272	T	C	0.3819	-0.0484	0.0013	1388.8814	4.83E-304	1.0000	252	0.7202	252	0.0437	0.9696
snp890	1	2104431	T	C	0.1131	0.0488	0.0038	161.7300	4.20E-037	1.0000	252	0.0020	252	0.2242	0.2462
snp891	1	2104435	A	C	0.1210	0.0465	0.0036	165.5516	6.14E-038	1.0000	252	0.0020	252	0.2401	0.2664
snp892	1	2104438	T	C	0.1855	0.0045	0.0039	1.2762	0.2586	1.0000	252	0.1667	252	0.2044	0.0047
snp893	1	2111849	G	A	0.0595	0.0463	0.0055	69.7708	5.95E-017	1.0000	252	0.00E000	252	0.1190	0.1266
snp894	1	2134276	G	T	0.2530	-0.0643	0.0021	910.6288	4.23E-200	1.0000	252	0.4722	252	0.0337	0.5087
snp895	1	2134474	A	G	0.1121	-0.0306	0.0045	45.8499	1.28E-011	1.0000	252	0.1786	252	0.0456	0.0888
snp896	1	2140311	T	C	0.1726	0.0544	0.0030	338.0652	1.49E-075	1.0000	252	0.0060	252	0.3393	0.3890
snp897	1	2157473	T	G	0.3115	0.0466	0.0025	359.3615	3.43E-080	1.0000	252	0.1111	252	0.5119	0.3745
snp898	1	2157612	G	A	0.1171	-0.0108	0.0047	5.3888	0.0203	1.0000	252	0.1468	252	0.0873	0.0171
snp899	1	2157633	C	A	0.4762	-0.0351	0.0027	170.1044	6.22E-039	1.0000	252	0.6448	252	0.3075	0.2281
snp900	1	2157684	G	C	0.0823	0.0276	0.0048	33.1721	8.44E-009	1.0000	252	0.0337	252	0.1310	0.0625
snp901	1	2179232	T	C	0.0942	0.0484	0.0043	128.7555	6.81E-030	1.0000	252	0.00E000	252	0.1885	0.2081
snp902	1	2179364	G	A	0.0694	-0.0144	0.0056	6.5473	0.0105	1.0000	252	0.0873	252	0.0516	0.0099
snp903	1	2179421	T	C	0.0556	-0.0102	0.0061	2.8439	0.0917	1.0000	252	0.0655	252	0.0456	0.0038
snp904	1	2191373	T	G	0.2014	0.0275	0.0036	58.9000	1.64E-014	1.0000	252	0.1171	252	0.2857	0.0884
snp905	1	2212351	T	C	0.3294	0.0103	0.0036	8.0153	0.0046	1.0000	252	0.2817	252	0.3770	0.0205
snp906	1	2212357	A	G	0.1915	0.0049	0.0039	1.5890	0.2075	1.0000	252	0.1865	252	0.1964	0.0003
snp907	1	2226080	T	C	0.0804	0.0445	0.0046	91.8104	8.49E-022	1.0000	252	0.0020	252	0.1587	0.1662
snp908	1	2245961	G	A	0.0804	-0.0500	0.0049	102.7674	3.35E-024	1.0000	252	0.1488	252	0.0119	0.1268
snp909	1	2248581	A	T	0.3214	0.0472	0.0015	1013.3489	1.99E-222	1.0000	252	0.0079	252	0.6349	0.9012
snp910	1	2252074	G	T	0.0813	0.0202	0.0052	15.3214	9.07E-005	1.0000	252	0.0516	252	0.1111	0.0237
snp911	1	2254706	A	C	0.0704	0.0468	0.0052	80.3097	2.85E-019	1.0000	252	0.0040	252	0.1369	0.1350
snp912	1	2256323	A	G	0.1488	-0.0473	0.0038	158.4036	2.24E-036	1.0000	252	0.2540	252	0.0437	0.1746
snp913	1	2256438	C	T	0.1667	-0.0324	0.0040	67.0015	2.43E-016	1.0000	252	0.2401	252	0.0933	0.0776
snp914	1	2260614	C	T	0.1300	-0.0121	0.0042	8.1504	0.0043	1.0000	252	0.1528	252	0.1071	0.0092
snp915	1	2260619	C	T	0.1389	-0.0136	0.0041	10.9483	0.0009	1.0000	252	0.1667	252	0.1111	0.0129
snp916	1	2289508	G	A	0.1200	0.0228	0.0040	32.2164	1.38E-008	1.0000	252	0.0575	252	0.1825	0.0740
snp917	1	2289509	T	C	0.1190	0.0241	0.0040	36.2158	1.77E-009	1.0000	252	0.0536	252	0.1845	0.0818
snp918	1	2289717	T	C	0.1270	0.0201	0.0042	22.7534	1.84E-006	1.0000	252	0.0754	252	0.1786	0.0480
snp919	1	2289718	A	T	0.1270	0.0201	0.0042	22.7534	1.84E-006	1.0000	252	0.0754	252	0.1786	0.0480
snp920	1	2293723	G	A	0.1339	0.0286	0.0041	49.2432	2.26E-012	1.0000	252	0.0615	252	0.2063	0.0904
snp921	1	2296603	A	G	0.0933	0.0039	0.0050	0.6122	0.4339	1.0000	252	0.0853	252	0.1012	0.0015
snp922	1	2302530	C	T	0.2520	-0.0590	0.0020	840.9679	5.90E-185	1.0000	252	0.4921	252	0.0119	0.6116
snp923	1	2302894	T	C	0.2540	-0.0609	0.0020	942.4951	5.01E-207	1.0000	252	0.4940	252	0.0139	0.6084
snp924	1	2310149	G	A	0.4276	0.0195	0.0036	30.0380	4.24E-008	1.0000	252	0.3591	252	0.4960	0.0383
snp925	1	2313598	T	G	0.0833	0.0451	0.0046	94.7143	1.96E-022	1.0000	252	0.0040	252	0.1627	0.1649
snp926	1	2317141	C	T	0.1280	-0.0483	0.0040	145.1527	1.76E-033	1.0000	252	0.2202	252	0.0357	0.1526
snp927	1	2331968	T	C	0.3671	-0.0281	0.0036	60.4193	7.55E-015	1.0000	252	0.4544	252	0.2798	0.0656
snp928	1	2375362	T	G	0.0813	-0.0365	0.0051	50.5752	1.15E-012	1.0000	252	0.1310	252	0.0317	0.0658
snp929	1	2375367	A	G	0.0833	-0.0373	0.0051	54.1888	1.82E-013	1.0000	252	0.1349	252	0.0317	0.0697
snp930	1	2375664	C	T	0.2937	-0.0448	0.0034	169.8610	7.03E-039	1.0000	252	0.4167	252	0.1706	0.1459
snp931	1	2380897	T	C	0.0883	-0.0268	0.0049	30.3003	3.70E-008	1.0000	252	0.1409	252	0.0357	0.0687
snp932	1	2381134	G	A	0.0675	-0.0141	0.0051	7.6155	0.0058	1.0000	252	0.0952	252	0.0397	0.0245
snp933	1	2381138	C	T	0.0685	-0.0135	0.0051	7.0265	0.0080	1.0000	252	0.0952	252	0.0417	0.0225
snp934	1	2381154	C	T	0.0665	-0.0141	0.0052	7.3058	0.0069	1.0000	252	0.0933	252	0.0397	0.0231
snp935	1	2396045	G	A	0.0734	0.0464	0.0050	87.9126	6.09E-021	1.0000	252	0.0020	252	0.1448	0.1500
snp936	1	2407827	A	G	0.0913	0.0360	0.0042	74.1741	6.38E-018	1.0000	252	0.0119	252	0.1706	0.1519
snp937	1	2407854	A	C	0.0923	0.0370	0.0041	79.7185	3.85E-019	1.0000	252	0.0099	252	0.1746	0.1619
snp938	1	2419313	A	C	0.1518	-0.0550	0.0035	245.5373	2.16E-055	1.0000	252	0.2738	252	0.0298	0.2313
snp939	1	2435766	T	G	0.1002	0.0440	0.0040	118.4484	1.23E-027	1.0000	252	0.0040	252	0.1964	0.2054
snp940	1	2435803	C	T	0.0972	0.0409	0.0040	101.9839	4.98E-024	1.0000	252	0.0060	252	0.1885	0.1898
snp941	1	2435847	T	C	0.0992	0.0404	0.0040	103.0876	2.85E-024	1.0000	252	0.0060	252	0.1925	0.1946
snp942	1	2478909	T	A	0.0655	0.0488	0.0054	82.8079	8.06E-020	1.0000	252	0.0020	252	0.1290	0.1318
snp943	1	2478980	A	T	0.0694	-0.0582	0.0051	128.7980	6.67E-030	1.0000	252	0.1389	252	0.00E000	0.1493
snp944	1	2486828	C	T	0.0734	0.0470	0.0049	90.4098	1.72E-021	1.0000	252	0.00E000	252	0.1468	0.1585
snp945	1	2489510	A	G	0.0843	-0.0488	0.0048	101.8060	5.45E-024	1.0000	252	0.1567	252	0.0119	0.1358
snp946	1	2490278	T	A	0.1121	-0.0475	0.0042	131.1938	1.99E-030	1.0000	252	0.2063	252	0.0179	0.1785
snp947	1	2490303	C	T	0.1210	-0.0470	0.0040	136.0467	1.73E-031	1.0000	252	0.2183	252	0.0238	0.1777
snp948	1	2490334	C	T	0.3234	-0.0274	0.0032	72.2631	1.68E-017	1.0000	252	0.4147	252	0.2321	0.0761
snp949	1	2490342	G	A	0.1161	-0.0449	0.0041	117.2051	2.30E-027	1.0000	252	0.2063	252	0.0258	0.1589
snp950	1	2490349	A	C	0.0754	-0.0450	0.0051	78.1884	8.36E-019	1.0000	252	0.1369	252	0.0139	0.1085
snp951	1	2490423	T	G	0.0645	-0.0467	0.0054	73.6101	8.50E-018	1.0000	252	0.1210	252	0.0079	0.1060
snp952	1	2490454	A	G	0.3264	-0.0552	0.0018	970.8030	3.52E-213	1.0000	252	0.5972	252	0.0556	0.6673
snp953	1	2501026	G	A	0.2093	0.0439	0.0027	268.3291	2.32E-060	1.0000	252	0.0337	252	0.3849	0.3726
snp954	1	2501209	T	C	0.1845	-0.0164	0.0040	16.7533	4.26E-005	1.0000	252	0.2361	252	0.1329	0.0354
snp955	1	2502469	T	G	0.1171	-0.0523	0.0041	164.9364	8.37E-038	1.0000	252	0.2123	252	0.0218	0.1755
snp956	1	2504739	G	A	0.1855	0.0513	0.0027	372.7260	4.22E-083	1.0000	252	0.00E000	252	0.3710	0.4555
snp957	1	2521682	G	C	0.1478	0.0556	0.0033	291.6851	1.89E-065	1.0000	252	0.00E000	252	0.2956	0.3469
snp958	1	2526669	T	C	0.1498	0.0484	0.0032	233.7702	7.94E-053	1.0000	252	0.0040	252	0.2956	0.3340
snp959	1	2526707	A	G	0.0685	0.0506	0.0053	90.2876	1.83E-021	1.0000	252	0.00E000	252	0.1369	0.1470
snp960	1	2577120	C	A	0.1994	0.0531	0.0025	437.0335	4.23E-097	1.0000	252	0.0040	252	0.3948	0.4785
snp961	1	2577141	C	T	0.1974	0.0529	0.0026	417.4052	7.91E-093	1.0000	252	0.0060	252	0.3889	0.4627
snp962	1	2593741	C	T	0.5000	-0.0385	0.0017	493.3976	2.29E-109	1.0000	252	0.7917	252	0.2083	0.6806
snp963	1	2593764	T	C	0.4990	0.0382	0.0017	482.3609	5.78E-107	1.0000	252	0.2083	252	0.7897	0.6759
snp964	1	2593765	A	G	0.1121	-0.0522	0.0041	161.9773	3.71E-037	1.0000	252	0.2183	252	0.0060	0.2264
snp965	1	2593767	C	A	0.1349	0.0501	0.0035	208.9169	2.10E-047	1.0000	252	0.0040	252	0.2659	0.2938
snp966	1	2593776	A	G	0.4950	-0.0393	0.0017	523.1909	7.55E-116	1.0000	252	0.7897	252	0.2004	0.6946
snp967	1	2595010	G	C	0.2282	-0.0159	0.0036	19.6515	9.29E-006	1.0000	252	0.2956	252	0.1607	0.0517
snp968	1	2595035	T	C	0.1240	0.0486	0.0037	175.8869	3.40E-040	1.0000	252	0.0040	252	0.2440	0.2653
snp969	1	2603861	T	C	0.4216	-0.0221	0.0035	39.9043	2.67E-010	1.0000	252	0.5020	252	0.3413	0.0530
snp970	1	2603874	C	T	0.1131	0.0459	0.0037	155.2981	1.07E-035	1.0000	252	0.00E000	252	0.2262	0.2550
snp971	1	2608955	T	C	0.1210	0.0532	0.0037	205.2243	1.34E-046	1.0000	252	0.00E000	252	0.2421	0.2754
snp972	1	2619265	A	C	0.2093	0.0029	0.0039	0.5801	0.4463	1.0000	252	0.1925	252	0.2262	0.0034
snp973	1	2619401	G	A	0.0655	-0.0432	0.0056	60.3267	7.99E-015	1.0000	252	0.1270	252	0.0040	0.1237
snp974	1	2619541	C	G	0.3690	-0.0024	0.0036	0.4515	0.5016	1.0000	252	0.3849	252	0.3532	0.0022
snp975	1	2625671	A	G	0.3304	0.0371	0.0028	176.9191	2.02E-040	1.0000	252	0.1687	252	0.4921	0.2364
snp976	1	2642040	T	C	0.1141	-0.0596	0.0039	231.5740	2.39E-052	1.0000	252	0.2222	252	0.0060	0.2314
snp977	1	2642045	C	T	0.1240	0.0485	0.0037	175.4428	4.25E-040	1.0000	252	0.0040	252	0.2440	0.2653
snp978	1	2651844	T	C	0.1597	-0.0419	0.0032	175.3010	4.56E-040	1.0000	252	0.3135	252	0.0060	0.3524
snp979	1	2651845	A	G	0.0863	0.0465	0.0045	108.1092	2.26E-025	1.0000	252	0.0020	252	0.1706	0.1803
snp980	1	2651849	G	A	0.0863	0.0408	0.0044	86.2078	1.44E-020	1.0000	252	0.0060	252	0.1667	0.1638
snp981	1	2660213	C	T	0.1369	0.0488	0.0035	196.2489	1.22E-044	1.0000	252	0.0079	252	0.2659	0.2815
snp982	1	2694101	A	G	0.1637	0.0477	0.0032	222.8819	1.88E-050	1.0000	252	0.0179	252	0.3095	0.3107
snp983	1	2694296	G	A	0.3323	0.0446	0.0018	645.0242	2.38E-142	1.0000	252	0.0516	252	0.6131	0.7105
snp984	1	2694310	A	G	0.3363	0.0445	0.0017	662.2288	4.32E-146	1.0000	252	0.0516	252	0.6210	0.7264
snp985	1	2695676	A	G	0.0714	-0.0485	0.0053	85.3875	2.19E-020	1.0000	252	0.1329	252	0.0099	0.1141
snp986	1	2713603	T	C	0.3155	0.0501	0.0015	1097.1201	1.23E-240	1.0000	252	0.0119	252	0.6190	0.8535
snp987	1	2718844	T	C	0.0625	0.0486	0.0055	78.2745	8.00E-019	1.0000	252	0.00E000	252	0.1250	0.1333
snp988	1	2718908	G	T	0.0764	-0.0576	0.0048	143.8535	3.39E-033	1.0000	252	0.1528	252	0.00E000	0.1654
snp989	1	2719061	C	G	0.0546	-0.0439	0.0061	52.2363	4.92E-013	1.0000	252	0.1071	252	0.0020	0.1072
snp990	1	2719112	A	G	0.1359	-0.0154	0.0043	12.7371	0.0004	1.0000	252	0.1647	252	0.1071	0.0141
snp991	1	2735870	C	T	0.2242	0.0350	0.0035	103.0067	2.97E-024	1.0000	252	0.1111	252	0.3373	0.1471
snp992	1	2735951	T	C	0.3274	-0.0484	0.0033	210.3401	1.02E-047	1.0000	252	0.4643	252	0.1905	0.1702
snp993	1	2736019	A	G	0.0625	0.0383	0.0058	44.2463	2.90E-011	1.0000	252	0.0159	252	0.1091	0.0742
snp994	1	2736037	C	T	0.2758	-0.0103	0.0038	7.2388	0.0071	1.0000	252	0.3056	252	0.2460	0.0089
snp995	1	2736040	C	A	0.2639	-0.0129	0.0039	10.9898	0.0009	1.0000	252	0.2996	252	0.2282	0.0131
snp996	1	2736059	A	G	0.0784	-0.0313	0.0053	35.1031	3.13E-009	1.0000	252	0.1290	252	0.0278	0.0709
snp997	1	2736122	C	T	0.0685	-0.0442	0.0054	66.0974	3.84E-016	1.0000	252	0.1290	252	0.0079	0.1149
snp998	1	2736127	A	T	0.4375	0.0404	0.0047	74.2769	6.06E-018	1.0000	252	0.3631	252	0.5119	0.0450
snp999	1	2736129	T	C	0.0724	0.0513	0.0052	98.6139	2.73E-023	1.0000	252	0.0020	252	0.1429	0.1477
snp1000	1	2736137	C	T	0.1855	0.0281	0.0039	51.4127	7.49E-013	1.0000	252	0.1071	252	0.2639	0.0813
snp1001	1	2736167	A	G	0.0625	-0.0478	0.0056	72.4278	1.55E-017	1.0000	252	0.1230	252	0.0020	0.1250
snp1002	1	2736401	G	C	0.1538	0.0551	0.0033	277.6713	2.14E-062	1.0000	252	0.0099	252	0.2976	0.3180
snp1003	1	2736438	G	A	0.1528	0.0608	0.0033	349.4476	4.94E-078	1.0000	252	0.0020	252	0.3036	0.3513
snp1004	1	2743617	C	A	0.4187	-0.0417	0.0032	165.4759	6.38E-038	1.0000	252	0.5575	252	0.2798	0.1585
snp1005	1	2743657	T	C	0.1310	-0.0201	0.0044	20.6580	5.49E-006	1.0000	252	0.1726	252	0.0893	0.0305
snp1006	1	2743658	A	G	0.0813	0.0257	0.0053	23.9093	1.01E-006	1.0000	252	0.0397	252	0.1230	0.0465
snp1007	1	2743670	T	C	0.0665	0.0362	0.0056	41.3656	1.26E-010	1.0000	252	0.0179	252	0.1151	0.0762
snp1008	1	2743909	T	G	0.2421	-0.0561	0.0031	328.6563	1.67E-073	1.0000	252	0.3968	252	0.0873	0.2611
snp1009	1	2743948	G	A	0.1925	0.0579	0.0032	335.6840	4.91E-075	1.0000	252	0.0357	252	0.3492	0.3162
snp1010	1	2744207	C	T	0.1349	0.0107	0.0045	5.7721	0.0163	1.0000	252	0.1111	252	0.1587	0.0097
snp1011	1	2744634	G	A	0.1002	0.0242	0.0048	25.6061	4.19E-007	1.0000	252	0.0516	252	0.1488	0.0524
snp1012	1	2746202	A	C	0.0556	0.0055	0.0063	0.7463	0.3876	1.0000	252	0.0476	252	0.0635	0.0024
snp1013	1	2746918	T	C	0.0853	-0.0167	0.0052	10.2012	0.0014	1.0000	252	0.1111	252	0.0595	0.0171
snp1014	1	2746926	A	G	0.0962	-0.0173	0.0050	11.9832	0.0005	1.0000	252	0.1250	252	0.0675	0.0190
snp1015	1	2747614	A	C	0.3849	-0.0274	0.0044	39.6501	3.04E-010	1.0000	252	0.4464	252	0.3234	0.0320
snp1016	1	2747910	A	G	0.0536	0.0505	0.0060	70.2797	4.60E-017	1.0000	252	0.00E000	252	0.1071	0.1132
snp1017	1	2747940	G	A	0.1071	0.0416	0.0044	88.9685	3.57E-021	1.0000	252	0.0258	252	0.1885	0.1384
snp1018	1	2752814	C	G	0.0615	0.0253	0.0059	18.0450	2.16E-005	1.0000	252	0.0317	252	0.0913	0.0307
snp1019	1	2752833	G	A	0.0704	0.0477	0.0051	87.2252	8.63E-021	1.0000	252	0.0020	252	0.1389	0.1431
snp1020	1	2752871	C	T	0.3889	0.0273	0.0034	65.6632	4.78E-016	1.0000	252	0.2877	252	0.4901	0.0862
snp1021	1	2752901	C	T	0.0754	0.0462	0.0048	91.8988	8.12E-022	1.0000	252	0.00E000	252	0.1508	0.1631
snp1022	1	2784338	C	A	0.0635	0.0432	0.0052	70.3017	4.55E-017	1.0000	252	0.00E000	252	0.1270	0.1356
snp1023	1	2784366	A	C	0.1438	-0.0354	0.0041	76.4455	2.02E-018	1.0000	252	0.2202	252	0.0675	0.0948
snp1024	1	2796486	C	T	0.2520	0.0045	0.0036	1.5304	0.2161	1.0000	252	0.2282	252	0.2758	0.0060
snp1025	1	2801619	A	C	0.0546	0.0459	0.0058	63.0155	2.00E-015	1.0000	252	0.00E000	252	0.1091	0.1154
snp1026	1	2801818	C	G	0.0655	-0.0189	0.0057	10.9098	0.0010	1.0000	252	0.0853	252	0.0456	0.0129
snp1027	1	2801823	A	C	0.0675	-0.0186	0.0057	10.7846	0.0010	1.0000	252	0.0873	252	0.0476	0.0125
snp1028	1	2822167	G	A	0.2123	-0.0490	0.0028	311.1009	1.11E-069	1.0000	252	0.3988	252	0.0258	0.4160
snp1029	1	2822440	T	C	0.1022	0.0506	0.0042	146.2127	1.03E-033	1.0000	252	0.0020	252	0.2024	0.2189
snp1030	1	2841982	A	G	0.1696	-0.0440	0.0036	153.3556	2.84E-035	1.0000	252	0.2738	252	0.0655	0.1541
snp1031	1	2841996	A	G	0.1210	0.0104	0.0044	5.5749	0.0182	1.0000	252	0.0913	252	0.1508	0.0167
snp1032	1	2854551	G	T	0.3661	0.0156	0.0033	22.6988	1.89E-006	1.0000	252	0.2897	252	0.4425	0.0503
snp1033	1	2854574	G	A	0.1944	-0.0357	0.0027	181.1615	2.39E-041	1.0000	252	0.3770	252	0.0119	0.4255
snp1034	1	2854589	G	A	0.2014	-0.0364	0.0026	195.1321	2.13E-044	1.0000	252	0.3889	252	0.0139	0.4372
snp1035	1	2854592	C	T	0.1974	-0.0363	0.0026	190.7292	1.95E-043	1.0000	252	0.3829	252	0.0119	0.4344
snp1036	1	2877603	T	A	0.1905	0.0428	0.0026	266.4033	6.10E-060	1.0000	252	0.0119	252	0.3690	0.4136
snp1037	1	2877625	G	A	0.1865	0.0425	0.0027	254.2949	2.66E-057	1.0000	252	0.0119	252	0.3611	0.4019
snp1038	1	2877799	T	C	0.1210	0.0425	0.0036	136.5128	1.37E-031	1.0000	252	0.0099	252	0.2321	0.2321
snp1039	1	2877833	C	T	0.1210	0.0425	0.0036	136.5128	1.37E-031	1.0000	252	0.0099	252	0.2321	0.2321
snp1040	1	2881157	A	T	0.4335	0.0347	0.0025	186.2593	1.85E-042	1.0000	252	0.2698	252	0.5972	0.2182
snp1041	1	2890597	T	C	0.1270	0.0326	0.0039	71.6830	2.26E-017	1.0000	252	0.0397	252	0.2143	0.1375
snp1042	1	2890756	A	G	0.1081	0.0301	0.0044	46.5338	9.01E-012	1.0000	252	0.0417	252	0.1746	0.0916
snp1043	1	2890799	A	C	0.2044	0.0541	0.0025	451.6341	2.81E-100	1.0000	252	0.0079	252	0.4008	0.4746
snp1044	1	2892456	T	C	0.2847	-0.0056	0.0036	2.3995	0.1214	1.0000	252	0.3175	252	0.2520	0.0105
snp1045	1	2900294	G	A	0.0913	-0.0469	0.0046	102.6559	3.55E-024	1.0000	252	0.1825	252	0.00E000	0.2009
snp1046	1	2902126	T	C	0.0675	0.0404	0.0051	63.5777	1.55E-015	1.0000	252	0.0040	252	0.1310	0.1282
snp1047	1	2902396	A	G	0.1300	0.0481	0.0034	195.2109	2.05E-044	1.0000	252	0.00E000	252	0.2599	0.2987
snp1048	1	2902562	A	G	0.0823	0.0508	0.0047	117.1497	2.37E-027	1.0000	252	0.00E000	252	0.1647	0.1795
snp1049	1	2902594	A	G	0.2232	0.0581	0.0022	680.7014	4.15E-150	1.0000	252	0.00E000	252	0.4464	0.5747
snp1050	1	2902602	A	C	0.0804	-0.0415	0.0048	73.2955	9.97E-018	1.0000	252	0.1567	252	0.0040	0.1579
snp1051	1	2912339	C	A	0.1498	-0.0527	0.0036	219.6038	9.77E-050	1.0000	252	0.2877	252	0.0119	0.2986
snp1052	1	2912395	C	A	0.2808	-0.0694	0.0014	2421.7744	0.00E000	1.0000	252	0.5437	252	0.0179	0.6845
snp1053	1	2926226	A	G	0.2758	0.0479	0.0018	703.3061	5.04E-155	1.0000	252	0.0040	252	0.5476	0.7399
snp1054	1	2926235	C	T	0.0933	0.0373	0.0040	87.3553	8.08E-021	1.0000	252	0.0060	252	0.1806	0.1803
snp1055	1	2926254	T	C	0.0873	0.0392	0.0042	87.3821	7.97E-021	1.0000	252	0.0040	252	0.1706	0.1743
snp1056	1	2926419	T	C	0.2688	-0.0070	0.0036	3.8413	0.0500	1.0000	252	0.3036	252	0.2341	0.0123
snp1057	1	2930118	T	G	0.0565	0.0501	0.0059	72.9880	1.16E-017	1.0000	252	0.00E000	252	0.1131	0.1199
snp1058	1	2945453	T	A	0.1577	0.0530	0.0031	292.4109	1.31E-065	1.0000	252	0.0020	252	0.3135	0.3652
snp1059	1	2983028	T	G	0.2391	0.0380	0.0028	187.3125	1.09E-042	1.0000	252	0.0754	252	0.4028	0.2946
snp1060	1	2983053	A	G	0.3849	0.0431	0.0017	617.8215	1.96E-136	1.0000	252	0.0992	252	0.6706	0.6896
snp1061	1	2983067	A	G	0.3800	0.0431	0.0017	611.3824	4.94E-135	1.0000	252	0.0952	252	0.6647	0.6882
snp1062	1	2983068	T	G	0.3810	0.0430	0.0017	605.8038	8.08E-134	1.0000	252	0.0972	252	0.6647	0.6827
snp1063	1	2983090	G	C	0.2292	-0.0320	0.0028	131.8367	1.44E-030	1.0000	252	0.3552	252	0.1032	0.1797
snp1064	1	2983100	T	A	0.2292	-0.0320	0.0028	131.8367	1.44E-030	1.0000	252	0.3552	252	0.1032	0.1797
snp1065	1	2989023	T	C	0.2004	-0.0350	0.0025	193.2341	5.54E-044	1.0000	252	0.3948	252	0.0060	0.4719
snp1066	1	2989194	G	A	0.2212	-0.0290	0.0030	92.3275	6.54E-022	1.0000	252	0.3214	252	0.1210	0.1165
snp1067	1	2990937	A	G	0.0546	0.0448	0.0061	54.8453	1.31E-013	1.0000	252	0.0060	252	0.1032	0.0916
snp1068	1	2999831	C	G	0.0992	0.0411	0.0041	102.1270	4.63E-024	1.0000	252	0.0060	252	0.1925	0.1946
snp1069	1	3085671	G	A	0.1161	0.0513	0.0038	184.2708	5.02E-042	1.0000	252	0.00E000	252	0.2321	0.2626
snp1070	1	3110794	G	A	0.4732	0.0448	0.0015	871.3953	1.43E-191	1.0000	252	0.1706	252	0.7758	0.7345
snp1071	1	3110932	T	C	0.1300	0.0081	0.0044	3.3500	0.0672	1.0000	252	0.1171	252	0.1429	0.0029
snp1072	1	3110933	A	G	0.1419	0.0407	0.0032	166.2599	4.30E-038	1.0000	252	0.0060	252	0.2778	0.3035
snp1073	1	3110975	C	T	0.1438	0.0400	0.0031	163.4688	1.75E-037	1.0000	252	0.0079	252	0.2798	0.3000
snp1074	1	3128818	C	T	0.3294	0.0032	0.0029	1.2058	0.2722	1.0000	252	0.3254	252	0.3333	0.0001
snp1075	1	3128834	A	C	0.3254	0.0028	0.0029	0.9425	0.3316	1.0000	252	0.3234	252	0.3274	3.59E-005
snp1076	1	3128850	A	T	0.1736	0.0438	0.0030	214.6485	1.18E-048	1.0000	252	0.0218	252	0.3254	0.3212
snp1077	1	3128966	T	C	0.2063	0.0476	0.0027	314.0359	2.55E-070	1.0000	252	0.0258	252	0.3869	0.3981
snp1078	1	3136554	G	A	0.0585	-0.0422	0.0058	53.4995	2.59E-013	1.0000	252	0.1151	252	0.0020	0.1161
snp1079	1	3136564	G	A	0.2054	0.0472	0.0024	374.1880	2.03E-083	1.0000	252	0.0020	252	0.4087	0.5069
snp1080	1	3136584	G	A	0.4008	-0.0122	0.0024	26.1211	3.21E-007	1.0000	252	0.5159	252	0.2857	0.1103
snp1081	1	3136606	A	C	0.3125	-0.0050	0.0029	2.8853	0.0894	1.0000	252	0.3552	252	0.2698	0.0169
snp1082	1	3136722	A	T	0.0595	-0.0437	0.0058	56.2862	6.26E-014	1.0000	252	0.1171	252	0.0020	0.1183
snp1083	1	3136782	A	G	0.3234	-0.0421	0.0021	390.1636	6.74E-087	1.0000	252	0.5397	252	0.1071	0.4275
snp1084	1	3153935	A	G	0.0942	0.0448	0.0043	109.3335	1.22E-025	1.0000	252	0.0060	252	0.1825	0.1826
snp1085	1	3154088	T	C	0.1141	-0.0465	0.0041	125.6473	3.26E-029	1.0000	252	0.2183	252	0.0099	0.2147
snp1086	1	3225670	T	C	0.0565	-0.0410	0.0060	46.6990	8.28E-012	1.0000	252	0.1091	252	0.0040	0.1036
snp1087	1	3225671	C	G	0.0546	0.0498	0.0060	69.3435	7.39E-017	1.0000	252	0.00E000	252	0.1091	0.1154
snp1088	1	3238204	T	C	0.0952	0.0435	0.0043	102.5218	3.79E-024	1.0000	252	0.0079	252	0.1825	0.1769
snp1089	1	3238225	A	T	0.0962	0.0437	0.0043	104.5242	1.38E-024	1.0000	252	0.0079	252	0.1845	0.1793
snp1090	1	3238326	G	C	0.0774	0.0391	0.0046	71.8909	2.03E-017	1.0000	252	0.0060	252	0.1488	0.1429
snp1091	1	3275376	A	G	0.0982	0.0469	0.0041	133.2693	7.01E-031	1.0000	252	0.00E000	252	0.1964	0.2178
snp1092	1	3275403	A	T	0.0615	0.0433	0.0053	66.3159	3.43E-016	1.0000	252	0.0020	252	0.1210	0.1228
snp1093	1	3275413	G	C	0.3353	-0.0562	0.0023	606.5655	5.51E-134	1.0000	252	0.5556	252	0.1151	0.4353
snp1094	1	3286011	G	A	0.0704	0.0487	0.0051	91.5727	9.58E-022	1.0000	252	0.00E000	252	0.1409	0.1515
snp1095	1	3286092	T	A	0.0734	0.0480	0.0050	91.7117	8.93E-022	1.0000	252	0.0020	252	0.1448	0.1500
snp1096	1	3286101	A	G	0.2222	0.0509	0.0023	487.6645	4.05E-108	1.0000	252	0.0060	252	0.4385	0.5412
snp1097	1	3308717	T	C	0.1111	0.0471	0.0041	134.2888	4.19E-031	1.0000	252	0.0099	252	0.2123	0.2074
snp1098	1	3335079	A	G	0.3333	0.0463	0.0019	568.2839	1.17E-125	1.0000	252	0.0833	252	0.5833	0.5625
snp1099	1	3335948	T	C	0.0595	-0.0442	0.0058	57.6693	3.11E-014	1.0000	252	0.1171	252	0.0020	0.1183
snp1100	1	3352375	C	A	0.3214	-0.0185	0.0027	46.9062	7.45E-012	1.0000	252	0.4008	252	0.2421	0.0578
snp1101	1	3352565	A	G	0.0873	-0.0483	0.0048	102.5722	3.70E-024	1.0000	252	0.1746	252	0.00E000	0.1913
snp1102	1	3352585	A	G	0.3145	0.0279	0.0029	90.0121	2.11E-021	1.0000	252	0.2044	252	0.4246	0.1125
snp1103	1	3352602	G	A	0.0962	-0.0491	0.0045	117.1616	2.35E-027	1.0000	252	0.1925	252	0.00E000	0.2130
snp1104	1	3352622	A	C	0.0536	0.0471	0.0059	62.8126	2.22E-015	1.0000	252	0.00E000	252	0.1071	0.1132
snp1105	1	3365212	G	A	0.4276	-0.0133	0.0028	22.6280	1.97E-006	1.0000	252	0.4762	252	0.3790	0.0193
snp1106	1	3365225	A	C	0.1379	0.0451	0.0033	185.4416	2.78E-042	1.0000	252	0.0060	252	0.2698	0.2929
snp1107	1	3365227	C	T	0.1409	0.0444	0.0033	183.8330	6.25E-042	1.0000	252	0.0079	252	0.2738	0.2920
snp1108	1	3365273	T	G	0.1409	0.0504	0.0034	225.1685	5.97E-051	1.0000	252	0.0040	252	0.2778	0.3097
snp1109	1	3367444	G	A	0.0982	0.0370	0.0041	81.1625	1.85E-019	1.0000	252	0.0159	252	0.1806	0.1531
snp1110	1	3367481	C	T	0.0992	0.0352	0.0042	71.3146	2.72E-017	1.0000	252	0.0218	252	0.1766	0.1340
snp1111	1	3367535	T	C	0.0992	0.0352	0.0042	71.3146	2.72E-017	1.0000	252	0.0218	252	0.1766	0.1340
snp1112	1	3367539	A	G	0.0992	0.0352	0.0042	71.3146	2.72E-017	1.0000	252	0.0218	252	0.1766	0.1340
snp1113	1	3376735	G	A	0.0972	0.0431	0.0043	101.7911	5.49E-024	1.0000	252	0.0099	252	0.1845	0.1737
snp1114	1	3403889	T	C	0.1250	-0.0484	0.0039	154.5891	1.53E-035	1.0000	252	0.2480	252	0.0020	0.2767
snp1115	1	3410399	A	G	0.0536	0.0102	0.0064	2.5149	0.1128	1.0000	252	0.0456	252	0.0615	0.0025
snp1116	1	3423474	T	G	0.1260	-0.0407	0.0036	128.5316	7.62E-030	1.0000	252	0.2520	252	0.00E000	0.2883
snp1117	1	3430616	G	A	0.0556	-0.0464	0.0060	60.2437	8.44E-015	1.0000	252	0.1111	252	0.00E000	0.1176
snp1118	1	3430621	T	A	0.0556	0.0434	0.0058	56.5351	5.51E-014	1.0000	252	0.0020	252	0.1091	0.1094
snp1119	1	3447897	A	G	0.1190	0.0465	0.0037	159.6250	1.21E-036	1.0000	252	0.0020	252	0.2361	0.2613
snp1120	1	3471084	T	C	0.1270	0.0209	0.0042	25.3155	4.87E-007	1.0000	252	0.0774	252	0.1766	0.0444
snp1121	1	3471091	G	A	0.0615	0.0429	0.0055	60.2863	8.22E-015	1.0000	252	0.0060	252	0.1171	0.1069
snp1122	1	3471124	C	A	0.1071	0.0258	0.0045	33.0939	8.78E-009	1.0000	252	0.0536	252	0.1607	0.0600
snp1123	1	3474449	C	G	0.0903	-0.0019	0.0050	0.1420	0.7063	1.0000	252	0.0933	252	0.0873	0.0002
snp1124	1	3474453	G	T	0.0992	-0.0024	0.0048	0.2458	0.6200	1.0000	252	0.1052	252	0.0933	0.0008
snp1125	1	3474509	T	C	0.0685	0.0423	0.0054	62.0400	3.33E-015	1.0000	252	0.0119	252	0.1250	0.1003
snp1126	1	3478004	G	A	0.3948	0.0446	0.0012	1492.7344	0.00E000	1.0000	252	0.0238	252	0.7659	1.1523
snp1127	1	3478021	A	T	0.4633	0.0435	0.0014	921.4862	1.85E-202	1.0000	252	0.1409	252	0.7857	0.8361
snp1128	1	3478208	T	A	0.1468	0.0166	0.0041	16.4553	4.98E-005	1.0000	252	0.1032	252	0.1905	0.0304
snp1129	1	3478214	A	G	0.0952	6.46E-005	0.0048	1.84E-004	0.9892	1.0000	252	0.0933	252	0.0972	9.14E-005
snp1130	1	3503271	A	G	0.1687	0.0468	0.0030	247.5863	7.72E-056	1.0000	252	0.0119	252	0.3254	0.3505
snp1131	1	3522232	T	C	0.0734	0.0478	0.0049	93.9680	2.85E-022	1.0000	252	0.00E000	252	0.1468	0.1585
snp1132	1	3530812	T	C	0.0665	0.0422	0.0050	71.6871	2.25E-017	1.0000	252	0.00E000	252	0.1329	0.1424
snp1133	1	3531001	A	G	0.0526	0.0462	0.0060	59.2122	1.42E-014	1.0000	252	0.0020	252	0.1032	0.1028
snp1134	1	3535089	G	A	0.2153	-0.0212	0.0029	53.5676	2.50E-013	1.0000	252	0.3353	252	0.0952	0.1706
snp1135	1	3535238	G	A	0.1915	-0.0202	0.0030	43.8746	3.50E-011	1.0000	252	0.2976	252	0.0853	0.1456
snp1136	1	3535248	C	T	0.1944	-0.0195	0.0030	41.6863	1.07E-010	1.0000	252	0.2996	252	0.0893	0.1412
snp1137	1	3535313	C	T	0.4722	0.0079	0.0031	6.4293	0.0112	1.0000	252	0.4187	252	0.5258	0.0230
snp1138	1	3535319	T	C	0.1091	-0.0379	0.0045	70.6700	3.77E-017	1.0000	252	0.1825	252	0.0357	0.1109
snp1139	1	3553757	T	A	0.0685	0.0419	0.0049	72.0235	1.90E-017	1.0000	252	0.00E000	252	0.1369	0.1470
snp1140	1	3554849	A	G	0.2252	-0.0349	0.0023	236.2030	2.34E-053	1.0000	252	0.4028	252	0.0476	0.3615
snp1141	1	3560556	T	C	0.1052	0.0503	0.0042	143.0478	5.09E-033	1.0000	252	0.0060	252	0.2044	0.2092
snp1142	1	3560610	G	A	0.2629	0.0499	0.0020	593.5559	3.73E-131	1.0000	252	0.0218	252	0.5040	0.5998
snp1143	1	3598308	C	T	0.2708	-0.0216	0.0028	60.3698	7.99E-015	1.0000	252	0.3591	252	0.1825	0.0790
snp1144	1	3598311	C	T	0.2282	0.0463	0.0025	353.6154	6.11E-079	1.0000	252	0.0298	252	0.4266	0.4471
snp1145	1	3598331	C	T	0.2222	0.0465	0.0025	338.7466	1.06E-075	1.0000	252	0.0298	252	0.4147	0.4286
snp1146	1	3601631	G	A	0.2619	0.0541	0.0020	761.7505	9.86E-168	1.0000	252	0.0139	252	0.5099	0.6364
snp1147	1	3614707	G	A	0.1617	0.0376	0.0030	159.0491	1.62E-036	1.0000	252	0.0179	252	0.3056	0.3053
snp1148	1	3614712	T	G	0.2222	0.0299	0.0028	115.3388	5.89E-027	1.0000	252	0.0833	252	0.3611	0.2232
snp1149	1	3614714	C	T	0.2192	0.0299	0.0028	112.2781	2.76E-026	1.0000	252	0.0833	252	0.3552	0.2158
snp1150	1	3614715	A	G	0.1607	0.0374	0.0030	156.5685	5.64E-036	1.0000	252	0.0179	252	0.3036	0.3026
snp1151	1	3614771	G	C	0.0565	-0.0105	0.0063	2.8284	0.0926	1.0000	252	0.0675	252	0.0456	0.0045
snp1152	1	3614803	A	G	0.1935	-0.0402	0.0023	308.1853	4.80E-069	1.0000	252	0.3790	252	0.0079	0.4412
snp1153	1	3622244	C	T	0.1250	-0.0404	0.0036	125.3805	3.73E-029	1.0000	252	0.2500	252	0.00E000	0.2857
snp1154	1	3622393	A	G	0.0665	0.0492	0.0053	85.5841	1.98E-020	1.0000	252	0.00E000	252	0.1329	0.1424
snp1155	1	3622435	C	G	0.0813	0.0460	0.0045	103.1714	2.73E-024	1.0000	252	0.00E000	252	0.1627	0.1771
snp1156	1	3629593	C	T	0.0714	0.0507	0.0051	98.3844	3.07E-023	1.0000	252	0.00E000	252	0.1429	0.1538
snp1157	1	3644772	A	G	0.0804	-0.0069	0.0052	1.7685	0.1836	1.0000	252	0.0972	252	0.0635	0.0077
snp1158	1	3644777	C	A	0.3492	-0.0124	0.0027	21.3267	3.87E-006	1.0000	252	0.3948	252	0.3036	0.0183
snp1159	1	3688808	A	C	0.1171	0.0481	0.0038	163.7134	1.55E-037	1.0000	252	0.0020	252	0.2321	0.2563
snp1160	1	3688817	G	T	0.4593	0.0333	0.0024	190.5745	2.11E-043	1.0000	252	0.2937	252	0.6250	0.2210
snp1161	1	3688915	T	C	0.0863	0.0459	0.0044	108.0881	2.29E-025	1.0000	252	0.00E000	252	0.1726	0.1889
snp1162	1	3694520	T	C	0.0585	0.0461	0.0055	70.7801	3.57E-017	1.0000	252	0.00E000	252	0.1171	0.1243
snp1163	1	3694690	A	C	0.1042	0.0454	0.0040	129.0774	5.79E-030	1.0000	252	0.0040	252	0.2044	0.2152
snp1164	1	3696090	G	A	0.0665	-0.0479	0.0055	77.2613	1.34E-018	1.0000	252	0.1290	252	0.0040	0.1259
snp1165	1	3696209	G	A	0.3681	-0.0127	0.0028	20.9466	4.72E-006	1.0000	252	0.4127	252	0.3234	0.0171
snp1166	1	3696312	A	G	0.2996	-0.0146	0.0029	25.0897	5.47E-007	1.0000	252	0.3909	252	0.2083	0.0794
snp1167	1	3696399	T	A	0.3026	-0.0135	0.0029	22.4860	2.12E-006	1.0000	252	0.3929	252	0.2123	0.0772
snp1168	1	3700571	A	T	0.3393	-0.0013	0.0030	0.1889	0.6639	1.0000	252	0.3671	252	0.3115	0.0069
snp1169	1	3700600	G	T	0.2173	-0.0362	0.0024	230.7551	3.61E-052	1.0000	252	0.3869	252	0.0476	0.3385
snp1170	1	3700684	G	A	0.0923	0.0412	0.0041	99.8632	1.45E-023	1.0000	252	0.0040	252	0.1806	0.1862
snp1171	1	3700729	A	T	0.3194	0.0072	0.0030	5.8745	0.0154	1.0000	252	0.3016	252	0.3373	0.0029
snp1172	1	3700734	C	A	0.3224	0.0066	0.0030	4.9310	0.0264	1.0000	252	0.3075	252	0.3373	0.0020
snp1173	1	3779056	G	C	0.0923	-0.0645	0.0042	231.1970	2.89E-052	1.0000	252	0.1845	252	0.00E000	0.2033
snp1174	1	3818515	A	G	0.3065	0.0334	0.0030	126.0214	2.70E-029	1.0000	252	0.1766	252	0.4365	0.1589
snp1175	1	3845187	C	T	0.1042	0.0487	0.0041	138.2321	5.75E-032	1.0000	252	0.0040	252	0.2044	0.2152
snp1176	1	3845243	G	A	0.1062	0.0397	0.0039	103.1275	2.80E-024	1.0000	252	0.0119	252	0.2004	0.1872
snp1177	1	3845249	T	C	0.1042	0.0386	0.0040	95.0737	1.63E-022	1.0000	252	0.0139	252	0.1944	0.1747
snp1178	1	3853673	C	T	0.2540	0.0455	0.0022	432.4500	4.20E-096	1.0000	252	0.0298	252	0.4782	0.5306
snp1179	1	3853681	T	C	0.2550	0.0453	0.0022	426.3194	9.08E-095	1.0000	252	0.0317	252	0.4782	0.5246
snp1180	1	3853682	G	A	0.2550	0.0452	0.0022	432.2059	4.75E-096	1.0000	252	0.0298	252	0.4802	0.5340
snp1181	1	3864756	A	G	0.1240	-0.0483	0.0040	149.1353	2.38E-034	1.0000	252	0.2440	252	0.0040	0.2653
snp1182	1	3870471	C	T	0.0645	0.0443	0.0053	70.1970	4.79E-017	1.0000	252	0.0020	252	0.1270	0.1295
snp1183	1	3870491	G	A	0.0615	0.0435	0.0053	67.3116	2.07E-016	1.0000	252	0.00E000	252	0.1230	0.1311
snp1184	1	3870601	A	G	0.0665	0.0453	0.0052	76.0364	2.49E-018	1.0000	252	0.00E000	252	0.1329	0.1424
snp1185	1	3875202	C	G	0.0744	0.0389	0.0047	68.8292	9.59E-017	1.0000	252	0.0060	252	0.1429	0.1361
snp1186	1	3875244	A	G	0.2381	0.0347	0.0025	189.5457	3.54E-043	1.0000	252	0.0675	252	0.4087	0.3210
snp1187	1	3875248	C	T	0.2391	0.0352	0.0025	194.3998	3.08E-044	1.0000	252	0.0675	252	0.4107	0.3238
snp1188	1	3875363	T	C	0.1746	0.0429	0.0028	229.0821	8.36E-052	1.0000	252	0.0139	252	0.3353	0.3584
snp1189	1	3875376	T	C	0.0645	0.0418	0.0051	66.2634	3.53E-016	1.0000	252	0.0020	252	0.1270	0.1295
snp1190	1	3875385	C	T	0.2440	0.0353	0.0026	179.7988	4.75E-041	1.0000	252	0.0833	252	0.4048	0.2800
snp1191	1	3875386	A	G	0.0585	-0.0011	0.0062	0.0318	0.8584	1.0000	252	0.0635	252	0.0536	0.0009
snp1192	1	3882939	G	C	0.0744	-0.0384	0.0052	54.0318	1.97E-013	1.0000	252	0.1389	252	0.0099	0.1208
snp1193	1	3882999	T	C	0.3968	-0.0461	0.0025	347.2942	1.45E-077	1.0000	252	0.5853	252	0.2083	0.2969
snp1194	1	3883033	C	T	0.0823	0.0474	0.0045	109.0959	1.37E-025	1.0000	252	0.00E000	252	0.1647	0.1795
snp1195	1	3964497	A	T	0.1925	0.0179	0.0039	21.3155	3.90E-006	1.0000	252	0.1369	252	0.2480	0.0397
snp1196	1	3964500	A	C	0.1766	0.0170	0.0039	18.5185	1.68E-005	1.0000	252	0.1250	252	0.2282	0.0366
snp1197	1	3964557	A	G	0.1498	0.0200	0.0042	22.2420	2.40E-006	1.0000	252	0.0972	252	0.2024	0.0434
snp1198	1	3964598	T	G	0.0863	0.0402	0.0049	68.0126	1.45E-016	1.0000	252	0.0218	252	0.1508	0.1055
snp1199	1	3968118	A	T	0.1706	-0.0328	0.0029	126.9465	1.69E-029	1.0000	252	0.3254	252	0.0159	0.3385
snp1200	1	3974790	A	G	0.2500	-0.0267	0.0022	146.8816	7.39E-034	1.0000	252	0.4623	252	0.0377	0.4808
snp1201	1	3977540	T	C	0.3571	0.0088	0.0038	5.4351	0.0197	1.0000	252	0.3333	252	0.3810	0.0049
snp1202	1	3977560	A	T	0.3383	0.0076	0.0037	4.2274	0.0398	1.0000	252	0.3155	252	0.3611	0.0047
snp1203	1	3977572	T	C	0.3383	0.0104	0.0037	8.0966	0.0044	1.0000	252	0.3056	252	0.3710	0.0096
snp1204	1	3978871	G	A	0.3542	0.0017	0.0043	0.1503	0.6983	1.0000	252	0.3492	252	0.3591	0.0002
snp1205	1	3979159	G	C	0.0804	0.0378	0.0051	55.6314	8.75E-014	1.0000	252	0.0218	252	0.1389	0.0927
snp1206	1	3979251	A	G	0.0655	0.0405	0.0055	54.1984	1.81E-013	1.0000	252	0.0139	252	0.1171	0.0870
snp1207	1	3979282	C	T	0.2212	-0.0036	0.0040	0.8358	0.3606	1.0000	252	0.2381	252	0.2044	0.0033
snp1208	1	3981882	A	G	0.1210	0.0255	0.0044	32.9942	9.24E-009	1.0000	252	0.0714	252	0.1706	0.0463
snp1209	1	3986218	C	T	0.2421	0.0044	0.0039	1.3074	0.2529	1.0000	252	0.2183	252	0.2659	0.0062
snp1210	1	3986813	C	G	0.4762	0.0226	0.0039	33.0361	9.05E-009	1.0000	252	0.4087	252	0.5437	0.0365
snp1211	1	3991871	C	T	0.1567	0.0351	0.0040	77.5017	1.18E-018	1.0000	252	0.0655	252	0.2480	0.1260
snp1212	1	3991879	T	G	0.1339	0.0291	0.0043	45.8926	1.25E-011	1.0000	252	0.0635	252	0.2044	0.0855
snp1213	1	3991886	A	G	0.1230	0.0101	0.0046	4.8647	0.0274	1.0000	252	0.1012	252	0.1448	0.0088
snp1214	1	3991930	T	G	0.3413	-0.0315	0.0040	63.5334	1.55E-015	1.0000	252	0.4246	252	0.2579	0.0618
snp1215	1	3991936	T	G	0.1736	0.0169	0.0041	16.8522	4.04E-005	1.0000	252	0.1210	252	0.2262	0.0385
snp1216	1	3991942	A	G	0.4315	0.0001	0.0055	3.86E-004	0.9843	1.0000	252	0.4286	252	0.4345	7.22E-005
snp1217	1	3995918	C	T	0.3641	0.0136	0.0038	12.6232	0.0004	1.0000	252	0.3333	252	0.3948	0.0082
snp1218	1	3995930	T	A	0.1667	0.0225	0.0040	31.3157	2.19E-008	1.0000	252	0.1091	252	0.2242	0.0477
snp1219	1	3995938	T	G	0.0913	0.0526	0.0046	132.0328	1.31E-030	1.0000	252	0.0040	252	0.1786	0.1838
snp1220	1	3995949	C	T	0.3442	-0.0048	0.0039	1.5381	0.2149	1.0000	252	0.3651	252	0.3234	0.0038
snp1221	1	3995969	G	A	0.0685	0.0463	0.0052	79.3593	4.62E-019	1.0000	252	0.0040	252	0.1329	0.1304
snp1222	1	3995976	C	T	0.0665	0.0476	0.0054	79.1738	5.07E-019	1.0000	252	0.0040	252	0.1290	0.1259
snp1223	1	3995989	T	C	0.2718	-0.0021	0.0039	0.2764	0.5991	1.0000	252	0.2698	252	0.2738	3.98E-005
snp1224	1	3996017	G	C	0.2808	0.0350	0.0032	116.9130	2.66E-027	1.0000	252	0.1607	252	0.4008	0.1427
snp1225	1	3996024	A	T	0.0546	0.0458	0.0060	57.6490	3.13E-014	1.0000	252	0.0060	252	0.1032	0.0916
snp1226	1	3996040	A	G	0.0516	0.0487	0.0062	62.4829	2.66E-015	1.0000	252	0.0020	252	0.1012	0.1006
snp1227	1	3996059	G	A	0.0893	0.0303	0.0049	37.7474	8.05E-010	1.0000	252	0.0397	252	0.1389	0.0605
snp1228	1	3996078	G	C	0.0546	0.0504	0.0060	71.3106	2.73E-017	1.0000	252	0.00E000	252	0.1091	0.1154
snp1229	1	3996102	T	C	0.1081	0.0049	0.0048	1.0336	0.3093	1.0000	252	0.0933	252	0.1230	0.0046
snp1230	1	3996706	T	G	0.2460	-0.0042	0.0040	1.1082	0.2925	1.0000	252	0.2500	252	0.2421	0.0002
snp1231	1	3996707	T	C	0.1230	-0.0101	0.0046	4.8496	0.0277	1.0000	252	0.1349	252	0.1111	0.0026
snp1232	1	3996723	C	T	0.4782	0.0135	0.0049	7.5413	0.0060	1.0000	252	0.4484	252	0.5079	0.0071
snp1233	1	3996759	C	A	0.4514	-0.0214	0.0057	14.3098	0.0002	1.0000	252	0.4802	252	0.4226	0.0067
snp1234	1	3999094	G	C	0.1815	-0.0084	0.0041	4.1228	0.0423	1.0000	252	0.1944	252	0.1687	0.0022
snp1235	1	3999158	T	C	0.2659	0.0173	0.0035	23.8820	1.02E-006	1.0000	252	0.2024	252	0.3294	0.0413
snp1236	1	3999166	G	C	0.0813	0.0054	0.0054	1.0155	0.3136	1.0000	252	0.0714	252	0.0913	0.0026
snp1237	1	3999196	T	C	0.1210	0.0129	0.0046	8.0584	0.0045	1.0000	252	0.0873	252	0.1548	0.0214
snp1238	1	3999230	T	G	0.2381	0.0051	0.0039	1.6967	0.1927	1.0000	252	0.2123	252	0.2639	0.0073
snp1239	1	4054866	C	T	0.2411	-0.0261	0.0027	92.3550	6.45E-022	1.0000	252	0.3512	252	0.1310	0.1326
snp1240	1	4054873	G	A	0.1230	0.0359	0.0034	113.6656	1.37E-026	1.0000	252	0.0079	252	0.2381	0.2455
snp1241	1	4054886	A	G	0.1230	0.0359	0.0034	113.6656	1.37E-026	1.0000	252	0.0079	252	0.2381	0.2455
snp1242	1	4054908	C	T	0.1240	0.0360	0.0034	115.3315	5.92E-027	1.0000	252	0.0079	252	0.2401	0.2480
snp1243	1	4075596	T	C	0.0903	-0.0326	0.0050	43.3447	4.59E-011	1.0000	252	0.1468	252	0.0337	0.0779
snp1244	1	4075608	C	G	0.1062	-0.0179	0.0047	14.5722	0.0001	1.0000	252	0.1468	252	0.0655	0.0349
snp1245	1	4075624	T	C	0.2232	-0.0323	0.0036	82.1314	1.14E-019	1.0000	252	0.3234	252	0.1230	0.1158
snp1246	1	4120229	G	A	0.2440	0.0134	0.0034	15.7064	7.40E-005	1.0000	252	0.2044	252	0.2837	0.0171
snp1247	1	4120253	G	A	0.2431	0.0131	0.0034	15.0669	0.0001	1.0000	252	0.2044	252	0.2817	0.0163
snp1248	1	4120524	T	G	0.0744	0.0453	0.0049	86.9392	9.97E-021	1.0000	252	0.00E000	252	0.1488	0.1608
snp1249	1	4157581	C	T	0.3790	0.0334	0.0027	153.5084	2.63E-035	1.0000	252	0.2341	252	0.5238	0.1783
snp1250	1	4157745	A	G	0.1726	0.0232	0.0039	35.3019	2.82E-009	1.0000	252	0.1111	252	0.2341	0.0530
snp1251	1	4193092	G	C	0.2302	-0.0302	0.0027	122.2479	1.81E-028	1.0000	252	0.3909	252	0.0694	0.2915
snp1252	1	4198718	A	G	0.0764	0.0462	0.0048	93.0574	4.52E-022	1.0000	252	0.0020	252	0.1508	0.1569
snp1253	1	4247890	G	C	0.1250	0.0533	0.0037	212.4070	3.63E-048	1.0000	252	0.0020	252	0.2480	0.2767
snp1254	1	4259292	T	G	0.0754	0.0425	0.0047	80.4367	2.68E-019	1.0000	252	0.0020	252	0.1488	0.1546
snp1255	1	4273917	T	C	0.1062	-0.0537	0.0042	161.2411	5.37E-037	1.0000	252	0.2103	252	0.0020	0.2287
snp1256	1	4274821	C	A	0.2927	0.0106	0.0033	10.5523	0.0012	1.0000	252	0.2659	252	0.3194	0.0069
snp1257	1	4274877	G	A	0.1726	-0.0176	0.0036	24.0764	9.26E-007	1.0000	252	0.2440	252	0.1012	0.0714
snp1258	1	4286481	C	T	0.2887	-0.0358	0.0025	210.8694	7.86E-048	1.0000	252	0.4544	252	0.1230	0.2673
snp1259	1	4294696	A	G	0.1518	0.0449	0.0034	179.4346	5.71E-041	1.0000	252	0.0198	252	0.2837	0.2704
snp1260	1	4294705	T	C	0.1518	0.0449	0.0034	179.4346	5.71E-041	1.0000	252	0.0198	252	0.2837	0.2704
snp1261	1	4294973	T	G	0.1468	0.0454	0.0033	192.2433	9.12E-044	1.0000	252	0.0079	252	0.2857	0.3080
snp1262	1	4295923	A	G	0.1617	0.0500	0.0031	265.8475	8.06E-060	1.0000	252	0.0060	252	0.3175	0.3579
snp1263	1	4295988	C	A	0.2321	0.0221	0.0034	43.4206	4.42E-011	1.0000	252	0.1567	252	0.3075	0.0638
snp1264	1	4300534	A	G	0.2867	0.0094	0.0033	8.2003	0.0042	1.0000	252	0.2619	252	0.3115	0.0060
snp1265	1	4300547	T	C	0.1111	-0.0408	0.0040	104.1491	1.67E-024	1.0000	252	0.2183	252	0.0040	0.2325
snp1266	1	4300552	T	G	0.4137	0.0208	0.0031	46.0132	1.17E-011	1.0000	252	0.3333	252	0.4940	0.0532
snp1267	1	4300569	G	A	0.4167	-0.0379	0.0023	263.1091	3.19E-059	1.0000	252	0.6091	252	0.2242	0.3048
snp1268	1	4303527	A	G	0.1220	0.0479	0.0037	171.2812	3.44E-039	1.0000	252	0.0040	252	0.2401	0.2602
snp1269	1	4303602	T	C	0.1667	0.0463	0.0029	248.0025	6.26E-056	1.0000	252	0.0099	252	0.3234	0.3538
snp1270	1	4309098	G	A	0.0655	-0.0531	0.0054	97.0265	6.09E-023	1.0000	252	0.1310	252	0.00E000	0.1401
snp1271	1	4371748	G	T	0.0972	-0.0445	0.0044	104.5791	1.34E-024	1.0000	252	0.1944	252	0.00E000	0.2154
snp1272	1	4396705	T	C	0.1022	0.0516	0.0041	157.8482	2.96E-036	1.0000	252	0.00E000	252	0.2044	0.2276
snp1273	1	4396722	C	T	0.0556	0.0412	0.0058	50.5666	1.15E-012	1.0000	252	0.0060	252	0.1052	0.0938
snp1274	1	4396844	C	T	0.1845	0.0522	0.0028	352.3420	1.16E-078	1.0000	252	0.0099	252	0.3591	0.4052
snp1275	1	4398453	A	G	0.0754	0.0461	0.0048	91.5293	9.79E-022	1.0000	252	0.00E000	252	0.1508	0.1631
snp1276	1	4402233	A	G	0.0893	0.0510	0.0045	127.3668	1.37E-029	1.0000	252	0.00E000	252	0.1786	0.1961
snp1277	1	4423213	T	C	0.2351	0.0022	0.0038	0.3426	0.5583	1.0000	252	0.2341	252	0.2361	1.09E-005
snp1278	1	4423328	T	C	0.1796	0.0520	0.0027	358.0949	6.47E-080	1.0000	252	0.00E000	252	0.3591	0.4377
snp1279	1	4423359	G	A	0.0675	0.0466	0.0052	79.3796	4.57E-019	1.0000	252	0.0020	252	0.1329	0.1363
snp1280	1	4486173	C	T	0.1111	0.0461	0.0041	123.7330	8.56E-029	1.0000	252	0.0139	252	0.2083	0.1914
snp1281	1	4489410	T	C	0.1468	0.0489	0.0034	212.7407	3.07E-048	1.0000	252	0.0079	252	0.2857	0.3080
snp1282	1	4529117	C	T	0.1538	0.0498	0.0031	258.9665	2.55E-058	1.0000	252	0.0020	252	0.3056	0.3541
snp1283	1	4535458	A	C	0.4861	-0.0115	0.0026	18.8456	1.42E-005	1.0000	252	0.5813	252	0.3909	0.0726
snp1284	1	4535505	T	C	0.0655	0.0498	0.0055	83.1645	6.73E-020	1.0000	252	0.00E000	252	0.1310	0.1401
snp1285	1	4541515	T	G	0.0813	-0.0461	0.0049	88.9188	3.66E-021	1.0000	252	0.1627	252	0.00E000	0.1771
snp1286	1	4541587	C	T	0.2173	-0.0173	0.0039	19.9274	8.04E-006	1.0000	252	0.2679	252	0.1667	0.0301
snp1287	1	4541594	A	G	0.2163	-0.0166	0.0039	17.9515	2.27E-005	1.0000	252	0.2639	252	0.1687	0.0268
snp1288	1	4550730	G	A	0.3700	0.0477	0.0013	1358.7069	1.74E-297	1.0000	252	0.0337	252	0.7063	0.9704
snp1289	1	4550747	C	T	0.3750	0.0473	0.0013	1383.4456	7.33E-303	1.0000	252	0.0337	252	0.7163	0.9938
snp1290	1	4564044	T	C	0.1002	-0.0428	0.0043	97.5229	4.74E-023	1.0000	252	0.1964	252	0.0040	0.2054
snp1291	1	4588585	A	G	0.2034	0.0528	0.0026	410.3746	2.68E-091	1.0000	252	0.0119	252	0.3948	0.4526
snp1292	1	4593222	G	A	0.1419	0.0482	0.0033	213.5683	2.02E-048	1.0000	252	0.0040	252	0.2798	0.3124
snp1293	1	4632084	T	G	0.1597	-0.0460	0.0028	275.2440	7.22E-062	1.0000	252	0.3115	252	0.0079	0.3433
snp1294	1	4632094	G	A	0.1181	0.0517	0.0039	180.0653	4.15E-041	1.0000	252	0.0040	252	0.2321	0.2500
snp1295	1	4718020	T	G	0.3591	-0.0408	0.0029	191.2974	1.47E-043	1.0000	252	0.5020	252	0.2163	0.1773
snp1296	1	4718033	T	C	0.2510	-0.0312	0.0036	76.3353	2.14E-018	1.0000	252	0.3353	252	0.1667	0.0756
snp1297	1	4718128	A	C	0.3155	-0.0314	0.0034	86.6519	1.15E-020	1.0000	252	0.4107	252	0.2202	0.0840
snp1298	1	4728176	C	G	0.0645	0.0461	0.0053	76.9084	1.60E-018	1.0000	252	0.00E000	252	0.1290	0.1379
snp1299	1	4746808	A	G	0.2708	0.0493	0.0019	646.2975	1.26E-142	1.0000	252	0.0179	252	0.5238	0.6481
snp1300	1	4756863	T	A	0.2639	0.0541	0.0019	800.1629	4.39E-176	1.0000	252	0.0119	252	0.5159	0.6538
snp1301	1	4801302	G	A	0.2351	-0.0126	0.0039	10.7890	0.0010	1.0000	252	0.2579	252	0.2123	0.0058
snp1302	1	4801587	C	T	0.1825	-0.0357	0.0036	98.6415	2.69E-023	1.0000	252	0.2698	252	0.0952	0.1022
snp1303	1	4811933	G	A	0.1081	-0.0422	0.0041	105.4127	8.82E-025	1.0000	252	0.2123	252	0.0040	0.2250
snp1304	1	4811940	G	A	0.0536	0.0501	0.0060	69.2249	7.85E-017	1.0000	252	0.00E000	252	0.1071	0.1132
snp1305	1	4811979	G	A	0.2718	-0.0284	0.0025	128.3853	8.21E-030	1.0000	252	0.4067	252	0.1369	0.1839
snp1306	1	4811982	C	T	0.2768	-0.0277	0.0025	120.4344	4.51E-028	1.0000	252	0.4067	252	0.1468	0.1687
snp1307	1	4811987	T	G	0.3631	-0.0188	0.0024	63.2291	1.78E-015	1.0000	252	0.5198	252	0.2063	0.2125
snp1308	1	4814647	T	C	0.4266	-0.0154	0.0025	38.7415	4.84E-010	1.0000	252	0.5516	252	0.3016	0.1278
snp1309	1	4814667	G	A	0.4187	-0.0141	0.0025	31.4929	2.00E-008	1.0000	252	0.5337	252	0.3036	0.1088
snp1310	1	4833731	C	A	0.1131	-0.0447	0.0041	116.3845	3.48E-027	1.0000	252	0.2202	252	0.0060	0.2289
snp1311	1	4843338	T	C	0.1091	0.0450	0.0038	143.6585	3.74E-033	1.0000	252	0.00E000	252	0.2183	0.2450
snp1312	1	4843651	A	G	0.0992	0.0469	0.0041	130.8209	2.41E-030	1.0000	252	0.0020	252	0.1964	0.2115
snp1313	1	4843745	G	T	0.4028	0.0242	0.0032	56.5994	5.33E-014	1.0000	252	0.3194	252	0.4861	0.0577
snp1314	1	4860956	G	T	0.4712	0.0053	0.0027	4.0084	0.0453	1.0000	252	0.4187	252	0.5238	0.0222
snp1315	1	4861067	A	G	0.3274	-0.0202	0.0023	74.6530	5.01E-018	1.0000	252	0.4940	252	0.1607	0.2523
snp1316	1	4874119	T	C	0.0655	0.0409	0.0050	67.8863	1.55E-016	1.0000	252	0.00E000	252	0.1310	0.1401
snp1317	1	4874172	G	T	0.1260	0.0485	0.0036	186.6164	1.54E-042	1.0000	252	0.00E000	252	0.2520	0.2883
snp1318	1	4874254	G	A	0.1032	-0.0444	0.0042	112.1366	2.96E-026	1.0000	252	0.2063	252	0.00E000	0.2301
snp1319	1	4896067	T	C	0.1796	-0.0456	0.0025	322.0849	4.50E-072	1.0000	252	0.3512	252	0.0079	0.3999
snp1320	1	4896075	A	G	0.1617	-0.0487	0.0027	313.6717	3.06E-070	1.0000	252	0.3194	252	0.0040	0.3671
snp1321	1	4896145	T	C	0.0526	0.0463	0.0061	56.7304	5.00E-014	1.0000	252	0.0040	252	0.1012	0.0949
snp1322	1	4912369	T	C	0.1230	-0.0401	0.0040	102.4289	3.98E-024	1.0000	252	0.2302	252	0.0159	0.2128
snp1323	1	4937829	A	G	0.4950	0.0418	0.0021	387.9169	2.08E-086	1.0000	252	0.2718	252	0.7183	0.3986
snp1324	1	4937937	C	G	0.4246	0.0425	0.0021	426.0205	1.05E-094	1.0000	252	0.1944	252	0.6548	0.4336
snp1325	1	4937940	G	A	0.2927	0.0472	0.0020	538.4335	3.65E-119	1.0000	252	0.0516	252	0.5337	0.5615
snp1326	1	4944518	A	G	0.2391	-0.0015	0.0034	0.2090	0.6476	1.0000	252	0.2599	252	0.2183	0.0048
snp1327	1	4944657	A	T	0.3690	-0.0090	0.0029	9.2624	0.0023	1.0000	252	0.3968	252	0.3413	0.0066
snp1328	1	5082837	T	G	0.1091	0.0430	0.0038	127.9186	1.04E-029	1.0000	252	0.0020	252	0.2163	0.2362
snp1329	1	5083053	C	T	0.1121	0.0472	0.0039	147.3369	5.87E-034	1.0000	252	0.0040	252	0.2202	0.2350
snp1330	1	5110996	C	T	0.1290	0.0464	0.0036	164.2905	1.16E-037	1.0000	252	0.0079	252	0.2500	0.2608
snp1331	1	5115664	A	G	0.1369	0.0541	0.0036	226.2174	3.53E-051	1.0000	252	0.0060	252	0.2679	0.2903
snp1332	1	5144591	G	T	0.1200	0.0496	0.0038	168.0948	1.71E-038	1.0000	252	0.0079	252	0.2321	0.2379
snp1333	1	5173725	A	T	0.2837	0.0488	0.0018	725.1208	9.09E-160	1.0000	252	0.0139	252	0.5536	0.7166
snp1334	1	5191014	G	C	0.1319	-0.0430	0.0036	145.6914	1.35E-033	1.0000	252	0.2639	252	0.00E000	0.3040
snp1335	1	5226085	T	G	0.3423	0.0389	0.0029	177.8399	1.27E-040	1.0000	252	0.1925	252	0.4921	0.1994
snp1336	1	5226121	T	C	0.2698	-0.0732	0.0017	1765.5721	0.00E000	1.0000	252	0.5079	252	0.0317	0.5754
snp1337	1	5226286	A	G	0.2788	-0.0703	0.0016	2024.6537	0.00E000	1.0000	252	0.5357	252	0.0218	0.6567
snp1338	1	5235837	T	C	0.2113	0.0528	0.0026	407.9205	9.18E-091	1.0000	252	0.0218	252	0.4008	0.4309
snp1339	1	5235840	T	C	0.2728	-0.0320	0.0028	130.3321	3.08E-030	1.0000	252	0.3988	252	0.1468	0.1600
snp1340	1	5247513	T	C	0.0516	0.0469	0.0062	57.2714	3.80E-014	1.0000	252	0.0020	252	0.1012	0.1006
snp1341	1	5268794	G	A	0.1488	0.0459	0.0032	208.5467	2.52E-047	1.0000	252	0.0060	252	0.2917	0.3222
snp1342	1	5268916	G	T	0.1627	0.0483	0.0030	256.0470	1.10E-057	1.0000	252	0.0079	252	0.3175	0.3516
snp1343	1	5358132	C	G	0.2937	-0.0415	0.0018	522.7508	9.42E-116	1.0000	252	0.5456	252	0.0417	0.6122
snp1344	1	5358962	G	C	0.3095	-0.0429	0.0017	625.5704	4.05E-138	1.0000	252	0.5754	252	0.0437	0.6615
snp1345	1	5425883	A	C	0.4673	0.0242	0.0029	71.2401	2.82E-017	1.0000	252	0.3690	252	0.5655	0.0775
snp1346	1	5441071	G	T	0.3532	0.0086	0.0031	7.9257	0.0049	1.0000	252	0.3294	252	0.3770	0.0050
snp1347	1	5454186	T	C	0.2401	-0.0496	0.0020	626.1962	2.96E-138	1.0000	252	0.4742	252	0.0060	0.6009
snp1348	1	5549623	G	C	0.1498	0.0515	0.0034	234.2627	6.20E-053	1.0000	252	0.0119	252	0.2877	0.2986
snp1349	1	5549743	C	T	0.0536	0.0439	0.0061	51.3057	7.90E-013	1.0000	252	0.0060	252	0.1012	0.0894
snp1350	1	5549962	T	C	0.1627	0.0494	0.0031	251.2931	1.20E-056	1.0000	252	0.0119	252	0.3135	0.3338
snp1351	1	5554572	A	G	0.0982	0.0425	0.0045	89.3616	2.93E-021	1.0000	252	0.0179	252	0.1786	0.1458
snp1352	1	5564833	T	C	0.4921	-0.0172	0.0030	31.9650	1.57E-008	1.0000	252	0.5536	252	0.4306	0.0303
snp1353	1	5629360	T	A	0.0923	0.0502	0.0045	122.4843	1.61E-028	1.0000	252	0.0020	252	0.1825	0.1946
snp1354	1	5630235	C	T	0.0764	0.0473	0.0050	88.9273	3.65E-021	1.0000	252	0.0040	252	0.1488	0.1487
snp1355	1	5630316	G	C	0.0794	0.0462	0.0048	93.2585	4.09E-022	1.0000	252	0.0020	252	0.1567	0.1639
snp1356	1	5631680	G	C	0.2123	0.0594	0.0028	445.5025	6.07E-099	1.0000	252	0.0357	252	0.3889	0.3729
snp1357	1	5656677	A	G	0.1845	-0.0281	0.0034	69.0243	8.69E-017	1.0000	252	0.2956	252	0.0734	0.1641
snp1358	1	5746599	T	C	0.0635	0.0496	0.0054	83.1911	6.64E-020	1.0000	252	0.00E000	252	0.1270	0.1356
snp1359	1	5748630	T	A	0.2222	-0.0306	0.0026	133.8174	5.32E-031	1.0000	252	0.3948	252	0.0496	0.3448
snp1360	1	5767768	A	G	0.1855	-0.0372	0.0027	189.4649	3.68E-043	1.0000	252	0.3671	252	0.0040	0.4363
snp1361	1	5792458	C	T	0.0833	0.0508	0.0047	114.4470	9.24E-027	1.0000	252	0.00E000	252	0.1667	0.1818
snp1362	1	5794528	T	C	0.4881	-0.0217	0.0029	56.3841	5.95E-014	1.0000	252	0.5714	252	0.4048	0.0556
snp1363	1	5794537	T	G	0.1022	0.0431	0.0041	109.1940	1.31E-025	1.0000	252	0.0079	252	0.1964	0.1936
snp1364	1	5794563	G	C	0.4335	-0.0111	0.0028	16.0910	6.04E-005	1.0000	252	0.4722	252	0.3948	0.0122
snp1365	1	5795902	A	G	0.1776	0.0496	0.0028	304.5435	2.98E-068	1.0000	252	0.0079	252	0.3472	0.3941
snp1366	1	5851044	G	T	0.1895	0.0428	0.0027	248.8350	4.12E-056	1.0000	252	0.0159	252	0.3631	0.3925
snp1367	1	5851045	T	G	0.2034	0.0417	0.0027	242.9290	8.00E-055	1.0000	252	0.0278	252	0.3790	0.3806
snp1368	1	5852013	G	A	0.3690	0.0063	0.0034	3.4771	0.0622	1.0000	252	0.3611	252	0.3770	0.0005
snp1369	1	5864082	T	C	0.3085	0.0516	0.0015	1201.7120	2.28E-263	1.0000	252	0.0040	252	0.6131	0.8696
snp1370	1	5864098	T	A	0.2192	-0.0312	0.0027	134.2487	4.28E-031	1.0000	252	0.3869	252	0.0516	0.3284
snp1371	1	5864102	A	G	0.2192	-0.0312	0.0027	134.1529	4.49E-031	1.0000	252	0.3869	252	0.0516	0.3284
snp1372	1	5864159	T	G	0.2212	-0.0308	0.0027	130.1345	3.40E-030	1.0000	252	0.3869	252	0.0556	0.3186
snp1373	1	5864224	T	C	0.2877	0.0507	0.0017	890.1195	1.22E-195	1.0000	252	0.0060	252	0.5694	0.7747
snp1374	1	5864257	C	T	0.2063	0.0512	0.0025	432.0051	5.25E-096	1.0000	252	0.0060	252	0.4067	0.4904
snp1375	1	5903091	G	C	0.2937	0.0492	0.0016	895.0858	1.01E-196	1.0000	252	0.0060	252	0.5813	0.7981
snp1376	1	6026411	G	A	0.1161	0.0443	0.0042	113.5507	1.45E-026	1.0000	252	0.0218	252	0.2103	0.1731
snp1377	1	6026448	T	C	0.1409	0.0475	0.0036	173.4781	1.14E-039	1.0000	252	0.0198	252	0.2619	0.2421
snp1378	1	6026498	T	C	0.1944	0.0481	0.0030	261.4369	7.38E-059	1.0000	252	0.0357	252	0.3532	0.3217
snp1379	1	6027258	T	A	0.0923	0.0456	0.0042	115.1237	6.57E-027	1.0000	252	0.0020	252	0.1825	0.1946
snp1380	1	6043738	A	G	0.0615	0.0453	0.0054	71.0721	3.08E-017	1.0000	252	0.00E000	252	0.1230	0.1311
snp1381	1	6043770	A	G	0.1200	0.0496	0.0038	168.3968	1.47E-038	1.0000	252	0.0060	252	0.2341	0.2464
snp1382	1	6079480	C	T	0.0903	0.0423	0.0047	82.1524	1.12E-019	1.0000	252	0.0159	252	0.1647	0.1348
snp1383	1	6079601	A	G	0.0565	-0.0436	0.0060	53.2657	2.91E-013	1.0000	252	0.1111	252	0.0020	0.1116
snp1384	1	6131797	G	T	0.1508	0.0494	0.0033	217.6482	2.61E-049	1.0000	252	0.0119	252	0.2897	0.3013
snp1385	1	6131806	C	T	0.1974	0.0416	0.0029	209.7582	1.37E-047	1.0000	252	0.0417	252	0.3532	0.3062
snp1386	1	6131824	C	A	0.1974	0.0420	0.0029	216.5408	4.55E-049	1.0000	252	0.0397	252	0.3552	0.3141
snp1387	1	6131832	T	C	0.1964	0.0418	0.0029	213.1275	2.53E-048	1.0000	252	0.0397	252	0.3532	0.3113
snp1388	1	6165956	T	C	0.2877	0.0467	0.0025	357.9707	6.88E-080	1.0000	252	0.0913	252	0.4841	0.3766
snp1389	1	6173762	A	G	0.0516	-0.0296	0.0064	21.4381	3.65E-006	1.0000	252	0.0873	252	0.0159	0.0521
snp1390	1	6221064	C	T	0.1776	0.0665	0.0028	560.6890	5.25E-124	1.0000	252	0.0020	252	0.3532	0.4222
snp1391	1	6239147	G	A	0.1845	0.0401	0.0032	158.7033	1.93E-036	1.0000	252	0.0556	252	0.3135	0.2211
snp1392	1	6239212	T	C	0.1736	0.0402	0.0033	149.9570	1.57E-034	1.0000	252	0.0496	252	0.2976	0.2144
snp1393	1	6239213	G	A	0.3244	0.0506	0.0016	1006.1048	7.46E-221	1.0000	252	0.0357	252	0.6131	0.7605
snp1394	1	6239296	C	T	0.1319	0.0521	0.0038	191.8491	1.11E-043	1.0000	252	0.0139	252	0.2500	0.2434
snp1395	1	6270213	A	G	0.0685	0.0418	0.0053	62.6043	2.66E-015	1.0000	252	0.0079	252	0.1290	0.1149
snp1396	1	6328676	T	A	0.0913	0.0387	0.0047	67.6808	1.72E-016	1.0000	252	0.0218	252	0.1607	0.1163
snp1397	1	6328732	T	C	0.1905	0.0553	0.0027	430.8045	9.59E-096	1.0000	252	0.0060	252	0.3750	0.4416
snp1398	1	6349378	A	G	0.2966	0.0452	0.0018	627.4722	1.56E-138	1.0000	252	0.0258	252	0.5675	0.7031
snp1399	1	6349499	G	A	0.3016	0.0440	0.0018	595.4168	1.47E-131	1.0000	252	0.0298	252	0.5734	0.7016
snp1400	1	6374993	A	G	0.2748	0.0499	0.0019	666.5720	4.91E-147	1.0000	252	0.0218	252	0.5278	0.6423
snp1401	1	6407834	T	C	0.4921	0.0423	0.0015	815.1071	2.47E-179	1.0000	252	0.1766	252	0.8075	0.7964
snp1402	1	6407835	G	A	0.4950	0.0423	0.0015	819.9816	2.15E-180	1.0000	252	0.1786	252	0.8115	0.8013
snp1403	1	6407857	A	G	0.4980	0.0423	0.0015	790.0608	6.90E-174	1.0000	252	0.1865	252	0.8095	0.7763
snp1404	1	6420589	T	C	0.3095	0.0211	0.0031	46.5468	8.95E-012	1.0000	252	0.2341	252	0.3849	0.0532
snp1405	1	6447085	T	C	0.3621	0.0438	0.0017	630.4157	3.58E-139	1.0000	252	0.0853	252	0.6389	0.6633
snp1406	1	6447109	A	C	0.3601	0.0435	0.0017	620.7083	4.63E-137	1.0000	252	0.0833	252	0.6369	0.6649
snp1407	1	6454661	A	C	0.1230	0.0434	0.0038	130.3702	3.02E-030	1.0000	252	0.0198	252	0.2262	0.1973
snp1408	1	6454671	T	A	0.2976	0.0421	0.0025	287.3603	1.65E-064	1.0000	252	0.1111	252	0.4841	0.3328
snp1409	1	6454898	T	C	0.1101	0.0471	0.0039	143.9091	3.30E-033	1.0000	252	0.0020	252	0.2183	0.2387
snp1410	1	6466446	G	C	0.2192	0.0372	0.0030	154.1134	1.94E-035	1.0000	252	0.0853	252	0.3532	0.2096
snp1411	1	6466636	G	C	0.2103	0.0236	0.0034	47.3241	6.02E-012	1.0000	252	0.1349	252	0.2857	0.0685
snp1412	1	6481529	T	C	0.1845	0.0447	0.0030	217.4363	2.90E-049	1.0000	252	0.0337	252	0.3353	0.3022
snp1413	1	6486079	T	C	0.0774	0.0331	0.0050	44.3090	2.80E-011	1.0000	252	0.0238	252	0.1310	0.0804
snp1414	1	6486104	A	T	0.0774	0.0331	0.0050	44.3090	2.80E-011	1.0000	252	0.0238	252	0.1310	0.0804
snp1415	1	6486321	G	A	0.2054	0.0558	0.0029	377.1967	4.48E-084	1.0000	252	0.0337	252	0.3770	0.3610
snp1416	1	6519594	T	C	0.3224	-0.0558	0.0013	1955.3862	0.00E000	1.0000	252	0.6290	252	0.0159	0.8603
snp1417	1	6519680	C	T	0.1458	0.0140	0.0043	10.4966	0.0012	1.0000	252	0.1171	252	0.1746	0.0133
snp1418	1	6550597	A	G	0.2946	0.0471	0.0022	461.6478	1.86E-102	1.0000	252	0.0734	252	0.5159	0.4710
snp1419	1	6558598	G	C	0.4345	-0.0452	0.0017	727.7547	2.43E-160	1.0000	252	0.7103	252	0.1587	0.6191
snp1420	1	6558606	A	G	0.4236	-0.0460	0.0016	807.4618	1.14E-177	1.0000	252	0.7063	252	0.1409	0.6548
snp1421	1	6558636	T	C	0.3363	0.0342	0.0024	205.9829	9.15E-047	1.0000	252	0.1548	252	0.5179	0.2953
snp1422	1	6558637	C	T	0.3363	0.0342	0.0024	205.9829	9.15E-047	1.0000	252	0.1548	252	0.5179	0.2953
snp1423	1	6558658	A	G	0.3075	0.0402	0.0022	348.1421	9.51E-078	1.0000	252	0.0853	252	0.5298	0.4638
snp1424	1	6592285	A	G	0.0675	0.0398	0.0053	57.3508	3.64E-014	1.0000	252	0.0079	252	0.1270	0.1126
snp1425	1	6592324	T	C	0.3651	0.0473	0.0016	854.8233	5.73E-188	1.0000	252	0.0714	252	0.6587	0.7440
snp1426	1	6600820	T	C	0.0714	0.0379	0.0050	57.8221	2.86E-014	1.0000	252	0.0079	252	0.1349	0.1216
snp1427	1	6600830	G	A	0.0843	0.0499	0.0047	114.3912	9.51E-027	1.0000	252	0.00E000	252	0.1687	0.1842
snp1428	1	6600862	T	G	0.0754	0.0452	0.0049	84.4175	3.57E-020	1.0000	252	0.0020	252	0.1488	0.1546
snp1429	1	6601011	C	T	0.1052	0.0530	0.0041	169.0237	1.07E-038	1.0000	252	0.00E000	252	0.2103	0.2350
snp1430	1	6607417	A	G	0.3542	-0.0504	0.0011	2108.1695	0.00E000	1.0000	252	0.6984	252	0.0099	1.0362
snp1431	1	6607420	A	T	0.3274	0.0268	0.0031	75.5278	3.22E-018	1.0000	252	0.2302	252	0.4246	0.0858
snp1432	1	6607431	C	T	0.2103	0.0031	0.0037	0.7324	0.3921	1.0000	252	0.2103	252	0.2103	0.00E000
snp1433	1	6648303	C	A	0.4544	-0.0464	0.0010	2131.5519	0.00E000	1.0000	252	0.8313	252	0.0774	1.1465
snp1434	1	6648460	T	A	0.1796	0.0219	0.0037	34.5632	4.13E-009	1.0000	252	0.1190	252	0.2401	0.0497
snp1435	1	6648466	T	C	0.2103	0.0507	0.0025	401.3084	2.52E-089	1.0000	252	0.0159	252	0.4048	0.4553
snp1436	1	6648470	C	G	0.4117	-0.0465	0.0011	1658.2343	0.00E000	1.0000	252	0.7659	252	0.0575	1.0358
snp1437	1	6648477	G	A	0.1141	0.0435	0.0037	139.0561	3.80E-032	1.0000	252	0.0040	252	0.2242	0.2400
snp1438	1	6648478	T	C	0.4444	0.0437	0.0017	649.4997	2.53E-143	1.0000	252	0.1687	252	0.7202	0.6161
snp1439	1	6648482	T	C	0.4444	0.0437	0.0017	649.4997	2.53E-143	1.0000	252	0.1687	252	0.7202	0.6161
snp1440	1	6648493	A	G	0.1617	0.0183	0.0039	22.1230	2.56E-006	1.0000	252	0.1151	252	0.2083	0.0321
snp1441	1	6651217	A	C	0.3393	0.0485	0.0021	518.7156	7.11E-115	1.0000	252	0.1151	252	0.5635	0.4485
snp1442	1	6667249	G	C	0.1746	0.0533	0.0030	309.8435	2.09E-069	1.0000	252	0.0159	252	0.3333	0.3497
snp1443	1	6679452	A	T	0.1042	-0.0442	0.0042	111.8257	3.47E-026	1.0000	252	0.2063	252	0.0020	0.2238
snp1444	1	6679498	A	G	0.4226	-0.0395	0.0019	435.3450	9.85E-097	1.0000	252	0.6687	252	0.1766	0.4961
snp1445	1	6679610	C	T	0.4931	-0.0339	0.0021	272.4765	2.90E-061	1.0000	252	0.7123	252	0.2738	0.3846
snp1446	1	6679624	G	A	0.4980	-0.0333	0.0021	256.8232	7.48E-058	1.0000	252	0.7123	252	0.2837	0.3674
snp1447	1	6679626	T	C	0.4891	-0.0350	0.0020	302.3395	9.01E-068	1.0000	252	0.7163	252	0.2619	0.4131
snp1448	1	6679641	G	A	0.4831	-0.0356	0.0020	310.9465	1.20E-069	1.0000	252	0.7103	252	0.2560	0.4134
snp1449	1	6704216	C	T	0.3889	-0.0465	0.0014	1101.9192	1.11E-241	1.0000	252	0.7004	252	0.0774	0.8166
snp1450	1	6704220	A	T	0.4385	0.0458	0.0012	1454.7273	2.37E-318	1.0000	252	0.0853	252	0.7917	1.0132
snp1451	1	6704402	G	A	0.2907	0.0156	0.0029	28.9582	7.40E-008	1.0000	252	0.2282	252	0.3532	0.0379
snp1452	1	6704421	G	A	0.2946	0.0157	0.0029	29.1989	6.53E-008	1.0000	252	0.2321	252	0.3571	0.0376
snp1453	1	6704431	A	G	0.1062	0.0301	0.0042	52.2584	4.87E-013	1.0000	252	0.0397	252	0.1726	0.0931
snp1454	1	6704465	G	A	0.2480	0.0161	0.0034	22.0465	2.66E-006	1.0000	252	0.2004	252	0.2956	0.0243
snp1455	1	6713819	T	G	0.0942	0.0500	0.0044	131.8139	1.46E-030	1.0000	252	0.00E000	252	0.1885	0.2081
snp1456	1	6713870	A	G	0.1756	0.0490	0.0033	225.3675	5.40E-051	1.0000	252	0.0357	252	0.3155	0.2703
snp1457	1	6737822	A	G	0.1478	0.0501	0.0033	229.0086	8.68E-052	1.0000	252	0.0060	252	0.2897	0.3195
snp1458	1	6737860	T	C	0.1657	0.0173	0.0038	21.1861	4.17E-006	1.0000	252	0.1230	252	0.2083	0.0263
snp1459	1	6737937	C	G	0.2679	0.0414	0.0026	261.4959	7.16E-059	1.0000	252	0.0853	252	0.4504	0.3398
snp1460	1	6795001	C	G	0.1875	0.0483	0.0030	265.1998	1.12E-059	1.0000	252	0.0278	252	0.3472	0.3349
snp1461	1	6807794	G	A	0.1151	-0.0458	0.0040	131.7494	1.51E-030	1.0000	252	0.2302	252	0.00E000	0.2601
snp1462	1	6833338	C	T	0.1329	0.0440	0.0037	139.7287	2.71E-032	1.0000	252	0.0238	252	0.2421	0.2066
snp1463	1	6893150	C	A	0.0694	0.0484	0.0051	88.8582	3.78E-021	1.0000	252	0.00E000	252	0.1389	0.1493
snp1464	1	6893306	C	T	0.1409	0.0499	0.0033	229.0283	8.59E-052	1.0000	252	0.00E000	252	0.2817	0.3279
snp1465	1	6895136	C	T	0.1181	-0.0229	0.0045	25.6403	4.11E-007	1.0000	252	0.1746	252	0.0615	0.0614
snp1466	1	6899221	A	G	0.1696	-0.0423	0.0025	280.9955	4.03E-063	1.0000	252	0.3353	252	0.0040	0.3897
snp1467	1	6900654	T	C	0.0754	0.0478	0.0050	93.3411	3.92E-022	1.0000	252	0.0020	252	0.1488	0.1546
snp1468	1	6910558	G	C	0.1627	-0.0475	0.0035	183.5084	7.36E-042	1.0000	252	0.2976	252	0.0278	0.2673
snp1469	1	6913101	A	G	0.0903	0.0321	0.0043	56.9230	4.53E-014	1.0000	252	0.0198	252	0.1607	0.1208
snp1470	1	6913102	C	G	0.0903	0.0321	0.0043	56.9230	4.53E-014	1.0000	252	0.0198	252	0.1607	0.1208
snp1471	1	6918367	A	G	0.1558	-0.0519	0.0028	334.1499	1.06E-074	1.0000	252	0.3115	252	0.00E000	0.3690
snp1472	1	6918423	A	G	0.2550	-0.0229	0.0024	94.1644	2.58E-022	1.0000	252	0.4325	252	0.0774	0.3320
snp1473	1	6921085	G	A	0.2044	0.0345	0.0030	130.8664	2.35E-030	1.0000	252	0.0675	252	0.3413	0.2305
snp1474	1	6921087	G	C	0.1994	0.0352	0.0031	130.6589	2.61E-030	1.0000	252	0.0655	252	0.3333	0.2247
snp1475	1	6921090	G	C	0.0556	0.0427	0.0058	54.5733	1.50E-013	1.0000	252	0.0040	252	0.1071	0.1014
snp1476	1	6921112	C	T	0.2460	0.0377	0.0027	188.2468	6.80E-043	1.0000	252	0.0813	252	0.4107	0.2924
snp1477	1	6921115	A	G	0.0734	0.0423	0.0048	78.1522	8.51E-019	1.0000	252	0.0020	252	0.1448	0.1500
snp1478	1	6921136	T	C	0.1171	0.0431	0.0038	129.5210	4.63E-030	1.0000	252	0.0079	252	0.2262	0.2304
snp1479	1	6921165	T	G	0.2976	-0.0216	0.0027	62.4555	2.66E-015	1.0000	252	0.3889	252	0.2063	0.0797
snp1480	1	6921265	C	T	0.2520	0.0485	0.0020	592.0615	7.87E-131	1.0000	252	0.0040	252	0.5000	0.6527
snp1481	1	6921273	G	A	0.2550	0.0483	0.0020	592.4998	6.32E-131	1.0000	252	0.0060	252	0.5040	0.6528
snp1482	1	6921309	T	C	0.4038	-0.0052	0.0026	4.1064	0.0427	1.0000	252	0.4643	252	0.3433	0.0304
snp1483	1	6921334	A	G	0.2698	0.0409	0.0025	261.9476	5.71E-059	1.0000	252	0.0813	252	0.4583	0.3607
snp1484	1	6939748	G	A	0.0714	-0.0408	0.0051	63.7148	1.33E-015	1.0000	252	0.1409	252	0.0020	0.1454
snp1485	1	6943633	G	A	0.0804	-0.0432	0.0050	75.3717	3.48E-018	1.0000	252	0.1567	252	0.0040	0.1579
snp1486	1	6947105	G	A	0.4593	-0.0392	0.0021	350.4809	2.94E-078	1.0000	252	0.6746	252	0.2440	0.3732
snp1487	1	6954014	A	C	0.1776	0.0386	0.0037	106.5276	5.02E-025	1.0000	252	0.0794	252	0.2758	0.1321
snp1488	1	6954017	T	A	0.1657	0.0328	0.0039	69.9656	5.39E-017	1.0000	252	0.0833	252	0.2480	0.0981
snp1489	1	6954018	A	G	0.0873	-0.0331	0.0050	43.4813	4.28E-011	1.0000	252	0.1389	252	0.0357	0.0668
snp1490	1	6973347	T	C	0.0833	-0.0432	0.0050	75.5220	3.22E-018	1.0000	252	0.1607	252	0.0060	0.1568
snp1491	1	6982193	G	C	0.1528	0.0568	0.0032	312.8205	4.69E-070	1.0000	252	0.00E000	252	0.3056	0.3607
snp1492	1	7002257	C	G	0.0585	0.0476	0.0058	67.2345	2.15E-016	1.0000	252	0.0020	252	0.1151	0.1161
snp1493	1	7020885	A	G	0.1984	-0.0230	0.0028	66.8570	2.61E-016	1.0000	252	0.3313	252	0.0655	0.2222
snp1494	1	7021016	C	T	0.1935	-0.0212	0.0029	52.6781	3.93E-013	1.0000	252	0.3115	252	0.0754	0.1786
snp1495	1	7021054	T	A	0.1875	-0.0214	0.0030	52.3544	4.63E-013	1.0000	252	0.3036	252	0.0714	0.1769
snp1496	1	7021062	T	A	0.1875	-0.0212	0.0030	50.7186	1.07E-012	1.0000	252	0.3016	252	0.0734	0.1709
snp1497	1	7021065	T	C	0.2143	-0.0193	0.0028	48.0616	4.13E-012	1.0000	252	0.3333	252	0.0952	0.1684
snp1498	1	7021075	C	T	0.2847	-0.0069	0.0028	5.9084	0.0151	1.0000	252	0.3393	252	0.2302	0.0292
snp1499	1	7021076	A	G	0.0933	0.0471	0.0043	118.9455	9.56E-028	1.0000	252	0.0020	252	0.1845	0.1970
snp1500	1	7021935	T	C	0.0595	0.0466	0.0055	70.6982	3.72E-017	1.0000	252	0.00E000	252	0.1190	0.1266
snp1501	1	7028342	A	G	0.0595	0.0432	0.0054	64.2026	1.00E-015	1.0000	252	0.0020	252	0.1171	0.1183
snp1502	1	7028384	A	G	0.0883	0.0516	0.0047	121.7116	2.37E-028	1.0000	252	0.0040	252	0.1726	0.1767
snp1503	1	7029422	T	G	0.1250	-0.0312	0.0044	50.8379	1.00E-012	1.0000	252	0.2024	252	0.0476	0.1095
snp1504	1	7029432	C	T	0.0694	0.0443	0.0052	72.6467	1.38E-017	1.0000	252	0.0040	252	0.1349	0.1327
snp1505	1	7052270	A	G	0.1052	0.0492	0.0039	155.5918	9.22E-036	1.0000	252	0.00E000	252	0.2103	0.2350
snp1506	1	7069722	G	T	0.0625	0.0463	0.0055	70.0782	5.09E-017	1.0000	252	0.0020	252	0.1230	0.1250
snp1507	1	7078442	T	C	0.2579	0.0530	0.0019	776.2240	7.03E-171	1.0000	252	0.0020	252	0.5139	0.6845
snp1508	1	7078451	G	A	0.0794	0.0482	0.0048	99.7765	1.52E-023	1.0000	252	0.0020	252	0.1567	0.1639
snp1509	1	7086489	T	C	0.0575	0.0498	0.0058	73.3381	9.75E-018	1.0000	252	0.00E000	252	0.1151	0.1221
snp1510	1	7086585	A	G	0.3641	-0.0177	0.0025	49.1736	2.34E-012	1.0000	252	0.4524	252	0.2758	0.0673
snp1511	1	7086586	T	C	0.3661	-0.0174	0.0025	47.1222	6.67E-012	1.0000	252	0.4524	252	0.2798	0.0642
snp1512	1	7086616	C	T	0.3661	-0.0184	0.0025	53.1243	3.13E-013	1.0000	252	0.4583	252	0.2738	0.0734
snp1513	1	7092455	G	T	0.3720	-0.0123	0.0025	23.9513	9.88E-007	1.0000	252	0.4762	252	0.2679	0.0929
snp1514	1	7092458	A	C	0.3581	-0.0141	0.0025	31.8297	1.68E-008	1.0000	252	0.4742	252	0.2421	0.1172
snp1515	1	7092600	A	G	0.3790	-0.0083	0.0027	9.2763	0.0023	1.0000	252	0.4484	252	0.3095	0.0410
snp1516	1	7092773	T	C	0.0556	0.0446	0.0059	57.5352	3.33E-014	1.0000	252	0.0040	252	0.1071	0.1014
snp1517	1	7143683	G	C	0.1349	0.0470	0.0034	196.6293	1.01E-044	1.0000	252	0.0020	252	0.2679	0.3028
snp1518	1	7150051	A	G	0.0546	0.0475	0.0060	62.5158	2.66E-015	1.0000	252	0.0020	252	0.1071	0.1072
snp1519	1	7154468	T	C	0.0595	0.0467	0.0055	71.1253	2.99E-017	1.0000	252	0.00E000	252	0.1190	0.1266
snp1520	1	7159979	T	C	0.2460	0.0274	0.0033	67.6023	1.79E-016	1.0000	252	0.1607	252	0.3313	0.0785
snp1521	1	7177418	C	T	0.0813	0.0509	0.0049	108.5791	1.78E-025	1.0000	252	0.0040	252	0.1587	0.1602
snp1522	1	7181788	A	T	0.3879	0.0478	0.0010	2113.5301	0.00E000	1.0000	252	0.0139	252	0.7619	1.1783
snp1523	1	7195979	C	G	0.0585	0.0053	0.0061	0.7748	0.3787	1.0000	252	0.0556	252	0.0615	0.0003
snp1524	1	7196152	C	G	0.0833	0.0504	0.0047	116.2684	3.69E-027	1.0000	252	0.00E000	252	0.1667	0.1818
snp1525	1	7210824	A	G	0.0843	0.0509	0.0048	112.5012	2.47E-026	1.0000	252	0.0020	252	0.1667	0.1756
snp1526	1	7223644	T	C	0.2817	0.0562	0.0019	858.8663	7.58E-189	1.0000	252	0.0317	252	0.5317	0.6177
snp1527	1	7244762	G	A	0.1181	0.0394	0.0035	125.7394	3.11E-029	1.0000	252	0.0040	252	0.2321	0.2500
snp1528	1	7244770	G	A	0.1071	0.0395	0.0037	111.6268	3.83E-026	1.0000	252	0.0040	252	0.2103	0.2226
snp1529	1	7244804	A	G	0.1171	0.0392	0.0035	123.6604	8.88E-029	1.0000	252	0.0040	252	0.2302	0.2475
snp1530	1	7244840	C	T	0.1081	0.0410	0.0038	115.4469	5.58E-027	1.0000	252	0.0060	252	0.2103	0.2165
snp1531	1	7244844	G	C	0.1101	0.0414	0.0038	119.7984	6.22E-028	1.0000	252	0.0060	252	0.2143	0.2215
snp1532	1	7244868	C	A	0.1131	0.0418	0.0037	128.1408	9.28E-030	1.0000	252	0.0040	252	0.2222	0.2375
snp1533	1	7244893	T	C	0.0883	0.0481	0.0045	116.2624	3.70E-027	1.0000	252	0.0020	252	0.1746	0.1851
snp1534	1	7245954	A	G	0.0575	0.0468	0.0057	66.4562	3.20E-016	1.0000	252	0.0020	252	0.1131	0.1138
snp1535	1	7266492	T	A	0.1389	0.0474	0.0035	179.3694	5.90E-041	1.0000	252	0.0159	252	0.2619	0.2531
snp1536	1	7266554	G	A	0.1726	0.0533	0.0031	292.9029	1.02E-065	1.0000	252	0.0179	252	0.3274	0.3354
snp1537	1	7266756	C	T	0.0744	0.0474	0.0049	93.4060	3.79E-022	1.0000	252	0.00E000	252	0.1488	0.1608
snp1538	1	7275623	C	A	0.0734	0.0485	0.0050	93.9204	2.92E-022	1.0000	252	0.00E000	252	0.1468	0.1585
snp1539	1	7286160	G	A	0.1984	-0.0501	0.0025	399.9300	5.04E-089	1.0000	252	0.3810	252	0.0159	0.4190
snp1540	1	7286209	C	G	0.1915	-0.0500	0.0025	391.2016	4.00E-087	1.0000	252	0.3710	252	0.0119	0.4166
snp1541	1	7294919	C	T	0.1260	-0.0438	0.0039	126.6764	1.94E-029	1.0000	252	0.2381	252	0.0139	0.2282
snp1542	1	7298194	A	C	0.3671	0.0029	0.0031	0.8615	0.3533	1.0000	252	0.3671	252	0.3671	0.00E000
snp1543	1	7298216	T	G	0.1171	0.0496	0.0039	164.1977	1.21E-037	1.0000	252	0.0040	252	0.2302	0.2475
snp1544	1	7340355	A	G	0.1756	-0.0448	0.0027	281.7928	2.70E-063	1.0000	252	0.3353	252	0.0159	0.3525
snp1545	1	7349040	C	T	0.1518	0.0516	0.0034	225.9997	3.93E-051	1.0000	252	0.0179	252	0.2857	0.2786
snp1546	1	7350553	T	C	0.3105	0.0073	0.0033	4.8700	0.0273	1.0000	252	0.2956	252	0.3254	0.0021
snp1547	1	7357420	T	G	0.2004	0.0506	0.0026	383.5011	1.90E-085	1.0000	252	0.0099	252	0.3909	0.4528
snp1548	1	7357619	T	C	0.0804	0.0512	0.0048	112.7105	2.22E-026	1.0000	252	0.00E000	252	0.1607	0.1748
snp1549	1	7357620	A	G	0.0734	0.0460	0.0050	86.2313	1.43E-020	1.0000	252	0.0020	252	0.1448	0.1500
snp1550	1	7360366	G	A	0.3869	-0.0290	0.0034	73.8377	7.57E-018	1.0000	252	0.4722	252	0.3016	0.0614
snp1551	1	7360374	A	T	0.0774	0.0422	0.0046	83.1313	6.84E-020	1.0000	252	0.0020	252	0.1528	0.1593
snp1552	1	7360432	C	T	0.0804	0.0426	0.0045	87.5151	7.45E-021	1.0000	252	0.0020	252	0.1587	0.1662
snp1553	1	7409910	T	A	0.4534	0.0139	0.0040	12.2555	0.0005	1.0000	252	0.4147	252	0.4921	0.0121
snp1554	1	7409933	A	G	0.4524	0.0135	0.0040	11.5416	0.0007	1.0000	252	0.4147	252	0.4901	0.0115
snp1555	1	7416151	T	A	0.0714	-0.0513	0.0052	97.4418	4.94E-023	1.0000	252	0.1409	252	0.0020	0.1454
snp1556	1	7416156	T	C	0.1230	0.0480	0.0036	177.8328	1.28E-040	1.0000	252	0.0020	252	0.2440	0.2716
snp1557	1	7424735	A	G	0.1280	-0.0102	0.0045	5.2110	0.0224	1.0000	252	0.1528	252	0.1032	0.0110
snp1558	1	7429923	G	T	0.4494	-0.0143	0.0026	29.7523	4.91E-008	1.0000	252	0.5119	252	0.3869	0.0316
snp1559	1	7429939	A	G	0.2133	0.0186	0.0036	26.5717	2.54E-007	1.0000	252	0.1488	252	0.2778	0.0496
snp1560	1	7429940	C	G	0.1865	-0.0396	0.0030	178.8634	7.60E-041	1.0000	252	0.3155	252	0.0575	0.2193
snp1561	1	7443074	C	G	0.1448	0.0570	0.0034	285.9980	3.27E-064	1.0000	252	0.0020	252	0.2877	0.3295
snp1562	1	7469349	G	A	0.0655	-0.0454	0.0055	67.4614	1.92E-016	1.0000	252	0.1310	252	0.00E000	0.1401
snp1563	1	7480119	G	A	0.0992	0.0457	0.0041	123.0017	1.24E-028	1.0000	252	0.0020	252	0.1964	0.2115
snp1564	1	7480309	T	C	0.1042	0.0507	0.0040	158.1432	2.55E-036	1.0000	252	0.00E000	252	0.2083	0.2326
snp1565	1	7480348	T	C	0.1508	0.0516	0.0034	236.5552	1.96E-053	1.0000	252	0.0139	252	0.2877	0.2927
snp1566	1	7489446	A	T	0.1825	0.0543	0.0028	374.3519	1.87E-083	1.0000	252	0.0060	252	0.3591	0.4180
snp1567	1	7489547	G	T	0.0804	-0.0508	0.0048	110.3961	7.13E-026	1.0000	252	0.1548	252	0.0060	0.1498
snp1568	1	7489558	T	C	0.2014	-0.0312	0.0037	71.9906	1.93E-017	1.0000	252	0.2956	252	0.1071	0.1105
snp1569	1	7489562	C	G	0.0704	0.0447	0.0051	77.5587	1.15E-018	1.0000	252	0.0040	252	0.1369	0.1350
snp1570	1	7489568	A	G	0.0704	-0.0508	0.0051	101.1835	7.46E-024	1.0000	252	0.1389	252	0.0020	0.1431
snp1571	1	7489571	T	A	0.0754	-0.0516	0.0049	112.1219	2.99E-026	1.0000	252	0.1488	252	0.0020	0.1546
snp1572	1	7550439	G	A	0.0972	0.0221	0.0049	20.6356	5.56E-006	1.0000	252	0.0595	252	0.1349	0.0324
snp1573	1	7576603	T	G	0.1220	-0.0455	0.0039	136.2081	1.59E-031	1.0000	252	0.2401	252	0.0040	0.2602
snp1574	1	7586940	T	C	0.2292	0.0274	0.0033	68.2398	1.29E-016	1.0000	252	0.1369	252	0.3214	0.0964
snp1575	1	7595312	T	C	0.1577	-0.0512	0.0028	327.8091	2.55E-073	1.0000	252	0.3135	252	0.0020	0.3652
snp1576	1	7595356	A	G	0.1587	-0.0513	0.0028	331.6356	3.74E-074	1.0000	252	0.3155	252	0.0020	0.3680
snp1577	1	7600361	C	T	0.3244	-0.0206	0.0025	70.7369	3.65E-017	1.0000	252	0.4782	252	0.1706	0.2158
snp1578	1	7629894	T	C	0.0923	-0.0357	0.0047	56.9194	4.53E-014	1.0000	252	0.1647	252	0.0198	0.1252
snp1579	1	7644308	A	G	0.3889	0.0350	0.0027	171.1698	3.64E-039	1.0000	252	0.2401	252	0.5377	0.1864
snp1580	1	7644373	T	A	0.3621	0.0278	0.0030	84.7124	3.08E-020	1.0000	252	0.2599	252	0.4643	0.0904
snp1581	1	7651213	C	T	0.3353	-0.0442	0.0018	595.0061	1.80E-131	1.0000	252	0.5913	252	0.0794	0.5879
snp1582	1	7651243	T	A	0.3313	-0.0440	0.0018	590.9100	1.40E-130	1.0000	252	0.5873	252	0.0754	0.5914
snp1583	1	7651262	T	C	0.2649	0.0531	0.0020	707.8936	5.07E-156	1.0000	252	0.0198	252	0.5099	0.6167
snp1584	1	7651290	A	T	0.3254	-0.0430	0.0018	551.7073	4.72E-122	1.0000	252	0.5774	252	0.0734	0.5785
snp1585	1	7676819	C	A	0.1230	-0.0447	0.0039	134.2430	4.29E-031	1.0000	252	0.2401	252	0.0060	0.2541
snp1586	1	7676872	A	C	0.2073	0.0613	0.0024	630.4523	3.52E-139	1.0000	252	0.0020	252	0.4127	0.5132
snp1587	1	7686023	T	C	0.2718	0.0489	0.0019	656.6445	7.08E-145	1.0000	252	0.0139	252	0.5298	0.6722
snp1588	1	7686038	T	C	0.1448	-0.0411	0.0034	146.8652	7.45E-034	1.0000	252	0.2817	252	0.0079	0.3026
snp1589	1	7686203	C	T	0.4107	0.0258	0.0026	99.6857	1.59E-023	1.0000	252	0.2817	252	0.5397	0.1374
snp1590	1	7686239	A	G	0.4028	0.0242	0.0027	83.2350	6.49E-020	1.0000	252	0.2857	252	0.5198	0.1139
snp1591	1	7686399	T	G	0.2381	0.0516	0.0024	480.7694	1.28E-106	1.0000	252	0.0278	252	0.4484	0.4877
snp1592	1	7686411	C	T	0.3026	0.0174	0.0034	26.7911	2.27E-007	1.0000	252	0.2500	252	0.3552	0.0262
snp1593	1	7700208	A	G	0.1409	-0.0444	0.0034	169.7492	7.44E-039	1.0000	252	0.2817	252	0.00E000	0.3279
snp1594	1	7700267	T	C	0.1399	-0.0483	0.0035	185.4945	2.71E-042	1.0000	252	0.2778	252	0.0020	0.3161
snp1595	1	7718521	G	A	0.3423	0.0436	0.0023	356.8253	1.22E-079	1.0000	252	0.1369	252	0.5476	0.3747
snp1596	1	7718573	T	G	0.1617	0.0476	0.0031	234.0023	7.07E-053	1.0000	252	0.0119	252	0.3115	0.3311
snp1597	1	7736693	T	A	0.1200	0.0023	0.0046	0.2477	0.6187	1.0000	252	0.1190	252	0.1210	1.86E-005
snp1598	1	7743001	G	A	0.0863	-0.0444	0.0046	91.3317	1.08E-021	1.0000	252	0.1687	252	0.0040	0.1720
snp1599	1	7763581	A	G	0.1200	0.0490	0.0037	171.3563	3.31E-039	1.0000	252	0.0020	252	0.2381	0.2639
snp1600	1	7813419	T	C	0.2113	0.0330	0.0033	101.7408	5.63E-024	1.0000	252	0.0972	252	0.3254	0.1562
snp1601	1	7813485	T	C	0.0843	0.0502	0.0047	112.2716	2.77E-026	1.0000	252	0.0020	252	0.1667	0.1756
snp1602	1	7828873	A	G	0.0754	0.0474	0.0050	88.1765	5.33E-021	1.0000	252	0.0040	252	0.1468	0.1464
snp1603	1	7828896	C	A	0.1528	-0.0136	0.0042	10.5758	0.0011	1.0000	252	0.1925	252	0.1131	0.0243
snp1604	1	7872056	T	C	0.0635	0.0461	0.0054	73.2049	1.04E-017	1.0000	252	0.0020	252	0.1250	0.1273
snp1605	1	7900737	T	C	0.0506	0.0461	0.0063	54.2344	1.78E-013	1.0000	252	0.0040	252	0.0972	0.0905
snp1606	1	7955344	C	A	0.3552	0.0468	0.0013	1364.6487	8.91E-299	1.0000	252	0.0099	252	0.7004	1.0409
snp1607	1	7955370	G	A	0.3492	0.0471	0.0013	1307.0126	2.98E-286	1.0000	252	0.0099	252	0.6885	1.0131
snp1608	1	7970261	A	G	0.4067	-0.0009	0.0030	0.0808	0.7762	1.0000	252	0.3929	252	0.4206	0.0016
snp1609	1	7976695	C	T	0.3512	-0.0143	0.0029	24.0386	9.44E-007	1.0000	252	0.4008	252	0.3016	0.0216
snp1610	1	7976754	C	A	0.1359	-0.0167	0.0044	14.3817	0.0001	1.0000	252	0.1647	252	0.1071	0.0141
snp1611	1	7976764	A	G	0.1756	0.0489	0.0029	288.4430	9.60E-065	1.0000	252	0.0099	252	0.3413	0.3792
snp1612	1	7976894	G	A	0.4593	0.0009	0.0028	0.1149	0.7347	1.0000	252	0.4325	252	0.4861	0.0058
snp1613	1	7982924	T	C	0.2054	0.0497	0.0025	393.1942	1.47E-087	1.0000	252	0.0079	252	0.4028	0.4777
snp1614	1	8045860	C	G	0.1339	0.0479	0.0035	192.8255	6.81E-044	1.0000	252	0.0040	252	0.2639	0.2912
snp1615	1	8066980	C	T	0.0665	-0.0427	0.0054	61.6579	4.00E-015	1.0000	252	0.1310	252	0.0020	0.1340
snp1616	1	8113454	T	C	0.0556	-0.0264	0.0062	18.0047	2.20E-005	1.0000	252	0.0893	252	0.0218	0.0434
snp1617	1	8130342	C	T	0.2232	0.0437	0.0023	376.9301	5.12E-084	1.0000	252	0.0060	252	0.4405	0.5445
snp1618	1	8130414	G	A	0.2212	0.0434	0.0023	367.4936	5.81E-082	1.0000	252	0.0060	252	0.4365	0.5380
snp1619	1	8176673	G	A	0.4256	-0.0050	0.0028	3.2907	0.0697	1.0000	252	0.4742	252	0.3770	0.0193
snp1620	1	8176714	G	T	0.3492	-0.0008	0.0029	0.0733	0.7866	1.0000	252	0.3710	252	0.3274	0.0042
snp1621	1	8194839	C	T	0.0893	0.0455	0.0044	108.4423	1.91E-025	1.0000	252	0.0020	252	0.1766	0.1875
snp1622	1	8196067	A	G	0.4792	-0.0366	0.0022	287.1888	1.80E-064	1.0000	252	0.6925	252	0.2659	0.3646
snp1623	1	8196074	T	C	0.4772	0.0344	0.0023	217.8493	2.36E-049	1.0000	252	0.2897	252	0.6647	0.2818
snp1624	1	8196104	C	A	0.4593	-0.0366	0.0022	273.3136	1.90E-061	1.0000	252	0.6647	252	0.2540	0.3396
snp1625	1	8230676	T	C	0.1567	0.0477	0.0033	211.9605	4.54E-048	1.0000	252	0.0179	252	0.2956	0.2919
snp1626	1	8230802	G	A	0.1131	0.0419	0.0037	125.9143	2.85E-029	1.0000	252	0.0079	252	0.2183	0.2205
snp1627	1	8230856	A	G	0.3462	-0.0435	0.0022	397.9439	1.36E-088	1.0000	252	0.5575	252	0.1349	0.3945
snp1628	1	8261953	C	G	0.1468	-0.0352	0.0037	91.6510	9.21E-022	1.0000	252	0.2579	252	0.0357	0.1971
snp1629	1	8262319	A	C	0.2004	-0.0406	0.0031	172.5254	1.84E-039	1.0000	252	0.3254	252	0.0754	0.1950
snp1630	1	8262360	T	G	0.1498	-0.0324	0.0035	87.8264	6.37E-021	1.0000	252	0.2659	252	0.0337	0.2116
snp1631	1	8262978	T	G	0.1329	-0.0351	0.0039	78.8894	5.86E-019	1.0000	252	0.2302	252	0.0357	0.1640
snp1632	1	8262997	A	C	0.1319	-0.0347	0.0040	76.7622	1.72E-018	1.0000	252	0.2282	252	0.0357	0.1617
snp1633	1	8264964	C	T	0.2232	0.0588	0.0023	680.4614	4.68E-150	1.0000	252	0.0060	252	0.4405	0.5445
snp1634	1	8282732	G	A	0.0764	0.0502	0.0050	102.2249	4.41E-024	1.0000	252	0.00E000	252	0.1528	0.1654
snp1635	1	8304661	G	T	0.1002	0.0449	0.0040	128.2450	8.81E-030	1.0000	252	0.00E000	252	0.2004	0.2227
snp1636	1	8305842	T	C	0.1290	0.0504	0.0036	191.2092	1.53E-043	1.0000	252	0.0060	252	0.2520	0.2694
snp1637	1	8321654	A	C	0.0704	-0.0449	0.0053	73.1912	1.05E-017	1.0000	252	0.1389	252	0.0020	0.1431
snp1638	1	8321673	A	G	0.2887	0.0260	0.0030	76.2634	2.22E-018	1.0000	252	0.1865	252	0.3909	0.1017
snp1639	1	8367330	T	A	0.3343	0.0079	0.0032	6.1738	0.0130	1.0000	252	0.3155	252	0.3532	0.0032
snp1640	1	8402410	C	T	0.2460	0.0026	0.0033	0.6311	0.4269	1.0000	252	0.2480	252	0.2440	4.24E-005
snp1641	1	8402642	A	C	0.2232	0.0028	0.0034	0.6734	0.4119	1.0000	252	0.2222	252	0.2242	1.14E-005
snp1642	1	8402684	T	A	0.2411	0.0072	0.0033	4.7196	0.0298	1.0000	252	0.2222	252	0.2599	0.0039
snp1643	1	8482290	G	A	0.2252	0.0472	0.0022	445.3917	6.41E-099	1.0000	252	0.0040	252	0.4464	0.5610
snp1644	1	8517487	T	C	0.2024	0.0458	0.0025	325.8971	6.65E-073	1.0000	252	0.0139	252	0.3909	0.4402
snp1645	1	8582485	T	G	0.0873	0.0480	0.0045	114.4667	9.15E-027	1.0000	252	0.0020	252	0.1726	0.1827
snp1646	1	8630562	A	C	0.1181	0.0504	0.0039	168.5603	1.35E-038	1.0000	252	0.0060	252	0.2302	0.2414
snp1647	1	8639348	A	G	0.3284	0.0473	0.0017	752.9667	8.02E-166	1.0000	252	0.0476	252	0.6091	0.7148
snp1648	1	8639370	C	T	0.3571	0.0461	0.0016	855.9036	3.34E-188	1.0000	252	0.0556	252	0.6587	0.7923
snp1649	1	8677894	A	T	0.2073	-0.0131	0.0038	11.6212	0.0007	1.0000	252	0.2500	252	0.1647	0.0221
snp1650	1	8747997	A	C	0.3353	0.0450	0.0022	427.1011	6.14E-095	1.0000	252	0.1071	252	0.5635	0.4672
snp1651	1	8756699	G	A	0.1141	-0.0448	0.0041	120.8027	3.75E-028	1.0000	252	0.2222	252	0.0060	0.2314
snp1652	1	8816900	T	A	0.1062	0.0431	0.0037	132.3788	1.10E-030	1.0000	252	0.00E000	252	0.2123	0.2375
snp1653	1	8826144	A	C	0.1071	0.0441	0.0038	134.6499	3.50E-031	1.0000	252	0.0020	252	0.2123	0.2312
snp1654	1	8893795	A	G	0.2133	-0.0360	0.0024	224.9571	6.64E-051	1.0000	252	0.4246	252	0.0020	0.5322
snp1655	1	8924550	G	A	0.1716	-0.0354	0.0028	162.9461	2.28E-037	1.0000	252	0.3433	252	0.00E000	0.4144
snp1656	1	8926457	G	T	0.0992	0.0523	0.0043	150.0476	1.50E-034	1.0000	252	0.00E000	252	0.1984	0.2203
snp1657	1	8937426	A	T	0.1101	0.0480	0.0040	143.3268	4.42E-033	1.0000	252	0.0060	252	0.2143	0.2215
snp1658	1	8939235	G	A	0.1607	0.0510	0.0030	281.5824	3.00E-063	1.0000	252	0.0040	252	0.3175	0.3643
snp1659	1	8939286	T	C	0.1200	0.0504	0.0037	184.7904	3.86E-042	1.0000	252	0.00E000	252	0.2401	0.2728
snp1660	1	8939292	A	T	0.1151	0.0502	0.0039	163.4862	1.74E-037	1.0000	252	0.0060	252	0.2242	0.2339
snp1661	1	8940452	A	G	0.1528	0.0527	0.0033	253.2433	4.51E-057	1.0000	252	0.0099	252	0.2956	0.3153
snp1662	1	8947650	C	T	0.1141	0.0486	0.0038	164.6595	9.62E-038	1.0000	252	0.00E000	252	0.2282	0.2576
snp1663	1	8948269	G	A	0.2659	0.0489	0.0019	634.6160	4.37E-140	1.0000	252	0.0139	252	0.5179	0.6506
snp1664	1	8977372	C	T	0.1230	0.0443	0.0036	153.5721	2.55E-035	1.0000	252	0.0040	252	0.2421	0.2627
snp1665	1	8977402	A	G	0.1220	0.0441	0.0036	151.3597	7.76E-035	1.0000	252	0.0040	252	0.2401	0.2602
snp1666	1	9001278	A	G	0.1935	0.0556	0.0026	443.2937	1.83E-098	1.0000	252	0.0040	252	0.3829	0.4602
snp1667	1	9001512	T	C	0.0992	0.0511	0.0043	141.0613	1.38E-032	1.0000	252	0.0020	252	0.1964	0.2115
snp1668	1	9020356	A	G	0.0893	0.0497	0.0044	127.5441	1.25E-029	1.0000	252	0.00E000	252	0.1786	0.1961
snp1669	1	9020417	T	C	0.2202	-0.0295	0.0029	101.8325	5.37E-024	1.0000	252	0.3254	252	0.1151	0.1288
snp1670	1	9020480	G	T	0.1617	-0.0414	0.0031	180.6096	3.16E-041	1.0000	252	0.3194	252	0.0040	0.3671
snp1671	1	9020590	T	C	0.2391	0.0556	0.0023	580.6135	2.43E-128	1.0000	252	0.0258	252	0.4524	0.5001
snp1672	1	9198343	A	G	0.2560	-0.0255	0.0028	85.6936	1.87E-020	1.0000	252	0.3611	252	0.1508	0.1161
snp1673	1	9299107	A	G	0.1518	-0.0642	0.0031	419.2525	3.13E-093	1.0000	252	0.2996	252	0.0040	0.3394
snp1674	1	9299156	C	T	0.2093	0.0351	0.0031	129.9732	3.69E-030	1.0000	252	0.0833	252	0.3353	0.1918
snp1675	1	9340918	C	G	0.2768	-0.0551	0.0017	1071.8483	3.83E-235	1.0000	252	0.5397	252	0.0139	0.6905
snp1676	1	9385165	C	T	0.1458	-0.0424	0.0034	153.2240	3.03E-035	1.0000	252	0.2837	252	0.0079	0.3053
snp1677	1	9427381	C	T	0.0962	0.0466	0.0041	129.3237	5.11E-030	1.0000	252	0.00E000	252	0.1925	0.2130
snp1678	1	9427869	A	G	0.0913	0.0453	0.0042	115.3209	5.95E-027	1.0000	252	0.00E000	252	0.1825	0.2009
snp1679	1	9473221	T	C	0.0992	0.0419	0.0039	117.7341	1.76E-027	1.0000	252	0.00E000	252	0.1984	0.2203
snp1680	1	9504816	G	A	0.1190	0.0026	0.0047	0.3040	0.5814	1.0000	252	0.1151	252	0.1230	0.0003
snp1681	1	9504883	C	T	0.1458	0.0506	0.0033	233.9370	7.31E-053	1.0000	252	0.0040	252	0.2877	0.3231
snp1682	1	9562484	A	G	0.1657	0.0434	0.0028	239.5949	4.26E-054	1.0000	252	0.0020	252	0.3294	0.3877
snp1683	1	9562599	A	G	0.0536	0.0482	0.0059	66.2038	3.64E-016	1.0000	252	0.00E000	252	0.1071	0.1132
snp1684	1	9638502	C	T	0.0942	0.0294	0.0048	37.9698	7.18E-010	1.0000	252	0.0437	252	0.1448	0.0600
snp1685	1	9638617	G	C	0.1111	0.0227	0.0045	25.9744	3.46E-007	1.0000	252	0.0655	252	0.1567	0.0422
snp1686	1	9638621	A	G	0.1508	0.0015	0.0042	0.1276	0.7210	1.0000	252	0.1548	252	0.1468	0.0002
snp1687	1	9729366	G	A	0.1042	-0.0085	0.0049	3.0160	0.0824	1.0000	252	0.1230	252	0.0853	0.0076
snp1688	1	9729438	A	G	0.1270	0.0064	0.0045	2.0405	0.1532	1.0000	252	0.1151	252	0.1389	0.0026
snp1689	1	9729612	C	T	0.1240	0.0062	0.0044	1.9795	0.1594	1.0000	252	0.1131	252	0.1349	0.0022
snp1690	1	9729632	A	G	0.3998	-0.0478	0.0010	2280.8877	0.00E000	1.0000	252	0.7718	252	0.0278	1.1535
snp1691	1	9756465	A	G	0.0625	-0.0449	0.0057	62.8075	2.22E-015	1.0000	252	0.1230	252	0.0020	0.1250
snp1692	1	9765562	A	G	0.1359	0.0488	0.0037	178.0590	1.14E-040	1.0000	252	0.0139	252	0.2579	0.2536
snp1693	1	9793501	A	C	0.2044	9.80E-005	0.0039	6.35E-004	0.9799	1.0000	252	0.2063	252	0.2024	4.84E-005
snp1694	1	9793510	G	T	0.0853	0.0397	0.0046	76.0465	2.47E-018	1.0000	252	0.0099	252	0.1607	0.1457
snp1695	1	9800486	T	C	0.2143	-0.0193	0.0036	28.3774	9.98E-008	1.0000	252	0.2837	252	0.1448	0.0573
snp1696	1	9800680	T	C	0.1696	-0.0140	0.0039	12.8226	0.0003	1.0000	252	0.2163	252	0.1230	0.0309
snp1697	1	9846697	C	T	0.1141	-0.0507	0.0042	148.4680	3.32E-034	1.0000	252	0.2163	252	0.0119	0.2066
snp1698	1	9879561	T	G	0.1210	0.0447	0.0037	145.1655	1.75E-033	1.0000	252	0.0079	252	0.2341	0.2405
snp1699	1	9879562	T	A	0.1270	0.0450	0.0036	156.6687	5.36E-036	1.0000	252	0.0079	252	0.2460	0.2557
snp1700	1	9886455	C	G	0.0526	0.0473	0.0061	59.5964	1.15E-014	1.0000	252	0.0020	252	0.1032	0.1028
snp1701	1	9886679	T	C	0.3512	0.0504	0.0012	1738.8472	0.00E000	1.0000	252	0.0099	252	0.6925	1.0223
snp1702	1	9891704	A	G	0.1974	-0.0106	0.0039	7.1672	0.0074	1.0000	252	0.2262	252	0.1687	0.0104
snp1703	1	9891765	G	A	0.2183	-0.0556	0.0023	598.3329	3.41E-132	1.0000	252	0.4246	252	0.0119	0.4991
snp1704	1	9903050	T	C	0.1171	-0.0096	0.0046	4.4282	0.0354	1.0000	252	0.1448	252	0.0893	0.0149
snp1705	1	9903064	C	A	0.2371	0.0257	0.0034	57.7666	2.95E-014	1.0000	252	0.1508	252	0.3234	0.0824
snp1706	1	9903090	A	G	0.2063	-0.0563	0.0023	603.7719	2.23E-133	1.0000	252	0.4107	252	0.0020	0.5100
snp1707	1	9966041	A	G	0.3562	0.0371	0.0023	261.8029	6.14E-059	1.0000	252	0.1607	252	0.5516	0.3331
snp1708	1	9981423	T	G	0.0933	0.0383	0.0046	69.2723	7.66E-017	1.0000	252	0.0218	252	0.1647	0.1207
snp1709	1	9981452	C	A	0.0873	0.0385	0.0046	69.8975	5.58E-017	1.0000	252	0.0159	252	0.1587	0.1281
snp1710	1	9981474	T	C	0.2133	-0.0223	0.0033	46.7757	7.96E-012	1.0000	252	0.3135	252	0.1131	0.1197
snp1711	1	9987202	A	G	0.1587	0.0468	0.0033	203.0527	3.99E-046	1.0000	252	0.0218	252	0.2956	0.2807
snp1712	1	9987256	C	A	0.3978	-0.0202	0.0027	57.1357	4.06E-014	1.0000	252	0.4921	252	0.3036	0.0742
snp1713	1	10008052	C	T	0.4494	-0.0378	0.0026	209.4041	1.64E-047	1.0000	252	0.6151	252	0.2837	0.2219
snp1714	1	10033279	A	G	0.1042	0.0127	0.0048	6.9400	0.0084	1.0000	252	0.0794	252	0.1290	0.0132
snp1715	1	10066768	C	T	0.0724	0.0468	0.0051	85.5004	2.06E-020	1.0000	252	0.0020	252	0.1429	0.1477
snp1716	1	10066788	C	A	0.4911	0.0451	0.0006	4897.5534	0.00E000	1.0000	252	0.0476	252	0.9345	1.5737
snp1717	1	10072185	T	C	0.0833	0.0478	0.0046	108.7482	1.64E-025	1.0000	252	0.00E000	252	0.1667	0.1818
snp1718	1	10099839	T	C	0.1538	0.0346	0.0038	81.9974	1.21E-019	1.0000	252	0.0615	252	0.2460	0.1308
snp1719	1	10099881	A	G	0.3105	-0.0517	0.0015	1149.5138	5.05E-252	1.0000	252	0.5992	252	0.0218	0.7786
snp1720	1	10099915	C	T	0.4058	-0.0449	0.0020	490.9632	7.76E-109	1.0000	252	0.6409	252	0.1706	0.4585
snp1721	1	10137736	A	G	0.1220	-0.0488	0.0038	162.8363	2.41E-037	1.0000	252	0.2440	252	0.00E000	0.2780
snp1722	1	10137747	C	T	0.1498	0.0380	0.0035	118.3320	1.30E-027	1.0000	252	0.0377	252	0.2619	0.1973
snp1723	1	10140946	A	G	0.1508	0.0429	0.0036	139.4499	3.12E-032	1.0000	252	0.0397	252	0.2619	0.1928
snp1724	1	10141004	T	G	0.0952	0.0478	0.0043	122.2104	1.84E-028	1.0000	252	0.0020	252	0.1885	0.2018
snp1725	1	10155721	T	G	0.1895	0.0134	0.0040	11.5425	0.0007	1.0000	252	0.1587	252	0.2202	0.0123
snp1726	1	10155742	G	C	0.4772	-0.0414	0.0021	398.7826	8.95E-089	1.0000	252	0.6984	252	0.2560	0.3924
snp1727	1	10155763	T	G	0.0565	-0.0348	0.0061	32.7650	1.04E-008	1.0000	252	0.1012	252	0.0119	0.0747
snp1728	1	10156661	C	T	0.4762	0.0310	0.0025	147.7845	4.69E-034	1.0000	252	0.3234	252	0.6290	0.1872
snp1729	1	10156795	G	A	0.1677	0.0148	0.0040	13.8159	0.0002	1.0000	252	0.1329	252	0.2024	0.0173
snp1730	1	10158905	A	C	0.4563	-0.0306	0.0025	151.6744	6.62E-035	1.0000	252	0.6071	252	0.3056	0.1833
snp1731	1	10158911	T	C	0.1409	0.0236	0.0042	32.1473	1.43E-008	1.0000	252	0.0833	252	0.1984	0.0547
snp1732	1	10158919	T	C	0.0952	0.0493	0.0044	128.1927	9.04E-030	1.0000	252	0.0020	252	0.1885	0.2018
snp1733	1	10175814	T	G	0.1022	0.0507	0.0044	133.8565	5.21E-031	1.0000	252	0.0079	252	0.1964	0.1936
snp1734	1	10269070	A	G	0.3919	0.0469	0.0010	2233.0881	0.00E000	1.0000	252	0.0060	252	0.7778	1.2499
snp1735	1	10269314	A	G	0.0575	-0.0442	0.0059	56.0054	7.24E-014	1.0000	252	0.1111	252	0.0040	0.1058
snp1736	1	10299359	C	T	0.4206	-0.0178	0.0028	40.5466	1.92E-010	1.0000	252	0.4940	252	0.3472	0.0442
snp1737	1	10350290	T	C	0.2262	-0.0552	0.0023	600.0504	1.44E-132	1.0000	252	0.4345	252	0.0179	0.4960
snp1738	1	10398531	G	T	0.2877	0.0519	0.0017	926.3045	1.66E-203	1.0000	252	0.0119	252	0.5635	0.7423
snp1739	1	10407249	G	C	0.0546	-0.0313	0.0062	25.3575	4.76E-007	1.0000	252	0.0933	252	0.0159	0.0580
snp1740	1	10410950	T	G	0.3929	0.0416	0.0020	429.8689	1.53E-095	1.0000	252	0.1528	252	0.6329	0.4833
snp1741	1	10411085	A	G	0.2212	0.0467	0.0023	402.0579	1.73E-089	1.0000	252	0.0099	252	0.4325	0.5183
snp1742	1	10418982	G	A	0.3155	0.0072	0.0035	4.2428	0.0394	1.0000	252	0.2857	252	0.3452	0.0082
snp1743	1	10419002	G	A	0.3175	0.0078	0.0035	4.8980	0.0269	1.0000	252	0.2857	252	0.3492	0.0093
snp1744	1	10419043	G	T	0.1171	-0.0173	0.0046	14.0192	0.0002	1.0000	252	0.1429	252	0.0913	0.0129
snp1745	1	10419053	A	C	0.1925	0.0218	0.0037	34.9728	3.34E-009	1.0000	252	0.1270	252	0.2579	0.0552
snp1746	1	10419059	T	G	0.1667	0.0197	0.0038	26.9681	2.07E-007	1.0000	252	0.1091	252	0.2242	0.0477
snp1747	1	10452271	C	T	0.2440	-0.0266	0.0036	56.2146	6.48E-014	1.0000	252	0.3333	252	0.1548	0.0864
snp1748	1	10506088	A	C	0.1458	-0.0527	0.0036	215.4589	7.83E-049	1.0000	252	0.2758	252	0.0159	0.2712
snp1749	1	10515503	C	T	0.3274	-0.0460	0.0014	1038.4316	7.02E-228	1.0000	252	0.6329	252	0.0218	0.8480
snp1750	1	10516690	A	T	0.0565	0.0448	0.0056	64.1618	1.03E-015	1.0000	252	0.00E000	252	0.1131	0.1199
snp1751	1	10521068	T	A	0.2808	0.0120	0.0036	11.1547	0.0008	1.0000	252	0.2480	252	0.3135	0.0106
snp1752	1	10537743	T	C	0.0615	0.0475	0.0057	70.2209	4.74E-017	1.0000	252	0.0040	252	0.1190	0.1147
snp1753	1	10550183	C	T	0.0675	-0.0312	0.0054	33.7731	6.19E-009	1.0000	252	0.1151	252	0.0198	0.0721
snp1754	1	10550184	T	G	0.0675	-0.0312	0.0054	33.7731	6.19E-009	1.0000	252	0.1151	252	0.0198	0.0721
snp1755	1	10610797	C	T	0.0764	0.0466	0.0048	94.8563	1.82E-022	1.0000	252	0.00E000	252	0.1528	0.1654
snp1756	1	10611032	T	G	0.1131	-0.0407	0.0041	99.9208	1.41E-023	1.0000	252	0.2163	252	0.0099	0.2123
snp1757	1	10639435	C	T	0.0982	0.0466	0.0042	124.8431	4.89E-029	1.0000	252	0.0020	252	0.1944	0.2091
snp1758	1	10639451	C	G	0.0942	0.0450	0.0042	113.7449	1.32E-026	1.0000	252	0.0020	252	0.1865	0.1994
snp1759	1	10640395	G	A	0.2827	0.0501	0.0017	859.7292	4.92E-189	1.0000	252	0.0020	252	0.5635	0.7774
snp1760	1	10640450	T	G	0.0704	0.0446	0.0052	74.3590	5.81E-018	1.0000	252	0.0060	252	0.1349	0.1270
snp1761	1	10640455	A	G	0.1458	-0.0280	0.0041	46.6512	8.48E-012	1.0000	252	0.2262	252	0.0655	0.1037
snp1762	1	10645694	C	T	0.1131	0.0481	0.0038	163.7323	1.53E-037	1.0000	252	0.00E000	252	0.2262	0.2550
snp1763	1	10645823	G	A	0.1577	-0.0281	0.0035	62.9541	2.22E-015	1.0000	252	0.2599	252	0.0556	0.1572
snp1764	1	10645850	G	A	0.1944	-0.0414	0.0023	321.5974	5.75E-072	1.0000	252	0.3810	252	0.0079	0.4442
snp1765	1	10755695	A	G	0.0784	0.0465	0.0049	90.5373	1.62E-021	1.0000	252	0.0060	252	0.1508	0.1452
snp1766	1	10755706	G	A	0.0833	0.0483	0.0046	108.2303	2.13E-025	1.0000	252	0.0020	252	0.1647	0.1733
snp1767	1	10766575	C	T	0.3601	0.0430	0.0019	519.6054	4.55E-115	1.0000	252	0.1012	252	0.6190	0.5819
snp1768	1	10766604	A	G	0.3135	0.0423	0.0021	398.7561	9.07E-089	1.0000	252	0.0833	252	0.5437	0.4923
snp1769	1	10775711	A	G	0.0714	0.0409	0.0049	68.2617	1.28E-016	1.0000	252	0.0060	252	0.1369	0.1293
snp1770	1	10828978	G	T	0.3512	0.0492	0.0017	879.2495	2.81E-193	1.0000	252	0.0675	252	0.6349	0.7066
snp1771	1	10836403	C	T	0.0605	-0.0376	0.0059	41.2513	1.34E-010	1.0000	252	0.1091	252	0.0119	0.0831
snp1772	1	10836427	G	A	0.0665	0.0366	0.0053	47.0989	6.75E-012	1.0000	252	0.0159	252	0.1171	0.0825
snp1773	1	10836444	C	T	0.0675	0.0367	0.0053	47.9933	4.28E-012	1.0000	252	0.0159	252	0.1190	0.0846
snp1774	1	10859205	G	C	0.1766	0.0502	0.0029	301.7410	1.22E-067	1.0000	252	0.0119	252	0.3413	0.3730
snp1775	1	10883556	C	G	0.2163	0.0385	0.0030	163.9382	1.38E-037	1.0000	252	0.0734	252	0.3591	0.2408
snp1776	1	10892564	C	A	0.1984	0.0597	0.0027	504.4231	9.15E-112	1.0000	252	0.0099	252	0.3869	0.4468
snp1777	1	10939819	C	G	0.1399	-0.0393	0.0035	128.2827	8.64E-030	1.0000	252	0.2698	252	0.0099	0.2808
snp1778	1	10939888	A	G	0.3938	0.0258	0.0028	82.9855	7.37E-020	1.0000	252	0.2877	252	0.5000	0.0944
snp1779	1	11025663	T	C	0.3244	0.0475	0.0016	919.9055	4.07E-202	1.0000	252	0.0238	252	0.6250	0.8246
snp1780	1	11025710	G	T	0.3353	0.0475	0.0015	1017.2267	2.85E-223	1.0000	252	0.0238	252	0.6468	0.8708
snp1781	1	11031630	A	G	0.0546	0.0482	0.0060	64.5907	8.24E-016	1.0000	252	0.00E000	252	0.1091	0.1154
snp1782	1	11111366	C	T	0.0704	0.0490	0.0051	92.9134	4.86E-022	1.0000	252	0.00E000	252	0.1409	0.1515
snp1783	1	11111454	C	T	0.1091	0.0466	0.0039	142.4752	6.79E-033	1.0000	252	0.0040	252	0.2143	0.2275
snp1784	1	11111492	A	T	0.1062	0.0454	0.0039	137.3092	9.16E-032	1.0000	252	0.0020	252	0.2103	0.2287
snp1785	1	11121707	G	T	0.3829	-0.0184	0.0024	56.5686	5.42E-014	1.0000	252	0.5258	252	0.2401	0.1727
snp1786	1	11121749	A	T	0.3313	-0.0112	0.0027	17.4852	2.90E-005	1.0000	252	0.4167	252	0.2460	0.0657
snp1787	1	11121750	G	A	0.3333	-0.0114	0.0027	18.4877	1.71E-005	1.0000	252	0.4206	252	0.2460	0.0686
snp1788	1	11121861	A	G	0.3522	-0.0104	0.0026	15.8741	6.77E-005	1.0000	252	0.4365	252	0.2679	0.0623
snp1789	1	11121877	A	G	0.3542	-0.0101	0.0026	14.9856	0.0001	1.0000	252	0.4365	252	0.2718	0.0593
snp1790	1	11121882	C	A	0.3135	-0.0096	0.0027	12.4450	0.0004	1.0000	252	0.3849	252	0.2421	0.0474
snp1791	1	11121898	C	G	0.3145	-0.0094	0.0027	11.9410	0.0005	1.0000	252	0.3849	252	0.2440	0.0460
snp1792	1	11121904	C	T	0.3145	-0.0097	0.0027	12.7750	0.0004	1.0000	252	0.3869	252	0.2421	0.0487
snp1793	1	11121910	G	A	0.2996	-0.0082	0.0028	8.7195	0.0031	1.0000	252	0.3591	252	0.2401	0.0338
snp1794	1	11173340	A	G	0.3085	0.0324	0.0029	122.9623	1.26E-028	1.0000	252	0.1845	252	0.4325	0.1442
snp1795	1	11206455	A	G	0.0714	0.0396	0.0047	69.8040	5.85E-017	1.0000	252	0.0020	252	0.1409	0.1454
snp1796	1	11206470	G	A	0.0714	0.0407	0.0047	74.1857	6.35E-018	1.0000	252	0.00E000	252	0.1429	0.1538
snp1797	1	11226416	A	G	0.1766	0.0452	0.0029	241.4691	1.66E-054	1.0000	252	0.0159	252	0.3373	0.3553
snp1798	1	11226443	A	T	0.2073	0.0437	0.0025	296.7738	1.47E-066	1.0000	252	0.0179	252	0.3968	0.4369
snp1799	1	11246698	T	C	0.3780	-0.0013	0.0028	0.2214	0.6380	1.0000	252	0.4048	252	0.3512	0.0061
snp1800	1	11246723	G	A	0.2331	-0.0271	0.0032	71.1569	2.95E-017	1.0000	252	0.3194	252	0.1468	0.0833
snp1801	1	11246729	G	C	0.0685	0.0430	0.0049	76.4347	2.03E-018	1.0000	252	0.00E000	252	0.1369	0.1470
snp1802	1	11246734	A	G	0.1687	-0.0490	0.0028	309.3884	2.62E-069	1.0000	252	0.3254	252	0.0119	0.3505
snp1803	1	11246887	A	G	0.4871	-0.0444	0.0017	682.1195	2.04E-150	1.0000	252	0.7718	252	0.2024	0.6490
snp1804	1	11268260	T	A	0.1181	0.0536	0.0040	182.6622	1.13E-041	1.0000	252	0.0040	252	0.2321	0.2500
snp1805	1	11268447	A	G	0.1171	0.0528	0.0039	184.8728	3.71E-042	1.0000	252	0.0020	252	0.2321	0.2563
snp1806	1	11268460	T	C	0.0992	0.0477	0.0041	137.1159	1.01E-031	1.0000	252	0.00E000	252	0.1984	0.2203
snp1807	1	11268467	A	C	0.0575	-0.0421	0.0059	50.3475	1.29E-012	1.0000	252	0.1111	252	0.0040	0.1058
snp1808	1	11268605	C	T	0.3194	0.0276	0.0032	72.9548	1.18E-017	1.0000	252	0.2262	252	0.4127	0.0800
snp1809	1	11269991	C	A	0.2550	-0.0849	0.0010	7379.6435	0.00E000	1.0000	252	0.5020	252	0.0079	0.6425
snp1810	1	11316990	A	T	0.0923	-0.0456	0.0046	99.7117	1.57E-023	1.0000	252	0.1845	252	0.00E000	0.2033
snp1811	1	11322992	A	G	0.1875	0.0206	0.0035	34.7660	3.72E-009	1.0000	252	0.1250	252	0.2500	0.0513
snp1812	1	11323021	C	T	0.2609	-0.0425	0.0018	548.7627	2.07E-121	1.0000	252	0.5119	252	0.0099	0.6534
snp1813	1	11339214	C	T	0.1935	-0.0238	0.0033	51.4135	7.48E-013	1.0000	252	0.2956	252	0.0913	0.1338
snp1814	1	11339220	G	A	0.1429	-0.0193	0.0041	22.3513	2.27E-006	1.0000	252	0.2044	252	0.0813	0.0618
snp1815	1	11371151	T	G	0.1062	-0.0382	0.0041	86.3211	1.36E-020	1.0000	252	0.2024	252	0.0099	0.1952
snp1816	1	11371208	A	G	0.1815	0.0004	0.0039	0.0114	0.9148	1.0000	252	0.1905	252	0.1726	0.0011
snp1817	1	11393741	T	C	0.0655	0.0425	0.0052	67.0425	2.37E-016	1.0000	252	0.0040	252	0.1270	0.1237
snp1818	1	11410201	A	C	0.3026	0.0247	0.0033	54.2534	1.76E-013	1.0000	252	0.2262	252	0.3790	0.0553
snp1819	1	11410213	C	T	0.1518	0.0517	0.0032	263.1286	3.16E-059	1.0000	252	0.0040	252	0.2996	0.3394
snp1820	1	11410332	A	G	0.0952	0.0484	0.0043	126.4524	2.17E-029	1.0000	252	0.0020	252	0.1885	0.2018
snp1821	1	11410337	T	C	0.0933	0.0515	0.0045	131.7516	1.51E-030	1.0000	252	0.0020	252	0.1845	0.1970
snp1822	1	11448494	A	G	0.0714	0.0474	0.0052	83.9878	4.44E-020	1.0000	252	0.0040	252	0.1389	0.1372
snp1823	1	11455060	G	C	0.1667	-0.0527	0.0031	290.1683	4.04E-065	1.0000	252	0.3333	252	0.00E000	0.4000
snp1824	1	11455066	C	T	0.1121	0.0441	0.0037	139.0954	3.72E-032	1.0000	252	0.0040	252	0.2202	0.2350
snp1825	1	11469812	G	A	0.3472	0.0188	0.0036	27.4637	1.60E-007	1.0000	252	0.2718	252	0.4226	0.0502
snp1826	1	11470727	T	C	0.3978	-0.0142	0.0028	26.0263	3.37E-007	1.0000	252	0.4921	252	0.3036	0.0742
snp1827	1	11470728	A	G	0.0625	0.0428	0.0056	58.7756	1.78E-014	1.0000	252	0.0079	252	0.1171	0.1016
snp1828	1	11489146	A	G	0.1528	-0.0416	0.0031	177.7546	1.33E-040	1.0000	252	0.3056	252	0.00E000	0.3607
snp1829	1	11489168	T	C	0.1448	-0.0426	0.0033	170.4585	5.21E-039	1.0000	252	0.2897	252	0.00E000	0.3387
snp1830	1	11530921	C	A	0.2401	-0.0416	0.0028	216.7038	4.19E-049	1.0000	252	0.3869	252	0.0933	0.2363
snp1831	1	11564680	G	A	0.1200	0.0463	0.0037	154.3902	1.69E-035	1.0000	252	0.0060	252	0.2341	0.2464
snp1832	1	11613239	A	G	0.4712	0.0204	0.0027	55.5090	9.30E-014	1.0000	252	0.3829	252	0.5595	0.0626
snp1833	1	11613294	T	G	0.0685	-0.0445	0.0054	67.1487	2.25E-016	1.0000	252	0.1329	252	0.0040	0.1304
snp1834	1	11639858	T	G	0.1220	-0.0465	0.0040	136.7021	1.24E-031	1.0000	252	0.2381	252	0.0060	0.2515
snp1835	1	11639897	C	G	0.2540	0.0435	0.0021	438.2619	2.28E-097	1.0000	252	0.0159	252	0.4921	0.5984
snp1836	1	11639902	A	G	0.2540	0.0435	0.0021	438.2619	2.28E-097	1.0000	252	0.0159	252	0.4921	0.5984
snp1837	1	11655034	A	G	0.0625	-0.0475	0.0056	71.1654	2.93E-017	1.0000	252	0.1230	252	0.0020	0.1250
snp1838	1	11703577	T	C	0.0625	0.0415	0.0056	54.8811	1.28E-013	1.0000	252	0.0099	252	0.1151	0.0944
snp1839	1	11703597	T	C	0.0982	0.0463	0.0043	115.7134	4.88E-027	1.0000	252	0.0079	252	0.1885	0.1840
snp1840	1	11748301	T	C	0.2431	0.0281	0.0031	80.6934	2.35E-019	1.0000	252	0.1409	252	0.3452	0.1135
snp1841	1	11748344	A	G	0.0645	0.0499	0.0054	85.8563	1.72E-020	1.0000	252	0.00E000	252	0.1290	0.1379
snp1842	1	11748347	A	G	0.3819	-0.0379	0.0021	320.2353	1.14E-071	1.0000	252	0.5913	252	0.1726	0.3712
snp1843	1	11748577	G	A	0.1508	0.0348	0.0034	106.2513	5.78E-025	1.0000	252	0.0417	252	0.2599	0.1860
snp1844	1	11748585	T	G	0.2282	0.0047	0.0034	1.8588	0.1728	1.0000	252	0.2183	252	0.2381	0.0011
snp1845	1	11757878	C	G	0.1002	0.0440	0.0040	121.4186	2.75E-028	1.0000	252	0.0020	252	0.1984	0.2140
snp1846	1	11760813	A	G	0.3770	0.0448	0.0018	633.0896	9.39E-140	1.0000	252	0.1052	252	0.6488	0.6292
snp1847	1	11841489	A	G	0.3601	0.0048	0.0031	2.3235	0.1274	1.0000	252	0.3512	252	0.3690	0.0007
snp1848	1	11841501	T	C	0.0754	0.0490	0.0049	99.1290	2.11E-023	1.0000	252	0.00E000	252	0.1508	0.1631
snp1849	1	11841508	T	C	0.1300	0.0478	0.0035	182.6005	1.16E-041	1.0000	252	0.0060	252	0.2540	0.2720
snp1850	1	11841747	C	T	0.1498	-0.0145	0.0038	14.8096	0.0001	1.0000	252	0.2044	252	0.0952	0.0468
snp1851	1	11844533	A	G	0.3492	0.0230	0.0028	69.1021	8.35E-017	1.0000	252	0.2440	252	0.4544	0.0973
snp1852	1	11844757	T	C	0.2679	0.0147	0.0032	20.8145	5.06E-006	1.0000	252	0.2183	252	0.3175	0.0251
snp1853	1	11844773	A	C	0.0942	0.0494	0.0043	131.6772	1.56E-030	1.0000	252	0.00E000	252	0.1885	0.2081
snp1854	1	11847092	G	A	0.1161	0.0472	0.0038	155.1590	1.15E-035	1.0000	252	0.0020	252	0.2302	0.2537
snp1855	1	11847148	A	T	0.0655	-0.0458	0.0055	68.5774	1.09E-016	1.0000	252	0.1310	252	0.00E000	0.1401
snp1856	1	11847155	G	A	0.0704	0.0431	0.0049	76.3978	2.07E-018	1.0000	252	0.00E000	252	0.1409	0.1515
snp1857	1	11862413	C	T	0.1200	-0.0502	0.0041	151.6400	6.73E-035	1.0000	252	0.2321	252	0.0079	0.2379
snp1858	1	11862415	T	C	0.0883	0.0464	0.0046	103.1330	2.79E-024	1.0000	252	0.0060	252	0.1706	0.1685
snp1859	1	11891176	G	T	0.2540	-0.0324	0.0027	140.2379	2.10E-032	1.0000	252	0.3829	252	0.1250	0.1756
snp1860	1	11917518	C	T	0.3373	-0.0449	0.0021	450.4084	5.19E-100	1.0000	252	0.5615	252	0.1131	0.4498
snp1861	1	11917599	C	G	0.4028	-0.0451	0.0016	818.5739	4.36E-180	1.0000	252	0.6964	252	0.1091	0.7170
snp1862	1	11995536	A	G	0.1091	-0.0096	0.0047	4.2175	0.0400	1.0000	252	0.1349	252	0.0833	0.0137
snp1863	1	12012693	C	T	0.1280	-0.0479	0.0038	157.4437	3.63E-036	1.0000	252	0.2520	252	0.0040	0.2756
snp1864	1	12041442	C	T	0.1151	-0.0454	0.0042	119.7230	6.46E-028	1.0000	252	0.2183	252	0.0119	0.2091
snp1865	1	12041513	T	G	0.1627	-0.0516	0.0033	238.1797	8.68E-054	1.0000	252	0.3135	252	0.0119	0.3338
snp1866	1	12041607	C	G	0.0516	0.0495	0.0062	64.6539	7.98E-016	1.0000	252	0.00E000	252	0.1032	0.1088
snp1867	1	12109356	A	G	0.1032	0.0449	0.0040	127.5450	1.25E-029	1.0000	252	0.0020	252	0.2044	0.2213
snp1868	1	12117079	A	G	0.1012	0.0473	0.0041	136.1681	1.63E-031	1.0000	252	0.00E000	252	0.2024	0.2252
snp1869	1	12117232	A	C	0.1131	-0.0416	0.0039	115.6985	4.92E-027	1.0000	252	0.2242	252	0.0020	0.2462
snp1870	1	12117266	G	A	0.2698	-0.0241	0.0030	65.0226	6.62E-016	1.0000	252	0.3552	252	0.1845	0.0739
snp1871	1	12117299	C	A	0.1468	-0.0279	0.0039	51.1816	8.42E-013	1.0000	252	0.2302	252	0.0635	0.1109
snp1872	1	12117306	C	T	0.4147	0.0069	0.0029	5.6635	0.0173	1.0000	252	0.3948	252	0.4345	0.0032
snp1873	1	12124749	G	A	0.0962	0.0524	0.0043	146.4435	9.21E-034	1.0000	252	0.00E000	252	0.1925	0.2130
snp1874	1	12124897	T	C	0.4891	0.0449	0.0012	1481.5557	0.00E000	1.0000	252	0.1290	252	0.8492	1.0380
snp1875	1	12129177	A	G	0.3909	0.0257	0.0029	76.1001	2.41E-018	1.0000	252	0.2877	252	0.4940	0.0894
snp1876	1	12129194	A	G	0.2490	-0.0315	0.0029	117.8465	1.66E-027	1.0000	252	0.3671	252	0.1310	0.1491
snp1877	1	12129196	C	G	0.2490	-0.0318	0.0029	124.0051	7.46E-029	1.0000	252	0.3710	252	0.1270	0.1592
snp1878	1	12129205	G	A	0.4524	0.0274	0.0028	93.9399	2.90E-022	1.0000	252	0.3373	252	0.5675	0.1069
snp1879	1	12192731	G	C	0.0526	-0.0242	0.0064	14.3643	0.0002	1.0000	252	0.0833	252	0.0218	0.0380
snp1880	1	12212057	T	G	0.1190	-0.0198	0.0044	19.9284	8.04E-006	1.0000	252	0.1706	252	0.0675	0.0508
snp1881	1	12234054	A	T	0.1925	0.0555	0.0027	427.5379	4.93E-095	1.0000	252	0.0060	252	0.3790	0.4476
snp1882	1	12234108	T	C	0.0675	-0.0441	0.0055	64.8948	7.06E-016	1.0000	252	0.1310	252	0.0040	0.1282
snp1883	1	12234241	C	T	0.1815	-0.0507	0.0029	297.2805	1.14E-066	1.0000	252	0.3313	252	0.0317	0.3021
snp1884	1	12234286	G	C	0.2222	0.0011	0.0037	0.0870	0.7680	1.0000	252	0.2302	252	0.2143	0.0007
snp1885	1	12234312	T	G	0.2490	-0.0311	0.0031	99.8232	1.48E-023	1.0000	252	0.3532	252	0.1448	0.1160
snp1886	1	12306321	A	G	0.2123	0.0244	0.0037	44.7031	2.29E-011	1.0000	252	0.1468	252	0.2778	0.0513
snp1887	1	12306424	T	C	0.1657	0.0475	0.0030	256.3089	9.68E-058	1.0000	252	0.0079	252	0.3234	0.3600
snp1888	1	12338136	T	C	0.3641	-0.0422	0.0028	224.5469	8.16E-051	1.0000	252	0.5198	252	0.2083	0.2096
snp1889	1	12338137	A	G	0.1746	0.0495	0.0029	299.6261	3.51E-067	1.0000	252	0.0060	252	0.3433	0.3947
snp1890	1	12338144	G	T	0.0843	0.0439	0.0046	92.4936	6.01E-022	1.0000	252	0.0060	252	0.1627	0.1591
snp1891	1	12338160	G	A	0.1825	0.0471	0.0029	263.0218	3.33E-059	1.0000	252	0.0198	252	0.3452	0.3548
snp1892	1	12357759	C	T	0.1617	0.0472	0.0031	237.4060	1.28E-053	1.0000	252	0.0099	252	0.3135	0.3399
snp1893	1	12357902	G	A	0.2480	0.0454	0.0028	260.9388	9.47E-059	1.0000	252	0.0833	252	0.4127	0.2908
snp1894	1	12357948	G	A	0.1300	0.0437	0.0035	157.6967	3.20E-036	1.0000	252	0.0079	252	0.2520	0.2634
snp1895	1	12357969	T	A	0.1230	0.0466	0.0036	164.2666	1.17E-037	1.0000	252	0.0040	252	0.2421	0.2627
snp1896	1	12357974	A	G	0.3204	0.0494	0.0017	890.7080	9.06E-196	1.0000	252	0.0357	252	0.6052	0.7446
snp1897	1	12358041	T	C	0.2153	0.0544	0.0026	439.4842	1.24E-097	1.0000	252	0.0258	252	0.4048	0.4251
snp1898	1	12358390	T	A	0.0714	0.0427	0.0054	63.6539	1.33E-015	1.0000	252	0.0119	252	0.1310	0.1068
snp1899	1	12358396	A	G	0.4534	0.0070	0.0049	2.0226	0.1550	1.0000	252	0.4425	252	0.4643	0.0010
snp1900	1	12358397	A	C	0.2341	-0.0116	0.0039	9.0951	0.0026	1.0000	252	0.2679	252	0.2004	0.0127
snp1901	1	12358406	C	A	0.0595	0.0454	0.0058	61.4010	4.66E-015	1.0000	252	0.0079	252	0.1111	0.0951
snp1902	1	12358409	T	C	0.0992	0.0228	0.0049	21.7683	3.08E-006	1.0000	252	0.0615	252	0.1369	0.0318
snp1903	1	12358412	C	G	0.0605	0.0456	0.0057	63.0524	2.00E-015	1.0000	252	0.0079	252	0.1131	0.0973
snp1904	1	12378448	C	T	0.1776	-0.0492	0.0030	267.6992	3.18E-060	1.0000	252	0.3452	252	0.0099	0.3849
snp1905	1	12378586	G	C	0.3800	0.0471	0.0011	1710.9383	0.00E000	1.0000	252	0.0179	252	0.7421	1.1131
snp1906	1	12378608	T	C	0.1528	-0.0437	0.0035	154.3588	1.71E-035	1.0000	252	0.2817	252	0.0238	0.2570
snp1907	1	12413780	C	T	0.1587	0.0469	0.0032	212.1986	4.03E-048	1.0000	252	0.0179	252	0.2996	0.2972
snp1908	1	12413798	A	G	0.1012	0.0377	0.0041	86.4966	1.25E-020	1.0000	252	0.0159	252	0.1865	0.1601
snp1909	1	12422795	A	G	0.0744	0.0441	0.0047	87.0655	9.35E-021	1.0000	252	0.00E000	252	0.1488	0.1608
snp1910	1	12422797	A	G	0.0744	0.0441	0.0047	87.0655	9.35E-021	1.0000	252	0.00E000	252	0.1488	0.1608
snp1911	1	12422816	C	G	0.0585	0.0123	0.0062	3.9902	0.0458	1.0000	252	0.0456	252	0.0714	0.0060
snp1912	1	12422842	C	T	0.0764	0.0525	0.0050	110.3041	7.47E-026	1.0000	252	0.00E000	252	0.1528	0.1654
snp1913	1	12494682	A	G	0.2619	0.0512	0.0020	656.1101	9.25E-145	1.0000	252	0.0179	252	0.5060	0.6162
snp1914	1	12494699	G	A	0.2331	-0.0219	0.0034	41.1015	1.45E-010	1.0000	252	0.2937	252	0.1726	0.0410
snp1915	1	12497720	C	T	0.0942	0.0087	0.0047	3.4445	0.0635	1.0000	252	0.0813	252	0.1071	0.0039
snp1916	1	12497727	G	C	0.0942	0.0087	0.0047	3.4445	0.0635	1.0000	252	0.0813	252	0.1071	0.0039
snp1917	1	12497729	G	C	0.0962	0.0094	0.0046	4.1300	0.0421	1.0000	252	0.0813	252	0.1111	0.0051
snp1918	1	12497751	G	A	0.0952	0.0090	0.0046	3.7395	0.0531	1.0000	252	0.0813	252	0.1091	0.0045
snp1919	1	12497996	T	C	0.0754	0.0473	0.0049	94.1169	2.65E-022	1.0000	252	0.00E000	252	0.1508	0.1631
snp1920	1	12498002	A	G	0.4167	-0.0346	0.0026	170.4009	5.36E-039	1.0000	252	0.5635	252	0.2698	0.1774
snp1921	1	12498003	A	C	0.0833	0.0498	0.0047	112.6959	2.24E-026	1.0000	252	0.00E000	252	0.1667	0.1818
snp1922	1	12498025	T	C	0.0675	0.0512	0.0054	91.4512	1.02E-021	1.0000	252	0.00E000	252	0.1349	0.1447
snp1923	1	12498034	T	C	0.0883	0.0512	0.0045	127.4043	1.35E-029	1.0000	252	0.00E000	252	0.1766	0.1937
snp1924	1	12509300	G	A	0.2202	-0.0448	0.0025	310.2315	1.72E-069	1.0000	252	0.4206	252	0.0198	0.4677
snp1925	1	12509313	G	A	0.2113	-0.0452	0.0025	321.1297	7.26E-072	1.0000	252	0.3869	252	0.0357	0.3700
snp1926	1	12509472	G	A	0.1518	0.0501	0.0031	255.2679	1.63E-057	1.0000	252	0.0020	252	0.3016	0.3486
snp1927	1	12509477	T	C	0.0665	0.0466	0.0053	78.3747	7.60E-019	1.0000	252	0.00E000	252	0.1329	0.1424
snp1928	1	12509532	G	A	0.1250	0.0290	0.0039	55.7804	8.10E-014	1.0000	252	0.0516	252	0.1984	0.0985
snp1929	1	12532905	C	T	0.1230	-0.0605	0.0037	260.7504	1.04E-058	1.0000	252	0.2341	252	0.0119	0.2289
snp1930	1	12558686	A	G	0.4395	0.0222	0.0029	57.7982	2.91E-014	1.0000	252	0.3571	252	0.5218	0.0550
snp1931	1	12708900	C	T	0.2202	-0.0321	0.0030	114.6343	8.41E-027	1.0000	252	0.3333	252	0.1071	0.1490
snp1932	1	12708923	A	G	0.2629	-0.0178	0.0034	28.0911	1.16E-007	1.0000	252	0.3115	252	0.2143	0.0244
snp1933	1	12740587	C	A	0.1131	0.0520	0.0039	176.2697	2.80E-040	1.0000	252	0.0020	252	0.2242	0.2462
snp1934	1	12782779	T	C	0.3472	0.0473	0.0014	1093.5761	7.25E-240	1.0000	252	0.0258	252	0.6687	0.9116
snp1935	1	12782811	A	G	0.1558	0.0138	0.0041	11.2809	0.0008	1.0000	252	0.1171	252	0.1944	0.0228
snp1936	1	12841377	T	G	0.0952	0.0547	0.0044	152.4088	4.57E-035	1.0000	252	0.00E000	252	0.1905	0.2105
snp1937	1	12841414	A	G	0.2103	0.0542	0.0025	459.3420	5.90E-102	1.0000	252	0.0139	252	0.4067	0.4646
snp1938	1	12853370	A	G	0.0704	0.0458	0.0051	82.2486	1.07E-019	1.0000	252	0.0020	252	0.1389	0.1431
snp1939	1	12876737	A	G	0.0645	0.0506	0.0055	85.1206	2.50E-020	1.0000	252	0.00E000	252	0.1290	0.1379
snp1940	1	12882256	G	A	0.0883	0.0479	0.0045	115.2113	6.29E-027	1.0000	252	0.00E000	252	0.1766	0.1937
snp1941	1	12882298	C	T	0.2113	0.0291	0.0034	72.3451	1.61E-017	1.0000	252	0.1111	252	0.3115	0.1205
snp1942	1	12882374	C	T	0.0565	0.0438	0.0056	60.9415	5.77E-015	1.0000	252	0.0020	252	0.1111	0.1116
snp1943	1	12882405	G	A	0.1687	0.0534	0.0029	327.7015	2.69E-073	1.0000	252	0.0040	252	0.3333	0.3869
snp1944	1	12882441	A	C	0.2827	0.0271	0.0033	66.6063	2.96E-016	1.0000	252	0.1825	252	0.3829	0.0990
snp1945	1	12882461	A	G	0.3780	-0.0487	0.0012	1728.8577	0.00E000	1.0000	252	0.7321	252	0.0238	1.0670
snp1946	1	12908923	G	A	0.0685	0.0381	0.0049	60.1173	8.88E-015	1.0000	252	0.0060	252	0.1310	0.1225
snp1947	1	12908953	G	T	0.0645	0.0373	0.0050	54.5424	1.52E-013	1.0000	252	0.0060	252	0.1230	0.1136
snp1948	1	12908958	T	C	0.1696	0.0180	0.0040	20.0942	7.37E-006	1.0000	252	0.1290	252	0.2103	0.0235
snp1949	1	12908971	G	T	0.2153	0.0518	0.0025	439.1018	1.50E-097	1.0000	252	0.0159	252	0.4147	0.4707
snp1950	1	12909007	G	T	0.2361	0.0257	0.0032	64.7408	7.64E-016	1.0000	252	0.1468	252	0.3254	0.0884
snp1951	1	12964073	T	C	0.0704	-0.0525	0.0052	101.2377	7.26E-024	1.0000	252	0.1369	252	0.0040	0.1350
snp1952	1	12967287	G	A	0.0923	-0.0572	0.0044	171.5228	3.05E-039	1.0000	252	0.1825	252	0.0020	0.1946
snp1953	1	12967339	G	A	0.0843	-0.0572	0.0047	150.9445	9.56E-035	1.0000	252	0.1687	252	0.00E000	0.1842
snp1954	1	13024448	C	A	0.2381	0.0545	0.0022	603.6623	2.36E-133	1.0000	252	0.0139	252	0.4623	0.5542
snp1955	1	13024702	A	G	0.0883	-0.0444	0.0048	84.8398	2.88E-020	1.0000	252	0.1607	252	0.0159	0.1303
snp1956	1	13027688	T	C	0.0655	0.0421	0.0050	70.4578	4.20E-017	1.0000	252	0.00E000	252	0.1310	0.1401
snp1957	1	13027692	G	C	0.1895	0.0439	0.0027	258.9954	2.51E-058	1.0000	252	0.0179	252	0.3611	0.3836
snp1958	1	13027726	A	G	0.1111	0.0043	0.0046	0.8765	0.3492	1.0000	252	0.1091	252	0.1131	7.97E-005
snp1959	1	13027735	T	C	0.0645	0.0420	0.0051	69.0863	8.42E-017	1.0000	252	0.00E000	252	0.1290	0.1379
snp1960	1	13027804	T	G	0.0694	0.0452	0.0052	76.0436	2.48E-018	1.0000	252	0.0020	252	0.1369	0.1408
snp1961	1	13027809	G	A	0.1200	0.0117	0.0046	6.4458	0.0111	1.0000	252	0.1012	252	0.1389	0.0067
snp1962	1	13034884	T	C	0.0863	0.0488	0.0045	118.0849	1.48E-027	1.0000	252	0.00E000	252	0.1726	0.1889
snp1963	1	13064418	T	C	0.1607	0.0490	0.0031	253.5238	3.92E-057	1.0000	252	0.0079	252	0.3135	0.3461
snp1964	1	13068593	A	T	0.1458	-0.0402	0.0033	152.3403	4.73E-035	1.0000	252	0.2917	252	0.00E000	0.3415
snp1965	1	13122667	A	G	0.0655	0.0420	0.0053	63.1964	1.78E-015	1.0000	252	0.0060	252	0.1250	0.1158
snp1966	1	13143972	C	G	0.0784	-0.0433	0.0051	71.5237	2.45E-017	1.0000	252	0.1508	252	0.0060	0.1452
snp1967	1	13144050	A	G	0.3968	0.0029	0.0030	0.9480	0.3302	1.0000	252	0.3591	252	0.4345	0.0119
snp1968	1	13144125	C	A	0.0546	-0.0396	0.0061	41.6812	1.07E-010	1.0000	252	0.1032	252	0.0060	0.0916
snp1969	1	13144335	T	G	0.2887	-0.0149	0.0032	22.0393	2.67E-006	1.0000	252	0.3651	252	0.2123	0.0568
snp1970	1	13144336	A	G	0.1964	-0.0422	0.0027	249.4593	3.01E-056	1.0000	252	0.3829	252	0.0099	0.4408
snp1971	1	13144375	G	A	0.1488	-0.0502	0.0030	277.9646	1.84E-062	1.0000	252	0.2897	252	0.0079	0.3133
snp1972	1	13144414	T	C	0.0962	0.0449	0.0044	102.7914	3.31E-024	1.0000	252	0.0139	252	0.1786	0.1559
snp1973	1	13144621	T	C	0.1458	0.0422	0.0034	157.4842	3.56E-036	1.0000	252	0.0198	252	0.2718	0.2549
snp1974	1	13144640	C	T	0.1438	0.0424	0.0034	155.4386	9.96E-036	1.0000	252	0.0198	252	0.2679	0.2497
snp1975	1	13153265	T	C	0.1677	0.0460	0.0029	243.4517	6.15E-055	1.0000	252	0.0099	252	0.3254	0.3566
snp1976	1	13153266	G	A	0.3929	-0.0050	0.0030	2.7192	0.0991	1.0000	252	0.4286	252	0.3571	0.0107
snp1977	1	13153285	T	C	0.2659	-0.0383	0.0021	337.7082	1.78E-075	1.0000	252	0.5159	252	0.0159	0.6404
snp1978	1	13153310	T	C	0.2123	-0.0398	0.0025	260.4623	1.20E-058	1.0000	252	0.4147	252	0.0099	0.4898
snp1979	1	13153421	T	C	0.1151	0.0385	0.0040	90.7566	1.45E-021	1.0000	252	0.0278	252	0.2024	0.1497
snp1980	1	13153436	C	T	0.0565	0.0468	0.0057	68.1521	1.35E-016	1.0000	252	0.00E000	252	0.1131	0.1199
snp1981	1	13153593	T	C	0.1071	0.0536	0.0041	171.9736	2.43E-039	1.0000	252	0.00E000	252	0.2143	0.2400
snp1982	1	13153653	C	T	0.4345	-0.0052	0.0029	3.2242	0.0726	1.0000	252	0.4782	252	0.3909	0.0155
snp1983	1	13153798	C	T	0.2302	-0.0277	0.0033	71.9130	2.01E-017	1.0000	252	0.3393	252	0.1210	0.1344
snp1984	1	13153805	T	C	0.4365	0.0011	0.0026	0.1828	0.6690	1.0000	252	0.4067	252	0.4663	0.0072
snp1985	1	13153816	C	T	0.4325	0.0008	0.0027	0.0904	0.7636	1.0000	252	0.4048	252	0.4603	0.0063
snp1986	1	13153839	C	A	0.4812	-0.0111	0.0026	18.8573	1.41E-005	1.0000	252	0.5754	252	0.3869	0.0712
snp1987	1	13240003	A	G	0.2034	0.0321	0.0036	81.3222	1.71E-019	1.0000	252	0.1131	252	0.2937	0.1006
snp1988	1	13240008	C	T	0.2262	0.0450	0.0031	212.4527	3.55E-048	1.0000	252	0.0853	252	0.3671	0.2268
snp1989	1	13240009	T	C	0.1637	0.0551	0.0031	323.8696	1.84E-072	1.0000	252	0.0060	252	0.3214	0.3635
snp1990	1	13240023	T	G	0.1260	0.0158	0.0043	13.4927	0.0002	1.0000	252	0.0952	252	0.1567	0.0172
snp1991	1	13240079	T	C	0.0546	0.0138	0.0063	4.7097	0.0300	1.0000	252	0.0417	252	0.0675	0.0064
snp1992	1	13257490	A	T	0.3720	0.0140	0.0028	24.6549	6.86E-007	1.0000	252	0.3155	252	0.4286	0.0274
snp1993	1	13257499	C	T	0.3710	0.0139	0.0028	24.1838	8.76E-007	1.0000	252	0.3155	252	0.4266	0.0265
snp1994	1	13257537	A	G	0.1220	-0.0463	0.0039	142.5161	6.65E-033	1.0000	252	0.2421	252	0.0020	0.2690
snp1995	1	13291169	A	G	0.1062	-0.0339	0.0038	80.4076	2.72E-019	1.0000	252	0.2083	252	0.0040	0.2201
snp1996	1	13291191	G	A	0.1081	-0.0342	0.0038	83.3660	6.08E-020	1.0000	252	0.2123	252	0.0040	0.2250
snp1997	1	13291398	T	C	0.1270	-0.0039	0.0045	0.7611	0.3830	1.0000	252	0.1429	252	0.1111	0.0045
snp1998	1	13296531	A	G	0.1161	-0.0432	0.0040	114.8595	7.51E-027	1.0000	252	0.2242	252	0.0079	0.2279
snp1999	1	13296573	T	C	0.1270	0.0448	0.0036	158.3107	2.35E-036	1.0000	252	0.0060	252	0.2480	0.2643
[truncated: 98,115 more rows]
