# Supplementary material for: Identifying Genetic Differences Between Dongxiang Blue-Shelled and White Leghorn Chickens Using Sequencing Data
Source: G3 (Bethesda). 2017 Nov 29;8(2):469–76. doi: 10.1534/g3.117.300382 (PMC5919749; doi:10.1534/g3.117.300382)
Supplement: Supplementary file 2 [file 469FileS2.zip › The_results_of_eigengwas/plink.2.egwas]

SNP	CHR	BP	RefAllele	AltAllele	freq	Beta	SE	Chi	P	PGC	n1	freq1	n2	freq2	Fst
snp1	1	1902	G	C	0.3710	0.0037	0.0042	0.8075	0.3688	0.7518	373	0.3458	131	0.4427	0.0155
snp2	1	1905	T	C	0.4663	0.0154	0.0050	9.3785	0.0022	0.2812	373	0.4491	131	0.5153	0.0068
snp3	1	1937	C	A	0.4683	0.0066	0.0051	1.6734	0.1958	0.6489	373	0.4491	131	0.5229	0.0084
snp4	1	1938	A	G	0.1220	-0.0037	0.0045	0.6594	0.4168	0.7751	373	0.1515	131	0.0382	0.0461
snp5	1	1951	C	A	0.0784	-0.0053	0.0055	0.9385	0.3327	0.7332	373	0.0965	131	0.0267	0.0259
snp6	1	2187	G	C	0.3909	0.0309	0.0040	60.3124	7.99E-015	0.0063	373	0.3753	131	0.4351	0.0058
snp7	1	2199	T	A	0.1548	-0.0043	0.0043	1.0221	0.3120	0.7220	373	0.1595	131	0.1412	0.0010
snp8	1	2200	A	C	0.2163	0.0004	0.0039	0.0127	0.9101	0.9683	373	0.2078	131	0.2405	0.0024
snp9	1	2232	T	C	0.4167	-0.0060	0.0050	1.4695	0.2254	0.6697	373	0.4048	131	0.4504	0.0033
snp10	1	2241	T	C	0.3363	-0.0248	0.0040	38.1920	6.41E-010	0.0296	373	0.3901	131	0.1832	0.0738
snp11	1	2250	C	T	0.0704	-0.0051	0.0057	0.8002	0.3710	0.7529	373	0.0952	131	0.00E000	0.0532
snp12	1	2258	C	T	0.0625	0.0009	0.0060	0.0201	0.8872	0.9602	373	0.0791	131	0.0153	0.0267
snp13	1	3324	A	G	0.4623	-0.0218	0.0046	22.1685	2.50E-006	0.0975	373	0.4799	131	0.4122	0.0071
snp14	1	3377	A	G	0.0952	-0.0056	0.0051	1.2223	0.2689	0.6972	373	0.1273	131	0.0038	0.0681
snp15	1	3396	T	G	0.3571	0.0392	0.0040	96.2448	9.04E-023	0.0006	373	0.3378	131	0.4122	0.0093
snp16	1	3859	T	C	0.1835	0.0142	0.0039	13.3218	0.0003	0.1990	373	0.1850	131	0.1794	8.04E-005
snp17	1	3868	G	T	0.0853	0.0039	0.0051	0.5968	0.4398	0.7857	373	0.0898	131	0.0725	0.0015
snp18	1	8396	G	C	0.0556	-0.0318	0.0062	26.6419	2.45E-007	0.0693	373	0.0550	131	0.0573	3.85E-005
snp19	1	8415	C	A	0.0565	-0.0042	0.0063	0.4487	0.5029	0.8136	373	0.0764	131	0.00E000	0.0421
snp20	1	8425	C	T	0.1052	-0.0155	0.0048	10.3581	0.0013	0.2574	373	0.1233	131	0.0534	0.0200
snp21	1	8455	T	C	0.1121	-0.0235	0.0047	25.4625	4.51E-007	0.0758	373	0.1086	131	0.1221	0.0007
snp22	1	9261	G	C	0.0565	-0.0157	0.0062	6.3374	0.0118	0.3757	373	0.0509	131	0.0725	0.0034
snp23	1	9282	G	C	0.3681	-0.0474	0.0035	184.9542	3.56E-042	1.70E-006	373	0.4544	131	0.1221	0.1826
snp24	1	9293	C	T	0.3790	0.0206	0.0044	21.5156	3.51E-006	0.1026	373	0.3405	131	0.4885	0.0358
snp25	1	9307	T	A	0.1488	0.0112	0.0043	6.7721	0.0093	0.3598	373	0.1555	131	0.1298	0.0020
snp26	1	9346	G	A	0.4236	0.0039	0.0051	0.5962	0.4400	0.7858	373	0.3995	131	0.4924	0.0136
snp27	1	9358	T	C	0.1756	-0.0042	0.0041	1.0297	0.3102	0.7210	373	0.2118	131	0.0725	0.0516
snp28	1	9376	C	T	0.1885	0.0085	0.0041	4.4499	0.0349	0.4579	373	0.2145	131	0.1145	0.0251
snp29	1	9385	C	T	0.2252	-0.0136	0.0039	11.8175	0.0006	0.2264	373	0.2265	131	0.2214	5.89E-005
snp30	1	9424	G	T	0.1567	-0.0022	0.0043	0.2716	0.6023	0.8545	373	0.2011	131	0.0305	0.0847
snp31	1	9501	A	G	0.2083	0.0106	0.0040	6.9691	0.0083	0.3529	373	0.1836	131	0.2786	0.0210
snp32	1	9530	A	G	0.1062	0.0107	0.0048	4.9141	0.0266	0.4353	373	0.1113	131	0.0916	0.0016
snp33	1	9752	A	G	0.0575	-0.0045	0.0062	0.5228	0.4696	0.7991	373	0.0777	131	0.00E000	0.0429
snp34	1	9760	T	A	0.0585	-0.0043	0.0061	0.4974	0.4807	0.8040	373	0.0791	131	0.00E000	0.0437
snp35	1	9765	A	G	0.1875	-0.0066	0.0040	2.7500	0.0973	0.5595	373	0.2507	131	0.0076	0.1492
snp36	1	9799	T	C	0.1409	-0.0174	0.0043	16.5835	4.66E-005	0.1518	373	0.1528	131	0.1069	0.0067
snp37	1	10746	T	C	0.1498	0.0293	0.0041	51.2042	8.32E-013	0.0118	373	0.0791	131	0.3511	0.2236
snp38	1	10776	C	T	0.3016	0.0014	0.0040	0.1277	0.7208	0.8999	373	0.3190	131	0.2519	0.0082
snp39	1	10780	T	G	0.4583	0.0179	0.0040	19.8109	8.55E-006	0.1173	373	0.4021	131	0.6183	0.0724
snp40	1	10794	T	C	0.0754	-0.0034	0.0056	0.3843	0.5353	0.8273	373	0.1005	131	0.0038	0.0516
snp41	1	11021	T	C	0.0556	0.0165	0.0063	6.9352	0.0085	0.3540	373	0.0308	131	0.1260	0.0663
snp42	1	11071	T	C	0.1349	-0.0025	0.0045	0.3141	0.5752	0.8437	373	0.1729	131	0.0267	0.0705
snp43	1	11278	T	C	0.2411	-0.0039	0.0037	1.0931	0.2958	0.7129	373	0.3097	131	0.0458	0.1464
snp44	1	11298	T	G	0.4325	-0.0246	0.0053	21.8492	2.95E-006	0.1000	373	0.4517	131	0.3779	0.0086
snp45	1	11307	A	G	0.1558	-0.0049	0.0043	1.3276	0.2492	0.6851	373	0.2064	131	0.0115	0.1112
snp46	1	11796	T	C	0.2262	0.0049	0.0040	1.5393	0.2147	0.6624	373	0.2359	131	0.1985	0.0031
snp47	1	11859	G	A	0.4881	-0.0156	0.0060	6.6756	0.0098	0.3632	373	0.5027	131	0.4466	0.0048
snp48	1	11880	T	A	0.1875	-0.0164	0.0040	16.3792	5.19E-005	0.1544	373	0.2265	131	0.0763	0.0570
snp49	1	11939	A	C	0.0694	0.0014	0.0055	0.0618	0.8037	0.9303	373	0.0791	131	0.0420	0.0082
snp50	1	11949	T	A	0.1766	-0.0060	0.0039	2.3092	0.1286	0.5928	373	0.2172	131	0.0611	0.0645
snp51	1	25941	G	A	0.1825	-0.0021	0.0041	0.2673	0.6051	0.8556	373	0.2319	131	0.0420	0.0930
snp52	1	25956	T	C	0.1815	0.0224	0.0040	31.2552	2.26E-008	0.0491	373	0.1434	131	0.2901	0.0557
snp53	1	36638	C	A	0.3065	0.0136	0.0035	15.3377	8.99E-005	0.1681	373	0.2346	131	0.5115	0.1387
snp54	1	36661	T	G	0.3065	0.0136	0.0035	15.3377	8.99E-005	0.1681	373	0.2346	131	0.5115	0.1387
snp55	1	36676	T	C	0.2917	-0.0099	0.0036	7.5256	0.0061	0.3343	373	0.3405	131	0.1527	0.0657
snp56	1	36726	C	A	0.1161	0.0077	0.0047	2.7161	0.0993	0.5619	373	0.1220	131	0.0992	0.0019
snp57	1	36733	A	G	0.2113	-0.0096	0.0040	5.8212	0.0158	0.3958	373	0.2453	131	0.1145	0.0395
snp58	1	36735	A	G	0.1032	0.0080	0.0049	2.6944	0.1007	0.5635	373	0.1086	131	0.0878	0.0018
snp59	1	36742	T	A	0.4950	0.0046	0.0064	0.5142	0.4733	0.8008	373	0.4946	131	0.4962	3.67E-006
snp60	1	36830	G	A	0.0615	0.0184	0.0060	9.4612	0.0021	0.2790	373	0.0563	131	0.0763	0.0027
snp61	1	36850	G	A	0.4603	-0.0048	0.0055	0.7569	0.3843	0.7595	373	0.4584	131	0.4656	8.04E-005
snp62	1	36862	T	A	0.0933	0.0171	0.0050	11.5264	0.0007	0.2322	373	0.0684	131	0.1641	0.0417
snp63	1	36865	A	G	0.2490	-0.0163	0.0037	19.3807	1.07E-005	0.1213	373	0.3271	131	0.0267	0.1856
snp64	1	36874	G	A	0.1250	-0.0031	0.0046	0.4664	0.4946	0.8101	373	0.1448	131	0.0687	0.0204
snp65	1	36875	T	G	0.0942	-0.0068	0.0051	1.8224	0.1770	0.6347	373	0.1220	131	0.0153	0.0513
snp66	1	36876	A	T	0.3274	0.0296	0.0037	63.5675	1.55E-015	0.0050	373	0.2681	131	0.4962	0.0909
snp67	1	36884	A	G	0.0923	0.0315	0.0049	40.7820	1.70E-010	0.0246	373	0.0643	131	0.1718	0.0530
snp68	1	36886	C	A	0.1151	-0.0439	0.0043	104.1815	1.64E-024	0.0003	373	0.1501	131	0.0153	0.0687
snp69	1	36888	A	C	0.1200	0.0211	0.0046	21.3942	3.74E-006	0.1036	373	0.0885	131	0.2099	0.0537
snp70	1	37084	A	G	0.2450	0.0237	0.0037	40.8034	1.68E-010	0.0246	373	0.2265	131	0.2977	0.0105
snp71	1	37086	C	A	0.1290	-0.0164	0.0045	13.4132	0.0002	0.1974	373	0.1501	131	0.0687	0.0227
snp72	1	37087	C	T	0.0754	0.0089	0.0055	2.5750	0.1086	0.5723	373	0.0818	131	0.0573	0.0033
snp73	1	37088	G	C	0.1994	0.0230	0.0038	36.2600	1.73E-009	0.0341	373	0.1810	131	0.2519	0.0121
snp74	1	37097	T	G	0.1280	-0.0255	0.0044	33.4924	7.15E-009	0.0417	373	0.1515	131	0.0611	0.0282
snp75	1	37103	A	G	0.1042	0.0078	0.0048	2.5916	0.1074	0.5710	373	0.1166	131	0.0687	0.0095
snp76	1	37106	T	A	0.1081	0.0298	0.0046	41.1593	1.40E-010	0.0240	373	0.0818	131	0.1832	0.0410
snp77	1	37107	G	T	0.2321	0.0153	0.0039	15.6556	7.60E-005	0.1638	373	0.2145	131	0.2824	0.0100
snp78	1	37114	C	G	0.0685	-0.0051	0.0058	0.7873	0.3749	0.7548	373	0.0912	131	0.0038	0.0460
snp79	1	37115	A	G	0.0744	-0.0048	0.0053	0.8108	0.3679	0.7513	373	0.0992	131	0.0038	0.0508
snp80	1	37122	T	A	0.0813	0.0350	0.0051	47.5030	5.49E-012	0.0153	373	0.0362	131	0.2099	0.1554
snp81	1	37123	G	A	0.1617	0.0281	0.0041	47.8650	4.57E-012	0.0149	373	0.1247	131	0.2672	0.0576
snp82	1	37124	A	G	0.0595	0.0072	0.0061	1.3658	0.2425	0.6809	373	0.0643	131	0.0458	0.0024
snp83	1	37126	T	A	0.1756	0.0234	0.0040	33.5741	6.86E-009	0.0414	373	0.1314	131	0.3015	0.0769
snp84	1	37128	T	C	0.0873	-0.0047	0.0052	0.8162	0.3663	0.7505	373	0.1166	131	0.0038	0.0614
snp85	1	37136	C	T	0.0714	0.0180	0.0056	10.2020	0.0014	0.2610	373	0.0630	131	0.0954	0.0061
snp86	1	37359	G	C	0.4405	0.0016	0.0052	0.0958	0.7570	0.9133	373	0.4209	131	0.4962	0.0088
snp87	1	68249	T	A	0.0546	-0.0039	0.0062	0.3858	0.5345	0.8270	373	0.0724	131	0.0038	0.0351
snp88	1	71552	A	T	0.3165	-0.0051	0.0027	3.5056	0.0612	0.5100	373	0.4169	131	0.0305	0.2655
snp89	1	71569	A	G	0.3165	-0.0051	0.0027	3.5056	0.0612	0.5100	373	0.4169	131	0.0305	0.2655
snp90	1	77894	T	C	0.1111	-0.0050	0.0043	1.3187	0.2508	0.6861	373	0.1448	131	0.0153	0.0653
snp91	1	84613	T	C	0.0794	-0.0487	0.0050	95.3172	1.44E-022	0.0006	373	0.0992	131	0.0229	0.0306
snp92	1	95125	T	C	0.1577	-0.0025	0.0034	0.5365	0.4639	0.7966	373	0.2064	131	0.0191	0.1016
snp93	1	95145	T	A	0.1706	-0.0033	0.0033	1.0213	0.3122	0.7221	373	0.2265	131	0.0115	0.1258
snp94	1	95169	T	C	0.1677	-0.0033	0.0033	0.9983	0.3177	0.7251	373	0.2225	131	0.0115	0.1228
snp95	1	98280	A	G	0.1736	0.0007	0.0038	0.0372	0.8471	0.9459	373	0.2158	131	0.0534	0.0707
snp96	1	98319	G	A	0.1339	-0.0031	0.0044	0.5012	0.4790	0.8032	373	0.1716	131	0.0267	0.0696
snp97	1	98592	A	G	0.3403	-0.0219	0.0038	32.6866	1.08E-008	0.0442	373	0.3780	131	0.2328	0.0361
snp98	1	98597	T	C	0.0536	-0.0342	0.0062	30.0029	4.31E-008	0.0539	373	0.0697	131	0.0076	0.0292
snp99	1	101567	G	C	0.3700	-0.0405	0.0029	195.9296	1.43E-044	8.39E-007	373	0.4745	131	0.0725	0.2667
snp100	1	101570	C	G	0.0962	-0.0717	0.0039	338.7933	1.03E-075	9.32E-011	373	0.1300	131	0.00E000	0.0748
snp101	1	107512	T	C	0.1518	-0.0369	0.0039	88.9622	3.58E-021	0.0009	373	0.1997	131	0.0153	0.1017
snp102	1	111868	T	C	0.2024	-0.0215	0.0038	31.4160	2.08E-008	0.0486	373	0.2011	131	0.2061	6.04E-005
snp103	1	111916	C	G	0.1369	-0.0661	0.0032	435.0003	1.17E-096	2.14E-013	373	0.1756	131	0.0267	0.0722
snp104	1	111960	T	C	0.0873	-0.0012	0.0049	0.0616	0.8040	0.9304	373	0.1099	131	0.0229	0.0366
snp105	1	112161	A	G	0.0933	0.0006	0.0047	0.0169	0.8967	0.9636	373	0.1126	131	0.0382	0.0252
snp106	1	112173	A	G	0.0952	0.0012	0.0047	0.0672	0.7954	0.9273	373	0.1139	131	0.0420	0.0231
snp107	1	112644	G	A	0.3423	-0.0363	0.0031	139.0495	3.81E-032	3.33E-005	373	0.4450	131	0.0496	0.2672
snp108	1	112704	A	G	0.0982	-0.0697	0.0039	316.3258	8.08E-071	3.87E-010	373	0.1273	131	0.0153	0.0546
snp109	1	115367	C	G	0.2014	-0.0053	0.0035	2.3140	0.1282	0.5924	373	0.2681	131	0.0115	0.1576
snp110	1	115431	T	C	0.1558	-0.0052	0.0039	1.7159	0.1902	0.6448	373	0.2051	131	0.0153	0.1054
snp111	1	115467	A	G	0.1478	-0.0039	0.0038	1.0938	0.2956	0.7128	373	0.1930	131	0.0191	0.0924
snp112	1	115476	C	T	0.1448	-0.0040	0.0038	1.1112	0.2918	0.7107	373	0.1890	131	0.0191	0.0897
snp113	1	115484	C	T	0.0506	-0.0603	0.0060	100.2365	1.20E-023	0.0004	373	0.0643	131	0.0115	0.0224
snp114	1	116455	T	C	0.1726	-0.0005	0.0037	0.0195	0.8889	0.9608	373	0.2078	131	0.0725	0.0493
snp115	1	116456	G	C	0.1766	-0.0008	0.0037	0.0413	0.8389	0.9430	373	0.2131	131	0.0725	0.0523
snp116	1	117118	T	C	0.1081	-0.0061	0.0048	1.6185	0.2033	0.6544	373	0.1434	131	0.0076	0.0736
snp117	1	118284	T	C	0.1121	-0.0734	0.0035	449.4583	8.36E-100	8.59E-014	373	0.1475	131	0.0115	0.0715
snp118	1	118303	C	T	0.1200	-0.0685	0.0035	380.2530	9.68E-085	6.77E-012	373	0.1528	131	0.0267	0.0579
snp119	1	120868	A	G	0.1776	-0.0029	0.0036	0.6211	0.4307	0.7815	373	0.2252	131	0.0420	0.0884
snp120	1	120881	C	G	0.2173	-0.0040	0.0034	1.4059	0.2357	0.6765	373	0.2788	131	0.0420	0.1269
snp121	1	120897	T	G	0.0843	-0.0042	0.0050	0.7026	0.4019	0.7680	373	0.1126	131	0.0038	0.0590
snp122	1	121066	G	A	0.0764	-0.0593	0.0048	155.7323	8.59E-036	1.12E-005	373	0.0979	131	0.0153	0.0372
snp123	1	121067	C	A	0.0764	-0.0593	0.0048	155.7323	8.59E-036	1.12E-005	373	0.0979	131	0.0153	0.0372
snp124	1	141022	T	C	0.1260	-0.0035	0.0043	0.6686	0.4135	0.7735	373	0.1649	131	0.0153	0.0782
snp125	1	141039	G	A	0.2927	-0.0040	0.0031	1.6551	0.1983	0.6507	373	0.3780	131	0.0496	0.2004
snp126	1	141191	G	A	0.1756	-0.0392	0.0034	130.8170	2.41E-030	5.69E-005	373	0.1971	131	0.1145	0.0181
snp127	1	141194	A	G	0.1756	-0.0413	0.0033	152.7973	3.76E-035	1.36E-005	373	0.1997	131	0.1069	0.0229
snp128	1	141217	G	T	0.1726	-0.0420	0.0033	158.5158	2.12E-036	9.39E-006	373	0.1971	131	0.1031	0.0238
snp129	1	141225	T	C	0.1716	-0.0429	0.0033	166.7640	3.34E-038	5.50E-006	373	0.1971	131	0.0992	0.0259
snp130	1	154783	T	C	0.2262	-0.0533	0.0029	327.5013	2.97E-073	1.91E-010	373	0.2909	131	0.0420	0.1362
snp131	1	154896	T	G	0.1895	-0.0039	0.0036	1.1911	0.2751	0.7009	373	0.2466	131	0.0267	0.1212
snp132	1	155108	A	G	0.1071	-0.0052	0.0046	1.2674	0.2603	0.6920	373	0.1434	131	0.0038	0.0784
snp133	1	166995	T	C	0.0546	-0.0045	0.0064	0.4936	0.4823	0.8047	373	0.0737	131	0.00E000	0.0405
snp134	1	167086	C	T	0.0734	-0.0040	0.0053	0.5742	0.4486	0.7897	373	0.0979	131	0.0038	0.0500
snp135	1	167096	G	C	0.0734	-0.0040	0.0053	0.5742	0.4486	0.7897	373	0.0979	131	0.0038	0.0500
snp136	1	167101	A	C	0.3383	-0.0224	0.0038	35.0484	3.22E-009	0.0372	373	0.3592	131	0.2786	0.0112
snp137	1	167104	A	T	0.1062	0.0268	0.0047	32.4629	1.21E-008	0.0450	373	0.0804	131	0.1794	0.0397
snp138	1	167105	G	A	0.3482	0.0156	0.0040	15.4574	8.44E-005	0.1665	373	0.3150	131	0.4427	0.0277
snp139	1	169333	C	G	0.3105	0.0430	0.0032	180.2213	3.84E-041	2.31E-006	373	0.2520	131	0.4771	0.0910
snp140	1	169374	T	C	0.1052	-0.0707	0.0037	361.6209	1.10E-080	2.20E-011	373	0.1394	131	0.0076	0.0710
snp141	1	169396	T	A	0.1319	-0.0093	0.0040	5.4901	0.0191	0.4096	373	0.1689	131	0.0267	0.0679
snp142	1	169406	A	T	0.1329	-0.0087	0.0040	4.8331	0.0279	0.4391	373	0.1689	131	0.0305	0.0639
snp143	1	169439	C	T	0.1359	-0.0093	0.0039	5.7389	0.0166	0.3992	373	0.1729	131	0.0305	0.0664
snp144	1	169521	C	A	0.1012	-0.0052	0.0044	1.4075	0.2355	0.6763	373	0.1340	131	0.0076	0.0676
snp145	1	169544	G	T	0.1022	-0.0038	0.0042	0.8005	0.3709	0.7529	373	0.1354	131	0.0076	0.0684
snp146	1	169571	A	C	0.1012	-0.0038	0.0042	0.7911	0.3738	0.7543	373	0.1340	131	0.0076	0.0676
snp147	1	183369	C	A	0.2262	0.0012	0.0039	0.1016	0.7499	0.9107	373	0.2534	131	0.1489	0.0240
snp148	1	183377	C	A	0.2351	0.0080	0.0039	4.1261	0.0422	0.4747	373	0.1890	131	0.3664	0.0673
snp149	1	183387	T	C	0.1131	-0.0010	0.0048	0.0411	0.8394	0.9431	373	0.1166	131	0.1031	0.0007
snp150	1	190383	G	T	0.0645	-0.0435	0.0056	60.3611	7.99E-015	0.0063	373	0.0751	131	0.0344	0.0106
snp151	1	190385	T	A	0.0883	-0.0042	0.0050	0.7123	0.3987	0.7664	373	0.1166	131	0.0076	0.0568
snp152	1	207793	G	A	0.0833	-0.0063	0.0052	1.4914	0.2220	0.6674	373	0.1113	131	0.0038	0.0581
snp153	1	220793	T	C	0.3105	0.0249	0.0025	95.6989	1.19E-022	0.0006	373	0.1555	131	0.7519	0.6392
snp154	1	220823	A	C	0.1260	-0.0033	0.0045	0.5561	0.4558	0.7930	373	0.1609	131	0.0267	0.0629
snp155	1	226617	G	A	0.2163	-0.0079	0.0036	4.8644	0.0274	0.4376	373	0.2855	131	0.0191	0.1611
snp156	1	248573	G	A	0.3740	0.0191	0.0023	65.8496	4.35E-016	0.0043	373	0.2078	131	0.8473	0.6721
snp157	1	249159	A	C	0.4712	-0.0195	0.0026	57.3451	3.64E-014	0.0077	373	0.6019	131	0.0992	0.3901
snp158	1	250183	A	G	0.1190	-0.0035	0.0043	0.6822	0.4088	0.7713	373	0.1555	131	0.0153	0.0721
snp159	1	266083	A	G	0.0546	-0.0412	0.0061	45.6305	1.43E-011	0.0174	373	0.0630	131	0.0305	0.0079
snp160	1	266419	A	G	0.0585	-0.0441	0.0059	56.5889	5.37E-014	0.0081	373	0.0697	131	0.0267	0.0129
snp161	1	266436	C	G	0.2738	-0.0254	0.0034	56.4179	5.86E-014	0.0082	373	0.3391	131	0.0878	0.1222
snp162	1	266576	G	T	0.0744	-0.0032	0.0048	0.4346	0.5098	0.8165	373	0.1005	131	0.00E000	0.0565
snp163	1	266598	A	C	0.0744	-0.0032	0.0048	0.4346	0.5098	0.8165	373	0.1005	131	0.00E000	0.0565
snp164	1	266613	A	G	0.4931	0.0096	0.0025	14.8635	0.0001	0.1749	373	0.3740	131	0.8321	0.3230
snp165	1	268335	G	A	0.0982	-0.0537	0.0044	149.6108	1.87E-034	1.67E-005	373	0.1180	131	0.0420	0.0251
snp166	1	271834	C	T	0.4107	-0.0349	0.0025	192.5230	7.92E-044	1.04E-006	373	0.4504	131	0.2977	0.0371
snp167	1	271870	T	A	0.1498	-0.0505	0.0035	205.0198	1.48E-046	4.68E-007	373	0.1756	131	0.0763	0.0298
snp168	1	271875	T	C	0.1488	-0.0504	0.0035	203.3718	3.40E-046	5.20E-007	373	0.1743	131	0.0763	0.0291
snp169	1	271978	A	G	0.1438	-0.0522	0.0036	212.3873	3.66E-048	2.92E-007	373	0.1689	131	0.0725	0.0290
snp170	1	272060	T	C	0.1468	-0.0495	0.0037	181.7007	1.83E-041	2.10E-006	373	0.1676	131	0.0878	0.0195
snp171	1	275693	G	A	0.1399	-0.0591	0.0036	275.4981	6.36E-062	5.18E-009	373	0.1729	131	0.0458	0.0517
snp172	1	275697	T	C	0.0635	-0.0028	0.0057	0.2480	0.6185	0.8609	373	0.0831	131	0.0076	0.0369
snp173	1	279567	T	C	0.0625	-0.0037	0.0056	0.4373	0.5084	0.8160	373	0.0818	131	0.0076	0.0361
snp174	1	279570	T	C	0.0635	-0.0038	0.0056	0.4527	0.5011	0.8128	373	0.0831	131	0.0076	0.0369
snp175	1	292532	T	C	0.3730	0.0244	0.0036	47.0976	6.75E-012	0.0157	373	0.3190	131	0.5267	0.0710
snp176	1	292548	A	G	0.0575	-0.0040	0.0061	0.4318	0.5111	0.8171	373	0.0751	131	0.0076	0.0323
snp177	1	292754	A	C	0.3740	-0.0123	0.0037	10.7271	0.0011	0.2491	373	0.3606	131	0.4122	0.0044
snp178	1	301281	T	C	0.1131	-0.0049	0.0045	1.1926	0.2748	0.7007	373	0.1488	131	0.0115	0.0724
snp179	1	301292	T	C	0.1121	-0.0055	0.0045	1.4976	0.2210	0.6667	373	0.1475	131	0.0115	0.0715
snp180	1	329076	G	A	0.0804	-0.0049	0.0054	0.8255	0.3636	0.7492	373	0.1032	131	0.0153	0.0403
snp181	1	335508	C	T	0.4950	-0.0037	0.0059	0.3901	0.5322	0.8260	373	0.5000	131	0.4809	0.0006
snp182	1	335511	C	T	0.2817	-0.0035	0.0040	0.7966	0.3721	0.7534	373	0.2922	131	0.2519	0.0031
snp183	1	335536	G	C	0.0784	0.0399	0.0052	59.5991	1.15E-014	0.0066	373	0.0322	131	0.2099	0.1683
snp184	1	335542	G	A	0.0813	0.0357	0.0051	48.1387	3.97E-012	0.0146	373	0.0375	131	0.2061	0.1463
snp185	1	335667	G	T	0.1567	-0.0149	0.0042	12.5500	0.0004	0.2125	373	0.1783	131	0.0954	0.0200
snp186	1	335679	G	A	0.4514	-0.0136	0.0049	7.6056	0.0058	0.3318	373	0.4638	131	0.4160	0.0035
snp187	1	340584	A	G	0.2331	-0.0289	0.0036	63.0240	2.00E-015	0.0052	373	0.2601	131	0.1565	0.0231
snp188	1	340599	A	G	0.0774	0.0022	0.0054	0.1609	0.6884	0.8878	373	0.0898	131	0.0420	0.0123
snp189	1	340618	G	A	0.0685	-0.0040	0.0054	0.5330	0.4653	0.7972	373	0.0925	131	0.00E000	0.0516
snp190	1	345580	T	C	0.1736	0.0117	0.0041	8.3226	0.0039	0.3100	373	0.1381	131	0.2748	0.0501
snp191	1	345591	T	C	0.1270	-0.0087	0.0045	3.7664	0.0523	0.4946	373	0.1260	131	0.1298	4.92E-005
snp192	1	345596	A	C	0.1746	0.0117	0.0041	8.2573	0.0041	0.3119	373	0.1394	131	0.2748	0.0489
snp193	1	359696	C	T	0.2421	-0.0031	0.0040	0.6140	0.4333	0.7827	373	0.2306	131	0.2748	0.0041
snp194	1	359697	T	C	0.0843	0.0127	0.0053	5.7415	0.0166	0.3991	373	0.0818	131	0.0916	0.0005
snp195	1	359698	T	C	0.1637	-0.0004	0.0042	0.0085	0.9263	0.9740	373	0.1354	131	0.2443	0.0333
snp196	1	359701	A	G	0.2252	-0.0058	0.0040	2.1318	0.1443	0.6074	373	0.2225	131	0.2328	0.0002
snp197	1	359707	T	G	0.0883	0.0381	0.0049	59.8111	1.04E-014	0.0065	373	0.0563	131	0.1794	0.0724
snp198	1	359711	C	T	0.1865	-0.0035	0.0041	0.7084	0.4000	0.7671	373	0.1877	131	0.1832	5.05E-005
snp199	1	359730	A	C	0.1577	-0.0270	0.0041	44.0055	3.27E-011	0.0196	373	0.1716	131	0.1183	0.0082
snp200	1	359731	G	C	0.1667	0.0021	0.0042	0.2547	0.6138	0.8590	373	0.1622	131	0.1794	0.0008
snp201	1	359734	G	A	0.1667	0.0021	0.0042	0.2547	0.6138	0.8590	373	0.1622	131	0.1794	0.0008
snp202	1	359749	C	T	0.1319	-0.0061	0.0045	1.8125	0.1782	0.6357	373	0.1448	131	0.0954	0.0082
snp203	1	359754	C	T	0.3651	0.0239	0.0043	30.7817	2.89E-008	0.0509	373	0.3257	131	0.4771	0.0380
snp204	1	359758	G	T	0.1558	-0.0189	0.0042	20.5311	5.87E-006	0.1108	373	0.1890	131	0.0611	0.0479
snp205	1	359759	C	A	0.4504	0.0144	0.0055	6.8630	0.0088	0.3566	373	0.4290	131	0.5115	0.0106
snp206	1	365436	A	G	0.1319	-0.0630	0.0033	363.9356	3.46E-081	1.90E-011	373	0.1649	131	0.0382	0.0539
snp207	1	370980	T	C	0.2351	-0.0043	0.0032	1.8222	0.1771	0.6348	373	0.3123	131	0.0153	0.1888
snp208	1	371118	T	C	0.1746	-0.0045	0.0037	1.5069	0.2196	0.6657	373	0.2332	131	0.0076	0.1359
snp209	1	371161	A	G	0.2202	0.0194	0.0035	31.0094	2.57E-008	0.0500	373	0.2172	131	0.2290	0.0003
snp210	1	371928	T	C	0.1895	-0.0136	0.0037	13.6634	0.0002	0.1933	373	0.2386	131	0.0496	0.0895
snp211	1	376127	G	C	0.3929	0.0257	0.0036	52.4151	4.49E-013	0.0108	373	0.3579	131	0.4924	0.0292
snp212	1	376139	C	T	0.2579	0.0252	0.0035	52.8348	3.63E-013	0.0105	373	0.2051	131	0.4084	0.0831
snp213	1	376159	C	A	0.0595	-0.0569	0.0056	103.4268	2.40E-024	0.0003	373	0.0751	131	0.0153	0.0246
snp214	1	376284	G	A	0.0933	-0.0045	0.0047	0.9044	0.3416	0.7379	373	0.1247	131	0.0038	0.0664
snp215	1	407282	T	C	0.0962	0.0010	0.0047	0.0466	0.8292	0.9395	373	0.1220	131	0.0229	0.0434
snp216	1	412883	C	A	0.1379	-0.0091	0.0044	4.2256	0.0398	0.4694	373	0.1394	131	0.1336	0.0001
snp217	1	412889	G	C	0.0813	-0.0003	0.0054	0.0033	0.9543	0.9839	373	0.0979	131	0.0344	0.0208
snp218	1	412891	G	A	0.2192	0.0202	0.0039	27.3339	1.71E-007	0.0658	373	0.1997	131	0.2748	0.0127
snp219	1	412896	G	A	0.0754	-0.0031	0.0056	0.3134	0.5756	0.8438	373	0.0831	131	0.0534	0.0049
snp220	1	412898	C	G	0.0724	-0.0115	0.0056	4.2069	0.0403	0.4704	373	0.0952	131	0.0076	0.0439
snp221	1	412899	A	G	0.1756	-0.0235	0.0040	33.8398	5.98E-009	0.0406	373	0.1997	131	0.1069	0.0229
snp222	1	413220	A	G	0.4871	0.0147	0.0055	7.1340	0.0076	0.3472	373	0.4678	131	0.5420	0.0085
snp223	1	413221	C	T	0.4256	0.0101	0.0047	4.5048	0.0338	0.4551	373	0.3954	131	0.5115	0.0212
snp224	1	413223	C	G	0.0982	0.0024	0.0050	0.2357	0.6273	0.8643	373	0.1099	131	0.0649	0.0088
snp225	1	413232	G	A	0.1111	0.0201	0.0047	18.4022	1.79E-005	0.1311	373	0.0871	131	0.1794	0.0332
snp226	1	427473	A	G	0.0506	-0.0383	0.0064	36.2691	1.72E-009	0.0341	373	0.0550	131	0.0382	0.0023
snp227	1	427476	A	G	0.0625	-0.0185	0.0060	9.6158	0.0019	0.2751	373	0.0751	131	0.0267	0.0153
snp228	1	427479	C	A	0.0585	0.0028	0.0061	0.2174	0.6411	0.8697	373	0.0697	131	0.0267	0.0129
snp229	1	427502	G	C	0.1131	-0.0120	0.0047	6.6171	0.0101	0.3653	373	0.1408	131	0.0344	0.0434
snp230	1	427513	T	A	0.0823	0.0004	0.0054	0.0059	0.9388	0.9785	373	0.0979	131	0.0382	0.0181
snp231	1	453250	A	G	0.0665	-0.0046	0.0058	0.6482	0.4207	0.7769	373	0.0885	131	0.0038	0.0444
snp232	1	453425	T	C	0.1319	-0.0595	0.0036	266.2179	6.70E-060	9.36E-009	373	0.1595	131	0.0534	0.0378
snp233	1	464305	G	A	0.0744	-0.0322	0.0052	37.9304	7.33E-010	0.0302	373	0.0952	131	0.0153	0.0357
snp234	1	468170	T	C	0.3075	-0.0146	0.0028	26.1015	3.24E-007	0.0722	373	0.4075	131	0.0229	0.2672
snp235	1	468289	A	G	0.1032	-0.0048	0.0048	0.9865	0.3206	0.7267	373	0.1354	131	0.0115	0.0639
snp236	1	475152	A	G	0.1359	-0.0579	0.0035	268.3179	2.33E-060	8.18E-009	373	0.1635	131	0.0573	0.0370
snp237	1	487211	G	T	0.4444	0.0283	0.0027	111.5696	3.95E-026	0.0002	373	0.3190	131	0.8015	0.3627
snp238	1	487216	C	T	0.1389	0.0318	0.0040	62.2732	3.11E-015	0.0055	373	0.0643	131	0.3511	0.2646
snp239	1	487227	T	C	0.2044	-0.0047	0.0036	1.6972	0.1927	0.6466	373	0.2681	131	0.0229	0.1423
snp240	1	488814	G	A	0.2004	-0.0121	0.0038	10.2260	0.0014	0.2604	373	0.2386	131	0.0916	0.0519
snp241	1	488828	G	A	0.1944	-0.0116	0.0038	9.2835	0.0023	0.2836	373	0.2306	131	0.0916	0.0474
snp242	1	488830	G	A	0.1726	-0.0063	0.0040	2.4687	0.1161	0.5803	373	0.2306	131	0.0076	0.1339
snp243	1	489058	C	T	0.1429	0.0211	0.0043	24.6647	6.82E-007	0.0805	373	0.1287	131	0.1832	0.0093
snp244	1	503473	G	A	0.1786	-0.0047	0.0036	1.7332	0.1880	0.6431	373	0.2373	131	0.0115	0.1337
snp245	1	503482	T	C	0.0833	-0.0040	0.0050	0.6421	0.4230	0.7779	373	0.1126	131	0.00E000	0.0639
snp246	1	503487	T	C	0.0784	-0.0052	0.0053	0.9755	0.3233	0.7282	373	0.1046	131	0.0038	0.0541
snp247	1	503494	C	A	0.0804	-0.0040	0.0051	0.6173	0.4321	0.7822	373	0.1086	131	0.00E000	0.0614
snp248	1	503540	G	A	0.2054	-0.0123	0.0036	11.9626	0.0005	0.2235	373	0.2721	131	0.0153	0.1555
snp249	1	503679	T	C	0.0585	-0.0049	0.0061	0.6431	0.4226	0.7778	373	0.0777	131	0.0038	0.0382
snp250	1	503715	T	C	0.1994	-0.0092	0.0037	6.0254	0.0141	0.3877	373	0.2668	131	0.0076	0.1618
snp251	1	520719	T	C	0.4742	-0.0090	0.0048	3.4421	0.0636	0.5138	373	0.4745	131	0.4733	2.40E-006
snp252	1	520724	A	C	0.1637	-0.0007	0.0042	0.0287	0.8655	0.9525	373	0.1475	131	0.2099	0.0110
snp253	1	520727	G	T	0.0595	0.0067	0.0061	1.1937	0.2746	0.7006	373	0.0483	131	0.0916	0.0129
snp254	1	520859	C	T	0.0506	0.0046	0.0066	0.4816	0.4877	0.8071	373	0.0576	131	0.0305	0.0059
snp255	1	520867	T	C	0.0694	-0.0251	0.0056	19.7373	8.88E-006	0.1179	373	0.0925	131	0.0038	0.0468
snp256	1	520869	G	A	0.3135	-0.0031	0.0038	0.6450	0.4219	0.7775	373	0.3137	131	0.3130	8.66E-007
snp257	1	520871	G	A	0.2440	-0.0101	0.0039	6.6373	0.0100	0.3646	373	0.2292	131	0.2863	0.0068
snp258	1	521003	G	A	0.0784	0.0514	0.0050	107.2198	3.54E-025	0.0003	373	0.0241	131	0.2328	0.2320
snp259	1	521006	T	G	0.1310	-0.0031	0.0043	0.5187	0.4714	0.7999	373	0.1676	131	0.0267	0.0671
snp260	1	521010	T	G	0.1260	-0.0042	0.0044	0.8993	0.3430	0.7386	373	0.1635	131	0.0191	0.0729
snp261	1	536210	G	A	0.1419	-0.0026	0.0044	0.3535	0.5521	0.8343	373	0.1595	131	0.0916	0.0146
snp262	1	536220	A	C	0.1687	0.0112	0.0042	7.1756	0.0074	0.3458	373	0.1434	131	0.2405	0.0258
snp263	1	536221	C	A	0.2034	0.0024	0.0039	0.3770	0.5392	0.8289	373	0.2453	131	0.0840	0.0618
snp264	1	536223	A	G	0.0853	0.0134	0.0052	6.6487	0.0099	0.3642	373	0.0831	131	0.0916	0.0004
snp265	1	537800	A	G	0.2381	0.0051	0.0039	1.6959	0.1928	0.6467	373	0.1944	131	0.3626	0.0600
snp266	1	537801	A	C	0.0933	0.0086	0.0050	3.0185	0.0823	0.5409	373	0.0992	131	0.0763	0.0024
snp267	1	537804	C	T	0.2808	0.0115	0.0039	8.6753	0.0032	0.2999	373	0.2212	131	0.4504	0.1001
snp268	1	537810	C	A	0.4772	-0.0177	0.0064	7.6906	0.0056	0.3291	373	0.4906	131	0.4389	0.0041
snp269	1	537838	C	T	0.1429	-0.0154	0.0043	12.6291	0.0004	0.2111	373	0.1729	131	0.0573	0.0420
snp270	1	537849	G	C	0.4683	-0.0008	0.0063	0.0178	0.8938	0.9625	373	0.4678	131	0.4695	4.14E-006
snp271	1	537860	C	T	0.0516	0.0587	0.0060	96.1525	9.47E-023	0.0006	373	0.0121	131	0.1641	0.1818
snp272	1	537861	A	C	0.1012	-0.0341	0.0047	52.3430	4.66E-013	0.0109	373	0.1287	131	0.0229	0.0473
snp273	1	537869	G	A	0.4048	0.0003	0.0048	0.0029	0.9572	0.9849	373	0.3887	131	0.4504	0.0061
snp274	1	546896	A	G	0.1260	0.0016	0.0046	0.1280	0.7205	0.8998	373	0.1555	131	0.0420	0.0450
snp275	1	547034	T	C	0.1687	-0.0096	0.0034	7.8358	0.0051	0.3246	373	0.2225	131	0.0153	0.1179
snp276	1	547039	T	C	0.1647	-0.0098	0.0035	7.9364	0.0048	0.3215	373	0.2172	131	0.0153	0.1140
snp277	1	547040	G	A	0.1637	-0.0098	0.0035	7.8895	0.0050	0.3229	373	0.2158	131	0.0153	0.1130
snp278	1	547044	G	A	0.1687	-0.0097	0.0035	7.9416	0.0048	0.3213	373	0.2225	131	0.0153	0.1179
snp279	1	547337	A	G	0.4901	-0.0013	0.0053	0.0549	0.8147	0.9343	373	0.4879	131	0.4962	0.0001
snp280	1	554066	C	T	0.3700	-0.0048	0.0024	4.0091	0.0453	0.4810	373	0.4920	131	0.0229	0.3631
snp281	1	554244	T	C	0.2063	-0.0043	0.0032	1.8172	0.1776	0.6352	373	0.2681	131	0.0305	0.1326
snp282	1	554283	G	A	0.2331	-0.0113	0.0032	12.7595	0.0004	0.2087	373	0.3029	131	0.0344	0.1552
snp283	1	555567	C	T	0.0675	-0.0045	0.0057	0.6077	0.4357	0.7838	373	0.0898	131	0.0038	0.0452
snp284	1	555604	A	G	0.2560	-0.0039	0.0029	1.8171	0.1777	0.6352	373	0.3405	131	0.0153	0.2137
snp285	1	555742	T	A	0.0556	-0.0059	0.0061	0.9427	0.3316	0.7326	373	0.0751	131	0.00E000	0.0413
snp286	1	567055	C	T	0.1002	0.0418	0.0046	82.5026	9.41E-020	0.0014	373	0.0590	131	0.2176	0.1073
snp287	1	567088	A	C	0.0595	-0.0452	0.0058	60.6776	6.66E-015	0.0061	373	0.0777	131	0.0076	0.0338
snp288	1	567091	C	A	0.0823	-0.0037	0.0050	0.5587	0.4548	0.7925	373	0.1086	131	0.0076	0.0519
snp289	1	570481	C	T	0.4187	-0.0060	0.0048	1.5969	0.2063	0.6565	373	0.4062	131	0.4542	0.0036
snp290	1	570485	T	C	0.1190	0.0091	0.0047	3.8030	0.0512	0.4925	373	0.1166	131	0.1260	0.0003
snp291	1	570488	T	C	0.1200	-0.0239	0.0045	27.7250	1.40E-007	0.0639	373	0.1488	131	0.0382	0.0446
snp292	1	570489	A	G	0.0823	-0.0031	0.0054	0.3377	0.5612	0.8380	373	0.0858	131	0.0725	0.0009
snp293	1	570494	C	T	0.1052	0.0014	0.0048	0.0861	0.7692	0.9178	373	0.1180	131	0.0687	0.0099
snp294	1	570495	G	A	0.2609	0.0188	0.0039	23.6684	1.14E-006	0.0869	373	0.2145	131	0.3931	0.0637
snp295	1	570499	G	T	0.1101	0.0085	0.0048	3.1825	0.0744	0.5301	373	0.0871	131	0.1756	0.0307
snp296	1	570503	C	T	0.1974	0.0196	0.0040	24.2480	8.47E-007	0.0831	373	0.1796	131	0.2481	0.0114
snp297	1	574526	G	C	0.3621	-0.0333	0.0040	68.9003	9.25E-017	0.0035	373	0.3995	131	0.2557	0.0344
snp298	1	574588	A	G	0.1746	-0.0553	0.0033	278.3690	1.51E-062	4.32E-009	373	0.2319	131	0.0115	0.1297
snp299	1	574748	C	T	0.1389	-0.0044	0.0040	1.2294	0.2675	0.6964	373	0.1823	131	0.0153	0.0898
snp300	1	574776	T	C	0.4990	0.0130	0.0025	27.7942	1.35E-007	0.0635	373	0.3646	131	0.8817	0.4114
snp301	1	574781	C	G	0.3472	-0.0009	0.0027	0.1188	0.7304	0.9035	373	0.4370	131	0.0916	0.2025
snp302	1	574784	T	C	0.1865	-0.0045	0.0038	1.3971	0.2372	0.6774	373	0.2453	131	0.0191	0.1298
snp303	1	577502	T	C	0.0764	0.0085	0.0054	2.5515	0.1102	0.5740	373	0.0831	131	0.0573	0.0036
snp304	1	577642	T	C	0.0675	-0.0039	0.0053	0.5311	0.4662	0.7976	373	0.0912	131	0.00E000	0.0508
snp305	1	577659	T	C	0.1319	-0.0041	0.0041	1.0159	0.3135	0.7228	373	0.1729	131	0.0153	0.0835
snp306	1	577820	T	A	0.0843	-0.0058	0.0053	1.2051	0.2723	0.6993	373	0.1139	131	0.00E000	0.0647
snp307	1	577844	A	G	0.0506	0.0085	0.0066	1.6636	0.1971	0.6499	373	0.0496	131	0.0534	0.0001
snp308	1	577906	T	A	0.1121	-0.0002	0.0047	0.0023	0.9621	0.9867	373	0.1394	131	0.0344	0.0427
snp309	1	577908	A	C	0.1022	-0.0024	0.0049	0.2299	0.6316	0.8660	373	0.1300	131	0.0229	0.0481
snp310	1	579762	T	C	0.2341	-0.0006	0.0040	0.0232	0.8789	0.9573	373	0.2332	131	0.2366	2.48E-005
snp311	1	579763	A	C	0.0952	0.0224	0.0050	20.3741	6.37E-006	0.1122	373	0.0845	131	0.1260	0.0077
snp312	1	579766	G	C	0.2381	-0.0008	0.0039	0.0388	0.8438	0.9447	373	0.2373	131	0.2405	2.16E-005
snp313	1	579774	G	A	0.4544	-0.0286	0.0045	40.8312	1.66E-010	0.0245	373	0.4960	131	0.3359	0.0398
snp314	1	579780	T	C	0.1141	-0.0032	0.0047	0.4520	0.5014	0.8130	373	0.0965	131	0.1641	0.0174
snp315	1	579789	T	C	0.4097	0.0217	0.0041	28.1285	1.14E-007	0.0620	373	0.4048	131	0.4237	0.0006
snp316	1	579798	G	A	0.3234	-0.0148	0.0035	18.1878	2.00E-005	0.1334	373	0.3928	131	0.1260	0.1252
snp317	1	579815	G	C	0.0546	-0.0037	0.0061	0.3615	0.5477	0.8324	373	0.0724	131	0.0038	0.0351
snp318	1	579823	G	A	0.1369	-0.0383	0.0040	90.8321	1.39E-021	0.0008	373	0.1783	131	0.0191	0.0825
snp319	1	580930	C	T	0.3571	-0.0204	0.0028	54.5832	1.49E-013	0.0093	373	0.4759	131	0.0191	0.3496
snp320	1	581098	G	C	0.4028	-0.0243	0.0029	71.2898	2.75E-017	0.0030	373	0.4866	131	0.1641	0.1663
snp321	1	581099	G	A	0.4028	-0.0243	0.0029	71.2898	2.75E-017	0.0030	373	0.4866	131	0.1641	0.1663
snp322	1	581103	A	G	0.2837	-0.0285	0.0032	78.1423	8.55E-019	0.0019	373	0.3338	131	0.1412	0.0702
snp323	1	581281	T	C	0.0665	-0.0045	0.0059	0.5794	0.4466	0.7888	373	0.0871	131	0.0076	0.0392
snp324	1	592389	T	C	0.0883	-0.0736	0.0040	330.5380	6.49E-074	1.57E-010	373	0.1193	131	0.00E000	0.0680
snp325	1	595972	C	G	0.0724	-0.0034	0.0055	0.3907	0.5319	0.8259	373	0.0938	131	0.0115	0.0389
snp326	1	595974	C	G	0.0724	-0.0034	0.0055	0.3907	0.5319	0.8259	373	0.0938	131	0.0115	0.0389
snp327	1	600378	G	A	0.3165	-0.0228	0.0040	32.6665	1.09E-008	0.0443	373	0.3539	131	0.2099	0.0369
snp328	1	600382	A	G	0.4405	-0.0160	0.0053	8.9643	0.0028	0.2920	373	0.4531	131	0.4046	0.0037
snp329	1	600386	T	C	0.0536	-0.0159	0.0064	6.1597	0.0131	0.3824	373	0.0657	131	0.0191	0.0165
snp330	1	600396	A	G	0.0546	-0.0147	0.0063	5.3406	0.0208	0.4161	373	0.0670	131	0.0191	0.0171
snp331	1	608887	T	C	0.1022	-0.0728	0.0037	386.3533	4.55E-086	4.60E-012	373	0.1367	131	0.0038	0.0741
snp332	1	608969	G	A	0.1022	-0.0728	0.0037	386.3533	4.55E-086	4.60E-012	373	0.1367	131	0.0038	0.0741
snp333	1	619932	G	A	0.0536	0.0246	0.0063	15.0434	0.0001	0.1723	373	0.0469	131	0.0725	0.0050
snp334	1	620442	A	T	0.1845	0.0176	0.0040	19.2597	1.14E-005	0.1225	373	0.1743	131	0.2137	0.0040
snp335	1	620450	A	C	0.0893	0.0170	0.0051	10.9296	0.0009	0.2446	373	0.0751	131	0.1298	0.0142
snp336	1	620459	G	A	0.1438	0.0132	0.0044	9.2033	0.0024	0.2857	373	0.1448	131	0.1412	3.94E-005
snp337	1	620461	C	T	0.0724	-0.0117	0.0056	4.3542	0.0369	0.4627	373	0.0938	131	0.0115	0.0389
snp338	1	620541	A	T	0.2540	0.0100	0.0039	6.7181	0.0095	0.3617	373	0.2627	131	0.2290	0.0023
snp339	1	620543	G	A	0.1062	-0.0267	0.0047	31.9629	1.57E-008	0.0466	373	0.1126	131	0.0878	0.0025
snp340	1	620552	T	G	0.2331	0.0173	0.0039	20.0139	7.69E-006	0.1154	373	0.1595	131	0.4427	0.1726
snp341	1	620610	G	A	0.0913	0.0020	0.0051	0.1539	0.6948	0.8902	373	0.0992	131	0.0687	0.0043
snp342	1	620614	C	A	0.3819	0.0120	0.0043	7.6515	0.0057	0.3303	373	0.3686	131	0.4198	0.0043
snp343	1	620616	A	C	0.1954	0.0210	0.0039	28.4462	9.63E-008	0.0605	373	0.1609	131	0.2939	0.0433
snp344	1	620622	A	T	0.0903	0.0138	0.0051	7.2280	0.0072	0.3441	373	0.0845	131	0.1069	0.0024
snp345	1	620624	A	G	0.0655	0.0362	0.0057	40.6778	1.80E-010	0.0248	373	0.0241	131	0.1832	0.1591
snp346	1	620638	A	G	0.1468	0.0475	0.0037	166.8903	3.13E-038	5.46E-006	373	0.0777	131	0.3435	0.2169
snp347	1	620673	T	C	0.1012	-0.0014	0.0049	0.0771	0.7813	0.9222	373	0.1059	131	0.0878	0.0014
snp348	1	620679	A	T	0.1905	0.0016	0.0041	0.1503	0.6982	0.8915	373	0.1836	131	0.2099	0.0017
snp349	1	620683	C	A	0.0784	0.0168	0.0054	9.5956	0.0020	0.2757	373	0.0590	131	0.1336	0.0296
snp350	1	620687	T	C	0.0893	0.0173	0.0051	11.3430	0.0008	0.2359	373	0.0777	131	0.1221	0.0093
snp351	1	620688	G	C	0.0873	0.0177	0.0052	11.6460	0.0006	0.2298	373	0.0751	131	0.1221	0.0107
snp352	1	620693	T	A	0.3919	-0.0055	0.0043	1.5904	0.2073	0.6572	373	0.4008	131	0.3664	0.0019
snp353	1	624569	T	A	0.0962	0.0303	0.0049	38.9537	4.34E-010	0.0281	373	0.0576	131	0.2061	0.0975
snp354	1	625800	T	G	0.1994	-0.0025	0.0039	0.4075	0.5233	0.8223	373	0.2547	131	0.0420	0.1090
snp355	1	629408	G	A	0.2639	0.0084	0.0038	4.8749	0.0272	0.4372	373	0.2748	131	0.2328	0.0035
snp356	1	629412	C	T	0.4286	0.0044	0.0046	0.9352	0.3335	0.7336	373	0.4236	131	0.4427	0.0006
snp357	1	633051	C	G	0.1607	0.0439	0.0037	138.2707	5.64E-032	3.50E-005	373	0.0938	131	0.3511	0.1888
snp358	1	633056	T	C	0.1290	-0.0065	0.0045	2.0934	0.1479	0.6106	373	0.1716	131	0.0076	0.0921
snp359	1	633068	C	A	0.3710	0.0006	0.0044	0.0197	0.8883	0.9606	373	0.3539	131	0.4198	0.0072
snp360	1	633407	T	C	0.0546	-0.0034	0.0061	0.3094	0.5780	0.8448	373	0.0737	131	0.00E000	0.0405
snp361	1	636330	C	A	0.1181	-0.0774	0.0032	601.1407	8.34E-133	5.55E-018	373	0.1582	131	0.0038	0.0880
snp362	1	641575	T	C	0.0635	-0.0016	0.0058	0.0792	0.7784	0.9211	373	0.0818	131	0.0115	0.0320
snp363	1	643666	G	A	0.1845	0.0031	0.0038	0.6725	0.4122	0.7729	373	0.2158	131	0.0954	0.0371
snp364	1	643720	G	T	0.2649	0.0250	0.0038	43.6344	3.96E-011	0.0201	373	0.1984	131	0.4542	0.1293
snp365	1	643721	A	C	0.0635	-0.0104	0.0060	3.0606	0.0802	0.5381	373	0.0777	131	0.0229	0.0195
snp366	1	643723	C	A	0.2034	0.0160	0.0040	16.3121	5.37E-005	0.1552	373	0.1676	131	0.3053	0.0451
snp367	1	643738	G	T	0.0556	-0.0292	0.0062	22.2077	2.45E-006	0.0972	373	0.0617	131	0.0382	0.0040
snp368	1	646268	A	C	0.3770	0.0008	0.0038	0.0468	0.8287	0.9393	373	0.3485	131	0.4580	0.0196
snp369	1	648236	A	G	0.1171	-0.0047	0.0045	1.1086	0.2924	0.7110	373	0.1568	131	0.0038	0.0872
snp370	1	648421	T	G	0.0595	-0.0029	0.0060	0.2340	0.6285	0.8648	373	0.0777	131	0.0076	0.0338
snp371	1	648428	G	A	0.0605	-0.0029	0.0060	0.2291	0.6322	0.8662	373	0.0791	131	0.0076	0.0346
snp372	1	648497	A	G	0.2946	0.0465	0.0029	265.0341	1.21E-059	1.01E-008	373	0.2158	131	0.5191	0.1703
snp373	1	651344	A	T	0.0536	-0.0017	0.0063	0.0700	0.7913	0.9258	373	0.0697	131	0.0076	0.0292
snp374	1	651345	T	A	0.0585	-0.0006	0.0061	0.0098	0.9212	0.9722	373	0.0737	131	0.0153	0.0239
snp375	1	651353	A	G	0.0685	-0.0231	0.0056	17.0183	3.70E-005	0.1466	373	0.0871	131	0.0153	0.0312
snp376	1	651362	T	G	0.0635	-0.0329	0.0058	32.3643	1.28E-008	0.0453	373	0.0818	131	0.0115	0.0320
snp377	1	651443	A	G	0.0962	0.0011	0.0050	0.0444	0.8331	0.9409	373	0.1126	131	0.0496	0.0175
snp378	1	651444	A	T	0.1101	0.0091	0.0048	3.5859	0.0583	0.5051	373	0.0979	131	0.1450	0.0087
snp379	1	651449	G	T	0.0556	0.0017	0.0063	0.0682	0.7940	0.9268	373	0.0684	131	0.0191	0.0178
snp380	1	651452	A	G	0.0655	0.0286	0.0058	24.7389	6.56E-007	0.0801	373	0.0442	131	0.1260	0.0420
snp381	1	651457	A	G	0.0556	0.0087	0.0063	1.8796	0.1704	0.6295	373	0.0563	131	0.0534	6.02E-005
snp382	1	662659	C	T	0.3343	-0.0101	0.0037	7.3630	0.0067	0.3396	373	0.3499	131	0.2901	0.0062
snp383	1	662660	A	C	0.2421	-0.0082	0.0037	4.9129	0.0267	0.4354	373	0.2440	131	0.2366	0.0001
snp384	1	662661	G	A	0.1349	-0.0324	0.0041	62.3250	2.89E-015	0.0055	373	0.1716	131	0.0305	0.0656
snp385	1	667294	T	G	0.2530	0.0095	0.0038	6.1650	0.0130	0.3822	373	0.2641	131	0.2214	0.0037
snp386	1	667301	A	T	0.0804	-0.0091	0.0054	2.8313	0.0924	0.5537	373	0.0979	131	0.0305	0.0236
snp387	1	667305	A	G	0.0863	-0.0099	0.0052	3.6409	0.0564	0.5019	373	0.1046	131	0.0344	0.0240
snp388	1	667307	A	G	0.0655	0.0020	0.0059	0.1140	0.7356	0.9054	373	0.0657	131	0.0649	4.01E-006
snp389	1	671029	T	C	0.2272	-0.0046	0.0040	1.3526	0.2448	0.6823	373	0.2225	131	0.2405	0.0007
snp390	1	671031	C	T	0.0536	-0.0155	0.0064	5.8999	0.0151	0.3927	373	0.0617	131	0.0305	0.0074
snp391	1	671032	G	C	0.0794	0.0004	0.0054	0.0057	0.9399	0.9788	373	0.0979	131	0.0267	0.0266
snp392	1	671035	T	A	0.1339	0.0096	0.0045	4.6527	0.0310	0.4478	373	0.1354	131	0.1298	0.0001
snp393	1	671050	T	C	0.1091	0.0082	0.0048	2.8861	0.0893	0.5499	373	0.1139	131	0.0954	0.0014
snp394	1	671052	T	C	0.3492	-0.0136	0.0041	10.8861	0.0010	0.2456	373	0.3619	131	0.3130	0.0041
snp395	1	671082	G	A	0.0714	-0.0108	0.0056	3.7626	0.0524	0.4948	373	0.0657	131	0.0878	0.0028
snp396	1	671083	T	A	0.0754	-0.0105	0.0055	3.6993	0.0544	0.4985	373	0.0697	131	0.0916	0.0026
snp397	1	671166	A	C	0.3204	-0.0178	0.0039	20.9600	4.69E-006	0.1071	373	0.3673	131	0.1870	0.0574
snp398	1	671180	G	C	0.0933	-0.0443	0.0047	88.6232	4.25E-021	0.0009	373	0.1072	131	0.0534	0.0132
snp399	1	671182	G	A	0.3244	-0.0189	0.0039	23.5089	1.24E-006	0.0879	373	0.3713	131	0.1908	0.0572
snp400	1	671183	G	T	0.0952	-0.0457	0.0046	97.1002	5.87E-023	0.0005	373	0.1099	131	0.0534	0.0142
snp401	1	675870	C	T	0.2688	-0.0252	0.0037	46.3477	9.90E-012	0.0166	373	0.3351	131	0.0802	0.1272
snp402	1	675878	G	C	0.0893	0.0247	0.0050	24.4646	7.57E-007	0.0817	373	0.0764	131	0.1260	0.0116
snp403	1	675889	G	T	0.3056	0.0030	0.0036	0.7058	0.4008	0.7675	373	0.2440	131	0.4809	0.1018
snp404	1	675890	G	T	0.3502	0.0039	0.0037	1.1268	0.2885	0.7087	373	0.2936	131	0.5115	0.0803
snp405	1	675898	G	A	0.2629	-0.0217	0.0037	33.5823	6.83E-009	0.0414	373	0.3257	131	0.0840	0.1160
snp406	1	675917	C	G	0.1498	-0.0028	0.0043	0.4277	0.5131	0.8180	373	0.1635	131	0.1107	0.0084
snp407	1	675975	A	G	0.2024	-0.0047	0.0038	1.5393	0.2147	0.6624	373	0.2654	131	0.0229	0.1402
snp408	1	676001	T	G	0.3571	0.0167	0.0038	19.6314	9.39E-006	0.1189	373	0.3646	131	0.3359	0.0014
snp409	1	678324	A	G	0.2966	0.0293	0.0030	92.6047	5.69E-022	0.0007	373	0.2614	131	0.3969	0.0339
snp410	1	678351	A	T	0.1399	0.0105	0.0042	6.1948	0.0128	0.3811	373	0.1434	131	0.1298	0.0006
snp411	1	680735	G	T	0.0774	-0.0111	0.0053	4.3635	0.0367	0.4623	373	0.1019	131	0.0076	0.0479
snp412	1	682929	T	C	0.0645	-0.0037	0.0057	0.4263	0.5138	0.8183	373	0.0858	131	0.0038	0.0429
snp413	1	684403	T	C	0.1607	0.0028	0.0042	0.4334	0.5103	0.8168	373	0.1676	131	0.1412	0.0020
snp414	1	684407	T	C	0.1736	0.0012	0.0041	0.0786	0.7791	0.9214	373	0.1823	131	0.1489	0.0030
snp415	1	684411	C	A	0.4206	0.0110	0.0045	5.9497	0.0147	0.3907	373	0.3901	131	0.5076	0.0218
snp416	1	684414	G	A	0.1349	0.0036	0.0045	0.6394	0.4239	0.7784	373	0.1247	131	0.1641	0.0051
snp417	1	684424	C	T	0.0942	0.0258	0.0050	27.1914	1.84E-007	0.0665	373	0.0563	131	0.2023	0.0961
snp418	1	689994	A	G	0.0754	0.0211	0.0053	15.7759	7.13E-005	0.1622	373	0.0684	131	0.0954	0.0040
snp419	1	690028	A	G	0.1081	0.0246	0.0044	30.7831	2.89E-008	0.0509	373	0.0912	131	0.1565	0.0170
snp420	1	692308	C	T	0.4028	0.0083	0.0044	3.5580	0.0593	0.5068	373	0.3633	131	0.5153	0.0369
snp421	1	692312	A	G	0.3333	-0.0279	0.0039	50.8345	1.00E-012	0.0121	373	0.3686	131	0.2328	0.0319
snp422	1	692318	A	G	0.1002	-0.0022	0.0049	0.1948	0.6589	0.8766	373	0.1166	131	0.0534	0.0170
snp423	1	692319	C	T	0.3403	0.0021	0.0041	0.2552	0.6135	0.8589	373	0.3445	131	0.3282	0.0005
snp424	1	692790	T	G	0.1964	0.0038	0.0034	1.2447	0.2646	0.6946	373	0.2332	131	0.0916	0.0489
snp425	1	692791	T	A	0.2014	0.0030	0.0034	0.7779	0.3778	0.7563	373	0.2399	131	0.0916	0.0526
snp426	1	692850	C	T	0.1290	-0.0667	0.0034	377.6094	3.64E-084	8.00E-012	373	0.1609	131	0.0382	0.0516
snp427	1	692939	A	G	0.3512	-0.0153	0.0023	43.1937	4.96E-011	0.0207	373	0.3029	131	0.4885	0.0582
snp428	1	692968	G	A	0.3512	-0.0153	0.0023	43.1937	4.96E-011	0.0207	373	0.3029	131	0.4885	0.0582
snp429	1	696842	C	T	0.3948	-0.0082	0.0032	6.5885	0.0103	0.3664	373	0.3941	131	0.3969	1.30E-005
snp430	1	696843	A	G	0.3631	-0.0065	0.0031	4.2180	0.0400	0.4698	373	0.3525	131	0.3931	0.0027
snp431	1	697018	C	T	0.1121	0.0015	0.0048	0.0940	0.7591	0.9141	373	0.1273	131	0.0687	0.0133
snp432	1	697039	C	T	0.3740	0.0006	0.0045	0.0161	0.8992	0.9644	373	0.3432	131	0.4618	0.0231
snp433	1	697042	C	T	0.0645	0.0131	0.0059	4.9175	0.0266	0.4352	373	0.0670	131	0.0573	0.0006
snp434	1	697043	G	A	0.2004	-0.0126	0.0040	9.9033	0.0016	0.2681	373	0.1810	131	0.2557	0.0134
snp435	1	697051	A	C	0.0575	0.0031	0.0062	0.2418	0.6229	0.8626	373	0.0617	131	0.0458	0.0018
snp436	1	705255	A	C	0.4643	0.0155	0.0046	11.2490	0.0008	0.2379	373	0.4290	131	0.5649	0.0286
snp437	1	705276	T	C	0.3591	-0.0030	0.0039	0.5792	0.4466	0.7888	373	0.3727	131	0.3206	0.0045
snp438	1	705283	C	T	0.1190	-0.0143	0.0046	9.6186	0.0019	0.2751	373	0.1153	131	0.1298	0.0008
snp439	1	713697	G	A	0.3938	-0.0353	0.0022	262.8472	3.64E-059	1.16E-008	373	0.4517	131	0.2290	0.0799
snp440	1	735764	C	T	0.2103	-0.0237	0.0038	39.6886	2.98E-010	0.0266	373	0.2212	131	0.1794	0.0040
snp441	1	735805	A	G	0.3125	-0.0249	0.0031	66.2289	3.59E-016	0.0042	373	0.3566	131	0.1870	0.0515
snp442	1	735860	A	G	0.3145	-0.0244	0.0031	64.0923	1.06E-015	0.0048	373	0.3592	131	0.1870	0.0529
snp443	1	741272	C	T	0.3462	-0.0044	0.0040	1.2311	0.2672	0.6962	373	0.3338	131	0.3817	0.0039
snp444	1	741283	T	C	0.3393	-0.0066	0.0040	2.7675	0.0962	0.5582	373	0.3298	131	0.3664	0.0023
snp445	1	748855	C	T	0.1409	0.0566	0.0028	396.9428	2.25E-088	2.36E-012	373	0.0214	131	0.4809	0.6711
snp446	1	748860	T	C	0.3165	0.0438	0.0018	609.0229	1.61E-134	3.38E-018	373	0.1434	131	0.8092	0.7882
snp447	1	748866	A	G	0.1855	0.0496	0.0022	492.3134	3.95E-109	5.77E-015	373	0.0335	131	0.6183	0.8708
snp448	1	748880	T	C	0.4613	0.0420	0.0019	490.5854	9.38E-109	6.44E-015	373	0.3284	131	0.8397	0.4047
snp449	1	748902	C	G	0.4256	0.0426	0.0018	543.5894	2.76E-120	2.06E-016	373	0.2842	131	0.8282	0.4658
snp450	1	752609	C	T	0.0694	-0.0045	0.0057	0.6386	0.4242	0.7785	373	0.0925	131	0.0038	0.0468
snp451	1	752622	A	G	0.0605	-0.0047	0.0061	0.5839	0.4448	0.7880	373	0.0791	131	0.0076	0.0346
snp452	1	752672	T	C	0.0605	-0.0045	0.0061	0.5566	0.4556	0.7929	373	0.0791	131	0.0076	0.0346
snp453	1	771160	C	A	0.3284	-0.0070	0.0039	3.2850	0.0699	0.5236	373	0.3378	131	0.3015	0.0023
snp454	1	771174	G	T	0.3264	-0.0074	0.0039	3.7023	0.0543	0.4983	373	0.3365	131	0.2977	0.0026
snp455	1	790569	G	A	0.2431	-0.0062	0.0033	3.5756	0.0586	0.5058	373	0.3204	131	0.0229	0.1850
snp456	1	792553	A	G	0.1518	-0.0521	0.0033	257.0863	6.55E-058	1.67E-008	373	0.1796	131	0.0725	0.0343
snp457	1	792630	C	T	0.0992	-0.0686	0.0039	303.6468	4.67E-068	8.66E-010	373	0.1314	131	0.0076	0.0659
snp458	1	792688	T	C	0.2341	-0.0058	0.0034	2.8751	0.0900	0.5507	373	0.3083	131	0.0229	0.1748
snp459	1	792853	G	A	0.2569	0.0041	0.0039	1.1120	0.2916	0.7106	373	0.2038	131	0.4084	0.0844
snp460	1	793028	A	G	0.1151	-0.0044	0.0044	1.0049	0.3161	0.7242	373	0.1528	131	0.0076	0.0796
snp461	1	797843	A	G	0.0585	0.0505	0.0058	76.7852	1.70E-018	0.0020	373	0.0241	131	0.1565	0.1223
snp462	1	809983	C	T	0.1319	0.0465	0.0040	134.7750	3.28E-031	4.40E-005	373	0.0576	131	0.3435	0.2745
snp463	1	817423	A	C	0.1567	-0.0040	0.0036	1.2685	0.2601	0.6918	373	0.2091	131	0.0076	0.1182
snp464	1	817456	A	G	0.1597	-0.0044	0.0036	1.4933	0.2217	0.6672	373	0.2131	131	0.0076	0.1211
snp465	1	817459	C	T	0.1627	-0.0044	0.0035	1.5317	0.2159	0.6632	373	0.2172	131	0.0076	0.1240
snp466	1	822972	C	T	0.3542	0.0063	0.0029	4.7832	0.0287	0.4415	373	0.4075	131	0.2023	0.0708
snp467	1	823071	C	A	0.3105	0.0101	0.0031	10.8035	0.0010	0.2474	373	0.3391	131	0.2290	0.0218
snp468	1	850452	A	T	0.1161	-0.0047	0.0044	1.1183	0.2903	0.7098	373	0.1542	131	0.0076	0.0805
snp469	1	850664	G	A	0.3224	-0.0363	0.0033	122.7480	1.41E-028	9.66E-005	373	0.3847	131	0.1450	0.1012
snp470	1	850673	A	G	0.1538	-0.0416	0.0038	119.7628	6.33E-028	0.0001	373	0.1702	131	0.1069	0.0119
snp471	1	850759	T	C	0.1002	0.0123	0.0047	6.8222	0.0090	0.3580	373	0.1046	131	0.0878	0.0012
snp472	1	856902	G	A	0.1300	0.0178	0.0042	17.9886	2.22E-005	0.1355	373	0.1260	131	0.1412	0.0008
snp473	1	859445	G	C	0.2500	-0.0080	0.0038	4.5210	0.0335	0.4543	373	0.3311	131	0.0191	0.1998
snp474	1	899962	C	T	0.2540	-0.0292	0.0030	94.9147	1.77E-022	0.0006	373	0.2989	131	0.1260	0.0608
snp475	1	899977	G	A	0.2431	-0.0316	0.0030	114.6780	8.23E-027	0.0002	373	0.2962	131	0.0916	0.0876
snp476	1	899989	A	G	0.2083	-0.0374	0.0030	159.4232	1.34E-036	8.85E-006	373	0.2721	131	0.0267	0.1405
snp477	1	899993	G	C	0.2083	-0.0369	0.0029	156.5710	5.63E-036	1.07E-005	373	0.2721	131	0.0267	0.1405
snp478	1	900022	G	A	0.0675	0.0514	0.0053	92.5229	5.93E-022	0.0007	373	0.0255	131	0.1870	0.1596
snp479	1	900532	C	G	0.0923	-0.0047	0.0049	0.9236	0.3365	0.7352	373	0.1220	131	0.0076	0.0601
snp480	1	900535	G	C	0.0724	0.0186	0.0056	11.0785	0.0009	0.2415	373	0.0563	131	0.1183	0.0220
snp481	1	911860	G	A	0.0853	-0.0033	0.0052	0.4112	0.5214	0.8215	373	0.1113	131	0.0115	0.0491
snp482	1	912126	C	T	0.3919	0.0283	0.0029	95.5615	1.28E-022	0.0006	373	0.2855	131	0.6947	0.2702
snp483	1	916708	C	A	0.0863	-0.0050	0.0053	0.8973	0.3435	0.7389	373	0.1166	131	0.00E000	0.0664
snp484	1	918450	C	T	0.2222	-0.0484	0.0027	327.5564	2.89E-073	1.90E-010	373	0.2855	131	0.0420	0.1320
snp485	1	918630	A	G	0.3075	0.0264	0.0031	71.8281	2.10E-017	0.0029	373	0.2306	131	0.5267	0.1584
snp486	1	918645	C	T	0.1200	0.0199	0.0045	19.4180	1.05E-005	0.1210	373	0.1126	131	0.1412	0.0030
snp487	1	919844	A	G	0.0585	-0.0048	0.0061	0.6266	0.4286	0.7806	373	0.0791	131	0.00E000	0.0437
snp488	1	919890	T	C	0.3353	0.0275	0.0029	89.0282	3.47E-021	0.0009	373	0.2346	131	0.6221	0.2593
snp489	1	920116	C	T	0.2183	0.0085	0.0034	6.1722	0.0130	0.3820	373	0.2453	131	0.1412	0.0244
snp490	1	922886	T	C	0.1627	-0.0643	0.0030	452.6341	1.70E-100	7.04E-014	373	0.2158	131	0.0115	0.1180
snp491	1	922903	T	C	0.0774	0.0156	0.0054	8.3834	0.0038	0.3082	373	0.0764	131	0.0802	7.56E-005
snp492	1	932516	C	T	0.3264	0.0082	0.0031	6.7371	0.0094	0.3610	373	0.2815	131	0.4542	0.0522
snp493	1	932549	G	A	0.3274	0.0080	0.0032	6.4408	0.0112	0.3718	373	0.2815	131	0.4580	0.0544
snp494	1	932737	T	C	0.3482	0.0137	0.0030	20.7989	5.10E-006	0.1085	373	0.2989	131	0.4885	0.0610
snp495	1	932761	C	T	0.3125	0.0069	0.0028	6.2878	0.0122	0.3775	373	0.3552	131	0.1908	0.0484
snp496	1	932767	C	T	0.3165	0.0073	0.0027	7.1086	0.0077	0.3481	373	0.3579	131	0.1985	0.0452
snp497	1	932782	A	G	0.3442	0.0141	0.0030	21.8328	2.97E-006	0.1001	373	0.2949	131	0.4847	0.0614
snp498	1	949511	G	A	0.1865	-0.0013	0.0035	0.1298	0.7187	0.8991	373	0.2346	131	0.0496	0.0868
snp499	1	949513	A	T	0.0992	-0.0005	0.0046	0.0097	0.9215	0.9723	373	0.1220	131	0.0344	0.0331
snp500	1	949543	G	T	0.0694	-0.0006	0.0057	0.0115	0.9146	0.9699	373	0.0885	131	0.0153	0.0319
snp501	1	952991	T	A	0.0506	0.0647	0.0059	119.4169	7.54E-028	0.0001	373	0.0107	131	0.1641	0.1885
snp502	1	954172	A	T	0.2292	-0.0050	0.0033	2.3434	0.1258	0.5901	373	0.3043	131	0.0153	0.1819
snp503	1	954223	A	G	0.1161	-0.0027	0.0043	0.3847	0.5351	0.8272	373	0.1528	131	0.0115	0.0749
snp504	1	954224	T	C	0.2212	-0.0046	0.0033	1.9863	0.1587	0.6199	373	0.2936	131	0.0153	0.1729
snp505	1	958564	G	T	0.1855	0.0392	0.0037	112.7207	2.21E-026	0.0002	373	0.1247	131	0.3588	0.1396
snp506	1	958571	C	T	0.3611	-0.0297	0.0041	53.6505	2.39E-013	0.0099	373	0.4075	131	0.2290	0.0531
snp507	1	965201	T	C	0.1310	-0.0694	0.0029	561.0528	4.38E-124	6.88E-017	373	0.1756	131	0.0038	0.0998
snp508	1	965583	G	A	0.4117	0.0140	0.0046	9.2939	0.0023	0.2833	373	0.3807	131	0.5000	0.0226
snp509	1	967342	G	C	0.0942	0.0132	0.0049	7.2053	0.0073	0.3448	373	0.0979	131	0.0840	0.0009
snp510	1	967358	C	T	0.1280	-0.0729	0.0031	544.0280	2.21E-120	2.00E-016	373	0.1702	131	0.0076	0.0912
snp511	1	975461	G	A	0.0704	-0.0038	0.0056	0.4544	0.5003	0.8125	373	0.0925	131	0.0076	0.0423
snp512	1	975468	T	A	0.0913	0.0396	0.0048	69.1765	8.04E-017	0.0034	373	0.0550	131	0.1947	0.0905
snp513	1	977489	A	G	0.0546	-0.0040	0.0062	0.4136	0.5202	0.8210	373	0.0724	131	0.0038	0.0351
snp514	1	989508	A	G	0.0645	-0.0043	0.0058	0.5531	0.4571	0.7935	373	0.0871	131	0.00E000	0.0484
snp515	1	989601	T	C	0.3115	0.0074	0.0029	6.5457	0.0105	0.3679	373	0.3592	131	0.1756	0.0605
snp516	1	989670	T	G	0.2063	0.0061	0.0033	3.3426	0.0675	0.5200	373	0.2386	131	0.1145	0.0362
snp517	1	990261	C	T	0.0595	-0.0037	0.0060	0.3681	0.5440	0.8309	373	0.0777	131	0.0076	0.0338
snp518	1	1006043	C	T	0.1270	0.0185	0.0043	18.8614	1.41E-005	0.1264	373	0.1166	131	0.1565	0.0055
snp519	1	1006150	A	T	0.1002	0.0354	0.0046	58.0425	2.58E-014	0.0073	373	0.0684	131	0.1908	0.0640
snp520	1	1006155	T	C	0.3452	-0.0348	0.0030	137.2611	9.38E-032	3.74E-005	373	0.4142	131	0.1489	0.1198
snp521	1	1006188	T	G	0.3780	-0.0241	0.0033	53.1156	3.14E-013	0.0103	373	0.4155	131	0.2710	0.0342
snp522	1	1006373	T	A	0.3056	-0.0293	0.0033	79.5914	4.11E-019	0.0017	373	0.3606	131	0.1489	0.0813
snp523	1	1006388	A	G	0.3403	0.0198	0.0029	48.0508	4.15E-012	0.0147	373	0.2306	131	0.6527	0.3054
snp524	1	1006436	C	T	0.2054	-0.0047	0.0034	1.9255	0.1652	0.6253	373	0.2735	131	0.0115	0.1618
snp525	1	1006500	C	A	0.2391	-0.0542	0.0029	340.2873	4.88E-076	8.48E-011	373	0.3110	131	0.0344	0.1618
snp526	1	1025959	G	A	0.2589	-0.0261	0.0031	69.4595	6.97E-017	0.0034	373	0.3458	131	0.0115	0.2242
snp527	1	1033129	T	C	0.3889	0.0040	0.0026	2.3423	0.1259	0.5902	373	0.4584	131	0.1908	0.1159
snp528	1	1033181	A	G	0.4792	0.0032	0.0024	1.7725	0.1831	0.6394	373	0.5643	131	0.2366	0.1655
snp529	1	1033198	T	C	0.4048	0.0037	0.0025	2.0691	0.1503	0.6127	373	0.4772	131	0.1985	0.1241
snp530	1	1033278	G	A	0.0774	-0.0054	0.0053	1.0533	0.3047	0.7180	373	0.1032	131	0.0038	0.0532
snp531	1	1034220	T	G	0.2163	-0.0033	0.0036	0.8414	0.3590	0.7468	373	0.2788	131	0.0382	0.1315
snp532	1	1034371	C	T	0.1300	-0.0046	0.0044	1.0974	0.2948	0.7124	373	0.1716	131	0.0115	0.0872
snp533	1	1034471	A	G	0.4276	-0.0155	0.0025	38.7022	4.94E-010	0.0286	373	0.3861	131	0.5458	0.0401
snp534	1	1034472	A	G	0.1498	0.0038	0.0039	0.9618	0.3267	0.7300	373	0.1756	131	0.0763	0.0298
snp535	1	1034495	C	T	0.1845	-0.0569	0.0032	325.2731	9.09E-073	2.20E-010	373	0.2399	131	0.0267	0.1162
snp536	1	1044418	T	C	0.2163	-0.0277	0.0038	54.3781	1.65E-013	0.0095	373	0.2601	131	0.0916	0.0644
snp537	1	1060915	C	T	0.1349	0.0333	0.0040	69.1942	7.97E-017	0.0034	373	0.0979	131	0.2405	0.0670
snp538	1	1060927	G	A	0.3542	-0.0180	0.0036	24.4935	7.46E-007	0.0816	373	0.3566	131	0.3473	0.0001
snp539	1	1061125	C	T	0.3274	-0.0060	0.0036	2.7545	0.0970	0.5592	373	0.3405	131	0.2901	0.0044
snp540	1	1064422	C	T	0.1250	-0.0049	0.0041	1.3865	0.2390	0.6786	373	0.1662	131	0.0076	0.0885
snp541	1	1064512	T	C	0.2619	-0.0030	0.0030	1.0092	0.3151	0.7237	373	0.3445	131	0.0267	0.2010
snp542	1	1067085	T	A	0.1052	-0.0046	0.0045	1.0194	0.3127	0.7224	373	0.1394	131	0.0076	0.0710
snp543	1	1067154	C	A	0.0655	0.0107	0.0058	3.4314	0.0640	0.5145	373	0.0697	131	0.0534	0.0017
snp544	1	1067168	A	G	0.1181	-0.0049	0.0043	1.3099	0.2524	0.6871	373	0.1542	131	0.0153	0.0713
snp545	1	1067183	T	C	0.3363	-0.0143	0.0036	15.7919	7.07E-005	0.1620	373	0.3713	131	0.2366	0.0313
snp546	1	1070826	A	C	0.1438	0.0084	0.0043	3.7901	0.0516	0.4933	373	0.1635	131	0.0878	0.0179
snp547	1	1070994	G	A	0.1181	-8.06E-005	0.0045	3.23E-004	0.9857	0.9950	373	0.1461	131	0.0382	0.0431
snp548	1	1071021	T	A	0.1399	-0.0622	0.0029	458.3867	9.53E-102	4.88E-014	373	0.1823	131	0.0191	0.0852
snp549	1	1071029	A	G	0.1409	0.0650	0.0023	782.6830	2.77E-172	6.38E-023	373	0.00E000	131	0.5420	0.9338
snp550	1	1071032	T	C	0.1052	6.77E-006	0.0047	2.11E-006	0.9988	0.9996	373	0.1314	131	0.0305	0.0416
snp551	1	1082439	G	T	0.0605	-0.0102	0.0061	2.7890	0.0949	0.5567	373	0.0509	131	0.0878	0.0092
snp552	1	1084280	G	A	0.0724	-0.0048	0.0056	0.7445	0.3882	0.7614	373	0.0952	131	0.0076	0.0439
snp553	1	1100836	G	A	0.3849	-0.0077	0.0046	2.8745	0.0900	0.5507	373	0.3767	131	0.4084	0.0016
snp554	1	1100863	C	T	0.4970	0.0074	0.0039	3.6337	0.0566	0.5023	373	0.4826	131	0.5382	0.0048
snp555	1	1100864	G	C	0.4980	-0.0072	0.0038	3.5278	0.0603	0.5086	373	0.5121	131	0.4580	0.0045
snp556	1	1100865	G	A	0.4990	0.0069	0.0039	3.2348	0.0721	0.5268	373	0.4853	131	0.5382	0.0043
snp557	1	1100897	C	A	0.0675	-0.0066	0.0058	1.2925	0.2556	0.6891	373	0.0550	131	0.1031	0.0141
snp558	1	1100908	C	G	0.1131	0.0003	0.0048	0.0034	0.9534	0.9836	373	0.0925	131	0.1718	0.0241
snp559	1	1100910	C	T	0.0685	-0.0065	0.0058	1.2668	0.2604	0.6920	373	0.0563	131	0.1031	0.0132
snp560	1	1100916	G	A	0.1141	0.0011	0.0047	0.0549	0.8147	0.9343	373	0.0925	131	0.1756	0.0263
snp561	1	1104817	C	T	0.2877	0.0146	0.0032	21.1184	4.32E-006	0.1058	373	0.2989	131	0.2557	0.0035
snp562	1	1104866	G	T	0.1875	-0.0010	0.0034	0.0878	0.7670	0.9170	373	0.2359	131	0.0496	0.0877
snp563	1	1110312	A	G	0.1002	-0.0032	0.0047	0.4642	0.4957	0.8105	373	0.1314	131	0.0115	0.0614
snp564	1	1116926	T	C	0.1071	0.0019	0.0040	0.2204	0.6387	0.8688	373	0.1287	131	0.0458	0.0276
snp565	1	1116927	G	A	0.1071	0.0019	0.0040	0.2204	0.6387	0.8688	373	0.1287	131	0.0458	0.0276
snp566	1	1116958	T	C	0.1071	0.0019	0.0040	0.2204	0.6387	0.8688	373	0.1287	131	0.0458	0.0276
snp567	1	1116959	C	T	0.1071	0.0019	0.0040	0.2204	0.6387	0.8688	373	0.1287	131	0.0458	0.0276
snp568	1	1116975	G	A	0.4990	-0.0246	0.0031	64.8305	7.30E-016	0.0046	373	0.5603	131	0.3244	0.0856
snp569	1	1117072	G	A	0.3482	0.0281	0.0027	110.9587	5.37E-026	0.0002	373	0.2185	131	0.7176	0.4222
snp570	1	1117117	A	C	0.1855	0.0075	0.0034	4.7905	0.0286	0.4411	373	0.2064	131	0.1260	0.0165
snp571	1	1117122	T	A	0.1905	0.0071	0.0034	4.5198	0.0335	0.4544	373	0.2131	131	0.1260	0.0190
snp572	1	1122338	A	G	0.1429	-0.0519	0.0032	259.8910	1.60E-058	1.40E-008	373	0.1729	131	0.0573	0.0420
snp573	1	1122361	T	A	0.1409	-0.0518	0.0033	243.8602	5.01E-055	3.89E-008	373	0.1689	131	0.0611	0.0370
snp574	1	1122384	A	G	0.1706	-0.0049	0.0037	1.7821	0.1819	0.6385	373	0.2279	131	0.0076	0.1319
snp575	1	1122390	C	G	0.3740	0.0132	0.0028	21.6857	3.21E-006	0.1012	373	0.4102	131	0.2710	0.0318
snp576	1	1122432	T	C	0.0595	0.0113	0.0061	3.3827	0.0659	0.5175	373	0.0643	131	0.0458	0.0024
snp577	1	1130940	G	A	0.0665	0.0616	0.0052	142.2293	7.69E-033	2.70E-005	373	0.0134	131	0.2176	0.2584
snp578	1	1148049	A	T	0.0605	0.0648	0.0052	153.1110	3.21E-035	1.33E-005	373	0.0080	131	0.2099	0.2758
snp579	1	1148059	A	G	0.2024	-0.0069	0.0035	3.9309	0.0474	0.4853	373	0.2681	131	0.0153	0.1523
snp580	1	1148068	A	G	0.2014	-0.0069	0.0035	3.8977	0.0484	0.4872	373	0.2668	131	0.0153	0.1513
snp581	1	1160969	A	G	0.1736	-0.0326	0.0035	86.2443	1.42E-020	0.0011	373	0.1716	131	0.1794	0.0002
snp582	1	1160999	A	G	0.0813	-0.0027	0.0053	0.2525	0.6153	0.8596	373	0.0590	131	0.1450	0.0381
snp583	1	1161082	G	A	0.1726	-0.0302	0.0036	69.8771	5.64E-017	0.0033	373	0.1662	131	0.1908	0.0016
snp584	1	1161106	G	C	0.1220	0.0628	0.0032	391.7864	2.99E-087	3.27E-012	373	0.0107	131	0.4389	0.6585
snp585	1	1161111	T	C	0.1171	-0.0044	0.0044	1.0152	0.3137	0.7229	373	0.1528	131	0.0153	0.0704
snp586	1	1161126	A	C	0.3899	0.0120	0.0028	18.2771	1.91E-005	0.1324	373	0.2802	131	0.7023	0.2882
snp587	1	1166467	C	T	0.2262	0.0077	0.0039	3.8957	0.0484	0.4873	373	0.2319	131	0.2099	0.0011
snp588	1	1169139	A	G	0.1696	-0.0299	0.0039	59.5727	1.18E-014	0.0066	373	0.2118	131	0.0496	0.0718
snp589	1	1169340	A	G	0.2143	-0.0057	0.0034	2.7625	0.0965	0.5586	373	0.2802	131	0.0267	0.1468
snp590	1	1175307	G	T	0.1121	-0.0661	0.0037	311.2425	1.04E-069	5.35E-010	373	0.1448	131	0.0191	0.0611
snp591	1	1175470	C	T	0.3452	0.0048	0.0037	1.6597	0.1976	0.6503	373	0.3003	131	0.4733	0.0509
snp592	1	1178845	T	G	0.1478	0.0567	0.0032	319.2640	1.85E-071	3.21E-010	373	0.0469	131	0.4351	0.4603
snp593	1	1186692	G	A	0.0635	-0.0448	0.0056	63.5038	1.55E-015	0.0050	373	0.0777	131	0.0229	0.0195
snp594	1	1186756	A	G	0.0982	0.0742	0.0037	408.0672	8.53E-091	1.17E-012	373	0.0054	131	0.3626	0.5543
snp595	1	1188693	T	A	0.2639	-0.0249	0.0030	67.5005	1.88E-016	0.0038	373	0.2574	131	0.2824	0.0012
snp596	1	1188775	A	G	0.2718	-0.0219	0.0032	47.6910	4.99E-012	0.0151	373	0.2761	131	0.2595	0.0005
snp597	1	1188776	C	T	0.2708	-0.0215	0.0032	45.8065	1.31E-011	0.0172	373	0.2748	131	0.2595	0.0005
snp598	1	1188778	C	T	0.2688	-0.0210	0.0032	43.0217	5.41E-011	0.0210	373	0.2721	131	0.2595	0.0003
snp599	1	1188795	T	G	0.2698	-0.0227	0.0032	51.5437	7.00E-013	0.0115	373	0.2761	131	0.2519	0.0011
snp600	1	1189111	C	T	0.2788	0.0054	0.0038	1.9826	0.1591	0.6202	373	0.2185	131	0.4504	0.1029
snp601	1	1189144	C	A	0.1597	0.0015	0.0041	0.1272	0.7214	0.9001	373	0.1930	131	0.0649	0.0471
snp602	1	1192792	T	C	0.1062	0.0643	0.0038	289.0117	7.22E-065	2.19E-009	373	0.0188	131	0.3550	0.4583
snp603	1	1192802	A	T	0.0754	0.0035	0.0054	0.4247	0.5146	0.8186	373	0.0871	131	0.0420	0.0112
snp604	1	1192825	T	C	0.1419	-0.0231	0.0042	30.9507	2.65E-008	0.0502	373	0.1622	131	0.0840	0.0193
snp605	1	1202708	T	C	0.2867	0.0036	0.0030	1.5085	0.2194	0.6656	373	0.3391	131	0.1374	0.0766
snp606	1	1202767	C	T	0.0982	0.0677	0.0040	287.8861	1.27E-064	2.36E-009	373	0.0188	131	0.3244	0.4058
snp607	1	1202908	G	T	0.4266	-0.0307	0.0024	160.7917	6.74E-037	8.10E-006	373	0.4638	131	0.3206	0.0323
snp608	1	1203169	G	A	0.1994	0.0306	0.0032	94.1752	2.57E-022	0.0006	373	0.1461	131	0.3511	0.1013
snp609	1	1203190	T	C	0.4891	-0.0288	0.0025	133.0560	7.80E-031	4.92E-005	373	0.5147	131	0.4160	0.0150
snp610	1	1203215	C	T	0.1984	0.0310	0.0031	97.1532	5.71E-023	0.0005	373	0.1434	131	0.3550	0.1082
snp611	1	1204951	T	A	0.4246	-0.0287	0.0024	138.4616	5.13E-032	3.46E-005	373	0.4477	131	0.3588	0.0125
snp612	1	1210509	G	C	0.1002	0.0755	0.0035	469.7761	3.17E-104	2.40E-014	373	0.0027	131	0.3779	0.6007
snp613	1	1210598	C	A	0.0645	-0.0032	0.0057	0.3134	0.5756	0.8438	373	0.0858	131	0.0038	0.0429
snp614	1	1210614	T	C	0.0685	0.0075	0.0056	1.8167	0.1777	0.6353	373	0.0737	131	0.0534	0.0025
snp615	1	1210661	G	A	0.0823	-0.0029	0.0050	0.3461	0.5563	0.8360	373	0.1099	131	0.0038	0.0573
snp616	1	1212732	C	T	0.1042	0.0019	0.0043	0.1859	0.6664	0.8794	373	0.1260	131	0.0420	0.0291
snp617	1	1212749	T	C	0.1052	0.0024	0.0043	0.3164	0.5738	0.8431	373	0.1260	131	0.0458	0.0263
snp618	1	1212886	T	C	0.0575	-0.0026	0.0060	0.1858	0.6664	0.8794	373	0.0764	131	0.0038	0.0374
snp619	1	1216208	C	T	0.1071	-0.0050	0.0046	1.1700	0.2794	0.7035	373	0.1434	131	0.0038	0.0784
snp620	1	1216224	A	C	0.0962	-0.0048	0.0048	1.0009	0.3171	0.7248	373	0.1273	131	0.0076	0.0634
snp621	1	1218154	C	G	0.2024	0.0310	0.0034	85.2297	2.37E-020	0.0012	373	0.1649	131	0.3092	0.0496
snp622	1	1218261	A	T	0.1429	-0.0045	0.0040	1.2875	0.2565	0.6897	373	0.1877	131	0.0153	0.0934
snp623	1	1219188	A	G	0.3661	0.0171	0.0028	37.4573	9.34E-010	0.0313	373	0.3794	131	0.3282	0.0043
snp624	1	1221406	C	T	0.3105	0.0309	0.0031	101.8955	5.21E-024	0.0004	373	0.2828	131	0.3893	0.0204
snp625	1	1221417	A	G	0.0506	0.0195	0.0065	8.8594	0.0029	0.2949	373	0.0429	131	0.0725	0.0070
snp626	1	1221424	A	G	0.2976	0.0292	0.0031	88.4077	4.74E-021	0.0009	373	0.2735	131	0.3664	0.0159
snp627	1	1223168	C	A	0.1478	0.0048	0.0039	1.4952	0.2214	0.6670	373	0.1635	131	0.1031	0.0112
snp628	1	1223174	A	G	0.1458	0.0049	0.0039	1.5685	0.2104	0.6594	373	0.1609	131	0.1031	0.0103
snp629	1	1223206	T	C	0.1379	0.0395	0.0039	104.5022	1.40E-024	0.0003	373	0.0831	131	0.2939	0.1438
snp630	1	1223306	T	C	0.1448	0.0022	0.0041	0.2872	0.5920	0.8504	373	0.1716	131	0.0687	0.0329
snp631	1	1223339	C	T	0.1498	0.0044	0.0041	1.1488	0.2838	0.7060	373	0.1716	131	0.0878	0.0212
snp632	1	1232907	C	T	0.4603	-0.0230	0.0025	84.3325	3.73E-020	0.0012	373	0.4611	131	0.4580	1.50E-005
snp633	1	1232922	T	C	0.3581	0.0296	0.0028	110.3832	7.18E-026	0.0002	373	0.3231	131	0.4580	0.0305
snp634	1	1233032	A	G	0.3413	0.0257	0.0028	84.0701	4.26E-020	0.0013	373	0.3137	131	0.4198	0.0193
snp635	1	1233127	A	G	0.1091	-0.0032	0.0040	0.6360	0.4252	0.7790	373	0.1434	131	0.0115	0.0689
snp636	1	1233149	A	C	0.1062	-0.0032	0.0041	0.6187	0.4315	0.7819	373	0.1394	131	0.0115	0.0664
snp637	1	1233162	G	A	0.1052	-0.0033	0.0041	0.6186	0.4316	0.7819	373	0.1381	131	0.0115	0.0655
snp638	1	1233183	G	A	0.1071	-0.0033	0.0041	0.6552	0.4183	0.7758	373	0.1408	131	0.0115	0.0672
snp639	1	1233221	G	A	0.1101	-0.0033	0.0046	0.5024	0.4784	0.8030	373	0.1448	131	0.0115	0.0698
snp640	1	1236313	T	C	0.1756	0.0045	0.0038	1.4142	0.2344	0.6756	373	0.2078	131	0.0840	0.0407
snp641	1	1236356	T	C	0.2202	0.0043	0.0032	1.7298	0.1884	0.6435	373	0.2601	131	0.1069	0.0526
snp642	1	1236357	G	A	0.2192	0.0043	0.0032	1.7434	0.1867	0.6422	373	0.2587	131	0.1069	0.0518
snp643	1	1236373	C	T	0.3115	0.0041	0.0029	1.9712	0.1603	0.6212	373	0.3713	131	0.1412	0.0950
snp644	1	1236530	T	A	0.2619	0.0332	0.0031	113.7144	1.34E-026	0.0002	373	0.2172	131	0.3893	0.0590
snp645	1	1236543	C	T	0.1756	0.0039	0.0037	1.1405	0.2855	0.7070	373	0.2105	131	0.0763	0.0478
snp646	1	1236544	A	G	0.4554	-0.0292	0.0023	154.7109	1.44E-035	1.20E-005	373	0.4826	131	0.3779	0.0170
snp647	1	1236575	T	C	0.2421	0.0359	0.0032	127.8941	1.05E-029	6.89E-005	373	0.1877	131	0.3969	0.0918
snp648	1	1241093	T	C	0.0595	-0.0020	0.0060	0.1109	0.7391	0.9067	373	0.0737	131	0.0191	0.0205
snp649	1	1241148	C	T	0.0685	-0.0044	0.0058	0.5669	0.4515	0.7910	373	0.0925	131	0.00E000	0.0516
snp650	1	1248741	A	G	0.4454	-0.0299	0.0025	148.5208	3.24E-034	1.80E-005	373	0.4745	131	0.3626	0.0195
snp651	1	1261114	C	G	0.2510	-0.0290	0.0031	88.2021	5.26E-021	0.0009	373	0.3231	131	0.0458	0.1573
snp652	1	1261124	G	A	0.2827	-0.0289	0.0029	98.1353	3.48E-023	0.0005	373	0.3660	131	0.0458	0.1944
snp653	1	1261142	G	T	0.0893	-0.0053	0.0049	1.1428	0.2851	0.7068	373	0.1193	131	0.0038	0.0631
snp654	1	1261301	G	A	0.2411	-0.0228	0.0030	57.3096	3.73E-014	0.0077	373	0.3137	131	0.0344	0.1641
snp655	1	1261322	C	T	0.2312	-0.0226	0.0031	54.1943	1.82E-013	0.0096	373	0.3003	131	0.0344	0.1531
snp656	1	1261328	C	T	0.2609	-0.0216	0.0029	54.8763	1.28E-013	0.0091	373	0.3378	131	0.0420	0.1746
snp657	1	1261335	T	C	0.2560	-0.0212	0.0030	51.1461	8.58E-013	0.0118	373	0.3324	131	0.0382	0.1749
snp658	1	1261344	C	T	0.2599	-0.0217	0.0030	53.9708	2.03E-013	0.0097	373	0.3378	131	0.0382	0.1796
snp659	1	1267931	C	A	0.2986	0.0025	0.0037	0.4560	0.4995	0.8122	373	0.2708	131	0.3779	0.0211
snp660	1	1268168	A	G	0.0933	0.0748	0.0036	430.7998	9.61E-096	2.78E-013	373	0.0013	131	0.3550	0.5689
snp661	1	1270285	T	C	0.0893	0.0706	0.0041	293.0935	9.31E-066	1.69E-009	373	0.0080	131	0.3206	0.4622
snp662	1	1270376	T	C	0.4117	0.0267	0.0034	60.6935	6.66E-015	0.0061	373	0.3861	131	0.4847	0.0155
snp663	1	1270409	G	A	0.1349	-0.0561	0.0037	228.0380	1.41E-051	1.07E-007	373	0.1769	131	0.0153	0.0862
snp664	1	1275510	C	T	0.1915	-0.0490	0.0034	210.6116	8.94E-048	3.27E-007	373	0.2386	131	0.0573	0.0817
snp665	1	1279259	A	G	0.1290	0.0634	0.0033	375.6629	9.67E-084	9.04E-012	373	0.0308	131	0.4084	0.4882
snp666	1	1306334	G	T	0.0883	-0.0040	0.0049	0.6567	0.4177	0.7755	373	0.1193	131	0.00E000	0.0680
snp667	1	1306365	G	A	0.2232	-0.0074	0.0039	3.5766	0.0586	0.5057	373	0.1877	131	0.3244	0.0415
snp668	1	1310111	C	T	0.1250	0.0429	0.0039	119.2335	8.27E-028	0.0001	373	0.0670	131	0.2901	0.1750
snp669	1	1310115	A	G	0.1270	0.0423	0.0039	117.1036	2.42E-027	0.0001	373	0.0684	131	0.2939	0.1765
snp670	1	1310462	G	A	0.0972	-0.0044	0.0048	0.8572	0.3545	0.7446	373	0.1287	131	0.0076	0.0642
snp671	1	1318008	G	A	0.0615	-0.0045	0.0059	0.5833	0.4450	0.7881	373	0.0818	131	0.0038	0.0405
snp672	1	1362845	G	T	0.1349	-0.0048	0.0043	1.2864	0.2567	0.6898	373	0.1823	131	0.00E000	0.1096
snp673	1	1362980	A	T	0.2272	0.0351	0.0030	134.0219	4.80E-031	4.62E-005	373	0.1072	131	0.5687	0.4666
snp674	1	1362989	T	C	0.4008	-0.0314	0.0028	126.6023	2.02E-029	7.50E-005	373	0.5295	131	0.0344	0.3927
snp675	1	1364690	A	C	0.1994	-0.0048	0.0035	1.8102	0.1785	0.6359	373	0.2601	131	0.0267	0.1312
snp676	1	1364827	T	C	0.0625	-0.0714	0.0051	195.9829	1.39E-044	8.36E-007	373	0.0845	131	0.00E000	0.0468
snp677	1	1364901	T	C	0.0962	-0.0053	0.0048	1.2039	0.2725	0.6994	373	0.1260	131	0.0115	0.0581
snp678	1	1364928	G	T	0.1032	-0.0043	0.0045	0.8880	0.3460	0.7402	373	0.1394	131	0.00E000	0.0808
snp679	1	1364930	T	C	0.1756	-0.0147	0.0038	15.0723	0.0001	0.1719	373	0.2292	131	0.0229	0.1131
snp680	1	1365049	T	A	0.3929	-0.0238	0.0027	79.6151	4.06E-019	0.0017	373	0.5147	131	0.0458	0.3547
snp681	1	1365061	C	T	0.0863	-0.0050	0.0049	1.0516	0.3051	0.7182	373	0.1126	131	0.0115	0.0499
snp682	1	1365103	T	G	0.3244	-0.0050	0.0026	3.6163	0.0572	0.5033	373	0.4303	131	0.0229	0.2913
snp683	1	1369605	T	C	0.1637	-0.0060	0.0037	2.6081	0.1063	0.5698	373	0.2158	131	0.0153	0.1130
snp684	1	1369610	G	C	0.1161	-0.0035	0.0041	0.7559	0.3846	0.7596	373	0.1542	131	0.0076	0.0805
snp685	1	1369650	G	A	0.0903	-0.0072	0.0050	2.1031	0.1470	0.6098	373	0.1126	131	0.0267	0.0346
snp686	1	1369773	G	A	0.2222	0.0042	0.0034	1.5252	0.2168	0.6638	373	0.2466	131	0.1527	0.0197
snp687	1	1369785	C	T	0.2163	0.0043	0.0034	1.6290	0.2018	0.6533	373	0.2386	131	0.1527	0.0168
snp688	1	1380207	T	C	0.0972	0.0034	0.0046	0.5308	0.4663	0.7977	373	0.1139	131	0.0496	0.0181
snp689	1	1385328	C	A	0.1895	-0.0096	0.0035	7.7623	0.0053	0.3268	373	0.2440	131	0.0344	0.1101
snp690	1	1385460	A	G	0.2688	-0.0254	0.0030	70.8615	3.42E-017	0.0031	373	0.3472	131	0.0458	0.1778
snp691	1	1385507	G	T	0.2123	-0.0061	0.0032	3.6962	0.0545	0.4987	373	0.2721	131	0.0420	0.1218
snp692	1	1385522	G	C	0.1875	-0.0071	0.0035	4.1842	0.0408	0.4716	373	0.2480	131	0.0153	0.1368
snp693	1	1408324	A	T	0.0605	-0.0042	0.0059	0.5061	0.4768	0.8023	373	0.0791	131	0.0076	0.0346
snp694	1	1410075	A	G	0.0605	-0.0103	0.0059	3.0835	0.0791	0.5366	373	0.0804	131	0.0038	0.0397
snp695	1	1410096	T	C	0.4950	0.0301	0.0030	98.1709	3.42E-023	0.0005	373	0.4169	131	0.7176	0.1391
snp696	1	1410156	T	C	0.0605	-0.0078	0.0058	1.8390	0.1751	0.6332	373	0.0777	131	0.0115	0.0297
snp697	1	1410163	T	C	0.2550	-0.0382	0.0034	124.0194	7.41E-029	8.89E-005	373	0.2895	131	0.1565	0.0359
snp698	1	1420655	G	C	0.0625	-0.0086	0.0058	2.2127	0.1369	0.6006	373	0.0818	131	0.0076	0.0361
snp699	1	1422600	G	A	0.1131	-0.0043	0.0045	0.9222	0.3369	0.7354	373	0.1501	131	0.0076	0.0779
snp700	1	1468694	C	T	0.0615	0.0152	0.0059	6.6125	0.0101	0.3655	373	0.0576	131	0.0725	0.0015
snp701	1	1491591	G	A	0.1637	-0.0041	0.0038	1.1803	0.2773	0.7022	373	0.2158	131	0.0153	0.1130
snp702	1	1502813	C	T	0.2153	-0.0175	0.0033	27.3635	1.69E-007	0.0656	373	0.2547	131	0.1031	0.0524
snp703	1	1502816	G	A	0.2163	-0.0178	0.0033	28.6631	8.61E-008	0.0595	373	0.2560	131	0.1031	0.0531
snp704	1	1502863	A	G	0.3948	-0.0313	0.0024	167.7700	2.01E-038	5.16E-006	373	0.4410	131	0.2634	0.0508
snp705	1	1502970	T	C	0.2113	-0.0043	0.0032	1.8196	0.1774	0.6350	373	0.2788	131	0.0191	0.1557
snp706	1	1502993	T	C	0.1567	-0.0227	0.0040	31.3892	2.11E-008	0.0486	373	0.1944	131	0.0496	0.0610
snp707	1	1502995	T	C	0.1478	-0.0541	0.0033	261.2159	8.24E-059	1.29E-008	373	0.1729	131	0.0763	0.0285
snp708	1	1503479	C	T	0.3690	0.0316	0.0025	159.4638	1.31E-036	8.83E-006	373	0.3003	131	0.5649	0.1157
snp709	1	1503486	A	G	0.3710	0.0315	0.0025	158.8542	1.79E-036	9.18E-006	373	0.3016	131	0.5687	0.1176
snp710	1	1503510	A	G	0.1260	-0.0050	0.0042	1.4302	0.2317	0.6739	373	0.1689	131	0.0038	0.0952
snp711	1	1521941	C	A	0.0744	-0.0047	0.0053	0.7791	0.3774	0.7561	373	0.0979	131	0.0076	0.0455
snp712	1	1521984	C	T	0.1012	-0.0657	0.0040	271.5763	4.55E-061	6.65E-009	373	0.1340	131	0.0076	0.0676
snp713	1	1529346	A	G	0.0714	-0.0042	0.0053	0.6345	0.4257	0.7792	373	0.0952	131	0.0038	0.0484
snp714	1	1529388	G	C	0.0843	-0.0087	0.0050	3.0749	0.0795	0.5372	373	0.1126	131	0.0038	0.0590
snp715	1	1529392	G	A	0.0813	-0.0087	0.0050	2.9947	0.0835	0.5425	373	0.1086	131	0.0038	0.0565
snp716	1	1560526	T	C	0.1210	-0.0207	0.0045	20.7076	5.35E-006	0.1093	373	0.1475	131	0.0458	0.0374
snp717	1	1562054	T	A	0.3403	0.0093	0.0035	7.0689	0.0078	0.3494	373	0.2802	131	0.5115	0.0917
snp718	1	1562068	T	C	0.0556	0.0642	0.0056	129.6336	4.38E-030	6.15E-005	373	0.0080	131	0.1908	0.2450
snp719	1	1562101	G	A	0.3423	0.0044	0.0034	1.6877	0.1939	0.6475	373	0.2748	131	0.5344	0.1151
snp720	1	1563854	A	G	0.2093	-0.0237	0.0037	41.0914	1.45E-010	0.0241	373	0.2668	131	0.0458	0.1135
snp721	1	1564038	T	C	0.2163	-0.0049	0.0033	2.2002	0.1380	0.6017	373	0.2882	131	0.0115	0.1738
snp722	1	1565635	T	C	0.3750	0.0378	0.0021	326.4521	5.03E-073	2.04E-010	373	0.2252	131	0.8015	0.5452
snp723	1	1565655	T	C	0.3502	-0.0250	0.0028	81.5264	1.54E-019	0.0015	373	0.4651	131	0.0229	0.3307
snp724	1	1565900	G	C	0.1835	0.0155	0.0038	16.8340	4.08E-005	0.1488	373	0.1823	131	0.1870	5.71E-005
snp725	1	1614296	C	T	0.4315	0.0193	0.0044	19.4178	1.05E-005	0.1210	373	0.4249	131	0.4504	0.0010
snp726	1	1614308	T	C	0.0724	-0.0055	0.0056	0.9466	0.3306	0.7320	373	0.0952	131	0.0076	0.0439
snp727	1	1614324	C	T	0.3502	0.0187	0.0037	25.0741	5.52E-007	0.0780	373	0.3150	131	0.4504	0.0310
snp728	1	1614635	T	C	0.1071	-0.0064	0.0048	1.7257	0.1890	0.6439	373	0.1086	131	0.1031	0.0001
snp729	1	1614643	A	G	0.1002	-0.0088	0.0050	3.1600	0.0755	0.5316	373	0.1019	131	0.0954	0.0002
snp730	1	1614651	C	A	0.1478	0.0197	0.0043	21.2993	3.93E-006	0.1043	373	0.1381	131	0.1756	0.0043
snp731	1	1615060	A	G	0.0506	0.0713	0.0058	152.7123	3.93E-035	1.37E-005	373	0.0027	131	0.1870	0.2722
snp732	1	1615075	A	G	0.1399	-0.0052	0.0044	1.3907	0.2383	0.6781	373	0.1582	131	0.0878	0.0158
snp733	1	1615123	G	A	0.2401	-0.0327	0.0035	85.0053	2.65E-020	0.0012	373	0.2855	131	0.1107	0.0645
snp734	1	1615124	G	A	0.2530	-0.0333	0.0035	90.9691	1.30E-021	0.0008	373	0.3003	131	0.1183	0.0674
snp735	1	1615168	A	C	0.1181	0.0646	0.0031	446.2813	4.11E-099	1.05E-013	373	0.0054	131	0.4389	0.6946
snp736	1	1639575	T	G	0.2093	-0.0041	0.0040	1.0201	0.3125	0.7223	373	0.1903	131	0.2634	0.0124
snp737	1	1639585	A	T	0.0982	0.0005	0.0050	0.0113	0.9153	0.9702	373	0.1139	131	0.0534	0.0159
snp738	1	1639591	T	C	0.1121	-0.0102	0.0047	4.6029	0.0319	0.4502	373	0.1461	131	0.0153	0.0662
snp739	1	1639595	T	C	0.1706	0.0351	0.0039	81.6421	1.45E-019	0.0015	373	0.1059	131	0.3550	0.1686
snp740	1	1639807	C	G	0.3700	0.0202	0.0040	25.0969	5.45E-007	0.0779	373	0.3190	131	0.5153	0.0636
snp741	1	1639835	A	G	0.4623	0.0364	0.0044	68.7779	9.85E-017	0.0035	373	0.4303	131	0.5534	0.0235
snp742	1	1639859	G	A	0.4742	0.0185	0.0051	13.1535	0.0003	0.2018	373	0.4638	131	0.5038	0.0025
snp743	1	1640391	A	G	0.1994	0.0017	0.0040	0.1720	0.6783	0.8839	373	0.2078	131	0.1756	0.0025
snp744	1	1640392	T	C	0.3681	-0.0168	0.0042	16.3708	5.21E-005	0.1545	373	0.4075	131	0.2557	0.0381
snp745	1	1640404	A	C	0.0744	-0.0020	0.0056	0.1258	0.7228	0.9007	373	0.0818	131	0.0534	0.0045
snp746	1	1640408	A	C	0.1022	-0.0030	0.0049	0.3631	0.5468	0.8321	373	0.1354	131	0.0076	0.0684
snp747	1	1642002	G	A	0.1964	-0.0106	0.0040	7.1721	0.0074	0.3460	373	0.2024	131	0.1794	0.0013
snp748	1	1642014	T	A	0.0645	-0.0065	0.0059	1.2055	0.2722	0.6992	373	0.0818	131	0.0153	0.0282
snp749	1	1642054	C	A	0.3194	-0.0153	0.0039	15.3626	8.87E-005	0.1678	373	0.3458	131	0.2443	0.0183
snp750	1	1642087	T	C	0.4276	-0.0394	0.0054	53.7801	2.24E-013	0.0099	373	0.4571	131	0.3435	0.0203
snp751	1	1642150	G	A	0.3175	0.0040	0.0041	0.9412	0.3320	0.7328	373	0.2641	131	0.4695	0.0749
snp752	1	1642151	G	A	0.0526	0.0040	0.0065	0.3812	0.5369	0.8280	373	0.0576	131	0.0382	0.0029
snp753	1	1642154	C	A	0.3115	0.0036	0.0041	0.7587	0.3837	0.7592	373	0.2587	131	0.4618	0.0740
snp754	1	1647437	A	G	0.1944	-0.0232	0.0035	44.7514	2.24E-011	0.0186	373	0.2534	131	0.0267	0.1262
snp755	1	1647446	C	T	0.0665	-0.0050	0.0054	0.8516	0.3561	0.7454	373	0.0885	131	0.0038	0.0444
snp756	1	1654050	A	C	0.1359	0.0174	0.0042	16.9767	3.78E-005	0.1471	373	0.1247	131	0.1679	0.0061
snp757	1	1676556	T	C	0.1657	-0.0043	0.0037	1.3962	0.2374	0.6775	373	0.2212	131	0.0076	0.1269
snp758	1	1676669	G	T	0.2450	-0.0049	0.0030	2.6333	0.1046	0.5679	373	0.3257	131	0.0153	0.2005
snp759	1	1676772	A	T	0.0655	-0.0041	0.0054	0.5617	0.4536	0.7920	373	0.0871	131	0.0038	0.0436
snp760	1	1676817	A	C	0.2391	-0.0390	0.0032	145.2958	1.64E-033	2.22E-005	373	0.3070	131	0.0458	0.1442
snp761	1	1701352	T	C	0.0794	-0.0037	0.0050	0.5481	0.4591	0.7945	373	0.1046	131	0.0076	0.0495
snp762	1	1721191	G	A	0.0526	-0.0043	0.0065	0.4473	0.5036	0.8139	373	0.0684	131	0.0076	0.0285
snp763	1	1730031	G	A	0.4772	-0.0170	0.0027	39.4607	3.35E-010	0.0271	373	0.5885	131	0.1603	0.2827
snp764	1	1791030	T	A	0.1399	-0.0049	0.0042	1.3455	0.2461	0.6831	373	0.1863	131	0.0076	0.1021
snp765	1	1791049	T	A	0.1508	-0.0205	0.0041	24.8613	6.16E-007	0.0793	373	0.1917	131	0.0344	0.0744
snp766	1	1791073	T	A	0.1766	0.0239	0.0039	37.8351	7.70E-010	0.0304	373	0.0992	131	0.3969	0.2346
snp767	1	1791096	A	G	0.1746	0.0272	0.0039	48.1469	3.95E-012	0.0146	373	0.0925	131	0.4084	0.2664
snp768	1	1803865	T	C	0.2143	-0.0294	0.0036	67.4689	1.91E-016	0.0038	373	0.2802	131	0.0267	0.1468
snp769	1	1804050	A	G	0.2272	0.0105	0.0039	7.3044	0.0069	0.3415	373	0.1528	131	0.4389	0.1794
snp770	1	1812747	G	A	0.1558	-0.0364	0.0038	89.5399	2.68E-021	0.0009	373	0.2011	131	0.0267	0.0889
snp771	1	1812784	A	G	0.0615	-0.0557	0.0054	106.5873	4.87E-025	0.0003	373	0.0818	131	0.0038	0.0405
snp772	1	1812808	G	A	0.1429	-0.0351	0.0040	77.4961	1.19E-018	0.0019	373	0.1877	131	0.0153	0.0934
snp773	1	1812985	A	G	0.1161	-0.0044	0.0043	1.0267	0.3109	0.7214	373	0.1528	131	0.0115	0.0749
snp774	1	1813021	T	C	0.3006	0.0116	0.0037	10.0365	0.0015	0.2649	373	0.2547	131	0.4313	0.0571
snp775	1	1817472	T	C	0.0556	0.0410	0.0061	45.8462	1.28E-011	0.0172	373	0.0201	131	0.1565	0.1364
snp776	1	1831384	T	C	0.0962	-0.0106	0.0050	4.4700	0.0345	0.4568	373	0.1153	131	0.0420	0.0238
snp777	1	1831385	T	C	0.0972	-0.0098	0.0050	3.8313	0.0503	0.4909	373	0.1153	131	0.0458	0.0212
snp778	1	1831406	A	G	0.0863	-0.0033	0.0053	0.3943	0.5301	0.8251	373	0.1126	131	0.0115	0.0499
snp779	1	1831419	C	G	0.1141	-0.0005	0.0046	0.0107	0.9176	0.9710	373	0.1421	131	0.0344	0.0442
snp780	1	1831420	T	G	0.1151	-0.0005	0.0046	0.0131	0.9090	0.9679	373	0.1434	131	0.0344	0.0450
snp781	1	1833010	G	A	0.0804	0.0338	0.0052	42.2190	8.16E-011	0.0222	373	0.0402	131	0.1947	0.1242
snp782	1	1833030	T	C	0.1071	0.0124	0.0048	6.8178	0.0090	0.3581	373	0.1005	131	0.1260	0.0026
snp783	1	1833041	G	A	0.2222	0.0236	0.0037	39.8424	2.75E-010	0.0263	373	0.1810	131	0.3397	0.0561
snp784	1	1833059	A	T	0.1091	0.0278	0.0046	36.5137	1.52E-009	0.0335	373	0.0737	131	0.2099	0.0734
snp785	1	1833169	A	G	0.0863	0.0084	0.0052	2.5906	0.1075	0.5711	373	0.0657	131	0.1450	0.0307
snp786	1	1833177	A	G	0.4167	-0.0023	0.0049	0.2323	0.6298	0.8653	373	0.4303	131	0.3779	0.0044
snp787	1	1833247	T	C	0.4008	-0.0150	0.0036	17.4281	2.98E-005	0.1418	373	0.4638	131	0.2214	0.0942
snp788	1	1833252	A	C	0.2817	0.0048	0.0040	1.4667	0.2259	0.6700	373	0.2239	131	0.4466	0.0943
snp789	1	1833295	T	C	0.4851	-0.0031	0.0084	0.1418	0.7065	0.8946	373	0.4839	131	0.4885	3.31E-005
snp790	1	1833530	T	C	0.3065	-0.0054	0.0039	1.9040	0.1676	0.6273	373	0.3445	131	0.1985	0.0386
snp791	1	1833556	T	C	0.0526	0.0442	0.0062	51.3016	7.92E-013	0.0117	373	0.0147	131	0.1603	0.1636
snp792	1	1833557	A	G	0.2768	-0.0053	0.0039	1.8226	0.1770	0.6347	373	0.3378	131	0.1031	0.1059
snp793	1	1833826	C	G	0.3740	0.0002	0.0046	0.0027	0.9582	0.9853	373	0.3552	131	0.4275	0.0086
snp794	1	1833937	G	A	0.4653	0.0097	0.0072	1.8379	0.1752	0.6333	373	0.4504	131	0.5076	0.0051
snp795	1	1833947	G	A	0.4554	0.0211	0.0066	10.3020	0.0013	0.2587	373	0.4424	131	0.4924	0.0039
snp796	1	1834014	A	G	0.4901	-0.0031	0.0130	0.0558	0.8133	0.9338	373	0.4879	131	0.4962	0.0001
snp797	1	1834601	C	T	0.4702	-0.0173	0.0078	4.8976	0.0269	0.4361	373	0.4732	131	0.4618	0.0002
snp798	1	1834602	A	G	0.4683	-0.0151	0.0079	3.7042	0.0543	0.4982	373	0.4705	131	0.4618	0.0001
snp799	1	1834606	G	C	0.4722	-0.0226	0.0080	7.9423	0.0048	0.3213	373	0.4759	131	0.4618	0.0003
snp800	1	1834658	C	T	0.0754	0.0429	0.0052	67.5165	1.87E-016	0.0038	373	0.0268	131	0.2137	0.1928
snp801	1	1834677	T	C	0.4861	-0.0042	0.0101	0.1697	0.6804	0.8847	373	0.4839	131	0.4924	0.0001
snp802	1	1834864	T	C	0.0546	-0.0041	0.0061	0.4464	0.5041	0.8141	373	0.0737	131	0.00E000	0.0405
snp803	1	1834880	A	G	0.0556	-0.0041	0.0061	0.4530	0.5009	0.8128	373	0.0751	131	0.00E000	0.0413
snp804	1	1834904	A	G	0.2272	0.0076	0.0039	3.7788	0.0519	0.4939	373	0.1877	131	0.3397	0.0506
snp805	1	1834921	T	C	0.3442	-0.0053	0.0029	3.2730	0.0704	0.5243	373	0.4343	131	0.0878	0.2047
snp806	1	1834930	G	A	0.1518	-0.0059	0.0042	1.9632	0.1612	0.6219	373	0.1997	131	0.0153	0.1017
snp807	1	1855386	C	G	0.0595	-0.0090	0.0061	2.1747	0.1403	0.6038	373	0.0777	131	0.0076	0.0338
snp808	1	1855392	T	C	0.2569	-0.0182	0.0039	21.8543	2.94E-006	0.0999	373	0.2761	131	0.2023	0.0110
snp809	1	1855746	C	T	0.3859	-0.0363	0.0043	71.5300	2.44E-017	0.0029	373	0.4544	131	0.1908	0.1128
snp810	1	1857501	C	T	0.1250	-0.0038	0.0046	0.6958	0.4042	0.7691	373	0.0965	131	0.2061	0.0422
snp811	1	1857859	T	G	0.3244	0.0157	0.0041	14.9592	0.0001	0.1735	373	0.2976	131	0.4008	0.0187
snp812	1	1857881	C	T	0.0764	-0.0152	0.0055	7.6707	0.0056	0.3297	373	0.0992	131	0.0115	0.0420
snp813	1	1857927	T	C	0.4296	0.0059	0.0056	1.1158	0.2908	0.7101	373	0.4062	131	0.4962	0.0127
snp814	1	1857940	C	G	0.4306	0.0059	0.0056	1.0915	0.2961	0.7131	373	0.4075	131	0.4962	0.0123
snp815	1	1858366	C	T	0.2550	0.0130	0.0039	10.9953	0.0009	0.2432	373	0.1863	131	0.4504	0.1412
snp816	1	1858385	A	G	0.4871	-0.0107	0.0090	1.4117	0.2348	0.6758	373	0.4973	131	0.4580	0.0024
snp817	1	1868767	A	G	0.0853	-0.0066	0.0053	1.5541	0.2125	0.6609	373	0.1139	131	0.0038	0.0598
snp818	1	1913570	A	G	0.2609	-0.0257	0.0035	54.3088	1.71E-013	0.0095	373	0.3298	131	0.0649	0.1400
snp819	1	1913617	T	C	0.2143	-0.0048	0.0033	2.0767	0.1496	0.6121	373	0.2855	131	0.0115	0.1716
snp820	1	1921208	A	G	0.4157	0.0229	0.0028	66.4111	3.27E-016	0.0041	373	0.2922	131	0.7672	0.3573
snp821	1	1929329	T	C	0.1270	-0.0265	0.0044	36.0837	1.89E-009	0.0345	373	0.1233	131	0.1374	0.0007
snp822	1	1939168	T	C	0.4613	0.0007	0.0027	0.0671	0.7957	0.9274	373	0.3780	131	0.6985	0.1590
snp823	1	1939303	A	C	0.1171	0.0697	0.0033	460.4215	3.44E-102	4.31E-014	373	0.0147	131	0.4084	0.5768
snp824	1	1939359	A	G	0.3403	-0.0053	0.0026	4.0385	0.0445	0.4794	373	0.4531	131	0.0191	0.3228
snp825	1	1941937	G	A	0.0665	0.0520	0.0052	101.0689	7.90E-024	0.0004	373	0.0188	131	0.2023	0.2088
snp826	1	1968916	C	G	0.1637	-0.0053	0.0040	1.7673	0.1837	0.6399	373	0.2172	131	0.0115	0.1189
snp827	1	1969002	A	G	0.1052	-0.0080	0.0049	2.7088	0.0998	0.5624	373	0.1180	131	0.0687	0.0099
snp828	1	1969046	T	C	0.0923	-0.0227	0.0050	20.5048	5.95E-006	0.1110	373	0.1086	131	0.0458	0.0181
snp829	1	1969047	T	C	0.0992	-0.0242	0.0049	24.7566	6.50E-007	0.0799	373	0.1166	131	0.0496	0.0193
snp830	1	1969200	A	G	0.2897	-0.0070	0.0040	3.0151	0.0825	0.5411	373	0.2962	131	0.2710	0.0012
snp831	1	1969203	G	T	0.2897	-0.0067	0.0040	2.7635	0.0964	0.5585	373	0.2949	131	0.2748	0.0008
snp832	1	1969287	T	G	0.0734	0.0769	0.0044	299.2063	4.34E-067	1.15E-009	373	0.0013	131	0.2786	0.4349
snp833	1	1969318	A	C	0.2232	0.0170	0.0039	19.1033	1.24E-005	0.1240	373	0.1702	131	0.3740	0.0922
snp834	1	1969346	C	G	0.4454	0.0310	0.0054	32.4535	1.22E-008	0.0450	373	0.4236	131	0.5076	0.0110
snp835	1	1969377	T	C	0.1141	0.0198	0.0047	18.1356	2.06E-005	0.1340	373	0.0657	131	0.2519	0.1320
snp836	1	1969383	T	C	0.3333	0.0026	0.0040	0.4005	0.5268	0.8238	373	0.2869	131	0.4656	0.0553
snp837	1	1969415	G	C	0.1538	-0.0002	0.0043	0.0013	0.9718	0.9901	373	0.1542	131	0.1527	6.51E-006
snp838	1	1969860	G	T	0.2778	-0.0088	0.0037	5.8001	0.0160	0.3967	373	0.3324	131	0.1221	0.0848
snp839	1	1971158	G	A	0.2034	0.0035	0.0040	0.7363	0.3909	0.7627	373	0.1823	131	0.2634	0.0156
snp840	1	1971175	G	A	0.3373	0.0104	0.0040	6.8871	0.0087	0.3557	373	0.2735	131	0.5191	0.1038
snp841	1	1971193	A	T	0.2748	-0.0125	0.0039	10.2629	0.0014	0.2596	373	0.2949	131	0.2176	0.0115
snp842	1	1971204	G	T	0.1429	0.0358	0.0041	76.0106	2.52E-018	0.0022	373	0.0938	131	0.2824	0.1118
snp843	1	1971217	C	T	0.3026	0.0062	0.0040	2.3699	0.1237	0.5880	373	0.2480	131	0.4580	0.0804
snp844	1	1971230	C	G	0.4940	-0.0170	0.0040	18.3479	1.84E-005	0.1317	373	0.5442	131	0.3511	0.0574
snp845	1	1971231	G	T	0.2639	-0.0028	0.0039	0.5275	0.4677	0.7983	373	0.3083	131	0.1374	0.0578
snp846	1	1971539	T	C	0.2183	-0.0164	0.0039	17.4186	3.00E-005	0.1419	373	0.2802	131	0.0420	0.1279
snp847	1	1971557	C	T	0.0546	-0.0029	0.0064	0.2096	0.6471	0.8720	373	0.0697	131	0.0115	0.0253
snp848	1	1971561	C	G	0.0952	-0.0145	0.0050	8.3810	0.0038	0.3083	373	0.0898	131	0.1107	0.0019
snp849	1	1971564	G	C	0.2659	0.0109	0.0039	7.6666	0.0056	0.3298	373	0.1957	131	0.4656	0.1436
snp850	1	1971662	T	G	0.0546	0.0526	0.0059	78.7256	6.37E-019	0.0018	373	0.0121	131	0.1756	0.1994
snp851	1	1971699	A	C	0.3998	0.0018	0.0049	0.1411	0.7072	0.8948	373	0.3727	131	0.4771	0.0175
snp852	1	1971739	G	T	0.1002	0.0102	0.0049	4.2543	0.0392	0.4679	373	0.0965	131	0.1107	0.0009
snp853	1	1971740	C	T	0.1022	0.0092	0.0049	3.5201	0.0606	0.5091	373	0.0992	131	0.1107	0.0006
snp854	1	1971745	A	C	0.3998	-0.0356	0.0043	69.9707	5.38E-017	0.0032	373	0.4410	131	0.2824	0.0403
snp855	1	1971860	T	C	0.3095	-0.0259	0.0039	44.1658	3.02E-011	0.0193	373	0.3378	131	0.2290	0.0213
snp856	1	1971917	G	A	0.1766	0.0164	0.0041	16.0018	6.33E-005	0.1592	373	0.1206	131	0.3359	0.1226
snp857	1	1971938	A	G	0.0625	-0.0184	0.0060	9.4987	0.0021	0.2781	373	0.0563	131	0.0802	0.0037
snp858	1	1980524	T	A	0.1260	-0.0054	0.0045	1.4473	0.2290	0.6720	373	0.1676	131	0.0076	0.0894
snp859	1	2013968	G	A	0.3373	-0.0340	0.0029	140.1549	2.18E-032	3.10E-005	373	0.4450	131	0.0305	0.2957
snp860	1	2014025	A	G	0.1885	-0.0053	0.0035	2.2453	0.1340	0.5980	373	0.2507	131	0.0115	0.1439
snp861	1	2016886	T	C	0.0992	-0.0544	0.0043	161.1396	5.65E-037	7.92E-006	373	0.1287	131	0.0153	0.0554
snp862	1	2016915	T	C	0.0734	-0.0566	0.0049	132.5702	9.96E-031	5.08E-005	373	0.0965	131	0.0076	0.0447
snp863	1	2027646	C	T	0.0764	-0.0038	0.0051	0.5467	0.4597	0.7947	373	0.1019	131	0.0038	0.0524
snp864	1	2027670	G	C	0.3641	0.0347	0.0023	235.6166	3.14E-053	6.59E-008	373	0.2078	131	0.8092	0.6010
snp865	1	2027683	T	C	0.2808	0.0320	0.0023	197.9886	5.08E-045	7.35E-007	373	0.1099	131	0.7672	0.8230
snp866	1	2027688	G	A	0.0744	-0.0038	0.0049	0.5821	0.4455	0.7883	373	0.0979	131	0.0076	0.0455
snp867	1	2027726	T	G	0.1736	-0.0282	0.0038	56.0136	7.19E-014	0.0084	373	0.2105	131	0.0687	0.0539
snp868	1	2027855	A	G	0.1647	-0.0046	0.0036	1.6352	0.2010	0.6527	373	0.2198	131	0.0076	0.1259
snp869	1	2052750	T	A	0.0794	-0.0210	0.0054	15.3895	8.75E-005	0.1674	373	0.0938	131	0.0382	0.0163
snp870	1	2055820	A	G	0.2956	0.0216	0.0028	59.1753	1.44E-014	0.0068	373	0.2172	131	0.5191	0.1684
snp871	1	2055828	A	G	0.2976	0.0224	0.0028	65.2269	5.97E-016	0.0045	373	0.2158	131	0.5305	0.1823
snp872	1	2055877	C	T	0.1002	-0.0300	0.0047	41.4589	1.20E-010	0.0235	373	0.1287	131	0.0191	0.0513
snp873	1	2055891	T	C	0.2867	0.0222	0.0028	61.8081	3.77E-015	0.0057	373	0.2091	131	0.5076	0.1676
snp874	1	2056011	A	G	0.2738	0.0229	0.0030	57.9916	2.62E-014	0.0074	373	0.2011	131	0.4809	0.1515
snp875	1	2056092	G	A	0.2698	0.0228	0.0030	57.4663	3.44E-014	0.0076	373	0.1971	131	0.4771	0.1531
snp876	1	2056138	G	C	0.1389	-0.0292	0.0041	50.6137	1.12E-012	0.0123	373	0.1756	131	0.0344	0.0642
snp877	1	2056539	G	A	0.1190	-0.0288	0.0044	42.1220	8.58E-011	0.0224	373	0.1501	131	0.0305	0.0525
snp878	1	2061022	A	G	0.0903	-0.0201	0.0050	15.9782	6.41E-005	0.1595	373	0.1166	131	0.0153	0.0481
snp879	1	2064746	G	T	0.2202	-0.0120	0.0038	10.1398	0.0015	0.2624	373	0.1997	131	0.2786	0.0139
snp880	1	2064805	T	C	0.2163	-0.0128	0.0037	11.7489	0.0006	0.2277	373	0.1930	131	0.2824	0.0181
snp881	1	2083226	A	G	0.0992	0.0073	0.0046	2.4943	0.1143	0.5783	373	0.1099	131	0.0687	0.0073
snp882	1	2089711	A	G	0.2530	-0.0013	0.0031	0.1634	0.6860	0.8869	373	0.3150	131	0.0763	0.1160
snp883	1	2089751	G	A	0.2520	-0.0011	0.0031	0.1226	0.7262	0.9019	373	0.3137	131	0.0763	0.1150
snp884	1	2101399	T	C	0.0635	-0.0046	0.0056	0.6909	0.4059	0.7699	373	0.0858	131	0.00E000	0.0476
snp885	1	2101402	T	C	0.0704	-0.0047	0.0054	0.7805	0.3770	0.7559	373	0.0938	131	0.0038	0.0476
snp886	1	2101422	C	G	0.3343	0.0078	0.0027	8.0212	0.0046	0.3189	373	0.2212	131	0.6565	0.3276
snp887	1	2101616	T	G	0.1310	-0.0036	0.0040	0.8099	0.3681	0.7515	373	0.1702	131	0.0191	0.0772
snp888	1	2104261	A	G	0.3224	-0.0107	0.0032	11.0673	0.0009	0.2417	373	0.3807	131	0.1565	0.0885
snp889	1	2104272	T	C	0.3819	0.0129	0.0025	27.5662	1.52E-007	0.0646	373	0.2373	131	0.7939	0.5050
snp890	1	2104431	T	C	0.1131	-0.0046	0.0044	1.0696	0.3010	0.7159	373	0.1528	131	0.00E000	0.0896
snp891	1	2104435	A	C	0.1210	-0.0045	0.0042	1.1503	0.2835	0.7058	373	0.1595	131	0.0115	0.0793
snp892	1	2104438	T	C	0.1855	-0.0248	0.0038	42.7409	6.25E-011	0.0214	373	0.2279	131	0.0649	0.0676
snp893	1	2111849	G	A	0.0595	-0.0040	0.0059	0.4601	0.4976	0.8113	373	0.0804	131	0.00E000	0.0445
snp894	1	2134276	G	T	0.2530	-0.0086	0.0036	5.8103	0.0159	0.3963	373	0.2024	131	0.3969	0.0770
snp895	1	2134474	A	G	0.1121	0.0357	0.0044	64.8990	7.05E-016	0.0046	373	0.0576	131	0.2672	0.1697
snp896	1	2140311	T	C	0.1726	-0.0045	0.0038	1.3674	0.2423	0.6807	373	0.2279	131	0.0153	0.1218
snp897	1	2157473	T	G	0.3115	-0.0152	0.0031	23.4724	1.27E-006	0.0882	373	0.4035	131	0.0496	0.2246
snp898	1	2157612	G	A	0.1171	0.0452	0.0042	113.3835	1.58E-026	0.0002	373	0.0617	131	0.2748	0.1691
snp899	1	2157633	C	A	0.4762	0.0276	0.0029	92.6589	5.53E-022	0.0007	373	0.3686	131	0.7824	0.2641
snp900	1	2157684	G	C	0.0823	0.0080	0.0049	2.6589	0.1030	0.5661	373	0.0912	131	0.0573	0.0059
snp901	1	2179232	T	C	0.0942	-0.0041	0.0048	0.7212	0.3957	0.7650	373	0.1260	131	0.0038	0.0673
snp902	1	2179364	G	A	0.0694	-0.0275	0.0055	24.7577	6.50E-007	0.0799	373	0.0831	131	0.0305	0.0165
snp903	1	2179421	T	C	0.0556	-0.0254	0.0060	18.0462	2.16E-005	0.1349	373	0.0670	131	0.0229	0.0143
snp904	1	2191373	T	G	0.2014	-0.0185	0.0037	24.9895	5.76E-007	0.0785	373	0.2534	131	0.0534	0.0956
snp905	1	2212351	T	C	0.3294	-0.0500	0.0029	299.5722	3.61E-067	1.12E-009	373	0.4223	131	0.0649	0.2224
snp906	1	2212357	A	G	0.1915	0.0292	0.0037	63.0635	2.00E-015	0.0052	373	0.1501	131	0.3092	0.0628
snp907	1	2226080	T	C	0.0804	-0.0050	0.0050	0.9966	0.3181	0.7253	373	0.1059	131	0.0076	0.0503
snp908	1	2245961	G	A	0.0804	-0.0450	0.0050	80.0091	3.32E-019	0.0016	373	0.0925	131	0.0458	0.0113
snp909	1	2248581	A	T	0.3214	-0.0040	0.0026	2.4718	0.1159	0.5801	373	0.4263	131	0.0229	0.2870
snp910	1	2252074	G	T	0.0813	0.0151	0.0052	8.4686	0.0036	0.3058	373	0.0777	131	0.0916	0.0010
snp911	1	2254706	A	C	0.0704	-0.0058	0.0056	1.0620	0.3028	0.7169	373	0.0952	131	0.00E000	0.0532
snp912	1	2256323	A	G	0.1488	-0.0491	0.0037	175.1144	5.01E-040	3.21E-006	373	0.1743	131	0.0763	0.0291
snp913	1	2256438	C	T	0.1667	-0.0446	0.0037	143.8380	3.42E-033	2.44E-005	373	0.1997	131	0.0725	0.0448
snp914	1	2260614	C	T	0.1300	-0.0404	0.0039	108.2890	2.07E-025	0.0003	373	0.1716	131	0.0115	0.0872
snp915	1	2260619	C	T	0.1389	-0.0417	0.0037	125.4652	3.57E-029	8.08E-005	373	0.1836	131	0.0115	0.0954
snp916	1	2289508	G	A	0.1200	-0.0176	0.0041	18.6359	1.58E-005	0.1287	373	0.1622	131	0.00E000	0.0958
snp917	1	2289509	T	C	0.1190	-0.0166	0.0041	16.4127	5.09E-005	0.1539	373	0.1609	131	0.00E000	0.0949
snp918	1	2289717	T	C	0.1270	-0.0221	0.0042	27.7184	1.40E-007	0.0639	373	0.1662	131	0.0153	0.0791
snp919	1	2289718	A	T	0.1270	-0.0221	0.0042	27.7184	1.40E-007	0.0639	373	0.1662	131	0.0153	0.0791
snp920	1	2293723	G	A	0.1339	-0.0124	0.0042	8.5537	0.0034	0.3034	373	0.1702	131	0.0305	0.0647
snp921	1	2296603	A	G	0.0933	-0.0057	0.0050	1.3062	0.2531	0.6875	373	0.1005	131	0.0725	0.0036
snp922	1	2302530	C	T	0.2520	0.0175	0.0032	29.4603	5.71E-008	0.0561	373	0.1488	131	0.5458	0.3217
snp923	1	2302894	T	C	0.2540	0.0126	0.0033	14.5296	0.0001	0.1798	373	0.1609	131	0.5191	0.2606
snp924	1	2310149	G	A	0.4276	-0.0234	0.0035	44.3048	2.81E-011	0.0192	373	0.4839	131	0.2672	0.0738
snp925	1	2313598	T	G	0.0833	-0.0050	0.0050	0.9681	0.3251	0.7291	373	0.1113	131	0.0038	0.0581
snp926	1	2317141	C	T	0.1280	-0.0592	0.0037	254.4555	2.45E-057	1.98E-008	373	0.1622	131	0.0305	0.0598
snp927	1	2331968	T	C	0.3671	0.0068	0.0038	3.1686	0.0751	0.5310	373	0.3298	131	0.4733	0.0341
snp928	1	2375362	T	G	0.0813	-0.0458	0.0050	84.4053	3.59E-020	0.0012	373	0.1005	131	0.0267	0.0281
snp929	1	2375367	A	G	0.0833	-0.0467	0.0049	90.2445	1.87E-021	0.0008	373	0.1032	131	0.0267	0.0295
snp930	1	2375664	C	T	0.2937	-0.0119	0.0039	9.0899	0.0026	0.2887	373	0.2721	131	0.3550	0.0127
snp931	1	2380897	T	C	0.0883	0.0381	0.0047	65.3167	5.70E-016	0.0045	373	0.0416	131	0.2214	0.1545
snp932	1	2381134	G	A	0.0675	0.0393	0.0049	65.4311	5.38E-016	0.0044	373	0.0295	131	0.1756	0.1305
snp933	1	2381138	C	T	0.0685	0.0388	0.0048	64.2576	9.76E-016	0.0048	373	0.0308	131	0.1756	0.1264
snp934	1	2381154	C	T	0.0665	0.0398	0.0049	64.5387	8.46E-016	0.0047	373	0.0295	131	0.1718	0.1255
snp935	1	2396045	G	A	0.0734	-0.0046	0.0054	0.7306	0.3927	0.7636	373	0.0979	131	0.0038	0.0500
snp936	1	2407827	A	G	0.0913	-0.0018	0.0045	0.1678	0.6821	0.8854	373	0.1180	131	0.0153	0.0489
snp937	1	2407854	A	C	0.0923	-0.0026	0.0045	0.3377	0.5611	0.8380	373	0.1206	131	0.0115	0.0548
snp938	1	2419313	A	C	0.1518	-0.0570	0.0034	274.0569	1.31E-061	5.68E-009	373	0.1823	131	0.0649	0.0412
snp939	1	2435766	T	G	0.1002	-0.0047	0.0045	1.0773	0.2993	0.7149	373	0.1314	131	0.0115	0.0614
snp940	1	2435803	C	T	0.0972	-0.0048	0.0044	1.1478	0.2840	0.7061	373	0.1273	131	0.0115	0.0589
snp941	1	2435847	T	C	0.0992	-0.0047	0.0044	1.1559	0.2823	0.7052	373	0.1300	131	0.0115	0.0605
snp942	1	2478909	T	A	0.0655	-0.0047	0.0058	0.6667	0.4142	0.7738	373	0.0885	131	0.00E000	0.0492
snp943	1	2478980	A	T	0.0694	-0.0639	0.0050	163.9273	1.39E-037	6.61E-006	373	0.0898	131	0.0115	0.0366
snp944	1	2486828	C	T	0.0734	-0.0045	0.0054	0.6960	0.4041	0.7691	373	0.0979	131	0.0038	0.0500
snp945	1	2489510	A	G	0.0843	-0.0201	0.0052	14.7124	0.0001	0.1771	373	0.0777	131	0.1031	0.0032
snp946	1	2490278	T	A	0.1121	-0.0123	0.0046	7.0404	0.0080	0.3504	373	0.0979	131	0.1527	0.0116
snp947	1	2490303	C	T	0.1210	-0.0132	0.0045	8.5559	0.0034	0.3033	373	0.1072	131	0.1603	0.0102
snp948	1	2490334	C	T	0.3234	-0.0286	0.0032	79.7901	3.71E-019	0.0017	373	0.3458	131	0.2595	0.0131
snp949	1	2490342	G	A	0.1161	-0.0149	0.0046	10.7113	0.0011	0.2494	373	0.1059	131	0.1450	0.0057
snp950	1	2490349	A	C	0.0754	-0.0212	0.0054	15.5122	8.20E-005	0.1657	373	0.0724	131	0.0840	0.0007
snp951	1	2490423	T	G	0.0645	-0.0166	0.0058	8.2216	0.0041	0.3129	373	0.0576	131	0.0840	0.0044
snp952	1	2490454	A	G	0.3264	0.0183	0.0029	39.1072	4.01E-010	0.0278	373	0.2078	131	0.6641	0.3644
snp953	1	2501026	G	A	0.2093	0.0007	0.0033	0.0385	0.8444	0.9449	373	0.2574	131	0.0725	0.0794
snp954	1	2501209	T	C	0.1845	0.0287	0.0039	54.8779	1.28E-013	0.0091	373	0.1340	131	0.3282	0.0964
snp955	1	2502469	T	G	0.1171	-0.0597	0.0039	239.0737	5.54E-054	5.29E-008	373	0.1475	131	0.0305	0.0509
snp956	1	2504739	G	A	0.1855	-0.0045	0.0035	1.6237	0.2026	0.6538	373	0.2453	131	0.0153	0.1347
snp957	1	2521682	G	C	0.1478	-0.0046	0.0041	1.2769	0.2585	0.6909	373	0.1971	131	0.0076	0.1096
snp958	1	2526669	T	C	0.1498	-0.0041	0.0038	1.1625	0.2809	0.7044	373	0.1957	131	0.0191	0.0942
snp959	1	2526707	A	G	0.0685	-0.0044	0.0058	0.5912	0.4419	0.7867	373	0.0912	131	0.0038	0.0460
snp960	1	2577120	C	A	0.1994	-0.0044	0.0035	1.6016	0.2057	0.6560	373	0.2627	131	0.0191	0.1431
snp961	1	2577141	C	T	0.1974	-0.0041	0.0035	1.3910	0.2382	0.6781	373	0.2587	131	0.0229	0.1350
snp962	1	2593741	C	T	0.5000	0.0175	0.0023	57.4596	3.46E-014	0.0076	373	0.3499	131	0.9275	0.5134
snp963	1	2593764	T	C	0.4990	-0.0175	0.0023	57.2449	3.86E-014	0.0078	373	0.6488	131	0.0725	0.5111
snp964	1	2593765	A	G	0.1121	0.0280	0.0045	37.8659	7.58E-010	0.0303	373	0.0536	131	0.2786	0.1957
snp965	1	2593767	C	A	0.1349	-0.0043	0.0041	1.0707	0.3008	0.7157	373	0.1783	131	0.0115	0.0917
snp966	1	2593776	A	G	0.4950	0.0179	0.0023	59.4567	1.24E-014	0.0067	373	0.3432	131	0.9275	0.5255
snp967	1	2595010	G	C	0.2282	0.0401	0.0032	158.2693	2.40E-036	9.54E-006	373	0.1475	131	0.4580	0.2107
snp968	1	2595035	T	C	0.1240	-0.0044	0.0043	1.0757	0.2997	0.7151	373	0.1649	131	0.0076	0.0876
snp969	1	2603861	T	C	0.4216	0.0227	0.0035	42.4360	7.30E-011	0.0219	373	0.3619	131	0.5916	0.0832
snp970	1	2603874	C	T	0.1131	-0.0037	0.0042	0.7549	0.3849	0.7598	373	0.1501	131	0.0076	0.0779
snp971	1	2608955	T	C	0.1210	-0.0044	0.0044	1.0054	0.3160	0.7242	373	0.1595	131	0.0115	0.0793
snp972	1	2619265	A	C	0.2093	-0.0349	0.0035	97.0050	6.15E-023	0.0005	373	0.2641	131	0.0534	0.1031
snp973	1	2619401	G	A	0.0655	0.0701	0.0050	197.1897	7.59E-045	7.74E-007	373	0.0040	131	0.2405	0.3515
snp974	1	2619541	C	G	0.3690	0.0258	0.0034	58.9267	1.64E-014	0.0069	373	0.3204	131	0.5076	0.0579
snp975	1	2625671	A	G	0.3304	-0.0254	0.0030	69.4906	6.86E-017	0.0034	373	0.4290	131	0.0496	0.2502
snp976	1	2642040	T	C	0.1141	-0.0586	0.0040	219.6890	9.36E-050	1.83E-007	373	0.1381	131	0.0458	0.0324
snp977	1	2642045	C	T	0.1240	-0.0052	0.0042	1.4886	0.2224	0.6677	373	0.1662	131	0.0038	0.0934
snp978	1	2651844	T	C	0.1597	0.0567	0.0027	453.0202	1.40E-100	6.88E-014	373	0.0268	131	0.5382	0.7496
snp979	1	2651845	A	G	0.0863	-0.0041	0.0049	0.6963	0.4040	0.7690	373	0.1153	131	0.0038	0.0606
snp980	1	2651849	G	A	0.0863	-0.0030	0.0048	0.3886	0.5330	0.8263	373	0.1139	131	0.0076	0.0551
snp981	1	2660213	C	T	0.1369	-0.0047	0.0041	1.3394	0.2471	0.6838	373	0.1810	131	0.0115	0.0936
snp982	1	2694101	A	G	0.1637	-0.0087	0.0038	5.1970	0.0226	0.4224	373	0.2212	131	0.00E000	0.1375
snp983	1	2694296	G	A	0.3323	-0.0092	0.0026	12.1617	0.0005	0.2197	373	0.4437	131	0.0153	0.3183
snp984	1	2694310	A	G	0.3363	-0.0091	0.0026	12.0911	0.0005	0.2211	373	0.4491	131	0.0153	0.3243
snp985	1	2695676	A	G	0.0714	-0.0455	0.0053	73.6075	8.51E-018	0.0025	373	0.0845	131	0.0344	0.0146
snp986	1	2713603	T	C	0.3155	-0.0051	0.0027	3.5720	0.0588	0.5060	373	0.4209	131	0.0153	0.2931
snp987	1	2718844	T	C	0.0625	-0.0052	0.0059	0.7700	0.3802	0.7575	373	0.0845	131	0.00E000	0.0468
snp988	1	2718908	G	T	0.0764	-0.0588	0.0048	151.7068	6.51E-035	1.46E-005	373	0.0952	131	0.0229	0.0285
snp989	1	2719061	C	G	0.0546	0.0680	0.0056	146.8268	7.59E-034	2.01E-005	373	0.0054	131	0.1947	0.2672
snp990	1	2719112	A	G	0.1359	-0.0400	0.0040	99.6604	1.61E-023	0.0004	373	0.1716	131	0.0344	0.0617
snp991	1	2735870	C	T	0.2242	-0.0155	0.0037	17.1849	3.39E-005	0.1446	373	0.2802	131	0.0649	0.1025
snp992	1	2735951	T	C	0.3274	0.0042	0.0040	1.1090	0.2923	0.7109	373	0.2802	131	0.4618	0.0577
snp993	1	2736019	A	G	0.0625	0.0043	0.0060	0.5095	0.4754	0.8017	373	0.0751	131	0.0267	0.0153
snp994	1	2736037	C	T	0.2758	-0.0050	0.0038	1.6677	0.1966	0.6495	373	0.2748	131	0.2786	2.82E-005
snp995	1	2736040	C	A	0.2639	-0.0049	0.0039	1.5397	0.2147	0.6623	373	0.2614	131	0.2710	0.0002
snp996	1	2736059	A	G	0.0784	0.0275	0.0053	26.5716	2.54E-007	0.0697	373	0.0442	131	0.1756	0.0919
snp997	1	2736122	C	T	0.0685	0.0389	0.0055	49.7124	1.78E-012	0.0131	373	0.0255	131	0.1908	0.1650
snp998	1	2736127	A	T	0.4375	-0.0367	0.0047	59.7147	1.11E-014	0.0065	373	0.4906	131	0.2863	0.0653
snp999	1	2736129	T	C	0.0724	-0.0030	0.0056	0.2753	0.5998	0.8535	373	0.0952	131	0.0076	0.0439
snp1000	1	2736137	C	T	0.1855	-0.0228	0.0040	32.6108	1.13E-008	0.0445	373	0.2373	131	0.0382	0.1009
snp1001	1	2736167	A	G	0.0625	0.0365	0.0058	39.7050	2.95E-010	0.0266	373	0.0228	131	0.1756	0.1533
snp1002	1	2736401	G	C	0.1538	-0.0028	0.0041	0.4762	0.4901	0.8081	373	0.1997	131	0.0229	0.0924
snp1003	1	2736438	G	A	0.1528	-0.0045	0.0042	1.1354	0.2866	0.7077	373	0.2024	131	0.0115	0.1084
snp1004	1	2743617	C	A	0.4187	0.0211	0.0036	33.8783	5.87E-009	0.0405	373	0.3472	131	0.6221	0.1195
snp1005	1	2743657	T	C	0.1310	-0.0034	0.0045	0.5610	0.4539	0.7921	373	0.1206	131	0.1603	0.0053
snp1006	1	2743658	A	G	0.0813	-0.0174	0.0053	10.6368	0.0011	0.2511	373	0.1059	131	0.0115	0.0459
snp1007	1	2743670	T	C	0.0665	-0.0098	0.0058	2.8431	0.0918	0.5529	373	0.0858	131	0.0115	0.0343
snp1008	1	2743909	T	G	0.2421	-0.0035	0.0040	0.7919	0.3735	0.7542	373	0.2011	131	0.3588	0.0522
snp1009	1	2743948	G	A	0.1925	-0.0107	0.0041	6.9031	0.0086	0.3552	373	0.2534	131	0.0191	0.1359
snp1010	1	2744207	C	T	0.1349	-0.0048	0.0045	1.1712	0.2792	0.7033	373	0.1475	131	0.0992	0.0077
snp1011	1	2744634	G	A	0.1002	-0.0169	0.0048	12.1641	0.0005	0.2197	373	0.1287	131	0.0191	0.0513
snp1012	1	2746202	A	C	0.0556	-0.0244	0.0062	15.2742	9.30E-005	0.1690	373	0.0710	131	0.0115	0.0260
snp1013	1	2746918	T	C	0.0853	0.0008	0.0053	0.0239	0.8770	0.9566	373	0.0751	131	0.1145	0.0077
snp1014	1	2746926	A	G	0.0962	-0.0021	0.0050	0.1665	0.6832	0.8858	373	0.0871	131	0.1221	0.0054
snp1015	1	2747614	A	C	0.3849	0.0070	0.0045	2.4345	0.1187	0.5829	373	0.3592	131	0.4580	0.0159
snp1016	1	2747910	A	G	0.0536	-0.0044	0.0064	0.4795	0.4887	0.8075	373	0.0724	131	0.00E000	0.0398
snp1017	1	2747940	G	A	0.1071	-0.0124	0.0048	6.8019	0.0091	0.3587	373	0.1421	131	0.0076	0.0727
snp1018	1	2752814	C	G	0.0615	0.0164	0.0060	7.4636	0.0063	0.3363	373	0.0603	131	0.0649	0.0001
snp1019	1	2752833	G	A	0.0704	-0.0030	0.0055	0.2962	0.5863	0.8481	373	0.0925	131	0.0076	0.0423
snp1020	1	2752871	C	T	0.3889	-0.0319	0.0033	93.9987	2.81E-022	0.0006	373	0.4718	131	0.1527	0.1649
snp1021	1	2752901	C	T	0.0754	-0.0041	0.0052	0.6029	0.4375	0.7847	373	0.1019	131	0.00E000	0.0573
snp1022	1	2784338	C	A	0.0635	-0.0042	0.0055	0.5752	0.4482	0.7895	373	0.0858	131	0.00E000	0.0476
snp1023	1	2784366	A	C	0.1438	-0.0235	0.0042	30.9039	2.71E-008	0.0504	373	0.1475	131	0.1336	0.0006
snp1024	1	2796486	C	T	0.2520	-0.0366	0.0032	128.2212	8.91E-030	6.75E-005	373	0.3177	131	0.0649	0.1305
snp1025	1	2801619	A	C	0.0546	-0.0044	0.0061	0.5072	0.4764	0.8021	373	0.0724	131	0.0038	0.0351
snp1026	1	2801818	C	G	0.0655	-0.0377	0.0055	46.3473	9.90E-012	0.0166	373	0.0845	131	0.0115	0.0335
snp1027	1	2801823	A	C	0.0675	-0.0379	0.0055	48.1857	3.88E-012	0.0146	373	0.0871	131	0.0115	0.0350
snp1028	1	2822167	G	A	0.2123	0.0356	0.0032	126.8760	1.76E-029	7.37E-005	373	0.1005	131	0.5305	0.4254
snp1029	1	2822440	T	C	0.1022	-0.0049	0.0048	1.0713	0.3006	0.7157	373	0.1367	131	0.0038	0.0741
snp1030	1	2841982	A	G	0.1696	-0.0601	0.0030	389.6822	8.57E-087	3.73E-012	373	0.2158	131	0.0382	0.0862
snp1031	1	2841996	A	G	0.1210	-0.0283	0.0042	44.9912	1.98E-011	0.0182	373	0.1582	131	0.0153	0.0739
snp1032	1	2854551	G	T	0.3661	-0.0428	0.0027	245.2144	2.54E-055	3.57E-008	373	0.4678	131	0.0763	0.2541
snp1033	1	2854574	G	A	0.1944	0.0463	0.0023	401.8799	1.90E-089	1.73E-012	373	0.0429	131	0.6260	0.8350
snp1034	1	2854589	G	A	0.2014	0.0437	0.0024	339.8124	6.19E-076	8.74E-011	373	0.0523	131	0.6260	0.7872
snp1035	1	2854592	C	T	0.1974	0.0452	0.0023	372.9915	3.69E-083	1.07E-011	373	0.0469	131	0.6260	0.8141
snp1036	1	2877603	T	A	0.1905	-0.0040	0.0032	1.4855	0.2229	0.6680	373	0.2493	131	0.0229	0.1279
snp1037	1	2877625	G	A	0.1865	-0.0039	0.0033	1.4357	0.2308	0.6733	373	0.2440	131	0.0229	0.1239
snp1038	1	2877799	T	C	0.1210	-0.0015	0.0041	0.1281	0.7204	0.8998	373	0.1542	131	0.0267	0.0587
snp1039	1	2877833	C	T	0.1210	-0.0015	0.0041	0.1281	0.7204	0.8998	373	0.1542	131	0.0267	0.0587
snp1040	1	2881157	A	T	0.4335	0.0138	0.0029	22.4885	2.11E-006	0.0951	373	0.4531	131	0.3779	0.0089
snp1041	1	2890597	T	C	0.1270	-0.0131	0.0041	10.3096	0.0013	0.2585	373	0.1689	131	0.0076	0.0903
snp1042	1	2890756	A	G	0.1081	-0.0174	0.0046	14.6765	0.0001	0.1776	373	0.1448	131	0.0038	0.0793
snp1043	1	2890799	A	C	0.2044	-0.0054	0.0035	2.4122	0.1204	0.5847	373	0.2708	131	0.0153	0.1545
snp1044	1	2892456	T	C	0.2847	0.0424	0.0031	191.0043	1.70E-043	1.15E-006	373	0.2064	131	0.5076	0.1714
snp1045	1	2900294	G	A	0.0913	0.0764	0.0038	411.7274	1.36E-091	9.27E-013	373	0.0013	131	0.3473	0.5553
snp1046	1	2902126	T	C	0.0675	-0.0054	0.0054	0.9928	0.3190	0.7258	373	0.0898	131	0.0038	0.0452
snp1047	1	2902396	A	G	0.1300	-0.0042	0.0041	1.0762	0.2995	0.7150	373	0.1729	131	0.0076	0.0930
snp1048	1	2902562	A	G	0.0823	-0.0044	0.0052	0.7285	0.3934	0.7639	373	0.1099	131	0.0038	0.0573
snp1049	1	2902594	A	G	0.2232	-0.0052	0.0034	2.3579	0.1246	0.5889	373	0.2962	131	0.0153	0.1752
snp1050	1	2902602	A	C	0.0804	0.0699	0.0041	283.5887	1.10E-063	3.10E-009	373	0.0027	131	0.3015	0.4649
snp1051	1	2912339	C	A	0.1498	0.0503	0.0036	193.4833	4.89E-044	9.82E-007	373	0.0509	131	0.4313	0.4370
snp1052	1	2912395	C	A	0.2808	-0.0027	0.0034	0.6103	0.4347	0.7834	373	0.2078	131	0.4885	0.1502
snp1053	1	2926226	A	G	0.2758	-0.0044	0.0028	2.5102	0.1131	0.5771	373	0.3673	131	0.0153	0.2387
snp1054	1	2926235	C	T	0.0933	-0.0025	0.0043	0.3467	0.5560	0.8358	373	0.1220	131	0.0115	0.0556
snp1055	1	2926254	T	C	0.0873	-0.0033	0.0045	0.5139	0.4734	0.8008	373	0.1153	131	0.0076	0.0560
snp1056	1	2926419	T	C	0.2688	0.0316	0.0033	92.2242	6.89E-022	0.0007	373	0.2078	131	0.4427	0.1081
snp1057	1	2930118	T	G	0.0565	-0.0044	0.0063	0.4850	0.4862	0.8064	373	0.0751	131	0.0038	0.0366
snp1058	1	2945453	T	A	0.1577	-0.0053	0.0039	1.8278	0.1764	0.6342	373	0.2091	131	0.0115	0.1131
snp1059	1	2983028	T	G	0.2391	-0.0150	0.0032	21.9909	2.74E-006	0.0989	373	0.3164	131	0.0191	0.1869
snp1060	1	2983053	A	G	0.3849	-0.0117	0.0025	21.3053	3.92E-006	0.1043	373	0.5080	131	0.0344	0.3646
snp1061	1	2983067	A	G	0.3800	-0.0115	0.0025	20.4528	6.11E-006	0.1115	373	0.5013	131	0.0344	0.3561
snp1062	1	2983068	T	G	0.3810	-0.0116	0.0025	20.8429	4.99E-006	0.1081	373	0.5027	131	0.0344	0.3578
snp1063	1	2983090	G	C	0.2292	-0.0439	0.0024	321.8101	5.16E-072	2.73E-010	373	0.2855	131	0.0687	0.1024
snp1064	1	2983100	T	A	0.2292	-0.0439	0.0024	321.8101	5.16E-072	2.73E-010	373	0.2855	131	0.0687	0.1024
snp1065	1	2989023	T	C	0.2004	0.0478	0.0021	540.0424	1.63E-119	2.57E-016	373	0.0295	131	0.6870	1.0380
snp1066	1	2989194	G	A	0.2212	-0.0484	0.0025	380.8734	7.09E-085	6.51E-012	373	0.2869	131	0.0344	0.1424
snp1067	1	2990937	A	G	0.0546	-0.0059	0.0064	0.8523	0.3559	0.7453	373	0.0724	131	0.0038	0.0351
snp1068	1	2999831	C	G	0.0992	-0.0040	0.0045	0.7983	0.3716	0.7532	373	0.1327	131	0.0038	0.0715
snp1069	1	3085671	G	A	0.1161	-0.0046	0.0044	1.0958	0.2952	0.7126	373	0.1542	131	0.0076	0.0805
snp1070	1	3110794	G	A	0.4732	0.0108	0.0025	19.1427	1.21E-005	0.1236	373	0.5282	131	0.3168	0.0689
snp1071	1	3110932	T	C	0.1300	0.0366	0.0041	78.2747	8.00E-019	0.0018	373	0.0952	131	0.2290	0.0609
snp1072	1	3110933	A	G	0.1419	-0.0040	0.0036	1.2073	0.2719	0.6990	373	0.1877	131	0.0115	0.0981
snp1073	1	3110975	C	T	0.1438	-0.0040	0.0036	1.2530	0.2630	0.6936	373	0.1903	131	0.0115	0.1000
snp1074	1	3128818	C	T	0.3294	0.0284	0.0026	118.7470	1.06E-027	0.0001	373	0.2601	131	0.5267	0.1239
snp1075	1	3128834	A	C	0.3254	0.0286	0.0026	118.7217	1.07E-027	0.0001	373	0.2560	131	0.5229	0.1248
snp1076	1	3128850	A	T	0.1736	-0.0017	0.0036	0.2264	0.6342	0.8670	373	0.2212	131	0.0382	0.0898
snp1077	1	3128966	T	C	0.2063	-0.0003	0.0034	0.0095	0.9223	0.9726	373	0.2574	131	0.0611	0.0905
snp1078	1	3136554	G	A	0.0585	0.0642	0.0053	143.9057	3.31E-033	2.42E-005	373	0.0054	131	0.2099	0.2921
snp1079	1	3136564	G	A	0.2054	-0.0042	0.0032	1.7349	0.1878	0.6430	373	0.2735	131	0.0115	0.1618
snp1080	1	3136584	G	A	0.4008	0.0392	0.0017	515.5892	3.40E-114	1.33E-015	373	0.2319	131	0.8817	0.6764
snp1081	1	3136606	A	C	0.3125	0.0370	0.0024	228.6601	1.03E-051	1.03E-007	373	0.2118	131	0.5992	0.2688
snp1082	1	3136722	A	T	0.0595	0.0731	0.0052	197.2461	7.38E-045	7.71E-007	373	0.0027	131	0.2214	0.3287
snp1083	1	3136782	A	G	0.3234	-0.0238	0.0026	82.0342	1.19E-019	0.0014	373	0.3177	131	0.3397	0.0009
snp1084	1	3153935	A	G	0.0942	-0.0055	0.0047	1.3508	0.2451	0.6825	373	0.1260	131	0.0038	0.0673
snp1085	1	3154088	T	C	0.1141	0.0476	0.0041	133.9031	5.09E-031	4.65E-005	373	0.0335	131	0.3435	0.3658
snp1086	1	3225670	T	C	0.0565	0.0719	0.0054	177.8185	1.29E-040	2.69E-006	373	0.0027	131	0.2099	0.3097
snp1087	1	3225671	C	G	0.0546	-0.0048	0.0064	0.5568	0.4556	0.7929	373	0.0737	131	0.00E000	0.0405
snp1088	1	3238204	T	C	0.0952	-0.0059	0.0047	1.5814	0.2086	0.6581	373	0.1287	131	0.00E000	0.0739
snp1089	1	3238225	A	T	0.0962	-0.0059	0.0047	1.5914	0.2071	0.6571	373	0.1300	131	0.00E000	0.0748
snp1090	1	3238326	G	C	0.0774	-0.0043	0.0049	0.7559	0.3846	0.7596	373	0.1032	131	0.0038	0.0532
snp1091	1	3275376	A	G	0.0982	-0.0038	0.0046	0.7073	0.4003	0.7672	373	0.1327	131	0.00E000	0.0765
snp1092	1	3275403	A	T	0.0615	-0.0042	0.0056	0.5539	0.4567	0.7934	373	0.0818	131	0.0038	0.0405
snp1093	1	3275413	G	C	0.3353	0.0138	0.0033	17.0476	3.65E-005	0.1462	373	0.2466	131	0.5878	0.2009
snp1094	1	3286011	G	A	0.0704	-0.0038	0.0055	0.4617	0.4968	0.8110	373	0.0925	131	0.0076	0.0423
snp1095	1	3286092	T	A	0.0734	-0.0042	0.0054	0.6012	0.4381	0.7850	373	0.0965	131	0.0076	0.0447
snp1096	1	3286101	A	G	0.2222	-0.0049	0.0032	2.3497	0.1253	0.5896	373	0.2962	131	0.0115	0.1805
snp1097	1	3308717	T	C	0.1111	-0.0074	0.0046	2.6436	0.1040	0.5672	373	0.1475	131	0.0076	0.0762
snp1098	1	3335079	A	G	0.3333	0.0058	0.0028	4.1822	0.0409	0.4717	373	0.3914	131	0.1679	0.0865
snp1099	1	3335948	T	C	0.0595	0.0667	0.0054	154.4456	1.64E-035	1.22E-005	373	0.0054	131	0.2137	0.2984
snp1100	1	3352375	C	A	0.3214	-0.0423	0.0021	406.1741	2.20E-090	1.32E-012	373	0.4062	131	0.0802	0.1875
snp1101	1	3352565	A	G	0.0873	0.0824	0.0037	488.1970	3.10E-108	7.55E-015	373	0.00E000	131	0.3359	0.5447
snp1102	1	3352585	A	G	0.3145	0.0277	0.0029	88.3123	4.98E-021	0.0009	373	0.2882	131	0.3893	0.0182
snp1103	1	3352602	G	A	0.0962	0.0820	0.0035	559.5478	9.31E-124	7.56E-017	373	0.00E000	131	0.3702	0.6063
snp1104	1	3352622	A	C	0.0536	-0.0043	0.0063	0.4638	0.4959	0.8106	373	0.0710	131	0.0038	0.0343
snp1105	1	3365212	G	A	0.4276	-0.0422	0.0021	387.8468	2.15E-086	4.19E-012	373	0.5174	131	0.1718	0.1878
snp1106	1	3365225	A	C	0.1379	-0.0040	0.0039	1.0590	0.3034	0.7172	373	0.1810	131	0.0153	0.0889
snp1107	1	3365227	C	T	0.1409	-0.0035	0.0038	0.8451	0.3579	0.7463	373	0.1836	131	0.0191	0.0861
snp1108	1	3365273	T	G	0.1409	-0.0051	0.0040	1.6041	0.2053	0.6558	373	0.1863	131	0.0115	0.0972
snp1109	1	3367444	G	A	0.0982	0.0021	0.0044	0.2316	0.6303	0.8655	373	0.1220	131	0.0305	0.0363
snp1110	1	3367481	C	T	0.0992	0.0029	0.0045	0.4283	0.5128	0.8178	373	0.1206	131	0.0382	0.0293
snp1111	1	3367535	T	C	0.0992	0.0029	0.0045	0.4283	0.5128	0.8178	373	0.1206	131	0.0382	0.0293
snp1112	1	3367539	A	G	0.0992	0.0029	0.0045	0.4283	0.5128	0.8178	373	0.1206	131	0.0382	0.0293
snp1113	1	3376735	G	A	0.0972	-0.0004	0.0047	0.0067	0.9349	0.9771	373	0.1233	131	0.0229	0.0442
snp1114	1	3403889	T	C	0.1250	0.0811	0.0026	977.7909	1.06E-214	3.23E-028	373	0.0013	131	0.4771	0.7962
snp1115	1	3410399	A	G	0.0536	0.0261	0.0063	17.1010	3.54E-005	0.1456	373	0.0429	131	0.0840	0.0128
snp1116	1	3423474	T	G	0.1260	0.0670	0.0027	617.4951	2.31E-136	1.99E-018	373	0.0013	131	0.4809	0.8035
snp1117	1	3430616	G	A	0.0556	0.0558	0.0058	92.2626	6.76E-022	0.0007	373	0.0094	131	0.1870	0.2314
snp1118	1	3430621	T	A	0.0556	-0.0048	0.0061	0.6177	0.4319	0.7821	373	0.0724	131	0.0076	0.0307
snp1119	1	3447897	A	G	0.1190	-0.0039	0.0042	0.8425	0.3587	0.7467	373	0.1582	131	0.0076	0.0831
snp1120	1	3471084	T	C	0.1270	0.0073	0.0043	2.9346	0.0867	0.5466	373	0.1340	131	0.1069	0.0026
snp1121	1	3471091	G	A	0.0615	-0.0027	0.0058	0.2128	0.6445	0.8710	373	0.0804	131	0.0076	0.0353
snp1122	1	3471124	C	A	0.1071	0.0043	0.0046	0.8493	0.3568	0.7457	373	0.1193	131	0.0725	0.0088
snp1123	1	3474449	C	G	0.0903	0.0054	0.0050	1.1639	0.2807	0.7042	373	0.0858	131	0.1031	0.0014
snp1124	1	3474453	G	T	0.0992	0.0137	0.0048	8.2561	0.0041	0.3119	373	0.0858	131	0.1374	0.0115
snp1125	1	3474509	T	C	0.0685	0.0030	0.0057	0.2727	0.6015	0.8542	373	0.0818	131	0.0305	0.0158
snp1126	1	3478004	G	A	0.3948	-0.0026	0.0023	1.2753	0.2588	0.6911	373	0.5147	131	0.0534	0.3426
snp1127	1	3478021	A	T	0.4633	0.0039	0.0024	2.5888	0.1076	0.5712	373	0.5456	131	0.2290	0.1551
snp1128	1	3478208	T	A	0.1468	0.0033	0.0042	0.6298	0.4274	0.7800	373	0.1542	131	0.1260	0.0024
snp1129	1	3478214	A	G	0.0952	0.0042	0.0048	0.7595	0.3835	0.7591	373	0.0925	131	0.1031	0.0005
snp1130	1	3503271	A	G	0.1687	-0.0034	0.0036	0.8629	0.3529	0.7437	373	0.2185	131	0.0267	0.1009
snp1131	1	3522232	T	C	0.0734	-0.0042	0.0054	0.6096	0.4349	0.7835	373	0.0992	131	0.00E000	0.0557
snp1132	1	3530812	T	C	0.0665	-0.0042	0.0053	0.6105	0.4346	0.7833	373	0.0898	131	0.00E000	0.0500
snp1133	1	3531001	A	G	0.0526	-0.0047	0.0063	0.5425	0.4614	0.7955	373	0.0697	131	0.0038	0.0335
snp1134	1	3535089	G	A	0.2153	0.0490	0.0021	529.3560	3.44E-117	5.04E-016	373	0.0710	131	0.6260	0.7013
snp1135	1	3535238	G	A	0.1915	0.0475	0.0024	401.7546	2.02E-089	1.74E-012	373	0.0643	131	0.5534	0.5945
snp1136	1	3535248	C	T	0.1944	0.0467	0.0024	393.5023	1.26E-087	2.93E-012	373	0.0670	131	0.5573	0.5903
snp1137	1	3535313	C	T	0.4722	-0.0461	0.0024	379.7969	1.22E-084	6.96E-012	373	0.5831	131	0.1565	0.2810
snp1138	1	3535319	T	C	0.1091	0.0138	0.0048	8.3394	0.0039	0.3095	373	0.0751	131	0.2061	0.0680
snp1139	1	3553757	T	A	0.0685	-0.0042	0.0053	0.6478	0.4209	0.7770	373	0.0925	131	0.00E000	0.0516
snp1140	1	3554849	A	G	0.2252	-0.0438	0.0019	511.1799	3.10E-113	1.78E-015	373	0.2922	131	0.0344	0.1466
snp1141	1	3560556	T	C	0.1052	-0.0043	0.0048	0.8291	0.3625	0.7486	373	0.1367	131	0.0153	0.0603
snp1142	1	3560610	G	A	0.2629	-0.0056	0.0030	3.4292	0.0641	0.5146	373	0.3485	131	0.0191	0.2155
snp1143	1	3598308	C	T	0.2708	-0.0462	0.0021	479.8772	2.01E-106	1.27E-014	373	0.3525	131	0.0382	0.1925
snp1144	1	3598311	C	T	0.2282	-0.0034	0.0032	1.1279	0.2882	0.7086	373	0.2949	131	0.0382	0.1440
snp1145	1	3598331	C	T	0.2222	-0.0034	0.0033	1.1041	0.2934	0.7115	373	0.2869	131	0.0382	0.1377
snp1146	1	3601631	G	A	0.2619	-0.0043	0.0031	1.9262	0.1652	0.6253	373	0.3432	131	0.0305	0.1945
snp1147	1	3614707	G	A	0.1617	-0.0042	0.0034	1.4908	0.2221	0.6674	373	0.2078	131	0.0305	0.0892
snp1148	1	3614712	T	G	0.2222	0.0010	0.0031	0.1099	0.7402	0.9071	373	0.2574	131	0.1221	0.0407
snp1149	1	3614714	C	T	0.2192	0.0011	0.0031	0.1266	0.7220	0.9004	373	0.2534	131	0.1221	0.0387
snp1150	1	3614715	A	G	0.1607	-0.0042	0.0034	1.4935	0.2217	0.6671	373	0.2064	131	0.0305	0.0883
snp1151	1	3614771	G	C	0.0565	0.0125	0.0063	3.9852	0.0459	0.4823	373	0.0469	131	0.0840	0.0099
snp1152	1	3614803	A	G	0.1935	-0.0456	0.0021	483.9732	2.58E-107	9.77E-015	373	0.2507	131	0.0305	0.1195
snp1153	1	3622244	C	T	0.1250	0.0675	0.0027	636.1874	1.99E-140	6.16E-019	373	0.00E000	131	0.4809	0.8135
snp1154	1	3622393	A	G	0.0665	-0.0050	0.0058	0.7474	0.3873	0.7609	373	0.0898	131	0.00E000	0.0500
snp1155	1	3622435	C	G	0.0813	-0.0037	0.0050	0.5693	0.4505	0.7906	373	0.1099	131	0.00E000	0.0622
snp1156	1	3629593	C	T	0.0714	-0.0044	0.0056	0.6197	0.4312	0.7817	373	0.0965	131	0.00E000	0.0540
snp1157	1	3644772	A	G	0.0804	0.0397	0.0049	66.0968	3.84E-016	0.0042	373	0.0442	131	0.1832	0.1005
snp1158	1	3644777	C	A	0.3492	-0.0443	0.0019	541.5225	7.76E-120	2.35E-016	373	0.4544	131	0.0496	0.2774
snp1159	1	3688808	A	C	0.1171	-0.0051	0.0043	1.3772	0.2406	0.6796	373	0.1582	131	0.00E000	0.0931
snp1160	1	3688817	G	T	0.4593	0.0280	0.0025	120.5142	4.34E-028	0.0001	373	0.4343	131	0.5305	0.0143
snp1161	1	3688915	T	C	0.0863	-0.0043	0.0049	0.7870	0.3750	0.7549	373	0.1139	131	0.0076	0.0551
snp1162	1	3694520	T	C	0.0585	-0.0037	0.0059	0.4005	0.5269	0.8238	373	0.0791	131	0.00E000	0.0437
snp1163	1	3694690	A	C	0.1042	-0.0054	0.0045	1.4590	0.2271	0.6708	373	0.1394	131	0.0038	0.0758
snp1164	1	3696090	G	A	0.0665	0.0216	0.0058	13.9620	0.0002	0.1885	373	0.0349	131	0.1565	0.0917
snp1165	1	3696209	G	A	0.3681	-0.0454	0.0020	534.4671	2.66E-118	3.66E-016	373	0.4705	131	0.0763	0.2570
snp1166	1	3696312	A	G	0.2996	0.0415	0.0023	313.7454	2.95E-070	4.56E-010	373	0.1769	131	0.6489	0.4083
snp1167	1	3696399	T	A	0.3026	0.0420	0.0022	352.5876	1.02E-078	3.89E-011	373	0.1743	131	0.6679	0.4443
snp1168	1	3700571	A	T	0.3393	0.0466	0.0021	493.0785	2.69E-109	5.55E-015	373	0.2198	131	0.6794	0.3624
snp1169	1	3700600	G	T	0.2173	-0.0443	0.0021	447.7345	1.98E-099	9.59E-014	373	0.2761	131	0.0496	0.1161
snp1170	1	3700684	G	A	0.0923	-0.0031	0.0045	0.4621	0.4966	0.8109	373	0.1220	131	0.0076	0.0601
snp1171	1	3700729	A	T	0.3194	0.0393	0.0024	259.4318	2.02E-058	1.44E-008	373	0.2319	131	0.5687	0.2007
snp1172	1	3700734	C	A	0.3224	0.0390	0.0024	254.9000	1.96E-057	1.92E-008	373	0.2346	131	0.5725	0.2011
snp1173	1	3779056	G	C	0.0923	-0.0782	0.0038	434.0601	1.88E-096	2.27E-013	373	0.1247	131	0.00E000	0.0714
snp1174	1	3818515	A	G	0.3065	0.0048	0.0033	2.0495	0.1523	0.6144	373	0.3338	131	0.2290	0.0199
snp1175	1	3845187	C	T	0.1042	-0.0059	0.0047	1.5858	0.2079	0.6576	373	0.1394	131	0.0038	0.0758
snp1176	1	3845243	G	A	0.1062	0.0005	0.0043	0.0145	0.9042	0.9662	373	0.1327	131	0.0305	0.0423
snp1177	1	3845249	T	C	0.1042	0.0012	0.0043	0.0751	0.7840	0.9231	373	0.1300	131	0.0305	0.0408
snp1178	1	3853673	C	T	0.2540	-0.0054	0.0030	3.2842	0.0699	0.5236	373	0.3338	131	0.0267	0.1915
snp1179	1	3853681	T	C	0.2550	-0.0051	0.0030	2.9510	0.0858	0.5455	373	0.3338	131	0.0305	0.1862
snp1180	1	3853682	G	A	0.2550	-0.0054	0.0030	3.2857	0.0699	0.5235	373	0.3351	131	0.0267	0.1926
snp1181	1	3864756	A	G	0.1240	0.0816	0.0027	944.6765	1.68E-207	2.55E-027	373	0.0027	131	0.4695	0.7717
snp1182	1	3870471	C	T	0.0645	-0.0050	0.0056	0.7720	0.3796	0.7572	373	0.0871	131	0.00E000	0.0484
snp1183	1	3870491	G	A	0.0615	-0.0045	0.0056	0.6214	0.4305	0.7815	373	0.0831	131	0.00E000	0.0460
snp1184	1	3870601	A	G	0.0665	-0.0048	0.0056	0.7353	0.3912	0.7628	373	0.0898	131	0.00E000	0.0500
snp1185	1	3875202	C	G	0.0744	-0.0011	0.0050	0.0518	0.8199	0.9361	373	0.0965	131	0.0115	0.0404
snp1186	1	3875244	A	G	0.2381	0.0046	0.0030	2.3789	0.1230	0.5873	373	0.2802	131	0.1183	0.0555
snp1187	1	3875248	C	T	0.2391	0.0046	0.0030	2.4005	0.1213	0.5856	373	0.2802	131	0.1221	0.0528
snp1188	1	3875363	T	C	0.1746	-0.0033	0.0034	0.9376	0.3329	0.7333	373	0.2292	131	0.0191	0.1179
snp1189	1	3875376	T	C	0.0645	-0.0052	0.0055	0.9037	0.3418	0.7380	373	0.0871	131	0.00E000	0.0484
snp1190	1	3875385	C	T	0.2440	0.0080	0.0030	6.8185	0.0090	0.3581	373	0.2748	131	0.1565	0.0292
snp1191	1	3875386	A	G	0.0585	0.0392	0.0059	43.6918	3.84E-011	0.0200	373	0.0362	131	0.1221	0.0516
snp1192	1	3882939	G	C	0.0744	0.0634	0.0047	180.8230	2.84E-041	2.22E-006	373	0.0107	131	0.2557	0.3353
snp1193	1	3882999	T	C	0.3968	-0.0109	0.0032	11.8008	0.0006	0.2267	373	0.3619	131	0.4962	0.0290
snp1194	1	3883033	C	T	0.0823	-0.0041	0.0050	0.6610	0.4162	0.7748	373	0.1113	131	0.00E000	0.0630
snp1195	1	3964497	A	T	0.1925	-0.0228	0.0038	35.4956	2.56E-009	0.0360	373	0.2373	131	0.0649	0.0736
snp1196	1	3964500	A	C	0.1766	-0.0250	0.0039	41.9684	9.28E-011	0.0226	373	0.2225	131	0.0458	0.0826
snp1197	1	3964557	A	G	0.1498	-0.0271	0.0042	42.4070	7.41E-011	0.0219	373	0.1944	131	0.0229	0.0888
snp1198	1	3964598	T	G	0.0863	0.0048	0.0052	0.8605	0.3536	0.7441	373	0.1032	131	0.0382	0.0206
snp1199	1	3968118	A	T	0.1706	0.0571	0.0020	787.7632	2.18E-173	4.64E-023	373	0.0121	131	0.6221	1.0118
snp1200	1	3974790	A	G	0.2500	0.0449	0.0015	901.0674	5.07E-198	3.89E-026	373	0.0375	131	0.8550	1.3710
snp1201	1	3977540	T	C	0.3571	0.0127	0.0037	11.5241	0.0007	0.2322	373	0.3445	131	0.3931	0.0040
snp1202	1	3977560	A	T	0.3383	0.0066	0.0037	3.1341	0.0767	0.5333	373	0.3351	131	0.3473	0.0003
snp1203	1	3977572	T	C	0.3383	0.0033	0.0037	0.8097	0.3682	0.7515	373	0.3418	131	0.3282	0.0003
snp1204	1	3978871	G	A	0.3542	-0.0119	0.0043	7.6695	0.0056	0.3298	373	0.3700	131	0.3092	0.0062
snp1205	1	3979159	G	C	0.0804	0.0029	0.0053	0.2863	0.5926	0.8506	373	0.0952	131	0.0382	0.0169
snp1206	1	3979251	A	G	0.0655	0.0042	0.0058	0.5266	0.4680	0.7984	373	0.0791	131	0.0267	0.0172
snp1207	1	3979282	C	T	0.2212	0.0221	0.0038	33.0283	9.08E-009	0.0431	373	0.1863	131	0.3206	0.0403
snp1208	1	3981882	A	G	0.1210	0.0168	0.0045	13.6898	0.0002	0.1929	373	0.1180	131	0.1298	0.0005
snp1209	1	3986218	C	T	0.2421	-0.0445	0.0033	177.3065	1.66E-040	2.79E-006	373	0.3097	131	0.0496	0.1418
snp1210	1	3986813	C	G	0.4762	-0.0321	0.0038	71.4139	2.59E-017	0.0029	373	0.5362	131	0.3053	0.0822
snp1211	1	3991871	C	T	0.1567	-0.0242	0.0041	34.0132	5.47E-009	0.0401	373	0.2105	131	0.0038	0.1243
snp1212	1	3991879	T	G	0.1339	-0.0249	0.0043	32.8864	9.77E-009	0.0436	373	0.1796	131	0.0038	0.1025
snp1213	1	3991886	A	G	0.1230	0.0048	0.0046	1.0728	0.3003	0.7155	373	0.1247	131	0.1183	0.0001
snp1214	1	3991930	T	G	0.3413	0.0194	0.0041	22.3092	2.32E-006	0.0965	373	0.2949	131	0.4733	0.0545
snp1215	1	3991936	T	G	0.1736	-0.0354	0.0039	83.7287	5.06E-020	0.0013	373	0.2319	131	0.0076	0.1349
snp1216	1	3991942	A	G	0.4315	-0.0273	0.0054	25.8518	3.69E-007	0.0736	373	0.4504	131	0.3779	0.0083
snp1217	1	3995918	C	T	0.3641	0.0344	0.0036	92.7919	5.17E-022	0.0007	373	0.3231	131	0.4809	0.0414
snp1218	1	3995930	T	A	0.1667	-0.0158	0.0041	14.9680	0.0001	0.1733	373	0.2051	131	0.0573	0.0605
snp1219	1	3995938	T	G	0.0913	-0.0026	0.0051	0.2484	0.6182	0.8608	373	0.1193	131	0.0115	0.0540
snp1220	1	3995949	C	T	0.3442	0.0306	0.0036	71.0375	3.13E-017	0.0030	373	0.2949	131	0.4847	0.0614
snp1221	1	3995969	G	A	0.0685	-0.0016	0.0056	0.0787	0.7791	0.9214	373	0.0898	131	0.0076	0.0407
snp1222	1	3995976	C	T	0.0665	-0.0015	0.0058	0.0651	0.7986	0.9284	373	0.0871	131	0.0076	0.0392
snp1223	1	3995989	T	C	0.2718	-0.0399	0.0035	130.1906	3.30E-030	5.93E-005	373	0.3271	131	0.1145	0.0878
snp1224	1	3996017	G	C	0.2808	0.0006	0.0036	0.0318	0.8584	0.9499	373	0.3137	131	0.1870	0.0306
snp1225	1	3996024	A	T	0.0546	0.0002	0.0064	0.0011	0.9737	0.9907	373	0.0697	131	0.0115	0.0253
snp1226	1	3996040	A	G	0.0516	-0.0027	0.0065	0.1715	0.6788	0.8841	373	0.0684	131	0.0038	0.0328
snp1227	1	3996059	G	A	0.0893	0.0145	0.0051	8.1055	0.0044	0.3164	373	0.0938	131	0.0763	0.0014
snp1228	1	3996078	G	C	0.0546	-0.0044	0.0064	0.4731	0.4916	0.8087	373	0.0737	131	0.00E000	0.0405
snp1229	1	3996102	T	C	0.1081	-0.0324	0.0046	49.5599	1.92E-012	0.0132	373	0.1421	131	0.0115	0.0681
snp1230	1	3996706	T	G	0.2460	-0.0319	0.0037	74.0566	6.78E-018	0.0025	373	0.2909	131	0.1183	0.0618
snp1231	1	3996707	T	C	0.1230	-0.0453	0.0041	119.1774	8.51E-028	0.0001	373	0.1649	131	0.0038	0.0925
snp1232	1	3996723	C	T	0.4782	-0.0373	0.0047	63.8733	1.33E-015	0.0049	373	0.5174	131	0.3664	0.0352
snp1233	1	3996759	C	A	0.4514	-0.0071	0.0057	1.5092	0.2193	0.6655	373	0.4464	131	0.4656	0.0006
snp1234	1	3999094	G	C	0.1815	-0.0450	0.0036	155.0158	1.23E-035	1.18E-005	373	0.2359	131	0.0267	0.1133
snp1235	1	3999158	T	C	0.2659	-0.0209	0.0035	35.4630	2.60E-009	0.0361	373	0.3177	131	0.1183	0.0784
snp1236	1	3999166	G	C	0.0813	-0.0038	0.0054	0.5081	0.4760	0.8019	373	0.0845	131	0.0725	0.0007
snp1237	1	3999196	T	C	0.1210	-0.0291	0.0044	43.6991	3.83E-011	0.0200	373	0.1609	131	0.0076	0.0849
snp1238	1	3999230	T	G	0.2381	-0.0481	0.0033	210.8177	8.06E-048	3.23E-007	373	0.3083	131	0.0382	0.1548
snp1239	1	4054866	C	T	0.2411	-0.0457	0.0021	456.3704	2.62E-101	5.55E-014	373	0.3164	131	0.0267	0.1764
snp1240	1	4054873	G	A	0.1230	-0.0044	0.0037	1.3936	0.2378	0.6778	373	0.1609	131	0.0153	0.0756
snp1241	1	4054886	A	G	0.1230	-0.0044	0.0037	1.3936	0.2378	0.6778	373	0.1609	131	0.0153	0.0756
snp1242	1	4054908	C	T	0.1240	-0.0044	0.0037	1.3900	0.2384	0.6782	373	0.1622	131	0.0153	0.0765
snp1243	1	4075596	T	C	0.0903	0.0136	0.0051	7.0594	0.0079	0.3498	373	0.0617	131	0.1718	0.0568
snp1244	1	4075608	C	G	0.1062	0.0403	0.0044	83.9114	4.61E-020	0.0013	373	0.0550	131	0.2519	0.1573
snp1245	1	4075624	T	C	0.2232	0.0238	0.0037	41.4575	1.20E-010	0.0235	373	0.1582	131	0.4084	0.1389
snp1246	1	4120229	G	A	0.2440	0.0319	0.0031	105.0801	1.04E-024	0.0003	373	0.1957	131	0.3817	0.0721
snp1247	1	4120253	G	A	0.2431	0.0319	0.0031	105.2682	9.49E-025	0.0003	373	0.1944	131	0.3817	0.0734
snp1248	1	4120524	T	G	0.0744	-0.0044	0.0053	0.7009	0.4025	0.7683	373	0.0979	131	0.0076	0.0455
snp1249	1	4157581	C	T	0.3790	0.0235	0.0029	65.7597	4.55E-016	0.0043	373	0.3673	131	0.4122	0.0033
snp1250	1	4157745	A	G	0.1726	0.0082	0.0040	4.1724	0.0411	0.4722	373	0.1796	131	0.1527	0.0020
snp1251	1	4193092	G	C	0.2302	0.0447	0.0023	379.1201	1.71E-084	7.27E-012	373	0.0831	131	0.6489	0.6950
snp1252	1	4198718	A	G	0.0764	-0.0039	0.0052	0.5739	0.4487	0.7898	373	0.1019	131	0.0038	0.0524
snp1253	1	4247890	G	C	0.1250	-0.0050	0.0044	1.3032	0.2536	0.6879	373	0.1662	131	0.0076	0.0885
snp1254	1	4259292	T	G	0.0754	-0.0036	0.0051	0.5084	0.4758	0.8019	373	0.0979	131	0.0115	0.0412
snp1255	1	4273917	T	C	0.1062	0.0295	0.0047	39.7118	2.94E-010	0.0266	373	0.0483	131	0.2710	0.2012
snp1256	1	4274821	C	A	0.2927	0.0379	0.0028	180.4201	3.48E-041	2.28E-006	373	0.2306	131	0.4695	0.1061
snp1257	1	4274877	G	A	0.1726	0.0515	0.0029	324.1419	1.60E-072	2.36E-010	373	0.0724	131	0.4580	0.4006
snp1258	1	4286481	C	T	0.2887	-0.0349	0.0025	196.7021	9.70E-045	7.99E-007	373	0.3204	131	0.1985	0.0278
snp1259	1	4294696	A	G	0.1518	-0.0081	0.0039	4.3418	0.0372	0.4634	373	0.2038	131	0.0038	0.1195
snp1260	1	4294705	T	C	0.1518	-0.0081	0.0039	4.3418	0.0372	0.4634	373	0.2038	131	0.0038	0.1195
snp1261	1	4294973	T	G	0.1468	-0.0062	0.0038	2.6167	0.1057	0.5692	373	0.1971	131	0.0038	0.1147
snp1262	1	4295923	A	G	0.1617	-0.0059	0.0038	2.4191	0.1199	0.5841	373	0.2172	131	0.0038	0.1292
snp1263	1	4295988	C	A	0.2321	0.0064	0.0035	3.3669	0.0665	0.5184	373	0.2426	131	0.2023	0.0035
snp1264	1	4300534	A	G	0.2867	0.0365	0.0029	159.3257	1.41E-036	8.91E-006	373	0.2265	131	0.4580	0.1008
snp1265	1	4300547	T	C	0.1111	0.0690	0.0031	485.1133	1.46E-107	9.10E-015	373	0.0040	131	0.4160	0.6612
snp1266	1	4300552	T	G	0.4137	0.0201	0.0031	42.6851	6.43E-011	0.0215	373	0.3968	131	0.4618	0.0067
snp1267	1	4300569	G	A	0.4167	-0.0098	0.0028	11.7861	0.0006	0.2270	373	0.3807	131	0.5191	0.0303
snp1268	1	4303527	A	G	0.1220	-0.0045	0.0042	1.1337	0.2870	0.7079	373	0.1609	131	0.0115	0.0802
snp1269	1	4303602	T	C	0.1667	-0.0049	0.0036	1.8455	0.1743	0.6326	373	0.2212	131	0.0115	0.1218
snp1270	1	4309098	G	A	0.0655	-0.0348	0.0057	37.5630	8.85E-010	0.0310	373	0.0684	131	0.0573	0.0008
snp1271	1	4371748	G	T	0.0972	0.0749	0.0034	478.0949	4.90E-106	1.42E-014	373	0.00E000	131	0.3740	0.6133
snp1272	1	4396705	T	C	0.1022	-0.0044	0.0047	0.8708	0.3507	0.7426	373	0.1340	131	0.0115	0.0630
snp1273	1	4396722	C	T	0.0556	-0.0048	0.0061	0.6235	0.4297	0.7811	373	0.0724	131	0.0076	0.0307
snp1274	1	4396844	C	T	0.1845	-0.0058	0.0036	2.5502	0.1103	0.5741	373	0.2480	131	0.0038	0.1524
snp1275	1	4398453	A	G	0.0754	-0.0041	0.0052	0.6086	0.4353	0.7837	373	0.1005	131	0.0038	0.0516
snp1276	1	4402233	A	G	0.0893	-0.0041	0.0051	0.6687	0.4135	0.7735	373	0.1180	131	0.0076	0.0576
snp1277	1	4423213	T	C	0.2351	0.0273	0.0036	57.2195	3.91E-014	0.0078	373	0.1944	131	0.3511	0.0526
snp1278	1	4423328	T	C	0.1796	-0.0049	0.0036	1.8259	0.1766	0.6344	373	0.2413	131	0.0038	0.1473
snp1279	1	4423359	G	A	0.0675	-0.0054	0.0056	0.9291	0.3351	0.7344	373	0.0912	131	0.00E000	0.0508
snp1280	1	4486173	C	T	0.1111	-0.0071	0.0046	2.3910	0.1220	0.5863	373	0.1434	131	0.0191	0.0602
snp1281	1	4489410	T	C	0.1468	-0.0053	0.0040	1.7677	0.1837	0.6399	373	0.1930	131	0.0153	0.0970
snp1282	1	4529117	C	T	0.1538	-0.0045	0.0038	1.4039	0.2361	0.6767	373	0.2038	131	0.0115	0.1093
snp1283	1	4535458	A	C	0.4861	0.0426	0.0019	503.8855	1.20E-111	2.66E-015	373	0.3391	131	0.9046	0.4924
snp1284	1	4535505	T	C	0.0655	-0.0045	0.0059	0.5823	0.4454	0.7883	373	0.0858	131	0.0076	0.0384
snp1285	1	4541515	T	G	0.0813	0.0783	0.0040	384.4525	1.18E-085	5.19E-012	373	0.00E000	131	0.3130	0.5043
snp1286	1	4541587	C	T	0.2173	0.0011	0.0039	0.0725	0.7878	0.9245	373	0.2011	131	0.2634	0.0088
snp1287	1	4541594	A	G	0.2163	-0.0001	0.0040	7.12E-004	0.9787	0.9925	373	0.2024	131	0.2557	0.0065
snp1288	1	4550730	G	A	0.3700	-0.0036	0.0025	2.0753	0.1497	0.6122	373	0.4826	131	0.0496	0.3094
snp1289	1	4550747	C	T	0.3750	-0.0035	0.0025	2.0784	0.1494	0.6119	373	0.4893	131	0.0496	0.3173
snp1290	1	4564044	T	C	0.1002	0.0733	0.0034	458.5043	8.98E-102	4.86E-014	373	0.0027	131	0.3779	0.6007
snp1291	1	4588585	A	G	0.2034	-0.0031	0.0035	0.7785	0.3776	0.7562	373	0.2627	131	0.0344	0.1239
snp1292	1	4593222	G	A	0.1419	-0.0045	0.0039	1.2816	0.2576	0.6903	373	0.1877	131	0.0115	0.0981
snp1293	1	4632084	T	G	0.1597	-0.0549	0.0024	511.5585	2.56E-113	1.78E-015	373	0.2118	131	0.0115	0.1151
snp1294	1	4632094	G	A	0.1181	-0.0047	0.0045	1.0799	0.2987	0.7146	373	0.1568	131	0.0076	0.0823
snp1295	1	4718020	T	G	0.3591	-0.0111	0.0034	10.4150	0.0012	0.2561	373	0.3324	131	0.4351	0.0176
snp1296	1	4718033	T	C	0.2510	-0.0353	0.0035	102.5157	3.81E-024	0.0004	373	0.2748	131	0.1832	0.0172
snp1297	1	4718128	A	C	0.3155	-0.0249	0.0035	51.4010	7.53E-013	0.0116	373	0.3244	131	0.2901	0.0021
snp1298	1	4728176	C	G	0.0645	-0.0041	0.0056	0.5366	0.4638	0.7966	373	0.0871	131	0.00E000	0.0484
snp1299	1	4746808	A	G	0.2708	-0.0059	0.0029	4.0963	0.0430	0.4763	373	0.3592	131	0.0191	0.2254
snp1300	1	4756863	T	A	0.2639	-0.0058	0.0031	3.5725	0.0587	0.5059	373	0.3499	131	0.0191	0.2167
snp1301	1	4801302	G	A	0.2351	-0.0553	0.0030	337.8207	1.68E-075	9.91E-011	373	0.3056	131	0.0344	0.1574
snp1302	1	4801587	C	T	0.1825	-0.0582	0.0030	388.2642	1.75E-086	4.08E-012	373	0.2373	131	0.0267	0.1143
snp1303	1	4811933	G	A	0.1081	0.0721	0.0032	515.6187	3.35E-114	1.33E-015	373	0.0027	131	0.4084	0.6566
snp1304	1	4811940	G	A	0.0536	-0.0037	0.0064	0.3338	0.5634	0.8389	373	0.0710	131	0.0038	0.0343
snp1305	1	4811979	G	A	0.2718	-0.0423	0.0021	413.6410	5.22E-092	8.22E-013	373	0.3432	131	0.0687	0.1464
snp1306	1	4811982	C	T	0.2768	-0.0424	0.0021	418.5307	4.50E-093	6.04E-013	373	0.3485	131	0.0725	0.1464
snp1307	1	4811987	T	G	0.3631	0.0416	0.0017	606.2982	6.30E-134	4.02E-018	373	0.1796	131	0.8855	0.8289
snp1308	1	4814647	T	C	0.4266	0.0382	0.0019	399.0768	7.73E-089	2.06E-012	373	0.2694	131	0.8740	0.5749
snp1309	1	4814667	G	A	0.4187	0.0393	0.0019	431.3232	7.39E-096	2.70E-013	373	0.2627	131	0.8626	0.5688
snp1310	1	4833731	C	A	0.1131	0.0743	0.0032	544.5631	1.69E-120	1.94E-016	373	0.0040	131	0.4237	0.6754
snp1311	1	4843338	T	C	0.1091	-0.0040	0.0043	0.8875	0.3462	0.7402	373	0.1461	131	0.0038	0.0801
snp1312	1	4843651	A	G	0.0992	-0.0044	0.0046	0.9309	0.3346	0.7342	373	0.1327	131	0.0038	0.0715
snp1313	1	4843745	G	T	0.4028	0.0203	0.0033	38.5688	5.29E-010	0.0288	373	0.3914	131	0.4351	0.0031
snp1314	1	4860956	G	T	0.4712	-0.0376	0.0021	323.8507	1.86E-072	2.40E-010	373	0.5938	131	0.1221	0.3435
snp1315	1	4861067	A	G	0.3274	0.0429	0.0016	700.6175	1.94E-154	1.09E-020	373	0.1381	131	0.8664	0.9268
snp1316	1	4874119	T	C	0.0655	-0.0042	0.0053	0.6213	0.4306	0.7815	373	0.0885	131	0.00E000	0.0492
snp1317	1	4874172	G	T	0.1260	-0.0041	0.0042	0.9660	0.3257	0.7294	373	0.1662	131	0.0115	0.0837
snp1318	1	4874254	G	A	0.1032	0.0745	0.0032	530.5963	1.85E-117	4.66E-016	373	0.00E000	131	0.3969	0.6551
snp1319	1	4896067	T	C	0.1796	-0.0471	0.0025	358.0571	6.59E-080	2.75E-011	373	0.2212	131	0.0611	0.0669
snp1320	1	4896075	A	G	0.1617	-0.0523	0.0026	400.0643	4.71E-089	1.94E-012	373	0.2051	131	0.0382	0.0791
snp1321	1	4896145	T	C	0.0526	-0.0009	0.0065	0.0186	0.8916	0.9617	373	0.0657	131	0.0153	0.0196
snp1322	1	4912369	T	C	0.1230	0.0696	0.0030	525.7076	2.14E-116	6.34E-016	373	0.0121	131	0.4389	0.6498
snp1323	1	4937829	A	G	0.4950	0.0061	0.0028	4.6774	0.0306	0.4466	373	0.5456	131	0.3511	0.0582
snp1324	1	4937937	C	G	0.4246	0.0105	0.0028	14.4463	0.0001	0.1810	373	0.4638	131	0.3130	0.0358
snp1325	1	4937940	G	A	0.2927	-0.0005	0.0029	0.0269	0.8698	0.9540	373	0.3633	131	0.0916	0.1372
snp1326	1	4944518	A	G	0.2391	0.0462	0.0027	300.3768	2.41E-067	1.07E-009	373	0.1475	131	0.5000	0.2628
snp1327	1	4944657	A	T	0.3690	-0.0387	0.0024	255.3215	1.59E-057	1.87E-008	373	0.4491	131	0.1412	0.1566
snp1328	1	5082837	T	G	0.1091	-0.0039	0.0043	0.8543	0.3553	0.7450	373	0.1461	131	0.0038	0.0801
snp1329	1	5083053	C	T	0.1121	-0.0049	0.0044	1.2493	0.2637	0.6941	373	0.1501	131	0.0038	0.0827
snp1330	1	5110996	C	T	0.1290	-0.0046	0.0042	1.2213	0.2691	0.6973	373	0.1676	131	0.0191	0.0755
snp1331	1	5115664	A	G	0.1369	-0.0057	0.0043	1.7687	0.1835	0.6398	373	0.1810	131	0.0115	0.0936
snp1332	1	5144591	G	T	0.1200	-0.0031	0.0044	0.4818	0.4876	0.8070	373	0.1568	131	0.0153	0.0730
snp1333	1	5173725	A	T	0.2837	-0.0056	0.0028	3.9919	0.0457	0.4820	373	0.3780	131	0.0153	0.2491
snp1334	1	5191014	G	C	0.1319	0.0722	0.0024	872.6498	7.64E-192	2.30E-025	373	0.00E000	131	0.5076	0.8656
snp1335	1	5226085	T	G	0.3423	-0.0131	0.0033	15.4360	8.53E-005	0.1668	373	0.4115	131	0.1450	0.1214
snp1336	1	5226121	T	C	0.2698	0.0093	0.0037	6.4089	0.0114	0.3730	373	0.1863	131	0.5076	0.2016
snp1337	1	5226286	A	G	0.2788	0.0136	0.0035	15.4770	8.35E-005	0.1662	373	0.1823	131	0.5534	0.2636
snp1338	1	5235837	T	C	0.2113	-0.0042	0.0035	1.4352	0.2309	0.6733	373	0.2735	131	0.0344	0.1320
snp1339	1	5235840	T	C	0.2728	-0.0380	0.0027	204.5366	1.89E-046	4.83E-007	373	0.3123	131	0.1603	0.0448
snp1340	1	5247513	T	C	0.0516	-0.0055	0.0065	0.7086	0.3999	0.7670	373	0.0697	131	0.00E000	0.0382
snp1341	1	5268794	G	A	0.1488	-0.0035	0.0038	0.8705	0.3508	0.7426	373	0.1944	131	0.0191	0.0933
snp1342	1	5268916	G	T	0.1627	-0.0046	0.0037	1.5501	0.2131	0.6613	373	0.2158	131	0.0115	0.1180
snp1343	1	5358132	C	G	0.2937	-0.0301	0.0022	184.3410	4.84E-042	1.77E-006	373	0.3097	131	0.2481	0.0070
snp1344	1	5358962	G	C	0.3095	-0.0282	0.0022	157.8669	2.93E-036	9.79E-006	373	0.3164	131	0.2901	0.0012
snp1345	1	5425883	A	C	0.4673	0.0319	0.0027	139.2639	3.42E-032	3.28E-005	373	0.4276	131	0.5802	0.0360
snp1346	1	5441071	G	T	0.3532	0.0417	0.0025	289.1039	6.89E-065	2.18E-009	373	0.2668	131	0.5992	0.1862
snp1347	1	5454186	T	C	0.2401	-0.0290	0.0027	117.9347	1.59E-027	0.0001	373	0.2373	131	0.2481	0.0002
snp1348	1	5549623	G	C	0.1498	-0.0061	0.0041	2.2103	0.1371	0.6008	373	0.1971	131	0.0153	0.0998
snp1349	1	5549743	C	T	0.0536	-0.0065	0.0064	1.0142	0.3139	0.7230	373	0.0710	131	0.0038	0.0343
snp1350	1	5549962	T	C	0.1627	-0.0061	0.0038	2.6043	0.1066	0.5701	373	0.2145	131	0.0153	0.1121
snp1351	1	5554572	A	G	0.0982	-0.0049	0.0049	1.0258	0.3112	0.7215	373	0.1247	131	0.0229	0.0450
snp1352	1	5564833	T	C	0.4921	-0.0315	0.0028	125.3187	3.85E-029	8.16E-005	373	0.5389	131	0.3588	0.0499
snp1353	1	5629360	T	A	0.0923	-0.0054	0.0051	1.1483	0.2839	0.7061	373	0.1206	131	0.0115	0.0548
snp1354	1	5630235	C	T	0.0764	-0.0034	0.0054	0.3935	0.5305	0.8253	373	0.0992	131	0.0115	0.0420
snp1355	1	5630316	G	C	0.0794	-0.0040	0.0052	0.5849	0.4444	0.7878	373	0.1032	131	0.0115	0.0443
snp1356	1	5631680	G	C	0.2123	-0.0046	0.0039	1.4492	0.2287	0.6718	373	0.2708	131	0.0458	0.1164
snp1357	1	5656677	A	G	0.1845	0.0556	0.0026	451.4292	3.11E-100	7.59E-014	373	0.0630	131	0.5305	0.5589
snp1358	1	5746599	T	C	0.0635	-0.0041	0.0059	0.4790	0.4889	0.8076	373	0.0845	131	0.0038	0.0421
snp1359	1	5748630	T	A	0.2222	0.0473	0.0021	506.9242	2.61E-112	2.22E-015	373	0.0617	131	0.6794	0.8494
snp1360	1	5767768	A	G	0.1855	0.0492	0.0023	459.7619	4.78E-102	4.49E-014	373	0.0322	131	0.6221	0.8862
snp1361	1	5792458	C	T	0.0833	-0.0048	0.0053	0.8220	0.3646	0.7497	373	0.1126	131	0.00E000	0.0639
snp1362	1	5794528	T	C	0.4881	-0.0389	0.0025	240.2992	2.99E-054	4.89E-008	373	0.5469	131	0.3206	0.0789
snp1363	1	5794537	T	G	0.1022	-0.0050	0.0046	1.1896	0.2754	0.7011	373	0.1340	131	0.0115	0.0630
snp1364	1	5794563	G	C	0.4335	-0.0425	0.0021	413.5413	5.49E-092	8.27E-013	373	0.5308	131	0.1565	0.2195
snp1365	1	5795902	A	G	0.1776	-0.0042	0.0036	1.3322	0.2484	0.6846	373	0.2346	131	0.0153	0.1267
snp1366	1	5851044	G	T	0.1895	-0.0064	0.0033	3.7285	0.0535	0.4968	373	0.2534	131	0.0076	0.1512
snp1367	1	5851045	T	G	0.2034	-0.0060	0.0032	3.3634	0.0667	0.5187	373	0.2681	131	0.0191	0.1472
snp1368	1	5852013	G	A	0.3690	0.0409	0.0028	208.1303	3.11E-047	3.83E-007	373	0.2989	131	0.5687	0.1202
snp1369	1	5864082	T	C	0.3085	-0.0048	0.0027	3.1088	0.0779	0.5349	373	0.4115	131	0.0153	0.2832
snp1370	1	5864098	T	A	0.2192	0.0400	0.0025	264.6818	1.45E-059	1.03E-008	373	0.0804	131	0.6145	0.6411
snp1371	1	5864102	A	G	0.2192	0.0399	0.0025	263.8874	2.16E-059	1.09E-008	373	0.0804	131	0.6145	0.6411
snp1372	1	5864159	T	G	0.2212	0.0398	0.0025	262.6358	4.04E-059	1.18E-008	373	0.0831	131	0.6145	0.6306
snp1373	1	5864224	T	C	0.2877	-0.0046	0.0028	2.6302	0.1048	0.5682	373	0.3820	131	0.0191	0.2473
snp1374	1	5864257	C	T	0.2063	-0.0048	0.0034	2.0828	0.1490	0.6115	373	0.2735	131	0.0153	0.1566
snp1375	1	5903091	G	C	0.2937	-0.0042	0.0027	2.3932	0.1219	0.5862	373	0.3901	131	0.0191	0.2553
snp1376	1	6026411	G	A	0.1161	-0.0090	0.0046	3.8579	0.0495	0.4894	373	0.1515	131	0.0153	0.0696
snp1377	1	6026448	T	C	0.1409	-0.0084	0.0042	4.1033	0.0428	0.4759	373	0.1850	131	0.0153	0.0916
snp1378	1	6026498	T	C	0.1944	-0.0090	0.0036	6.1109	0.0134	0.3843	373	0.2547	131	0.0229	0.1320
snp1379	1	6027258	T	A	0.0923	-0.0032	0.0047	0.4616	0.4969	0.8110	373	0.1220	131	0.0076	0.0601
snp1380	1	6043738	A	G	0.0615	-0.0043	0.0057	0.5605	0.4541	0.7922	373	0.0818	131	0.0038	0.0405
snp1381	1	6043770	A	G	0.1200	-0.0058	0.0044	1.7262	0.1889	0.6438	373	0.1595	131	0.0076	0.0840
snp1382	1	6079480	C	T	0.0903	-0.0073	0.0050	2.1256	0.1449	0.6079	373	0.1193	131	0.0076	0.0584
snp1383	1	6079601	A	G	0.0565	0.0741	0.0053	193.0218	6.17E-044	1.01E-006	373	0.00E000	131	0.2176	0.3413
snp1384	1	6131797	G	T	0.1508	-0.0061	0.0040	2.3522	0.1251	0.5894	373	0.1997	131	0.0115	0.1065
snp1385	1	6131806	C	T	0.1974	0.0015	0.0034	0.1980	0.6563	0.8756	373	0.2413	131	0.0725	0.0692
snp1386	1	6131824	C	A	0.1974	0.0011	0.0034	0.0951	0.7578	0.9136	373	0.2426	131	0.0687	0.0735
snp1387	1	6131832	T	C	0.1964	0.0011	0.0034	0.0984	0.7538	0.9121	373	0.2413	131	0.0687	0.0726
snp1388	1	6165956	T	C	0.2877	0.0043	0.0032	1.7573	0.1850	0.6408	373	0.3365	131	0.1489	0.0661
snp1389	1	6173762	A	G	0.0516	0.0624	0.0059	111.2647	4.60E-026	0.0002	373	0.0107	131	0.1679	0.1944
snp1390	1	6221064	C	T	0.1776	-0.0048	0.0041	1.4139	0.2344	0.6756	373	0.2359	131	0.0115	0.1327
snp1391	1	6239147	G	A	0.1845	0.0004	0.0037	0.0104	0.9188	0.9714	373	0.2198	131	0.0840	0.0472
snp1392	1	6239212	T	C	0.1736	0.0007	0.0037	0.0312	0.8598	0.9504	373	0.2064	131	0.0802	0.0428
snp1393	1	6239213	G	A	0.3244	-0.0045	0.0028	2.6938	0.1007	0.5635	373	0.4236	131	0.0420	0.2556
snp1394	1	6239296	C	T	0.1319	-0.0044	0.0044	0.9905	0.3196	0.7262	373	0.1702	131	0.0229	0.0729
snp1395	1	6270213	A	G	0.0685	-0.0036	0.0056	0.4034	0.5254	0.8231	373	0.0871	131	0.0153	0.0312
snp1396	1	6328676	T	A	0.0913	0.0036	0.0050	0.5270	0.4679	0.7984	373	0.1086	131	0.0420	0.0206
snp1397	1	6328732	T	C	0.1905	-0.0055	0.0036	2.3424	0.1259	0.5902	373	0.2547	131	0.0076	0.1523
snp1398	1	6349378	A	G	0.2966	-0.0031	0.0027	1.3138	0.2517	0.6867	373	0.3887	131	0.0344	0.2316
snp1399	1	6349499	G	A	0.3016	-0.0026	0.0027	0.9515	0.3293	0.7314	373	0.3928	131	0.0420	0.2247
snp1400	1	6374993	A	G	0.2748	-0.0046	0.0029	2.4062	0.1209	0.5851	373	0.3619	131	0.0267	0.2169
snp1401	1	6407834	T	C	0.4921	0.0043	0.0024	3.2098	0.0732	0.5284	373	0.5737	131	0.2595	0.1519
snp1402	1	6407835	G	A	0.4950	0.0041	0.0024	2.9075	0.0882	0.5485	373	0.5777	131	0.2595	0.1558
snp1403	1	6407857	A	G	0.4980	0.0046	0.0024	3.7229	0.0537	0.4971	373	0.5777	131	0.2710	0.1448
snp1404	1	6420589	T	C	0.3095	0.0319	0.0029	120.9159	3.54E-028	0.0001	373	0.2681	131	0.4275	0.0457
snp1405	1	6447085	T	C	0.3621	-0.0003	0.0026	0.0094	0.9229	0.9728	373	0.4464	131	0.1221	0.1751
snp1406	1	6447109	A	C	0.3601	-0.0001	0.0026	0.0033	0.9542	0.9839	373	0.4437	131	0.1221	0.1726
snp1407	1	6454661	A	C	0.1230	0.0021	0.0043	0.2379	0.6258	0.8637	373	0.1515	131	0.0420	0.0428
snp1408	1	6454671	T	A	0.2976	0.0093	0.0031	9.0087	0.0027	0.2908	373	0.3324	131	0.1985	0.0330
snp1409	1	6454898	T	C	0.1101	-0.0038	0.0044	0.7406	0.3895	0.7620	373	0.1461	131	0.0076	0.0753
snp1410	1	6466446	G	C	0.2192	0.0119	0.0034	12.3526	0.0004	0.2161	373	0.2386	131	0.1641	0.0125
snp1411	1	6466636	G	C	0.2103	0.0190	0.0035	29.6744	5.11E-008	0.0552	373	0.1997	131	0.2405	0.0038
snp1412	1	6481529	T	C	0.1845	0.0006	0.0036	0.0275	0.8682	0.9534	373	0.2279	131	0.0611	0.0711
snp1413	1	6486079	T	C	0.0774	0.0039	0.0052	0.5635	0.4529	0.7916	373	0.0898	131	0.0420	0.0123
snp1414	1	6486104	A	T	0.0774	0.0039	0.0052	0.5635	0.4529	0.7916	373	0.0898	131	0.0420	0.0123
snp1415	1	6486321	G	A	0.2054	-0.0101	0.0038	7.1306	0.0076	0.3474	373	0.2708	131	0.0191	0.1494
snp1416	1	6519594	T	C	0.3224	-0.0108	0.0028	15.5423	8.07E-005	0.1653	373	0.2587	131	0.5038	0.1058
snp1417	1	6519680	C	T	0.1458	0.0131	0.0043	9.1126	0.0025	0.2881	373	0.1408	131	0.1603	0.0012
snp1418	1	6550597	A	G	0.2946	0.0025	0.0030	0.6534	0.4189	0.7761	373	0.3566	131	0.1183	0.1051
snp1419	1	6558598	G	C	0.4345	-0.0143	0.0025	31.6263	1.87E-008	0.0478	373	0.3941	131	0.5496	0.0379
snp1420	1	6558606	A	G	0.4236	-0.0138	0.0025	29.5459	5.46E-008	0.0558	373	0.3794	131	0.5496	0.0457
snp1421	1	6558636	T	C	0.3363	0.0106	0.0028	14.3504	0.0002	0.1825	373	0.3633	131	0.2595	0.0185
snp1422	1	6558637	C	T	0.3363	0.0106	0.0028	14.3504	0.0002	0.1825	373	0.3633	131	0.2595	0.0185
snp1423	1	6558658	A	G	0.3075	0.0010	0.0028	0.1310	0.7174	0.8987	373	0.3713	131	0.1260	0.1088
snp1424	1	6592285	A	G	0.0675	-0.0076	0.0055	1.8722	0.1712	0.6301	373	0.0871	131	0.0115	0.0350
snp1425	1	6592324	T	C	0.3651	-0.0013	0.0027	0.2426	0.6223	0.8624	373	0.4571	131	0.1031	0.2081
snp1426	1	6600820	T	C	0.0714	-0.0076	0.0053	2.0869	0.1486	0.6112	373	0.0925	131	0.0115	0.0381
snp1427	1	6600830	G	A	0.0843	-0.0046	0.0052	0.7894	0.3743	0.7545	373	0.1139	131	0.00E000	0.0647
snp1428	1	6600862	T	G	0.0754	-0.0057	0.0053	1.1543	0.2826	0.7054	373	0.0979	131	0.0115	0.0412
snp1429	1	6601011	C	T	0.1052	-0.0049	0.0047	1.0891	0.2967	0.7134	373	0.1408	131	0.0038	0.0767
snp1430	1	6607417	A	G	0.3542	-0.0097	0.0025	15.4254	8.58E-005	0.1669	373	0.2842	131	0.5534	0.1219
snp1431	1	6607420	A	T	0.3274	0.0216	0.0032	46.3441	9.92E-012	0.0166	373	0.3164	131	0.3588	0.0031
snp1432	1	6607431	C	T	0.2103	0.0342	0.0033	105.8442	7.09E-025	0.0003	373	0.1568	131	0.3626	0.0981
snp1433	1	6648303	C	A	0.4544	-0.0054	0.0023	5.5336	0.0187	0.4078	373	0.3646	131	0.7099	0.1850
snp1434	1	6648460	T	A	0.1796	0.0240	0.0037	42.1690	8.37E-011	0.0223	373	0.1649	131	0.2214	0.0083
snp1435	1	6648466	T	C	0.2103	-0.0028	0.0034	0.6843	0.4081	0.7710	373	0.2721	131	0.0344	0.1310
snp1436	1	6648470	C	G	0.4117	-0.0108	0.0023	21.4930	3.55E-006	0.1028	373	0.3458	131	0.5992	0.1020
snp1437	1	6648477	G	A	0.1141	-0.0037	0.0042	0.8078	0.3688	0.7518	373	0.1515	131	0.0076	0.0788
snp1438	1	6648478	T	C	0.4444	0.0110	0.0025	18.7519	1.49E-005	0.1275	373	0.4946	131	0.3015	0.0581
snp1439	1	6648482	T	C	0.4444	0.0110	0.0025	18.7519	1.49E-005	0.1275	373	0.4946	131	0.3015	0.0581
snp1440	1	6648493	A	G	0.1617	0.0251	0.0038	43.4798	4.28E-011	0.0203	373	0.1434	131	0.2137	0.0140
snp1441	1	6651217	A	C	0.3393	0.0071	0.0030	5.5452	0.0185	0.4073	373	0.3887	131	0.1985	0.0621
snp1442	1	6667249	G	C	0.1746	-0.0044	0.0038	1.2936	0.2554	0.6890	373	0.2279	131	0.0229	0.1122
snp1443	1	6679452	A	T	0.1042	0.0663	0.0036	347.2916	1.46E-077	5.44E-011	373	0.0080	131	0.3779	0.5639
snp1444	1	6679498	A	G	0.4226	-0.0189	0.0024	59.8299	1.02E-014	0.0065	373	0.4088	131	0.4618	0.0044
snp1445	1	6679610	C	T	0.4931	-0.0138	0.0025	31.2161	2.31E-008	0.0493	373	0.4718	131	0.5534	0.0102
snp1446	1	6679624	G	A	0.4980	-0.0139	0.0025	31.6233	1.87E-008	0.0478	373	0.4786	131	0.5534	0.0086
snp1447	1	6679626	T	C	0.4891	-0.0133	0.0025	28.8140	7.97E-008	0.0589	373	0.4638	131	0.5611	0.0146
snp1448	1	6679641	G	A	0.4831	-0.0141	0.0025	32.0552	1.50E-008	0.0463	373	0.4598	131	0.5496	0.0124
snp1449	1	6704216	C	T	0.3889	-0.0169	0.0024	50.2918	1.33E-012	0.0126	373	0.3525	131	0.4924	0.0316
snp1450	1	6704220	A	T	0.4385	0.0011	0.0024	0.2054	0.6504	0.8733	373	0.5402	131	0.1489	0.2393
snp1451	1	6704402	G	A	0.2907	0.0276	0.0027	102.5339	3.77E-024	0.0004	373	0.2440	131	0.4237	0.0603
snp1452	1	6704421	G	A	0.2946	0.0283	0.0027	108.4644	1.89E-025	0.0002	373	0.2466	131	0.4313	0.0631
snp1453	1	6704431	A	G	0.1062	0.0085	0.0044	3.7946	0.0514	0.4930	373	0.1166	131	0.0763	0.0066
snp1454	1	6704465	G	A	0.2480	0.0285	0.0033	76.1102	2.39E-018	0.0021	373	0.2145	131	0.3435	0.0343
snp1455	1	6713819	T	G	0.0942	-0.0049	0.0049	1.0071	0.3156	0.7240	373	0.1233	131	0.0115	0.0564
snp1456	1	6713870	A	G	0.1756	-0.0002	0.0039	0.0023	0.9618	0.9866	373	0.2172	131	0.0573	0.0680
snp1457	1	6737822	A	G	0.1478	-0.0048	0.0040	1.4397	0.2302	0.6728	373	0.1944	131	0.0153	0.0980
snp1458	1	6737860	T	C	0.1657	0.0249	0.0037	45.9314	1.22E-011	0.0171	373	0.1421	131	0.2328	0.0229
snp1459	1	6737937	C	G	0.2679	-0.0016	0.0032	0.2619	0.6088	0.8571	373	0.3257	131	0.1031	0.0973
snp1460	1	6795001	C	G	0.1875	-0.0070	0.0037	3.6295	0.0568	0.5026	373	0.2453	131	0.0229	0.1249
snp1461	1	6807794	G	A	0.1151	0.0667	0.0033	397.9200	1.38E-088	2.22E-012	373	0.0107	131	0.4122	0.6090
snp1462	1	6833338	C	T	0.1329	-0.0045	0.0042	1.1691	0.2796	0.7036	373	0.1702	131	0.0267	0.0688
snp1463	1	6893150	C	A	0.0694	-0.0043	0.0056	0.5861	0.4439	0.7876	373	0.0938	131	0.00E000	0.0524
snp1464	1	6893306	C	T	0.1409	-0.0043	0.0040	1.1666	0.2801	0.7039	373	0.1890	131	0.0038	0.1090
snp1465	1	6895136	C	T	0.1181	0.0568	0.0039	214.9075	1.03E-048	2.48E-007	373	0.0442	131	0.3282	0.2980
snp1466	1	6899221	A	G	0.1696	-0.0515	0.0022	573.9424	6.88E-127	3.06E-017	373	0.2292	131	0.00E000	0.1435
snp1467	1	6900654	T	C	0.0754	-0.0048	0.0054	0.8022	0.3704	0.7526	373	0.1019	131	0.00E000	0.0573
snp1468	1	6910558	G	C	0.1627	0.0465	0.0035	173.2391	1.29E-039	3.62E-006	373	0.0643	131	0.4427	0.4044
snp1469	1	6913101	A	G	0.0903	-0.0082	0.0045	3.3369	0.0677	0.5203	373	0.1193	131	0.0076	0.0584
snp1470	1	6913102	C	G	0.0903	-0.0082	0.0045	3.3369	0.0677	0.5203	373	0.1193	131	0.0076	0.0584
snp1471	1	6918367	A	G	0.1558	-0.0533	0.0028	364.1904	3.04E-081	1.87E-011	373	0.1944	131	0.0458	0.0646
snp1472	1	6918423	A	G	0.2550	0.0462	0.0015	893.5642	2.17E-196	6.22E-026	373	0.0576	131	0.8168	1.1672
snp1473	1	6921085	G	A	0.2044	-0.0131	0.0033	15.4754	8.36E-005	0.1662	373	0.2694	131	0.0191	0.1483
snp1474	1	6921087	G	C	0.1994	-0.0132	0.0034	15.0689	0.0001	0.1719	373	0.2627	131	0.0191	0.1431
snp1475	1	6921090	G	C	0.0556	-0.0035	0.0061	0.3245	0.5689	0.8411	373	0.0724	131	0.0076	0.0307
snp1476	1	6921112	C	T	0.2460	-0.0142	0.0032	20.2970	6.63E-006	0.1129	373	0.3231	131	0.0267	0.1821
snp1477	1	6921115	A	G	0.0734	-0.0043	0.0051	0.7045	0.4013	0.7677	373	0.0979	131	0.0038	0.0500
snp1478	1	6921136	T	C	0.1171	-0.0062	0.0042	2.1733	0.1404	0.6039	373	0.1555	131	0.0076	0.0814
snp1479	1	6921165	T	G	0.2976	-0.0426	0.0022	380.7397	7.59E-085	6.56E-012	373	0.3753	131	0.0763	0.1645
snp1480	1	6921265	C	T	0.2520	-0.0045	0.0029	2.3543	0.1249	0.5892	373	0.3365	131	0.0115	0.2156
snp1481	1	6921273	G	A	0.2550	-0.0047	0.0029	2.5543	0.1100	0.5738	373	0.3405	131	0.0115	0.2193
snp1482	1	6921309	T	C	0.4038	0.0463	0.0015	904.0182	1.16E-198	3.24E-026	373	0.2399	131	0.8702	0.6349
snp1483	1	6921334	A	G	0.2698	-0.0137	0.0031	20.1059	7.33E-006	0.1146	373	0.3566	131	0.0229	0.2174
snp1484	1	6939748	G	A	0.0714	0.0706	0.0044	255.6094	1.37E-057	1.84E-008	373	0.0013	131	0.2710	0.4218
snp1485	1	6943633	G	A	0.0804	0.0746	0.0042	320.2629	1.12E-071	3.02E-010	373	0.0027	131	0.3015	0.4649
snp1486	1	6947105	G	A	0.4593	-0.0239	0.0025	90.4061	1.73E-021	0.0008	373	0.4611	131	0.4542	7.43E-005
snp1487	1	6954014	A	C	0.1776	0.0128	0.0041	9.8683	0.0017	0.2689	373	0.1903	131	0.1412	0.0064
snp1488	1	6954017	T	A	0.1657	-0.0096	0.0042	5.2620	0.0218	0.4195	373	0.2038	131	0.0573	0.0597
snp1489	1	6954018	A	G	0.0873	-0.0084	0.0052	2.5686	0.1090	0.5727	373	0.0804	131	0.1069	0.0034
snp1490	1	6973347	T	C	0.0833	0.0705	0.0043	267.4185	3.67E-060	8.67E-009	373	0.0067	131	0.3015	0.4378
snp1491	1	6982193	G	C	0.1528	-0.0050	0.0041	1.5025	0.2203	0.6662	373	0.2024	131	0.0115	0.1084
snp1492	1	7002257	C	G	0.0585	-0.0054	0.0062	0.7636	0.3822	0.7584	373	0.0751	131	0.0115	0.0283
snp1493	1	7020885	A	G	0.1984	0.0479	0.0021	525.4867	2.39E-116	6.43E-016	373	0.0483	131	0.6260	0.8073
snp1494	1	7021016	C	T	0.1935	0.0474	0.0022	453.1137	1.34E-100	6.84E-014	373	0.0550	131	0.5878	0.7000
snp1495	1	7021054	T	A	0.1875	0.0475	0.0023	438.0238	2.57E-097	1.77E-013	373	0.0523	131	0.5725	0.6835
snp1496	1	7021062	T	A	0.1875	0.0476	0.0023	433.0061	3.18E-096	2.42E-013	373	0.0536	131	0.5687	0.6700
snp1497	1	7021065	T	C	0.2143	0.0456	0.0021	473.5802	4.71E-105	1.87E-014	373	0.0684	131	0.6298	0.7202
snp1498	1	7021075	C	T	0.2847	0.0426	0.0021	403.9509	6.71E-090	1.52E-012	373	0.1582	131	0.6450	0.4478
snp1499	1	7021076	A	G	0.0933	-0.0046	0.0048	0.9014	0.3424	0.7383	373	0.1233	131	0.0076	0.0609
snp1500	1	7021935	T	C	0.0595	-0.0042	0.0059	0.5094	0.4754	0.8017	373	0.0804	131	0.00E000	0.0445
snp1501	1	7028342	A	G	0.0595	-0.0033	0.0057	0.3364	0.5619	0.8383	373	0.0777	131	0.0076	0.0338
snp1502	1	7028384	A	G	0.0883	-0.0048	0.0052	0.8467	0.3575	0.7461	373	0.1180	131	0.0038	0.0623
snp1503	1	7029422	T	G	0.1250	0.0628	0.0036	297.6625	9.41E-067	1.27E-009	373	0.0389	131	0.3702	0.3862
snp1504	1	7029432	C	T	0.0694	-0.0056	0.0056	1.0305	0.3100	0.7209	373	0.0925	131	0.0038	0.0468
snp1505	1	7052270	A	G	0.1052	-0.0041	0.0045	0.8449	0.3580	0.7463	373	0.1408	131	0.0038	0.0767
snp1506	1	7069722	G	T	0.0625	-0.0041	0.0059	0.4882	0.4847	0.8058	373	0.0791	131	0.0153	0.0267
snp1507	1	7078442	T	C	0.2579	-0.0047	0.0030	2.4452	0.1179	0.5821	373	0.3432	131	0.0153	0.2161
snp1508	1	7078451	G	A	0.0794	-0.0046	0.0053	0.7697	0.3803	0.7575	373	0.1032	131	0.0115	0.0443
snp1509	1	7086489	T	C	0.0575	-0.0045	0.0062	0.5174	0.4719	0.8002	373	0.0751	131	0.0076	0.0323
snp1510	1	7086585	A	G	0.3641	-0.0361	0.0021	298.3094	6.80E-067	1.21E-009	373	0.4397	131	0.1489	0.1405
snp1511	1	7086586	T	C	0.3661	-0.0358	0.0021	289.2221	6.49E-065	2.16E-009	373	0.4410	131	0.1527	0.1378
snp1512	1	7086616	C	T	0.3661	-0.0359	0.0021	287.0240	1.96E-064	2.49E-009	373	0.4383	131	0.1603	0.1282
snp1513	1	7092455	G	T	0.3720	0.0400	0.0019	464.8265	3.78E-103	3.26E-014	373	0.2145	131	0.8206	0.6050
snp1514	1	7092458	A	C	0.3581	0.0406	0.0018	487.7965	3.79E-108	7.55E-015	373	0.1957	131	0.8206	0.6536
snp1515	1	7092600	A	G	0.3790	0.0445	0.0019	553.7235	1.72E-122	1.09E-016	373	0.2332	131	0.7939	0.5138
snp1516	1	7092773	T	C	0.0556	-0.0024	0.0062	0.1498	0.6987	0.8917	373	0.0724	131	0.0076	0.0307
snp1517	1	7143683	G	C	0.1349	-0.0036	0.0040	0.8104	0.3680	0.7514	373	0.1783	131	0.0115	0.0917
snp1518	1	7150051	A	G	0.0546	-0.0032	0.0064	0.2539	0.6143	0.8592	373	0.0710	131	0.0076	0.0300
snp1519	1	7154468	T	C	0.0595	-0.0039	0.0059	0.4249	0.5145	0.8186	373	0.0791	131	0.0038	0.0389
snp1520	1	7159979	T	C	0.2460	0.0263	0.0034	61.7039	4.00E-015	0.0057	373	0.2252	131	0.3053	0.0133
snp1521	1	7177418	C	T	0.0813	-0.0024	0.0054	0.2064	0.6496	0.8730	373	0.1072	131	0.0076	0.0511
snp1522	1	7181788	A	T	0.3879	-0.0046	0.0024	3.8654	0.0493	0.4890	373	0.5161	131	0.0229	0.3941
snp1523	1	7195979	C	G	0.0585	0.0285	0.0059	23.0118	1.61E-006	0.0914	373	0.0416	131	0.1069	0.0298
snp1524	1	7196152	C	G	0.0833	-0.0042	0.0052	0.6616	0.4160	0.7747	373	0.1113	131	0.0038	0.0581
snp1525	1	7210824	A	G	0.0843	-0.0056	0.0053	1.1062	0.2929	0.7113	373	0.1113	131	0.0076	0.0535
snp1526	1	7223644	T	C	0.2817	-0.0092	0.0031	8.7282	0.0031	0.2985	373	0.3753	131	0.0153	0.2465
snp1527	1	7244762	G	A	0.1181	-0.0024	0.0039	0.3711	0.5424	0.8303	373	0.1542	131	0.0153	0.0713
snp1528	1	7244770	G	A	0.1071	-0.0023	0.0041	0.3045	0.5810	0.8460	373	0.1408	131	0.0115	0.0672
snp1529	1	7244804	A	G	0.1171	-0.0024	0.0039	0.3640	0.5463	0.8319	373	0.1528	131	0.0153	0.0704
snp1530	1	7244840	C	T	0.1081	-0.0019	0.0042	0.1976	0.6567	0.8757	373	0.1408	131	0.0153	0.0628
snp1531	1	7244844	G	C	0.1101	-0.0019	0.0042	0.2089	0.6476	0.8722	373	0.1434	131	0.0153	0.0645
snp1532	1	7244868	C	A	0.1131	-0.0025	0.0041	0.3552	0.5512	0.8339	373	0.1488	131	0.0115	0.0724
snp1533	1	7244893	T	C	0.0883	-0.0032	0.0049	0.4091	0.5224	0.8219	373	0.1166	131	0.0076	0.0568
snp1534	1	7245954	A	G	0.0575	-0.0029	0.0061	0.2222	0.6374	0.8683	373	0.0764	131	0.0038	0.0374
snp1535	1	7266492	T	A	0.1389	-0.0044	0.0041	1.1159	0.2908	0.7101	373	0.1783	131	0.0267	0.0739
snp1536	1	7266554	G	A	0.1726	-0.0067	0.0039	2.9678	0.0849	0.5443	373	0.2252	131	0.0229	0.1102
snp1537	1	7266756	C	T	0.0744	-0.0045	0.0053	0.7128	0.3985	0.7664	373	0.0992	131	0.0038	0.0508
snp1538	1	7275623	C	A	0.0734	-0.0042	0.0054	0.5995	0.4388	0.7852	373	0.0979	131	0.0038	0.0500
snp1539	1	7286160	G	A	0.1984	-0.0383	0.0029	176.0323	3.16E-040	3.02E-006	373	0.2145	131	0.1527	0.0092
snp1540	1	7286209	C	G	0.1915	-0.0402	0.0029	198.4305	4.07E-045	7.15E-007	373	0.2118	131	0.1336	0.0152
snp1541	1	7294919	C	T	0.1260	0.0545	0.0036	227.5444	1.81E-051	1.10E-007	373	0.0308	131	0.3969	0.4683
snp1542	1	7298194	A	C	0.3671	0.0370	0.0027	194.7282	2.62E-044	9.07E-007	373	0.2882	131	0.5916	0.1524
snp1543	1	7298216	T	G	0.1171	-0.0047	0.0045	1.1062	0.2929	0.7113	373	0.1568	131	0.0038	0.0872
snp1544	1	7340355	A	G	0.1756	-0.0497	0.0025	398.3997	1.08E-088	2.15E-012	373	0.2212	131	0.0458	0.0817
snp1545	1	7349040	C	T	0.1518	0.0003	0.0041	0.0063	0.9369	0.9778	373	0.1903	131	0.0420	0.0658
snp1546	1	7350553	T	C	0.3105	0.0404	0.0028	206.4615	7.19E-047	4.27E-007	373	0.2373	131	0.5191	0.1427
snp1547	1	7357420	T	G	0.2004	-0.0049	0.0034	2.0124	0.1560	0.6176	373	0.2654	131	0.0153	0.1502
snp1548	1	7357619	T	C	0.0804	-0.0045	0.0053	0.7163	0.3974	0.7658	373	0.1059	131	0.0076	0.0503
snp1549	1	7357620	A	G	0.0734	-0.0034	0.0054	0.3938	0.5303	0.8252	373	0.0965	131	0.0076	0.0447
snp1550	1	7360366	G	A	0.3869	-0.0323	0.0033	94.7069	1.97E-022	0.0006	373	0.4115	131	0.3168	0.0146
snp1551	1	7360374	A	T	0.0774	-0.0030	0.0050	0.3539	0.5519	0.8342	373	0.1019	131	0.0076	0.0479
snp1552	1	7360432	C	T	0.0804	-0.0030	0.0049	0.3678	0.5442	0.8310	373	0.1059	131	0.0076	0.0503
snp1553	1	7409910	T	A	0.4534	-0.0083	0.0040	4.2560	0.0391	0.4678	373	0.4786	131	0.3817	0.0146
snp1554	1	7409933	A	G	0.4524	-0.0082	0.0040	4.2002	0.0404	0.4708	373	0.4772	131	0.3817	0.0142
snp1555	1	7416151	T	A	0.0714	0.0016	0.0057	0.0817	0.7750	0.9199	373	0.0509	131	0.1298	0.0360
snp1556	1	7416156	T	C	0.1230	-0.0045	0.0042	1.1403	0.2856	0.7071	373	0.1635	131	0.0076	0.0867
snp1557	1	7424735	A	G	0.1280	-0.0007	0.0045	0.0224	0.8809	0.9580	373	0.1247	131	0.1374	0.0006
snp1558	1	7429923	G	T	0.4494	-0.0409	0.0020	417.1727	8.89E-093	6.58E-013	373	0.5429	131	0.1832	0.2012
snp1559	1	7429939	A	G	0.2133	-0.0200	0.0036	30.9808	2.61E-008	0.0501	373	0.2601	131	0.0802	0.0742
snp1560	1	7429940	C	G	0.1865	-0.0514	0.0026	399.7537	5.50E-089	1.97E-012	373	0.2386	131	0.0382	0.1019
snp1561	1	7443074	C	G	0.1448	-0.0048	0.0042	1.3137	0.2517	0.6867	373	0.1903	131	0.0153	0.0952
snp1562	1	7469349	G	A	0.0655	0.0772	0.0048	260.3365	1.28E-058	1.36E-008	373	0.00E000	131	0.2519	0.3990
snp1563	1	7480119	G	A	0.0992	-0.0050	0.0046	1.1748	0.2784	0.7029	373	0.1314	131	0.0076	0.0659
snp1564	1	7480309	T	C	0.1042	-0.0038	0.0046	0.6921	0.4054	0.7697	373	0.1408	131	0.00E000	0.0817
snp1565	1	7480348	T	C	0.1508	-0.0057	0.0041	1.9351	0.1642	0.6245	373	0.1984	131	0.0153	0.1007
snp1566	1	7489446	A	T	0.1825	-0.0057	0.0037	2.4054	0.1209	0.5852	373	0.2426	131	0.0115	0.1378
snp1567	1	7489547	G	T	0.0804	-0.0240	0.0052	21.0251	4.53E-006	0.1066	373	0.0751	131	0.0954	0.0022
snp1568	1	7489558	T	C	0.2014	0.0195	0.0038	26.0593	3.31E-007	0.0724	373	0.1461	131	0.3588	0.1082
snp1569	1	7489562	C	G	0.0704	-0.0035	0.0055	0.4212	0.5164	0.8193	373	0.0938	131	0.0038	0.0476
snp1570	1	7489568	A	G	0.0704	-0.0294	0.0054	29.8662	4.63E-008	0.0544	373	0.0697	131	0.0725	4.65E-005
snp1571	1	7489571	T	A	0.0754	-0.0290	0.0052	30.7459	2.94E-008	0.0510	373	0.0737	131	0.0802	0.0002
snp1572	1	7550439	G	A	0.0972	0.0210	0.0049	18.6094	1.60E-005	0.1290	373	0.0912	131	0.1145	0.0024
snp1573	1	7576603	T	G	0.1220	0.0704	0.0031	522.0512	1.34E-115	7.98E-016	373	0.0107	131	0.4389	0.6585
snp1574	1	7586940	T	C	0.2292	0.0226	0.0034	44.4651	2.59E-011	0.0189	373	0.2172	131	0.2634	0.0046
snp1575	1	7595312	T	C	0.1577	-0.0518	0.0028	340.6080	4.16E-076	8.31E-011	373	0.1957	131	0.0496	0.0618
snp1576	1	7595356	A	G	0.1587	-0.0512	0.0028	329.8743	9.05E-074	1.64E-010	373	0.1957	131	0.0534	0.0583
snp1577	1	7600361	C	T	0.3244	0.0416	0.0018	506.6080	3.06E-112	2.22E-015	373	0.1528	131	0.8130	0.7650
snp1578	1	7629894	T	C	0.0923	0.0657	0.0040	264.3301	1.73E-059	1.06E-008	373	0.0147	131	0.3130	0.4086
snp1579	1	7644308	A	G	0.3889	0.0275	0.0028	93.3870	3.83E-022	0.0007	373	0.3727	131	0.4351	0.0063
snp1580	1	7644373	T	A	0.3621	0.0321	0.0029	119.8891	5.94E-028	0.0001	373	0.3284	131	0.4580	0.0280
snp1581	1	7651213	C	T	0.3353	-0.0198	0.0025	61.0822	5.33E-015	0.0060	373	0.3150	131	0.3931	0.0105
snp1582	1	7651243	T	A	0.3313	-0.0201	0.0025	63.7938	1.33E-015	0.0049	373	0.3123	131	0.3855	0.0093
snp1583	1	7651262	T	C	0.2649	-0.0053	0.0031	2.9348	0.0867	0.5466	373	0.3472	131	0.0305	0.1981
snp1584	1	7651290	A	T	0.3254	-0.0223	0.0025	82.1763	1.11E-019	0.0014	373	0.3150	131	0.3550	0.0028
snp1585	1	7676819	C	A	0.1230	0.0666	0.0032	441.9027	3.68E-098	1.38E-013	373	0.0134	131	0.4351	0.6342
snp1586	1	7676872	A	C	0.2073	-0.0059	0.0037	2.6060	0.1065	0.5700	373	0.2761	131	0.0115	0.1640
snp1587	1	7686023	T	C	0.2718	-0.0051	0.0029	3.0736	0.0796	0.5373	373	0.3606	131	0.0191	0.2267
snp1588	1	7686038	T	C	0.1448	0.0626	0.0027	553.5432	1.88E-122	1.10E-016	373	0.0147	131	0.5153	0.7781
snp1589	1	7686203	C	T	0.4107	0.0245	0.0026	87.9578	5.96E-021	0.0010	373	0.3834	131	0.4885	0.0176
snp1590	1	7686239	A	G	0.4028	0.0258	0.0026	96.7132	7.13E-023	0.0005	373	0.3700	131	0.4962	0.0255
snp1591	1	7686399	T	G	0.2381	-0.0049	0.0033	2.2492	0.1337	0.5976	373	0.3110	131	0.0305	0.1668
snp1592	1	7686411	C	T	0.3026	0.0384	0.0030	163.5161	1.71E-037	6.79E-006	373	0.2493	131	0.4542	0.0765
snp1593	1	7700208	A	G	0.1409	0.0643	0.0027	562.7875	1.84E-124	6.17E-017	373	0.0121	131	0.5076	0.7807
snp1594	1	7700267	T	C	0.1399	0.0667	0.0029	531.4471	1.21E-117	4.42E-016	373	0.0174	131	0.4885	0.7097
snp1595	1	7718521	G	A	0.3423	0.0082	0.0030	7.5011	0.0062	0.3351	373	0.3847	131	0.2214	0.0456
snp1596	1	7718573	T	G	0.1617	-0.0047	0.0038	1.5649	0.2110	0.6598	373	0.2131	131	0.0153	0.1111
snp1597	1	7736693	T	A	0.1200	0.0263	0.0044	35.6426	2.37E-009	0.0356	373	0.0938	131	0.1947	0.0370
snp1598	1	7743001	G	A	0.0863	0.0387	0.0047	66.4317	3.24E-016	0.0041	373	0.0295	131	0.2481	0.2331
snp1599	1	7763581	A	G	0.1200	-0.0047	0.0043	1.1767	0.2780	0.7026	373	0.1568	131	0.0153	0.0730
snp1600	1	7813419	T	C	0.2113	-0.0110	0.0036	9.6701	0.0019	0.2738	373	0.2641	131	0.0611	0.0951
snp1601	1	7813485	T	C	0.0843	-0.0051	0.0052	0.9321	0.3343	0.7340	373	0.1126	131	0.0038	0.0590
snp1602	1	7828873	A	G	0.0754	-0.0057	0.0055	1.1049	0.2932	0.7114	373	0.1005	131	0.0038	0.0516
snp1603	1	7828896	C	A	0.1528	0.0273	0.0041	45.3055	1.69E-011	0.0178	373	0.1099	131	0.2748	0.0808
snp1604	1	7872056	T	C	0.0635	-0.0032	0.0058	0.3083	0.5788	0.8451	373	0.0845	131	0.0038	0.0421
snp1605	1	7900737	T	C	0.0506	-0.0011	0.0066	0.0270	0.8694	0.9539	373	0.0643	131	0.0115	0.0224
snp1606	1	7955344	C	A	0.3552	-0.0039	0.0024	2.5144	0.1128	0.5768	373	0.4732	131	0.0191	0.3464
snp1607	1	7955370	G	A	0.3492	-0.0039	0.0025	2.4555	0.1171	0.5813	373	0.4651	131	0.0191	0.3368
snp1608	1	7970261	A	G	0.4067	-0.0412	0.0024	296.2323	1.93E-066	1.39E-009	373	0.5054	131	0.1260	0.2295
snp1609	1	7976695	C	T	0.3512	-0.0430	0.0023	353.0095	8.28E-079	3.79E-011	373	0.4370	131	0.1069	0.1840
snp1610	1	7976754	C	A	0.1359	-0.0435	0.0040	116.8581	2.74E-027	0.0001	373	0.1743	131	0.0267	0.0713
snp1611	1	7976764	A	G	0.1756	-0.0049	0.0036	1.8442	0.1745	0.6327	373	0.2332	131	0.0115	0.1307
snp1612	1	7976894	G	A	0.4593	-0.0399	0.0021	358.6759	4.83E-080	2.65E-011	373	0.5724	131	0.1374	0.2931
snp1613	1	7982924	T	C	0.2054	-0.0041	0.0033	1.4814	0.2236	0.6684	373	0.2721	131	0.0153	0.1555
snp1614	1	8045860	C	G	0.1339	-0.0041	0.0041	1.0427	0.3072	0.7193	373	0.1783	131	0.0076	0.0966
snp1615	1	8066980	C	T	0.0665	0.0723	0.0048	230.1772	4.83E-052	9.34E-008	373	0.0013	131	0.2519	0.3893
snp1616	1	8113454	T	C	0.0556	0.0619	0.0057	118.4947	1.20E-027	0.0001	373	0.0147	131	0.1718	0.1808
snp1617	1	8130342	C	T	0.2232	-0.0042	0.0030	1.9825	0.1591	0.6202	373	0.2976	131	0.0115	0.1817
snp1618	1	8130414	G	A	0.2212	-0.0042	0.0030	1.9616	0.1613	0.6221	373	0.2949	131	0.0115	0.1794
snp1619	1	8176673	G	A	0.4256	0.0403	0.0021	365.8670	1.31E-081	1.68E-011	373	0.3043	131	0.7710	0.3428
snp1620	1	8176714	G	T	0.3492	0.0425	0.0022	357.0594	1.09E-079	2.93E-011	373	0.2413	131	0.6565	0.2918
snp1621	1	8194839	C	T	0.0893	-0.0044	0.0048	0.8338	0.3612	0.7479	373	0.1206	131	0.00E000	0.0689
snp1622	1	8196067	A	G	0.4792	-0.0082	0.0027	9.3639	0.0022	0.2815	373	0.4383	131	0.5954	0.0380
snp1623	1	8196074	T	C	0.4772	0.0083	0.0028	9.1150	0.0025	0.2880	373	0.5121	131	0.3779	0.0278
snp1624	1	8196104	C	A	0.4593	-0.0094	0.0027	11.9766	0.0005	0.2233	373	0.4236	131	0.5611	0.0293
snp1625	1	8230676	T	C	0.1567	-0.0049	0.0039	1.6097	0.2045	0.6552	373	0.2051	131	0.0191	0.1007
snp1626	1	8230802	G	A	0.1131	-0.0027	0.0042	0.4070	0.5235	0.8224	373	0.1488	131	0.0115	0.0724
snp1627	1	8230856	A	G	0.3462	-0.0228	0.0027	69.3787	7.26E-017	0.0034	373	0.3378	131	0.3702	0.0018
snp1628	1	8261953	C	G	0.1468	0.0607	0.0029	426.4471	8.52E-095	3.66E-013	373	0.0335	131	0.4695	0.5837
snp1629	1	8262319	A	C	0.2004	-0.0479	0.0029	276.9581	3.06E-062	4.72E-009	373	0.2399	131	0.0878	0.0556
snp1630	1	8262360	T	G	0.1498	0.0588	0.0027	482.2509	6.11E-107	1.09E-014	373	0.0282	131	0.4962	0.6617
snp1631	1	8262978	T	G	0.1329	0.0543	0.0035	242.3618	1.06E-054	4.28E-008	373	0.0416	131	0.3931	0.4126
snp1632	1	8262997	A	C	0.1319	0.0551	0.0035	251.3898	1.14E-056	2.41E-008	373	0.0402	131	0.3931	0.4184
snp1633	1	8264964	C	T	0.2232	-0.0045	0.0035	1.6895	0.1937	0.6474	373	0.2962	131	0.0153	0.1752
snp1634	1	8282732	G	A	0.0764	-0.0046	0.0054	0.7217	0.3956	0.7650	373	0.1019	131	0.0038	0.0524
snp1635	1	8304661	G	T	0.1002	-0.0039	0.0044	0.7844	0.3758	0.7553	373	0.1327	131	0.0076	0.0668
snp1636	1	8305842	T	C	0.1290	-0.0048	0.0043	1.2327	0.2669	0.6960	373	0.1702	131	0.0115	0.0864
snp1637	1	8321654	A	C	0.0704	0.0591	0.0050	141.7289	9.89E-033	2.79E-005	373	0.0107	131	0.2405	0.3101
snp1638	1	8321673	A	G	0.2887	0.0248	0.0030	68.4567	1.16E-016	0.0036	373	0.2668	131	0.3511	0.0133
snp1639	1	8367330	T	A	0.3343	0.0440	0.0025	306.6056	1.06E-068	7.17E-010	373	0.2493	131	0.5763	0.1849
snp1640	1	8402410	C	T	0.2460	0.0396	0.0028	196.9631	8.51E-045	7.85E-007	373	0.1702	131	0.4618	0.1763
snp1641	1	8402642	A	C	0.2232	0.0369	0.0030	154.6576	1.47E-035	1.21E-005	373	0.1568	131	0.4122	0.1447
snp1642	1	8402684	T	A	0.2411	0.0341	0.0029	134.8250	3.20E-031	4.38E-005	373	0.1810	131	0.4122	0.1125
snp1643	1	8482290	G	A	0.2252	-0.0041	0.0031	1.7854	0.1815	0.6382	373	0.2989	131	0.0153	0.1774
snp1644	1	8517487	T	C	0.2024	-0.0045	0.0033	1.9172	0.1662	0.6261	373	0.2681	131	0.0153	0.1523
snp1645	1	8582485	T	G	0.0873	-0.0047	0.0050	0.9029	0.3420	0.7381	373	0.1180	131	0.00E000	0.0672
snp1646	1	8630562	A	C	0.1181	-0.0041	0.0045	0.8475	0.3573	0.7460	373	0.1528	131	0.0191	0.0661
snp1647	1	8639348	A	G	0.3284	-0.0008	0.0027	0.0865	0.7687	0.9176	373	0.4102	131	0.0954	0.1728
snp1648	1	8639370	C	T	0.3571	-0.0009	0.0026	0.1260	0.7226	0.9006	373	0.4464	131	0.1031	0.1975
snp1649	1	8677894	A	T	0.2073	0.0189	0.0038	24.7973	6.37E-007	0.0797	373	0.1662	131	0.3244	0.0586
snp1650	1	8747997	A	C	0.3353	-0.0112	0.0029	14.6656	0.0001	0.1778	373	0.4303	131	0.0649	0.2305
snp1651	1	8756699	G	A	0.1141	0.0621	0.0036	298.8340	5.23E-067	1.18E-009	373	0.0174	131	0.3893	0.5264
snp1652	1	8816900	T	A	0.1062	-0.0037	0.0042	0.7659	0.3815	0.7581	373	0.1434	131	0.00E000	0.0834
snp1653	1	8826144	A	C	0.1071	-0.0033	0.0043	0.5936	0.4410	0.7863	373	0.1421	131	0.0076	0.0727
snp1654	1	8893795	A	G	0.2133	0.0453	0.0021	483.6007	3.11E-107	9.99E-015	373	0.0402	131	0.7061	1.0166
snp1655	1	8924550	G	A	0.1716	0.0549	0.0020	722.1979	3.93E-159	2.81E-021	373	0.0080	131	0.6374	1.0719
snp1656	1	8926457	G	T	0.0992	-0.0050	0.0049	1.0649	0.3021	0.7165	373	0.1340	131	0.00E000	0.0774
snp1657	1	8937426	A	T	0.1101	-0.0053	0.0045	1.3719	0.2415	0.6802	373	0.1461	131	0.0076	0.0753
snp1658	1	8939235	G	A	0.1607	-0.0043	0.0038	1.2921	0.2557	0.6891	373	0.2131	131	0.0115	0.1160
snp1659	1	8939286	T	C	0.1200	-0.0045	0.0043	1.0939	0.2956	0.7128	373	0.1595	131	0.0076	0.0840
snp1660	1	8939292	A	T	0.1151	-0.0053	0.0045	1.3848	0.2393	0.6788	373	0.1515	131	0.0115	0.0741
snp1661	1	8940452	A	G	0.1528	-0.0059	0.0040	2.1469	0.1429	0.6061	373	0.2038	131	0.0076	0.1143
snp1662	1	8947650	C	T	0.1141	-0.0043	0.0044	0.9882	0.3202	0.7265	373	0.1528	131	0.0038	0.0845
snp1663	1	8948269	G	A	0.2659	-0.0040	0.0029	1.8645	0.1721	0.6308	373	0.3512	131	0.0229	0.2125
snp1664	1	8977372	C	T	0.1230	-0.0048	0.0041	1.4000	0.2367	0.6771	373	0.1649	131	0.0038	0.0925
snp1665	1	8977402	A	G	0.1220	-0.0048	0.0041	1.3788	0.2403	0.6794	373	0.1635	131	0.0038	0.0916
snp1666	1	9001278	A	G	0.1935	-0.0055	0.0036	2.2710	0.1318	0.5959	373	0.2574	131	0.0115	0.1491
snp1667	1	9001512	T	C	0.0992	-0.0040	0.0049	0.6710	0.4127	0.7731	373	0.1287	131	0.0153	0.0554
snp1668	1	9020356	A	G	0.0893	-0.0043	0.0049	0.7620	0.3827	0.7587	373	0.1206	131	0.00E000	0.0689
snp1669	1	9020417	T	C	0.2202	-0.0503	0.0023	483.9625	2.59E-107	9.77E-015	373	0.2895	131	0.0229	0.1593
snp1670	1	9020480	G	T	0.1617	0.0579	0.0025	539.0147	2.73E-119	2.75E-016	373	0.0214	131	0.5611	0.8264
snp1671	1	9020590	T	C	0.2391	-0.0074	0.0034	4.8651	0.0274	0.4376	373	0.3177	131	0.0153	0.1934
snp1672	1	9198343	A	G	0.2560	-0.0447	0.0022	406.8524	1.57E-090	1.26E-012	373	0.3271	131	0.0534	0.1513
snp1673	1	9299107	A	G	0.1518	-0.0524	0.0035	218.4004	1.79E-049	1.98E-007	373	0.1716	131	0.0954	0.0173
snp1674	1	9299156	C	T	0.2093	0.0035	0.0035	1.0469	0.3062	0.7188	373	0.2386	131	0.1260	0.0295
snp1675	1	9340918	C	G	0.2768	-0.0184	0.0029	41.1493	1.41E-010	0.0240	373	0.2399	131	0.3817	0.0386
snp1676	1	9385165	C	T	0.1458	0.0657	0.0026	644.8434	2.61E-142	3.58E-019	373	0.0121	131	0.5267	0.8180
snp1677	1	9427381	C	T	0.0962	-0.0039	0.0046	0.7323	0.3921	0.7633	373	0.1300	131	0.00E000	0.0748
snp1678	1	9427869	A	G	0.0913	-0.0040	0.0047	0.7282	0.3935	0.7639	373	0.1220	131	0.0038	0.0648
snp1679	1	9473221	T	C	0.0992	-0.0035	0.0043	0.6573	0.4175	0.7754	373	0.1340	131	0.00E000	0.0774
snp1680	1	9504816	G	A	0.1190	0.0006	0.0047	0.0152	0.9019	0.9654	373	0.1193	131	0.1183	3.54E-006
snp1681	1	9504883	C	T	0.1458	-0.0053	0.0040	1.7785	0.1823	0.6388	373	0.1930	131	0.0115	0.1018
snp1682	1	9562484	A	G	0.1657	-0.0038	0.0034	1.2557	0.2625	0.6933	373	0.2239	131	0.00E000	0.1395
snp1683	1	9562599	A	G	0.0536	-0.0039	0.0063	0.3906	0.5320	0.8259	373	0.0724	131	0.00E000	0.0398
snp1684	1	9638502	C	T	0.0942	0.0116	0.0049	5.5504	0.0185	0.4070	373	0.0979	131	0.0840	0.0009
snp1685	1	9638617	G	C	0.1111	0.0119	0.0045	6.8448	0.0089	0.3572	373	0.1139	131	0.1031	0.0005
snp1686	1	9638621	A	G	0.1508	0.0362	0.0039	86.4723	1.26E-020	0.0011	373	0.1086	131	0.2710	0.0792
snp1687	1	9729366	G	A	0.1042	0.0120	0.0049	6.0732	0.0137	0.3858	373	0.0858	131	0.1565	0.0206
snp1688	1	9729438	A	G	0.1270	0.0095	0.0045	4.5857	0.0322	0.4511	373	0.1166	131	0.1565	0.0055
snp1689	1	9729612	C	T	0.1240	0.0165	0.0044	14.2741	0.0002	0.1837	373	0.1086	131	0.1679	0.0125
snp1690	1	9729632	A	G	0.3998	-0.0030	0.0024	1.6202	0.2031	0.6542	373	0.2989	131	0.6870	0.2415
snp1691	1	9756465	A	G	0.0625	0.0551	0.0055	101.0445	8.00E-024	0.0004	373	0.0121	131	0.2061	0.2472
snp1692	1	9765562	A	G	0.1359	-0.0052	0.0043	1.4818	0.2235	0.6684	373	0.1743	131	0.0267	0.0713
snp1693	1	9793501	A	C	0.2044	0.0088	0.0039	5.2207	0.0223	0.4213	373	0.1903	131	0.2443	0.0069
snp1694	1	9793510	G	T	0.0853	-0.0041	0.0049	0.6908	0.4059	0.7699	373	0.1126	131	0.0076	0.0543
snp1695	1	9800486	T	C	0.2143	0.0268	0.0035	57.7240	3.02E-014	0.0075	373	0.1528	131	0.3893	0.1278
snp1696	1	9800680	T	C	0.1696	0.0279	0.0038	55.0724	1.16E-013	0.0090	373	0.1180	131	0.3168	0.1080
snp1697	1	9846697	C	T	0.1141	0.0168	0.0047	12.9246	0.0003	0.2058	373	0.0657	131	0.2519	0.1320
snp1698	1	9879561	T	G	0.1210	-0.0042	0.0042	1.0047	0.3162	0.7243	373	0.1568	131	0.0191	0.0686
snp1699	1	9879562	T	A	0.1270	-0.0042	0.0041	1.0447	0.3067	0.7191	373	0.1649	131	0.0191	0.0738
snp1700	1	9886455	C	G	0.0526	-0.0058	0.0065	0.7982	0.3716	0.7532	373	0.0697	131	0.0038	0.0335
snp1701	1	9886679	T	C	0.3512	-0.0049	0.0025	3.7525	0.0527	0.4954	373	0.4678	131	0.0191	0.3400
snp1702	1	9891704	A	G	0.1974	-0.0002	0.0040	0.0035	0.9527	0.9833	373	0.1903	131	0.2176	0.0018
snp1703	1	9891765	G	A	0.2183	-0.0295	0.0031	91.0083	1.27E-021	0.0008	373	0.2105	131	0.2405	0.0020
snp1704	1	9903050	T	C	0.1171	0.0500	0.0040	154.9771	1.26E-035	1.18E-005	373	0.0617	131	0.2748	0.1691
snp1705	1	9903064	C	A	0.2371	0.0066	0.0036	3.4154	0.0646	0.5154	373	0.2493	131	0.2023	0.0047
snp1706	1	9903090	A	G	0.2063	-0.0317	0.0031	104.6773	1.28E-024	0.0003	373	0.2024	131	0.2176	0.0005
snp1707	1	9966041	A	G	0.3562	0.0149	0.0027	29.5999	5.31E-008	0.0555	373	0.3780	131	0.2939	0.0119
snp1708	1	9981423	T	G	0.0933	-0.0087	0.0049	3.1417	0.0763	0.5328	373	0.1206	131	0.0153	0.0505
snp1709	1	9981452	C	A	0.0873	-0.0067	0.0049	1.8436	0.1745	0.6328	373	0.1126	131	0.0153	0.0457
snp1710	1	9981474	T	C	0.2133	0.0502	0.0026	381.3236	5.66E-085	6.32E-012	373	0.0938	131	0.5534	0.4843
snp1711	1	9987202	A	G	0.1587	-0.0016	0.0039	0.1631	0.6863	0.8870	373	0.1984	131	0.0458	0.0671
snp1712	1	9987256	C	A	0.3978	-0.0316	0.0024	167.6224	2.17E-038	5.21E-006	373	0.4491	131	0.2519	0.0624
snp1713	1	10008052	C	T	0.4494	-0.0084	0.0031	7.4223	0.0064	0.3377	373	0.4182	131	0.5382	0.0224
snp1714	1	10033279	A	G	0.1042	-0.0069	0.0048	2.0695	0.1503	0.6127	373	0.1166	131	0.0687	0.0095
snp1715	1	10066768	C	T	0.0724	-0.0051	0.0055	0.8833	0.3473	0.7408	373	0.0979	131	0.00E000	0.0548
snp1716	1	10066788	C	A	0.4911	-0.0055	0.0021	6.7737	0.0093	0.3597	373	0.6501	131	0.0382	0.5765
snp1717	1	10072185	T	C	0.0833	-0.0042	0.0051	0.7035	0.4016	0.7679	373	0.1113	131	0.0038	0.0581
snp1718	1	10099839	T	C	0.1538	-0.0070	0.0041	2.8910	0.0891	0.5496	373	0.1890	131	0.0534	0.0543
snp1719	1	10099881	A	G	0.3105	-0.0102	0.0027	13.9359	0.0002	0.1889	373	0.2520	131	0.4771	0.0910
snp1720	1	10099915	C	T	0.4058	-0.0097	0.0028	11.7397	0.0006	0.2279	373	0.3606	131	0.5344	0.0482
snp1721	1	10137736	A	G	0.1220	0.0571	0.0036	253.2719	4.44E-057	2.14E-008	373	0.0241	131	0.4008	0.5094
snp1722	1	10137747	C	T	0.1498	0.0034	0.0039	0.7873	0.3749	0.7548	373	0.1783	131	0.0687	0.0363
snp1723	1	10140946	A	G	0.1508	0.0038	0.0041	0.8462	0.3576	0.7461	373	0.1783	131	0.0725	0.0336
snp1724	1	10141004	T	G	0.0952	-0.0041	0.0048	0.7299	0.3929	0.7637	373	0.1247	131	0.0115	0.0572
snp1725	1	10155721	T	G	0.1895	0.0250	0.0038	42.2617	7.98E-011	0.0221	373	0.1635	131	0.2634	0.0250
snp1726	1	10155742	G	C	0.4772	-0.0225	0.0026	75.1730	3.85E-018	0.0023	373	0.4705	131	0.4962	0.0010
snp1727	1	10155763	T	G	0.0565	0.0533	0.0058	84.0095	4.39E-020	0.0013	373	0.0134	131	0.1794	0.1987
snp1728	1	10156661	C	T	0.4762	0.0154	0.0028	29.7359	4.95E-008	0.0550	373	0.4866	131	0.4466	0.0025
snp1729	1	10156795	G	A	0.1677	0.0210	0.0039	28.7618	8.18E-008	0.0591	373	0.1501	131	0.2176	0.0125
snp1730	1	10158905	A	C	0.4563	-0.0281	0.0025	121.9488	2.10E-028	0.0001	373	0.4812	131	0.3855	0.0142
snp1731	1	10158911	T	C	0.1409	0.0021	0.0043	0.2484	0.6182	0.8608	373	0.1555	131	0.0992	0.0101
snp1732	1	10158919	T	C	0.0952	-0.0048	0.0049	0.9650	0.3259	0.7296	373	0.1287	131	0.00E000	0.0739
snp1733	1	10175814	T	G	0.1022	-0.0045	0.0049	0.8431	0.3585	0.7466	373	0.1340	131	0.0115	0.0630
snp1734	1	10269070	A	G	0.3919	-0.0043	0.0023	3.5130	0.0609	0.5095	373	0.5241	131	0.0153	0.4180
snp1735	1	10269314	A	G	0.0575	0.0340	0.0060	31.7571	1.75E-008	0.0473	373	0.0228	131	0.1565	0.1268
snp1736	1	10299359	C	T	0.4206	-0.0360	0.0024	220.9824	4.89E-050	1.68E-007	373	0.4866	131	0.2328	0.1017
snp1737	1	10350290	T	C	0.2262	-0.0263	0.0031	70.7984	3.53E-017	0.0031	373	0.2118	131	0.2672	0.0067
snp1738	1	10398531	G	T	0.2877	-0.0050	0.0029	3.0566	0.0804	0.5384	373	0.3820	131	0.0191	0.2473
snp1739	1	10407249	G	C	0.0546	0.0503	0.0060	70.8803	3.39E-017	0.0030	373	0.0161	131	0.1641	0.1634
snp1740	1	10410950	T	G	0.3929	0.0038	0.0027	1.9327	0.1645	0.6247	373	0.4531	131	0.2214	0.0866
snp1741	1	10411085	A	G	0.2212	-0.0039	0.0031	1.5731	0.2098	0.6589	373	0.2922	131	0.0191	0.1666
snp1742	1	10418982	G	A	0.3155	-0.0076	0.0035	4.7157	0.0299	0.4447	373	0.3365	131	0.2557	0.0116
snp1743	1	10419002	G	A	0.3175	-0.0077	0.0035	4.8027	0.0284	0.4406	373	0.3391	131	0.2557	0.0124
snp1744	1	10419043	G	T	0.1171	-0.0388	0.0044	79.1084	5.24E-019	0.0017	373	0.1461	131	0.0344	0.0465
snp1745	1	10419053	A	C	0.1925	0.0098	0.0038	6.7197	0.0095	0.3616	373	0.1984	131	0.1756	0.0013
snp1746	1	10419059	T	G	0.1667	0.0068	0.0039	3.1253	0.0771	0.5338	373	0.1743	131	0.1450	0.0024
snp1747	1	10452271	C	T	0.2440	0.0134	0.0037	13.0301	0.0003	0.2040	373	0.1984	131	0.3740	0.0643
snp1748	1	10506088	A	C	0.1458	0.0170	0.0042	16.1286	5.92E-005	0.1576	373	0.0871	131	0.3130	0.1575
snp1749	1	10515503	C	T	0.3274	-0.0236	0.0023	107.5964	2.93E-025	0.0003	373	0.3137	131	0.3664	0.0049
snp1750	1	10516690	A	T	0.0565	-0.0040	0.0059	0.4493	0.5027	0.8135	373	0.0764	131	0.00E000	0.0421
snp1751	1	10521068	T	A	0.2808	0.0261	0.0034	58.0674	2.53E-014	0.0073	373	0.2466	131	0.3779	0.0328
snp1752	1	10537743	T	C	0.0615	-0.0044	0.0060	0.5212	0.4703	0.7994	373	0.0818	131	0.0038	0.0405
snp1753	1	10550183	C	T	0.0675	0.0300	0.0054	31.0630	2.50E-008	0.0498	373	0.0335	131	0.1641	0.1043
snp1754	1	10550184	T	G	0.0675	0.0300	0.0054	31.0630	2.50E-008	0.0498	373	0.0335	131	0.1641	0.1043
snp1755	1	10610797	C	T	0.0764	-0.0037	0.0052	0.5083	0.4759	0.8019	373	0.1019	131	0.0038	0.0524
snp1756	1	10611032	T	G	0.1131	0.0696	0.0032	472.6226	7.60E-105	2.00E-014	373	0.0067	131	0.4160	0.6426
snp1757	1	10639435	C	T	0.0982	-0.0038	0.0047	0.6500	0.4201	0.7766	373	0.1300	131	0.0076	0.0651
snp1758	1	10639451	C	G	0.0942	-0.0036	0.0047	0.5917	0.4418	0.7866	373	0.1247	131	0.0076	0.0617
snp1759	1	10640395	G	A	0.2827	-0.0044	0.0028	2.5041	0.1136	0.5776	373	0.3767	131	0.0153	0.2478
snp1760	1	10640450	T	G	0.0704	-0.0057	0.0055	1.0457	0.3065	0.7189	373	0.0925	131	0.0076	0.0423
snp1761	1	10640455	A	G	0.1458	0.0665	0.0031	461.2332	2.29E-102	4.09E-014	373	0.0456	131	0.4313	0.4595
snp1762	1	10645694	C	T	0.1131	-0.0044	0.0043	1.0138	0.3140	0.7231	373	0.1528	131	0.00E000	0.0896
snp1763	1	10645823	G	A	0.1577	0.0602	0.0026	524.1764	4.61E-116	6.98E-016	373	0.0389	131	0.4962	0.6056
snp1764	1	10645850	G	A	0.1944	-0.0447	0.0022	420.9977	1.31E-093	5.17E-013	373	0.2453	131	0.0496	0.0941
snp1765	1	10755695	A	G	0.0784	-0.0062	0.0053	1.3530	0.2448	0.6823	373	0.1046	131	0.0038	0.0541
snp1766	1	10755706	G	A	0.0833	-0.0051	0.0051	0.9947	0.3186	0.7256	373	0.1113	131	0.0038	0.0581
snp1767	1	10766575	C	T	0.3601	-0.0030	0.0027	1.2286	0.2677	0.6965	373	0.4450	131	0.1183	0.1782
snp1768	1	10766604	A	G	0.3135	-0.0026	0.0028	0.8646	0.3525	0.7435	373	0.3887	131	0.0992	0.1498
snp1769	1	10775711	A	G	0.0714	-0.0043	0.0053	0.6657	0.4145	0.7740	373	0.0938	131	0.0076	0.0431
snp1770	1	10828978	G	T	0.3512	-0.0024	0.0027	0.7813	0.3767	0.7557	373	0.4437	131	0.0878	0.2139
snp1771	1	10836403	C	T	0.0605	0.0439	0.0058	57.8608	2.80E-014	0.0074	373	0.0201	131	0.1756	0.1636
snp1772	1	10836427	G	A	0.0665	-0.0011	0.0056	0.0380	0.8454	0.9453	373	0.0818	131	0.0229	0.0215
snp1773	1	10836444	C	T	0.0675	-0.0011	0.0055	0.0425	0.8367	0.9422	373	0.0831	131	0.0229	0.0222
snp1774	1	10859205	G	C	0.1766	-0.0061	0.0036	2.7885	0.0949	0.5568	373	0.2346	131	0.0115	0.1317
snp1775	1	10883556	C	G	0.2163	-0.0102	0.0034	8.8853	0.0029	0.2942	373	0.2761	131	0.0458	0.1204
snp1776	1	10892564	C	A	0.1984	-0.0069	0.0038	3.4308	0.0640	0.5145	373	0.2627	131	0.0153	0.1481
snp1777	1	10939819	C	G	0.1399	0.0637	0.0027	573.1155	1.04E-126	3.22E-017	373	0.0121	131	0.5038	0.7733
snp1778	1	10939888	A	G	0.3938	0.0326	0.0027	146.4158	9.34E-034	2.06E-005	373	0.3512	131	0.5153	0.0434
snp1779	1	11025663	T	C	0.3244	-0.0039	0.0026	2.1540	0.1422	0.6055	373	0.4263	131	0.0344	0.2696
snp1780	1	11025710	G	T	0.3353	-0.0039	0.0026	2.2445	0.1341	0.5980	373	0.4410	131	0.0344	0.2855
snp1781	1	11031630	A	G	0.0546	-0.0047	0.0064	0.5401	0.4624	0.7959	373	0.0737	131	0.00E000	0.0405
snp1782	1	11111366	C	T	0.0704	-0.0043	0.0055	0.6109	0.4344	0.7833	373	0.0952	131	0.00E000	0.0532
snp1783	1	11111454	C	T	0.1091	-0.0038	0.0044	0.7420	0.3890	0.7618	373	0.1448	131	0.0076	0.0744
snp1784	1	11111492	A	T	0.1062	-0.0042	0.0044	0.9434	0.3314	0.7325	373	0.1434	131	0.00E000	0.0834
snp1785	1	11121707	G	T	0.3829	0.0354	0.0020	298.7008	5.59E-067	1.19E-009	373	0.2279	131	0.8244	0.5794
snp1786	1	11121749	A	T	0.3313	0.0362	0.0022	275.8940	5.21E-062	5.05E-009	373	0.1997	131	0.7061	0.4453
snp1787	1	11121750	G	A	0.3333	0.0366	0.0022	286.5531	2.48E-064	2.56E-009	373	0.1997	131	0.7137	0.4574
snp1788	1	11121861	A	G	0.3522	0.0330	0.0022	226.7643	2.68E-051	1.16E-007	373	0.2252	131	0.7137	0.4025
snp1789	1	11121877	A	G	0.3542	0.0331	0.0022	227.5673	1.79E-051	1.10E-007	373	0.2279	131	0.7137	0.3970
snp1790	1	11121882	C	A	0.3135	0.0312	0.0024	173.9947	8.79E-040	3.45E-006	373	0.2038	131	0.6260	0.3187
snp1791	1	11121898	C	G	0.3145	0.0310	0.0024	172.0554	2.33E-039	3.91E-006	373	0.2051	131	0.6260	0.3161
snp1792	1	11121904	C	T	0.3145	0.0311	0.0024	174.0520	8.54E-040	3.44E-006	373	0.2038	131	0.6298	0.3239
snp1793	1	11121910	G	A	0.2996	0.0293	0.0025	140.2907	2.04E-032	3.07E-005	373	0.2024	131	0.5763	0.2563
snp1794	1	11173340	A	G	0.3085	0.0261	0.0030	73.1212	1.09E-017	0.0026	373	0.2949	131	0.3473	0.0050
snp1795	1	11206455	A	G	0.0714	-0.0042	0.0051	0.7056	0.4009	0.7675	373	0.0965	131	0.00E000	0.0540
snp1796	1	11206470	G	A	0.0714	-0.0038	0.0051	0.5642	0.4526	0.7915	373	0.0965	131	0.00E000	0.0540
snp1797	1	11226416	A	G	0.1766	-0.0057	0.0035	2.6031	0.1067	0.5702	373	0.2346	131	0.0115	0.1317
snp1798	1	11226443	A	T	0.2073	-0.0054	0.0032	2.8426	0.0918	0.5530	373	0.2748	131	0.0153	0.1577
snp1799	1	11246698	T	C	0.3780	0.0434	0.0021	438.0560	2.53E-097	1.76E-013	373	0.2574	131	0.7214	0.3523
snp1800	1	11246723	G	A	0.2331	-0.0448	0.0028	259.3573	2.10E-058	1.45E-008	373	0.2895	131	0.0725	0.1014
snp1801	1	11246729	G	C	0.0685	-0.0037	0.0053	0.5043	0.4776	0.8026	373	0.0925	131	0.00E000	0.0516
snp1802	1	11246734	A	G	0.1687	-0.0494	0.0028	316.5144	7.35E-071	3.83E-010	373	0.2051	131	0.0649	0.0539
snp1803	1	11246887	A	G	0.4871	0.0045	0.0026	3.0102	0.0827	0.5415	373	0.3887	131	0.7672	0.2205
snp1804	1	11268260	T	A	0.1181	-0.0061	0.0046	1.7405	0.1871	0.6424	373	0.1582	131	0.0038	0.0880
snp1805	1	11268447	A	G	0.1171	-0.0055	0.0045	1.4435	0.2296	0.6724	373	0.1555	131	0.0076	0.0814
snp1806	1	11268460	T	C	0.0992	-0.0040	0.0046	0.7488	0.3869	0.7607	373	0.1340	131	0.00E000	0.0774
snp1807	1	11268467	A	C	0.0575	0.0568	0.0057	99.4735	1.77E-023	0.0004	373	0.0094	131	0.1947	0.2435
snp1808	1	11268605	C	T	0.3194	0.0176	0.0034	27.2158	1.82E-007	0.0664	373	0.3164	131	0.3282	0.0003
snp1809	1	11269991	C	A	0.2550	0.0080	0.0039	4.2431	0.0394	0.4685	373	0.1716	131	0.4924	0.2084
snp1810	1	11316990	A	T	0.0923	0.0740	0.0037	389.3690	1.00E-086	3.80E-012	373	0.0013	131	0.3511	0.5621
snp1811	1	11322992	A	G	0.1875	0.0212	0.0035	36.6880	1.39E-009	0.0330	373	0.1729	131	0.2290	0.0079
snp1812	1	11323021	C	T	0.2609	-0.0320	0.0022	211.0608	7.14E-048	3.18E-007	373	0.2815	131	0.2023	0.0125
snp1813	1	11339214	C	T	0.1935	0.0498	0.0027	342.2478	1.83E-076	7.49E-011	373	0.0764	131	0.5267	0.5000
snp1814	1	11339220	G	A	0.1429	0.0534	0.0034	243.9818	4.71E-055	3.86E-008	373	0.0603	131	0.3779	0.3168
snp1815	1	11371151	T	G	0.1062	0.0644	0.0034	358.1384	6.33E-080	2.74E-011	373	0.0080	131	0.3855	0.5777
snp1816	1	11371208	A	G	0.1815	0.0431	0.0034	157.6673	3.24E-036	9.92E-006	373	0.1193	131	0.3588	0.1485
snp1817	1	11393741	T	C	0.0655	-0.0044	0.0055	0.6268	0.4285	0.7805	373	0.0885	131	0.00E000	0.0492
snp1818	1	11410201	A	C	0.3026	0.0259	0.0033	60.5988	7.11E-015	0.0062	373	0.2828	131	0.3588	0.0105
snp1819	1	11410213	C	T	0.1518	-0.0047	0.0039	1.4209	0.2333	0.6749	373	0.2024	131	0.0076	0.1134
snp1820	1	11410332	A	G	0.0952	-0.0048	0.0048	1.0038	0.3164	0.7244	373	0.1247	131	0.0115	0.0572
snp1821	1	11410337	T	C	0.0933	-0.0044	0.0050	0.7480	0.3871	0.7609	373	0.1247	131	0.0038	0.0664
snp1822	1	11448494	A	G	0.0714	-0.0040	0.0056	0.5217	0.4701	0.7994	373	0.0952	131	0.0038	0.0484
snp1823	1	11455060	G	C	0.1667	0.0506	0.0032	256.5556	8.55E-058	1.73E-008	373	0.0483	131	0.5038	0.5749
snp1824	1	11455066	C	T	0.1121	-0.0044	0.0042	1.0856	0.2975	0.7139	373	0.1488	131	0.0076	0.0770
snp1825	1	11469812	G	A	0.3472	-0.0551	0.0027	404.6112	4.82E-090	1.45E-012	373	0.4531	131	0.0458	0.2816
snp1826	1	11470727	T	C	0.3978	0.0369	0.0023	253.3478	4.28E-057	2.13E-008	373	0.2775	131	0.7405	0.3442
snp1827	1	11470728	A	G	0.0625	-0.0067	0.0059	1.2950	0.2551	0.6888	373	0.0818	131	0.0076	0.0361
snp1828	1	11489146	A	G	0.1528	0.0551	0.0027	423.4909	3.75E-094	4.42E-013	373	0.0201	131	0.5305	0.7744
snp1829	1	11489168	T	C	0.1448	0.0564	0.0028	402.7222	1.24E-089	1.64E-012	373	0.0188	131	0.5038	0.7308
snp1830	1	11530921	C	A	0.2401	-0.0367	0.0030	153.5036	2.64E-035	1.30E-005	373	0.2601	131	0.1832	0.0125
snp1831	1	11564680	G	A	0.1200	-0.0033	0.0043	0.6046	0.4368	0.7844	373	0.1568	131	0.0153	0.0730
snp1832	1	11613239	A	G	0.4712	0.0347	0.0024	203.1621	3.78E-046	5.27E-007	373	0.4129	131	0.6374	0.0778
snp1833	1	11613294	T	G	0.0685	0.0665	0.0050	179.3570	5.93E-041	2.44E-006	373	0.0067	131	0.2443	0.3405
snp1834	1	11639858	T	G	0.1220	0.0795	0.0027	838.8120	1.74E-184	1.91E-024	373	0.0040	131	0.4580	0.7402
snp1835	1	11639897	C	G	0.2540	-0.0034	0.0028	1.4721	0.2250	0.6694	373	0.3338	131	0.0267	0.1915
snp1836	1	11639902	A	G	0.2540	-0.0034	0.0028	1.4721	0.2250	0.6694	373	0.3338	131	0.0267	0.1915
snp1837	1	11655034	A	G	0.0625	0.0429	0.0057	56.6220	5.28E-014	0.0081	373	0.0188	131	0.1870	0.1859
snp1838	1	11703577	T	C	0.0625	-0.0024	0.0059	0.1659	0.6838	0.8860	373	0.0804	131	0.0115	0.0312
snp1839	1	11703597	T	C	0.0982	-0.0039	0.0048	0.6793	0.4098	0.7718	373	0.1287	131	0.0115	0.0597
snp1840	1	11748301	T	C	0.2431	0.0216	0.0032	44.8360	2.14E-011	0.0185	373	0.2319	131	0.2748	0.0038
snp1841	1	11748344	A	G	0.0645	-0.0041	0.0058	0.4941	0.4821	0.8046	373	0.0871	131	0.00E000	0.0484
snp1842	1	11748347	A	G	0.3819	-0.0273	0.0024	126.4874	2.14E-029	7.56E-005	373	0.3914	131	0.3550	0.0022
snp1843	1	11748577	G	A	0.1508	0.0061	0.0037	2.7083	0.0998	0.5625	373	0.1716	131	0.0916	0.0192
snp1844	1	11748585	T	G	0.2282	0.0267	0.0032	67.9711	1.48E-016	0.0037	373	0.1810	131	0.3626	0.0721
snp1845	1	11757878	C	G	0.1002	-0.0044	0.0044	0.9840	0.3212	0.7270	373	0.1340	131	0.0038	0.0724
snp1846	1	11760813	A	G	0.3770	-0.0019	0.0027	0.4790	0.4889	0.8076	373	0.4638	131	0.1298	0.1828
snp1847	1	11841489	A	G	0.3601	0.0285	0.0029	98.5758	2.78E-023	0.0005	373	0.3029	131	0.5229	0.0808
snp1848	1	11841501	T	C	0.0754	-0.0043	0.0054	0.6390	0.4241	0.7785	373	0.0979	131	0.0115	0.0412
snp1849	1	11841508	T	C	0.1300	-0.0044	0.0041	1.1587	0.2817	0.7048	373	0.1702	131	0.0153	0.0817
snp1850	1	11841747	C	T	0.1498	0.0494	0.0031	248.3714	5.20E-056	2.92E-008	373	0.0617	131	0.4008	0.3474
snp1851	1	11844533	A	G	0.3492	0.0301	0.0026	130.5524	2.75E-030	5.79E-005	373	0.3097	131	0.4618	0.0392
snp1852	1	11844757	T	C	0.2679	0.0341	0.0029	137.8044	7.14E-032	3.61E-005	373	0.2158	131	0.4160	0.0786
snp1853	1	11844773	A	C	0.0942	-0.0042	0.0048	0.7678	0.3809	0.7578	373	0.1273	131	0.00E000	0.0731
snp1854	1	11847092	G	A	0.1161	-0.0044	0.0043	1.0377	0.3083	0.7200	373	0.1542	131	0.0076	0.0805
snp1855	1	11847148	A	T	0.0655	0.0776	0.0048	265.3697	1.02E-059	9.88E-009	373	0.00E000	131	0.2519	0.3990
snp1856	1	11847155	G	A	0.0704	-0.0043	0.0053	0.6733	0.4119	0.7728	373	0.0952	131	0.00E000	0.0532
snp1857	1	11862413	C	T	0.1200	0.0489	0.0041	141.1379	1.33E-032	2.90E-005	373	0.0375	131	0.3550	0.3670
snp1858	1	11862415	T	C	0.0883	-0.0039	0.0050	0.6186	0.4316	0.7819	373	0.1180	131	0.0038	0.0623
snp1859	1	11891176	G	T	0.2540	-0.0417	0.0025	285.1203	5.09E-064	2.81E-009	373	0.3043	131	0.1107	0.0761
snp1860	1	11917518	C	T	0.3373	-0.0138	0.0028	23.3204	1.37E-006	0.0892	373	0.3029	131	0.4351	0.0301
snp1861	1	11917599	C	G	0.4028	-0.0102	0.0025	16.5651	4.70E-005	0.1521	373	0.3472	131	0.5611	0.0732
snp1862	1	11995536	A	G	0.1091	0.0493	0.0042	140.7877	1.59E-032	2.97E-005	373	0.0563	131	0.2595	0.1635
snp1863	1	12012693	C	T	0.1280	0.0618	0.0034	331.2092	4.63E-074	1.51E-010	373	0.0241	131	0.4237	0.5503
snp1864	1	12041442	C	T	0.1151	0.0461	0.0041	124.2567	6.57E-029	8.75E-005	373	0.0389	131	0.3321	0.3247
snp1865	1	12041513	T	G	0.1627	0.0414	0.0036	131.1139	2.08E-030	5.59E-005	373	0.0670	131	0.4351	0.3826
snp1866	1	12041607	C	G	0.0516	-0.0042	0.0065	0.4206	0.5166	0.8195	373	0.0657	131	0.0115	0.0231
snp1867	1	12109356	A	G	0.1032	-0.0033	0.0044	0.5337	0.4650	0.7971	373	0.1381	131	0.0038	0.0749
snp1868	1	12117079	A	G	0.1012	-0.0042	0.0046	0.8302	0.3622	0.7485	373	0.1367	131	0.00E000	0.0791
snp1869	1	12117232	A	C	0.1131	0.0592	0.0034	307.4218	7.04E-069	6.81E-010	373	0.0134	131	0.3969	0.5642
snp1870	1	12117266	G	A	0.2698	-0.0461	0.0024	362.0911	8.72E-081	2.13E-011	373	0.3378	131	0.0763	0.1335
snp1871	1	12117299	C	A	0.1468	0.0418	0.0037	130.9734	2.23E-030	5.64E-005	373	0.0670	131	0.3740	0.2895
snp1872	1	12117306	C	T	0.4147	0.0379	0.0024	256.7216	7.87E-058	1.71E-008	373	0.3284	131	0.6603	0.1746
snp1873	1	12124749	G	A	0.0962	-0.0046	0.0049	0.8936	0.3445	0.7394	373	0.1287	131	0.0038	0.0690
snp1874	1	12124897	T	C	0.4891	0.0018	0.0023	0.5708	0.4500	0.7903	373	0.5912	131	0.1985	0.2374
snp1875	1	12129177	A	G	0.3909	0.0198	0.0030	42.7286	6.29E-011	0.0214	373	0.3807	131	0.4198	0.0025
snp1876	1	12129194	A	G	0.2490	-0.0359	0.0028	164.7998	8.97E-038	6.25E-006	373	0.2895	131	0.1336	0.0500
snp1877	1	12129196	C	G	0.2490	-0.0358	0.0028	168.7860	1.21E-038	4.83E-006	373	0.2895	131	0.1336	0.0500
snp1878	1	12129205	G	A	0.4524	0.0212	0.0029	52.3100	4.74E-013	0.0109	373	0.4424	131	0.4809	0.0023
snp1879	1	12192731	G	C	0.0526	0.0586	0.0059	97.6598	4.42E-023	0.0005	373	0.0147	131	0.1603	0.1636
snp1880	1	12212057	T	G	0.1190	0.0465	0.0040	133.6970	5.65E-031	4.72E-005	373	0.0563	131	0.2977	0.2138
snp1881	1	12234054	A	T	0.1925	-0.0053	0.0036	2.0842	0.1488	0.6114	373	0.2547	131	0.0153	0.1419
snp1882	1	12234108	T	C	0.0675	0.0549	0.0053	107.9552	2.44E-025	0.0003	373	0.0147	131	0.2176	0.2515
snp1883	1	12234241	C	T	0.1815	-0.0462	0.0031	223.3916	1.46E-050	1.44E-007	373	0.2064	131	0.1107	0.0237
snp1884	1	12234286	G	C	0.2222	0.0380	0.0032	137.1060	1.01E-031	3.78E-005	373	0.1595	131	0.4008	0.1295
snp1885	1	12234312	T	G	0.2490	-0.0419	0.0028	216.9895	3.63E-049	2.17E-007	373	0.2949	131	0.1183	0.0642
snp1886	1	12306321	A	G	0.2123	0.0275	0.0036	58.2123	2.35E-014	0.0073	373	0.1903	131	0.2748	0.0164
snp1887	1	12306424	T	C	0.1657	-0.0022	0.0036	0.3555	0.5510	0.8338	373	0.2158	131	0.0229	0.1036
snp1888	1	12338136	T	C	0.3641	-0.0117	0.0033	12.2847	0.0005	0.2174	373	0.3365	131	0.4427	0.0188
snp1889	1	12338137	A	G	0.1746	-0.0046	0.0036	1.6134	0.2040	0.6549	373	0.2319	131	0.0115	0.1297
snp1890	1	12338144	G	T	0.0843	-0.0042	0.0050	0.7293	0.3931	0.7638	373	0.1099	131	0.0115	0.0483
snp1891	1	12338160	G	A	0.1825	-0.0040	0.0036	1.2684	0.2601	0.6919	373	0.2359	131	0.0305	0.1088
snp1892	1	12357759	C	T	0.1617	-0.0048	0.0037	1.6454	0.1996	0.6517	373	0.2131	131	0.0153	0.1111
snp1893	1	12357902	G	A	0.2480	0.0002	0.0035	0.0050	0.9435	0.9801	373	0.2962	131	0.1107	0.0710
snp1894	1	12357948	G	A	0.1300	-0.0032	0.0040	0.6355	0.4253	0.7791	373	0.1662	131	0.0267	0.0662
snp1895	1	12357969	T	A	0.1230	-0.0040	0.0042	0.9173	0.3382	0.7361	373	0.1595	131	0.0191	0.0703
snp1896	1	12357974	A	G	0.3204	-0.0061	0.0027	4.9843	0.0256	0.4321	373	0.4236	131	0.0267	0.2783
snp1897	1	12358041	T	C	0.2153	-0.0065	0.0035	3.4031	0.0651	0.5162	373	0.2815	131	0.0267	0.1478
snp1898	1	12358390	T	A	0.0714	-0.0010	0.0057	0.0303	0.8619	0.9512	373	0.0912	131	0.0153	0.0334
snp1899	1	12358396	A	G	0.4534	0.0049	0.0049	0.9818	0.3217	0.7273	373	0.4531	131	0.4542	1.93E-006
snp1900	1	12358397	A	C	0.2341	0.0008	0.0039	0.0415	0.8386	0.9429	373	0.2225	131	0.2672	0.0043
snp1901	1	12358406	C	A	0.0595	0.0015	0.0061	0.0620	0.8033	0.9302	373	0.0737	131	0.0191	0.0205
snp1902	1	12358409	T	C	0.0992	0.0215	0.0049	19.2720	1.13E-005	0.1224	373	0.0938	131	0.1145	0.0018
snp1903	1	12358412	C	G	0.0605	0.0014	0.0061	0.0514	0.8206	0.9364	373	0.0751	131	0.0191	0.0212
snp1904	1	12378448	C	T	0.1776	0.0439	0.0032	191.6932	1.20E-043	1.10E-006	373	0.0617	131	0.5076	0.5239
snp1905	1	12378586	G	C	0.3800	-0.0043	0.0024	3.1863	0.0743	0.5299	373	0.5040	131	0.0267	0.3720
snp1906	1	12378608	T	C	0.1528	0.0408	0.0036	128.9641	6.13E-030	6.43E-005	373	0.0617	131	0.4122	0.3653
snp1907	1	12413780	C	T	0.1587	-0.0035	0.0038	0.8425	0.3587	0.7467	373	0.2051	131	0.0267	0.0917
snp1908	1	12413798	A	G	0.1012	-0.0048	0.0044	1.2219	0.2690	0.6973	373	0.1314	131	0.0153	0.0570
snp1909	1	12422795	A	G	0.0744	-0.0039	0.0051	0.5825	0.4453	0.7882	373	0.0979	131	0.0076	0.0455
snp1910	1	12422797	A	G	0.0744	-0.0039	0.0051	0.5825	0.4453	0.7882	373	0.0979	131	0.0076	0.0455
snp1911	1	12422816	C	G	0.0585	0.0243	0.0061	15.9794	6.40E-005	0.1595	373	0.0483	131	0.0878	0.0109
snp1912	1	12422842	C	T	0.0764	-0.0048	0.0055	0.7458	0.3878	0.7612	373	0.1005	131	0.0076	0.0471
snp1913	1	12494682	A	G	0.2619	-0.0054	0.0030	3.1213	0.0773	0.5341	373	0.3472	131	0.0191	0.2142
snp1914	1	12494699	G	A	0.2331	-0.0507	0.0027	341.9584	2.11E-076	7.63E-011	373	0.3003	131	0.0420	0.1436
snp1915	1	12497720	C	T	0.0942	0.0277	0.0046	36.8768	1.26E-009	0.0326	373	0.0724	131	0.1565	0.0319
snp1916	1	12497727	G	C	0.0942	0.0277	0.0046	36.8768	1.26E-009	0.0326	373	0.0724	131	0.1565	0.0319
snp1917	1	12497729	G	C	0.0962	0.0267	0.0045	35.2863	2.85E-009	0.0366	373	0.0751	131	0.1565	0.0293
snp1918	1	12497751	G	A	0.0952	0.0269	0.0045	35.6395	2.37E-009	0.0356	373	0.0737	131	0.1565	0.0306
snp1919	1	12497996	T	C	0.0754	-0.0043	0.0053	0.6421	0.4230	0.7779	373	0.1005	131	0.0038	0.0516
snp1920	1	12498002	A	G	0.4167	-0.0272	0.0028	93.5007	3.62E-022	0.0007	373	0.4303	131	0.3779	0.0044
snp1921	1	12498003	A	C	0.0833	-0.0046	0.0052	0.7780	0.3778	0.7563	373	0.1126	131	0.00E000	0.0639
snp1922	1	12498025	T	C	0.0675	-0.0043	0.0058	0.5407	0.4621	0.7958	373	0.0898	131	0.0038	0.0452
snp1923	1	12498034	T	C	0.0883	-0.0045	0.0051	0.7846	0.3757	0.7553	373	0.1180	131	0.0038	0.0623
snp1924	1	12509300	G	A	0.2202	0.0309	0.0029	111.1168	4.96E-026	0.0002	373	0.1005	131	0.5611	0.4751
snp1925	1	12509313	G	A	0.2113	-0.0383	0.0027	195.4902	1.78E-044	8.63E-007	373	0.2359	131	0.1412	0.0207
snp1926	1	12509472	G	A	0.1518	-0.0049	0.0038	1.6566	0.1981	0.6506	373	0.2024	131	0.0076	0.1134
snp1927	1	12509477	T	C	0.0665	-0.0048	0.0057	0.7189	0.3965	0.7654	373	0.0898	131	0.00E000	0.0500
snp1928	1	12509532	G	A	0.1250	0.0117	0.0041	8.2709	0.0040	0.3115	373	0.1327	131	0.1031	0.0031
snp1929	1	12532905	C	T	0.1230	-0.0736	0.0032	515.9192	2.89E-114	1.33E-015	373	0.1635	131	0.0076	0.0867
snp1930	1	12558686	A	G	0.4395	0.0440	0.0024	343.4897	9.80E-077	6.92E-011	373	0.3700	131	0.6374	0.1117
snp1931	1	12708900	C	T	0.2202	-0.0451	0.0026	289.8409	4.76E-065	2.08E-009	373	0.2735	131	0.0687	0.0939
snp1932	1	12708923	A	G	0.2629	-0.0478	0.0027	310.8452	1.26E-069	5.48E-010	373	0.3324	131	0.0649	0.1421
snp1933	1	12740587	C	A	0.1131	-0.0044	0.0045	0.9339	0.3339	0.7338	373	0.1488	131	0.0115	0.0724
snp1934	1	12782779	T	C	0.3472	-0.0052	0.0025	4.2109	0.0402	0.4702	373	0.4598	131	0.0267	0.3183
snp1935	1	12782811	A	G	0.1558	-0.0173	0.0041	18.0000	2.21E-005	0.1354	373	0.1877	131	0.0649	0.0441
snp1936	1	12841377	T	G	0.0952	-0.0048	0.0051	0.9099	0.3401	0.7371	373	0.1273	131	0.0038	0.0681
snp1937	1	12841414	A	G	0.2103	-0.0059	0.0035	2.8184	0.0932	0.5546	373	0.2802	131	0.0115	0.1673
snp1938	1	12853370	A	G	0.0704	-0.0048	0.0054	0.7862	0.3752	0.7550	373	0.0938	131	0.0038	0.0476
snp1939	1	12876737	A	G	0.0645	-0.0042	0.0059	0.5082	0.4759	0.8019	373	0.0871	131	0.00E000	0.0484
snp1940	1	12882256	G	A	0.0883	-0.0043	0.0049	0.7451	0.3880	0.7613	373	0.1166	131	0.0076	0.0568
snp1941	1	12882298	C	T	0.2113	-0.0125	0.0036	12.0415	0.0005	0.2220	373	0.2614	131	0.0687	0.0857
snp1942	1	12882374	C	T	0.0565	-0.0030	0.0059	0.2545	0.6139	0.8591	373	0.0751	131	0.0038	0.0366
snp1943	1	12882405	G	A	0.1687	-0.0037	0.0038	0.9400	0.3323	0.7330	373	0.2212	131	0.0191	0.1121
snp1944	1	12882441	A	C	0.2827	-0.0123	0.0035	12.4636	0.0004	0.2141	373	0.3351	131	0.1336	0.0771
snp1945	1	12882461	A	G	0.3780	0.0111	0.0024	21.1657	4.21E-006	0.1054	373	0.2319	131	0.7939	0.5168
snp1946	1	12908923	G	A	0.0685	-0.0038	0.0052	0.5306	0.4663	0.7977	373	0.0885	131	0.0115	0.0358
snp1947	1	12908953	G	T	0.0645	-0.0038	0.0053	0.5088	0.4757	0.8018	373	0.0831	131	0.0115	0.0327
snp1948	1	12908958	T	C	0.1696	0.0267	0.0039	46.5322	9.01E-012	0.0164	373	0.1461	131	0.2366	0.0224
snp1949	1	12908971	G	T	0.2153	-0.0039	0.0034	1.3344	0.2480	0.6844	373	0.2815	131	0.0267	0.1478
snp1950	1	12909007	G	T	0.2361	0.0214	0.0033	43.2617	4.79E-011	0.0206	373	0.2225	131	0.2748	0.0058
snp1951	1	12964073	T	C	0.0704	-0.0291	0.0056	27.4278	1.63E-007	0.0653	373	0.0697	131	0.0725	4.65E-005
snp1952	1	12967287	G	A	0.0923	-0.0464	0.0046	101.0709	7.90E-024	0.0004	373	0.1046	131	0.0573	0.0103
snp1953	1	12967339	G	A	0.0843	-0.0378	0.0050	56.5068	5.60E-014	0.0082	373	0.0898	131	0.0687	0.0022
snp1954	1	13024448	C	A	0.2381	-0.0028	0.0033	0.7404	0.3895	0.7620	373	0.3083	131	0.0382	0.1548
snp1955	1	13024702	A	G	0.0883	-0.0006	0.0052	0.0146	0.9038	0.9661	373	0.0670	131	0.1489	0.0320
snp1956	1	13027688	T	C	0.0655	-0.0038	0.0054	0.5007	0.4792	0.8033	373	0.0871	131	0.0038	0.0436
snp1957	1	13027692	G	C	0.1895	-0.0036	0.0034	1.1580	0.2819	0.7049	373	0.2493	131	0.0191	0.1328
snp1958	1	13027726	A	G	0.1111	0.0313	0.0044	50.2980	1.32E-012	0.0126	373	0.0791	131	0.2023	0.0591
snp1959	1	13027735	T	C	0.0645	-0.0036	0.0054	0.4543	0.5003	0.8125	373	0.0858	131	0.0038	0.0429
snp1960	1	13027804	T	G	0.0694	-0.0051	0.0056	0.8534	0.3556	0.7451	373	0.0912	131	0.0076	0.0415
snp1961	1	13027809	G	A	0.1200	0.0328	0.0044	55.2422	1.07E-013	0.0089	373	0.0925	131	0.1985	0.0409
snp1962	1	13034884	T	C	0.0863	-0.0046	0.0050	0.8448	0.3580	0.7463	373	0.1166	131	0.00E000	0.0664
snp1963	1	13064418	T	C	0.1607	-0.0051	0.0038	1.8333	0.1757	0.6337	373	0.2145	131	0.0076	0.1220
snp1964	1	13068593	A	T	0.1458	0.0673	0.0022	941.6047	7.82E-207	3.09E-027	373	0.00E000	131	0.5611	0.9723
snp1965	1	13122667	A	G	0.0655	-0.0022	0.0056	0.1589	0.6902	0.8884	373	0.0845	131	0.0115	0.0335
snp1966	1	13143972	C	G	0.0784	0.0654	0.0046	199.9550	1.89E-045	6.48E-007	373	0.0094	131	0.2748	0.3752
snp1967	1	13144050	A	G	0.3968	-0.0486	0.0020	566.7266	2.55E-125	4.82E-017	373	0.5214	131	0.0420	0.3695
snp1968	1	13144125	C	A	0.0546	0.0658	0.0057	135.3002	2.52E-031	4.25E-005	373	0.0040	131	0.1985	0.2820
snp1969	1	13144335	T	G	0.2887	0.0440	0.0026	289.5741	5.44E-065	2.12E-009	373	0.1783	131	0.6031	0.3380
snp1970	1	13144336	A	G	0.1964	0.0438	0.0026	278.7269	1.26E-062	4.22E-009	373	0.0550	131	0.5992	0.7220
snp1971	1	13144375	G	A	0.1488	-0.0596	0.0026	505.7231	4.77E-112	2.44E-015	373	0.1971	131	0.0115	0.1046
snp1972	1	13144414	T	C	0.0962	0.0017	0.0049	0.1181	0.7311	0.9038	373	0.1193	131	0.0305	0.0349
snp1973	1	13144621	T	C	0.1458	-0.0064	0.0038	2.7846	0.0952	0.5570	373	0.1917	131	0.0153	0.0961
snp1974	1	13144640	C	T	0.1438	-0.0065	0.0039	2.7731	0.0959	0.5578	373	0.1890	131	0.0153	0.0943
snp1975	1	13153265	T	C	0.1677	-0.0054	0.0036	2.2414	0.1344	0.5983	373	0.2239	131	0.0076	0.1289
snp1976	1	13153266	G	A	0.3929	0.0274	0.0028	97.6399	4.47E-023	0.0005	373	0.3231	131	0.5916	0.1163
snp1977	1	13153285	T	C	0.2659	0.0344	0.0022	239.2971	4.95E-054	5.21E-008	373	0.0965	131	0.7481	0.8368
snp1978	1	13153310	T	C	0.2123	0.0331	0.0027	154.6255	1.50E-035	1.21E-005	373	0.0804	131	0.5878	0.5922
snp1979	1	13153421	T	C	0.1151	0.0029	0.0044	0.4253	0.5143	0.8185	373	0.1354	131	0.0573	0.0231
snp1980	1	13153436	C	T	0.0565	-0.0039	0.0060	0.4233	0.5153	0.8189	373	0.0751	131	0.0038	0.0366
snp1981	1	13153593	T	C	0.1071	-0.0047	0.0047	0.9984	0.3177	0.7251	373	0.1408	131	0.0115	0.0672
snp1982	1	13153653	C	T	0.4345	0.0368	0.0024	235.0058	4.27E-053	6.86E-008	373	0.3311	131	0.7290	0.2479
snp1983	1	13153798	C	T	0.2302	0.0379	0.0031	153.8939	2.17E-035	1.27E-005	373	0.1314	131	0.5115	0.3137
snp1984	1	13153805	T	C	0.4365	-0.0390	0.0020	386.3894	4.47E-086	4.59E-012	373	0.5617	131	0.0802	0.3626
snp1985	1	13153816	C	T	0.4325	-0.0392	0.0020	386.3521	4.55E-086	4.60E-012	373	0.5563	131	0.0802	0.3554
snp1986	1	13153839	C	A	0.4812	0.0389	0.0019	403.8569	7.04E-090	1.52E-012	373	0.3324	131	0.9046	0.5045
snp1987	1	13240003	A	G	0.2034	0.0158	0.0038	17.6925	2.60E-005	0.1388	373	0.2064	131	0.1947	0.0003
snp1988	1	13240008	C	T	0.2262	0.0090	0.0037	6.0001	0.0143	0.3887	373	0.2534	131	0.1489	0.0240
snp1989	1	13240009	T	C	0.1637	-0.0040	0.0039	1.0222	0.3120	0.7220	373	0.2158	131	0.0153	0.1130
snp1990	1	13240023	T	G	0.1260	0.0218	0.0042	26.3491	2.85E-007	0.0708	373	0.1099	131	0.1718	0.0134
snp1991	1	13240079	T	C	0.0546	0.0203	0.0063	10.3650	0.0013	0.2572	373	0.0469	131	0.0763	0.0065
snp1992	1	13257490	A	T	0.3720	0.0372	0.0024	245.9763	1.73E-055	3.40E-008	373	0.2949	131	0.5916	0.1450
snp1993	1	13257499	C	T	0.3710	0.0374	0.0024	248.5651	4.72E-056	2.88E-008	373	0.2936	131	0.5916	0.1464
snp1994	1	13257537	A	G	0.1220	0.0747	0.0029	677.0721	2.55E-149	4.75E-020	373	0.0040	131	0.4580	0.7402
snp1995	1	13291169	A	G	0.1062	0.0574	0.0032	329.1921	1.27E-073	1.71E-010	373	0.0040	131	0.3969	0.6260
snp1996	1	13291191	G	A	0.1081	0.0569	0.0032	324.5111	1.33E-072	2.30E-010	373	0.0054	131	0.4008	0.6237
snp1997	1	13291398	T	C	0.1270	0.0413	0.0041	102.3596	4.12E-024	0.0004	373	0.0764	131	0.2710	0.1314
snp1998	1	13296531	A	G	0.1161	0.0682	0.0033	435.7756	7.94E-097	2.03E-013	373	0.0121	131	0.4122	0.6004
snp1999	1	13296573	T	C	0.1270	-0.0041	0.0041	1.0218	0.3121	0.7220	373	0.1676	131	0.0115	0.0846
[truncated: 98,115 more rows]
