# Supplementary material for: Identifying Genetic Differences Between Dongxiang Blue-Shelled and White Leghorn Chickens Using Sequencing Data
Source: G3 (Bethesda). 2017 Nov 29;8(2):469–76. doi: 10.1534/g3.117.300382 (PMC5919749; doi:10.1534/g3.117.300382)
Supplement: Supplementary file 2 [file 469FileS2.zip › The_results_of_eigengwas/plink.3.egwas]

SNP	CHR	BP	RefAllele	AltAllele	freq	Beta	SE	Chi	P	PGC	n1	freq1	n2	freq2	Fst
snp1	1	1902	G	C	0.3710	-7.10E-006	0.0042	2.90E-006	0.9986	0.9992	278	0.3921	226	0.3451	0.0047
snp2	1	1905	T	C	0.4663	0.0108	0.0050	4.5677	0.0326	0.2122	278	0.4568	226	0.4779	0.0009
snp3	1	1937	C	A	0.4683	0.0033	0.0051	0.4040	0.5250	0.7106	278	0.4766	226	0.4580	0.0007
snp4	1	1938	A	G	0.1220	0.0073	0.0045	2.6108	0.1061	0.3456	278	0.0935	226	0.1571	0.0187
snp5	1	1951	C	A	0.0784	-0.0071	0.0055	1.6706	0.1962	0.4505	278	0.0773	226	0.0796	3.65E-005
snp6	1	2187	G	C	0.3909	0.0123	0.0042	8.6091	0.0033	0.0867	278	0.3651	226	0.4226	0.0069
snp7	1	2199	T	A	0.1548	0.0060	0.0043	1.9842	0.1589	0.4109	278	0.1565	226	0.1527	5.52E-005
snp8	1	2200	A	C	0.2163	0.0080	0.0038	4.3757	0.0365	0.2220	278	0.1960	226	0.2412	0.0059
snp9	1	2232	T	C	0.4167	-0.0066	0.0050	1.7620	0.1844	0.4384	278	0.4299	226	0.4004	0.0018
snp10	1	2241	T	C	0.3363	0.0013	0.0042	0.0919	0.7618	0.8596	278	0.3201	226	0.3562	0.0029
snp11	1	2250	C	T	0.0704	-0.0093	0.0057	2.6715	0.1022	0.3400	278	0.0683	226	0.0730	0.0002
snp12	1	2258	C	T	0.0625	-0.0130	0.0060	4.7209	0.0298	0.2047	278	0.0576	226	0.0686	0.0010
snp13	1	3324	A	G	0.4623	0.0008	0.0047	0.0260	0.8719	0.9250	278	0.4658	226	0.4580	0.0001
snp14	1	3377	A	G	0.0952	-0.0128	0.0050	6.4448	0.0111	0.1384	278	0.0827	226	0.1106	0.0045
snp15	1	3396	T	G	0.3571	0.0028	0.0044	0.4260	0.5140	0.7032	278	0.3381	226	0.3805	0.0039
snp16	1	3859	T	C	0.1835	-0.0025	0.0039	0.4201	0.5169	0.7052	278	0.1799	226	0.1881	0.0002
snp17	1	3868	G	T	0.0853	0.0087	0.0051	2.9717	0.0847	0.3143	278	0.0917	226	0.0774	0.0013
snp18	1	8396	G	C	0.0556	-0.0020	0.0063	0.1029	0.7484	0.8515	278	0.0773	226	0.0288	0.0222
snp19	1	8415	C	A	0.0565	0.0018	0.0063	0.0813	0.7756	0.8678	278	0.0558	226	0.0575	2.89E-005
snp20	1	8425	C	T	0.1052	-0.0076	0.0049	2.4469	0.1178	0.3612	278	0.1223	226	0.0841	0.0077
snp21	1	8455	T	C	0.1121	0.0054	0.0048	1.2782	0.2582	0.5093	278	0.1097	226	0.1150	0.0001
snp22	1	9261	G	C	0.0565	-0.0008	0.0063	0.0177	0.8941	0.9380	278	0.0755	226	0.0332	0.0166
snp23	1	9282	G	C	0.3681	-5.35E-005	0.0041	1.72E-004	0.9895	0.9939	278	0.3651	226	0.3717	9.19E-005
snp24	1	9293	C	T	0.3790	0.0131	0.0045	8.5070	0.0035	0.0886	278	0.3669	226	0.3938	0.0015
snp25	1	9307	T	A	0.1488	-0.0094	0.0043	4.7645	0.0291	0.2026	278	0.1637	226	0.1305	0.0043
snp26	1	9346	G	A	0.4236	-0.0019	0.0051	0.1338	0.7145	0.8309	278	0.4424	226	0.4004	0.0036
snp27	1	9358	T	C	0.1756	0.0047	0.0041	1.3147	0.2515	0.5033	278	0.1457	226	0.2124	0.0152
snp28	1	9376	C	T	0.1885	-0.0187	0.0040	22.0316	2.68E-006	0.0061	278	0.1853	226	0.1925	0.0002
snp29	1	9385	C	T	0.2252	0.0068	0.0040	2.8758	0.0899	0.3222	278	0.2338	226	0.2146	0.0010
snp30	1	9424	G	T	0.1567	-0.0141	0.0042	11.1210	0.0009	0.0516	278	0.1385	226	0.1792	0.0062
snp31	1	9501	A	G	0.2083	0.0015	0.0040	0.1304	0.7180	0.8330	278	0.2050	226	0.2124	0.0002
snp32	1	9530	A	G	0.1062	-0.0035	0.0049	0.5291	0.4670	0.6711	278	0.0971	226	0.1173	0.0021
snp33	1	9752	A	G	0.0575	0.0191	0.0062	9.6233	0.0019	0.0702	278	0.0432	226	0.0752	0.0094
snp34	1	9760	T	A	0.0585	0.0127	0.0060	4.3842	0.0363	0.2216	278	0.0432	226	0.0774	0.0105
snp35	1	9765	A	G	0.1875	-0.0136	0.0040	11.7633	0.0006	0.0453	278	0.1763	226	0.2013	0.0020
snp36	1	9799	T	C	0.1409	-0.0051	0.0043	1.3932	0.2379	0.4908	278	0.1583	226	0.1195	0.0062
snp37	1	10746	T	C	0.1498	-0.0008	0.0043	0.0319	0.8583	0.9170	278	0.1799	226	0.1128	0.0174
snp38	1	10776	C	T	0.3016	0.0010	0.0040	0.0618	0.8037	0.8847	278	0.2914	226	0.3142	0.0012
snp39	1	10780	T	G	0.4583	0.0032	0.0041	0.6059	0.4363	0.6495	278	0.4784	226	0.4336	0.0040
snp40	1	10794	T	C	0.0754	0.0097	0.0055	3.0880	0.0789	0.3050	278	0.0540	226	0.1018	0.0162
snp41	1	11021	T	C	0.0556	-0.0011	0.0063	0.0307	0.8610	0.9186	278	0.0701	226	0.0376	0.0100
snp42	1	11071	T	C	0.1349	-0.0055	0.0045	1.5176	0.2180	0.4721	278	0.1187	226	0.1549	0.0055
snp43	1	11278	T	C	0.2411	0.0054	0.0037	2.1154	0.1458	0.3959	278	0.1888	226	0.3053	0.0367
snp44	1	11298	T	G	0.4325	0.0036	0.0054	0.4528	0.5010	0.6945	278	0.4173	226	0.4513	0.0023
snp45	1	11307	A	G	0.1558	0.0032	0.0043	0.5580	0.4551	0.6628	278	0.1205	226	0.1991	0.0232
snp46	1	11796	T	C	0.2262	-0.0077	0.0039	3.8416	0.0500	0.2526	278	0.2374	226	0.2124	0.0018
snp47	1	11859	G	A	0.4881	0.0033	0.0061	0.2952	0.5869	0.7511	278	0.4766	226	0.5022	0.0013
snp48	1	11880	T	A	0.1875	0.0021	0.0041	0.2654	0.6065	0.7636	278	0.1763	226	0.2013	0.0020
snp49	1	11939	A	C	0.0694	-0.0182	0.0054	11.3213	0.0008	0.0495	278	0.0809	226	0.0553	0.0050
snp50	1	11949	T	A	0.1766	0.0189	0.0038	24.3073	8.21E-007	0.0040	278	0.1331	226	0.2301	0.0320
snp51	1	25941	G	A	0.1825	-0.0068	0.0041	2.7620	0.0965	0.3320	278	0.1655	226	0.2035	0.0048
snp52	1	25956	T	C	0.1815	-0.0095	0.0041	5.3315	0.0209	0.1777	278	0.2032	226	0.1549	0.0078
snp53	1	36638	C	A	0.3065	-0.0015	0.0035	0.1869	0.6655	0.8008	278	0.3381	226	0.2677	0.0115
snp54	1	36661	T	G	0.3065	-0.0015	0.0035	0.1869	0.6655	0.8008	278	0.3381	226	0.2677	0.0115
snp55	1	36676	T	C	0.2917	0.0013	0.0036	0.1182	0.7310	0.8409	278	0.2662	226	0.3230	0.0077
snp56	1	36726	C	A	0.1161	-0.0051	0.0047	1.1800	0.2774	0.5260	278	0.1169	226	0.1150	1.67E-005
snp57	1	36733	A	G	0.2113	-0.0041	0.0040	1.0523	0.3050	0.5493	278	0.2086	226	0.2146	0.0001
snp58	1	36735	A	G	0.1032	-0.0013	0.0049	0.0652	0.7985	0.8815	278	0.1025	226	0.1040	1.15E-005
snp59	1	36742	T	A	0.4950	0.0152	0.0063	5.7118	0.0169	0.1630	278	0.4802	226	0.5133	0.0022
snp60	1	36830	G	A	0.0615	-0.0109	0.0060	3.2616	0.0709	0.2918	278	0.0773	226	0.0420	0.0107
snp61	1	36850	G	A	0.4603	-0.0068	0.0055	1.4902	0.2222	0.4761	278	0.4802	226	0.4358	0.0039
snp62	1	36862	T	A	0.0933	0.0009	0.0051	0.0301	0.8623	0.9194	278	0.1133	226	0.0686	0.0117
snp63	1	36865	A	G	0.2490	0.0010	0.0038	0.0742	0.7853	0.8736	278	0.2194	226	0.2854	0.0115
snp64	1	36874	G	A	0.1250	-0.0011	0.0046	0.0614	0.8043	0.8850	278	0.1169	226	0.1350	0.0015
snp65	1	36875	T	G	0.0942	0.0047	0.0051	0.8438	0.3583	0.5918	278	0.0719	226	0.1217	0.0143
snp66	1	36876	A	T	0.3274	-0.0061	0.0039	2.4345	0.1187	0.3624	278	0.3543	226	0.2942	0.0081
snp67	1	36884	A	G	0.0923	-0.0031	0.0051	0.3560	0.5508	0.7276	278	0.1115	226	0.0686	0.0109
snp68	1	36886	C	A	0.1151	0.0009	0.0047	0.0330	0.8559	0.9156	278	0.1169	226	0.1128	8.06E-005
snp69	1	36888	A	C	0.1200	-0.0022	0.0047	0.2182	0.6404	0.7851	278	0.1277	226	0.1106	0.0014
snp70	1	37084	A	G	0.2450	-0.0035	0.0039	0.8451	0.3579	0.5915	278	0.2410	226	0.2500	0.0002
snp71	1	37086	C	A	0.1290	0.0109	0.0045	5.8637	0.0155	0.1575	278	0.1097	226	0.1527	0.0081
snp72	1	37087	C	T	0.0754	0.0097	0.0055	3.0427	0.0811	0.3086	278	0.0629	226	0.0907	0.0055
snp73	1	37088	G	C	0.1994	-0.0084	0.0039	4.4928	0.0340	0.2160	278	0.2104	226	0.1858	0.0019
snp74	1	37097	T	G	0.1280	0.0093	0.0045	4.1590	0.0414	0.2339	278	0.1205	226	0.1372	0.0012
snp75	1	37103	A	G	0.1042	0.0060	0.0048	1.5415	0.2144	0.4686	278	0.0917	226	0.1195	0.0041
snp76	1	37106	T	A	0.1081	-0.0030	0.0048	0.3776	0.5389	0.7198	278	0.1187	226	0.0951	0.0029
snp77	1	37107	G	T	0.2321	-0.0003	0.0039	0.0044	0.9471	0.9691	278	0.2356	226	0.2279	0.0002
snp78	1	37114	C	G	0.0685	0.0036	0.0058	0.3783	0.5385	0.7196	278	0.0558	226	0.0841	0.0062
snp79	1	37115	A	G	0.0744	0.0031	0.0053	0.3411	0.5592	0.7332	278	0.0612	226	0.0907	0.0063
snp80	1	37122	T	A	0.0813	0.0011	0.0053	0.0432	0.8354	0.9034	278	0.0917	226	0.0686	0.0035
snp81	1	37123	G	A	0.1617	-0.0016	0.0042	0.1475	0.7010	0.8226	278	0.1655	226	0.1571	0.0003
snp82	1	37124	A	G	0.0595	-0.0181	0.0061	8.8334	0.0030	0.0827	278	0.0629	226	0.0553	0.0005
snp83	1	37126	T	A	0.1756	-0.0003	0.0042	0.0051	0.9429	0.9667	278	0.1727	226	0.1792	0.0001
snp84	1	37128	T	C	0.0873	0.0005	0.0052	0.0100	0.9203	0.9534	278	0.0612	226	0.1195	0.0211
snp85	1	37136	C	T	0.0714	-0.0167	0.0056	8.7828	0.0030	0.0836	278	0.0755	226	0.0664	0.0006
snp86	1	37359	G	C	0.4405	-0.0109	0.0052	4.4001	0.0359	0.2208	278	0.4532	226	0.4248	0.0016
snp87	1	68249	T	A	0.0546	-0.0257	0.0061	17.4598	2.93E-005	0.0147	278	0.0612	226	0.0465	0.0021
snp88	1	71552	A	T	0.3165	0.0028	0.0027	1.0642	0.3023	0.5470	278	0.2356	226	0.4159	0.0744
snp89	1	71569	A	G	0.3165	0.0028	0.0027	1.0642	0.3023	0.5470	278	0.2356	226	0.4159	0.0744
snp90	1	77894	T	C	0.1111	-0.0044	0.0043	1.0241	0.3115	0.5547	278	0.0935	226	0.1327	0.0077
snp91	1	84613	T	C	0.0794	-0.0033	0.0054	0.3764	0.5395	0.7202	278	0.1025	226	0.0509	0.0180
snp92	1	95125	T	C	0.1577	0.0033	0.0034	0.9429	0.3315	0.5708	278	0.1151	226	0.2102	0.0337
snp93	1	95145	T	A	0.1706	0.0010	0.0033	0.0961	0.7565	0.8564	278	0.1313	226	0.2190	0.0269
snp94	1	95169	T	C	0.1677	0.0011	0.0033	0.1189	0.7303	0.8405	278	0.1277	226	0.2168	0.0282
snp95	1	98280	A	G	0.1736	-0.0042	0.0038	1.2134	0.2707	0.5202	278	0.1529	226	0.1991	0.0074
snp96	1	98319	G	A	0.1339	-0.0025	0.0044	0.3299	0.5657	0.7374	278	0.1079	226	0.1659	0.0144
snp97	1	98592	A	G	0.3403	-0.0083	0.0039	4.4628	0.0346	0.2175	278	0.3453	226	0.3341	0.0003
snp98	1	98597	T	C	0.0536	0.0024	0.0064	0.1444	0.7040	0.8245	278	0.0522	226	0.0553	9.69E-005
snp99	1	101567	G	C	0.3700	0.0021	0.0034	0.3718	0.5420	0.7219	278	0.3597	226	0.3827	0.0011
snp100	1	101570	C	G	0.0962	-0.0007	0.0050	0.0166	0.8974	0.9400	278	0.1241	226	0.0619	0.0220
snp101	1	107512	T	C	0.1518	0.0003	0.0042	0.0064	0.9364	0.9629	278	0.1475	226	0.1571	0.0004
snp102	1	111868	T	C	0.2024	-0.0067	0.0039	2.8724	0.0901	0.3225	278	0.2248	226	0.1748	0.0077
snp103	1	111916	C	G	0.1369	0.0012	0.0043	0.0765	0.7822	0.8718	278	0.1619	226	0.1062	0.0130
snp104	1	111960	T	C	0.0873	-0.0277	0.0048	33.9625	5.62E-009	0.0007	278	0.0971	226	0.0752	0.0030
snp105	1	112161	A	G	0.0933	-0.0207	0.0046	20.3080	6.59E-006	0.0085	278	0.1007	226	0.0841	0.0016
snp106	1	112173	A	G	0.0952	-0.0199	0.0046	18.8636	1.40E-005	0.0112	278	0.1007	226	0.0885	0.0009
snp107	1	112644	G	A	0.3423	0.0011	0.0035	0.0957	0.7570	0.8567	278	0.3291	226	0.3584	0.0019
snp108	1	112704	A	G	0.0982	-0.0011	0.0050	0.0471	0.8281	0.8992	278	0.1331	226	0.0553	0.0338
snp109	1	115367	C	G	0.2014	0.0075	0.0035	4.6176	0.0316	0.2097	278	0.1385	226	0.2788	0.0605
snp110	1	115431	T	C	0.1558	0.0036	0.0039	0.8282	0.3628	0.5952	278	0.1097	226	0.2124	0.0397
snp111	1	115467	A	G	0.1478	5.41E-005	0.0038	2.07E-004	0.9885	0.9933	278	0.1115	226	0.1925	0.0257
snp112	1	115476	C	T	0.1448	-0.0008	0.0038	0.0470	0.8283	0.8992	278	0.1115	226	0.1858	0.0221
snp113	1	115484	C	T	0.0506	-0.0009	0.0066	0.0182	0.8927	0.9372	278	0.0665	226	0.0310	0.0130
snp114	1	116455	T	C	0.1726	-0.0029	0.0037	0.6171	0.4321	0.6465	278	0.1655	226	0.1814	0.0009
snp115	1	116456	G	C	0.1766	-0.0032	0.0037	0.7356	0.3911	0.6166	278	0.1691	226	0.1858	0.0010
snp116	1	117118	T	C	0.1081	0.0285	0.0047	37.4437	9.41E-010	0.0004	278	0.0576	226	0.1704	0.0653
snp117	1	118284	T	C	0.1121	-0.0009	0.0048	0.0329	0.8560	0.9156	278	0.1457	226	0.0708	0.0279
snp118	1	118303	C	T	0.1200	-0.0019	0.0047	0.1706	0.6796	0.8095	278	0.1547	226	0.0774	0.0279
snp119	1	120868	A	G	0.1776	0.0004	0.0036	0.0130	0.9093	0.9470	278	0.1565	226	0.2035	0.0075
snp120	1	120881	C	G	0.2173	-0.0019	0.0034	0.3111	0.5770	0.7447	278	0.1906	226	0.2500	0.0102
snp121	1	120897	T	G	0.0843	-0.0160	0.0049	10.5545	0.0012	0.0579	278	0.0845	226	0.0841	1.36E-006
snp122	1	121066	G	A	0.0764	0.0004	0.0054	0.0064	0.9363	0.9628	278	0.1025	226	0.0442	0.0238
snp123	1	121067	C	A	0.0764	0.0004	0.0054	0.0064	0.9363	0.9628	278	0.1025	226	0.0442	0.0238
snp124	1	141022	T	C	0.1260	0.0035	0.0043	0.6558	0.4180	0.6364	278	0.1007	226	0.1571	0.0143
snp125	1	141039	G	A	0.2927	-0.0008	0.0031	0.0742	0.7853	0.8736	278	0.2464	226	0.3496	0.0254
snp126	1	141191	G	A	0.1756	-0.0012	0.0038	0.1040	0.7470	0.8507	278	0.1978	226	0.1482	0.0084
snp127	1	141194	A	G	0.1756	-0.0012	0.0038	0.1014	0.7501	0.8525	278	0.2014	226	0.1438	0.0114
snp128	1	141217	G	T	0.1726	-0.0015	0.0038	0.1628	0.6866	0.8138	278	0.1996	226	0.1394	0.0126
snp129	1	141225	T	C	0.1716	-0.0020	0.0038	0.2847	0.5936	0.7554	278	0.2014	226	0.1350	0.0154
snp130	1	154783	T	C	0.2262	-0.0017	0.0038	0.1983	0.6561	0.7949	278	0.2482	226	0.1991	0.0068
snp131	1	154896	T	G	0.1895	-0.0105	0.0036	8.5383	0.0035	0.0881	278	0.1709	226	0.2124	0.0056
snp132	1	155108	A	G	0.1071	0.0121	0.0046	6.9728	0.0083	0.1232	278	0.0773	226	0.1438	0.0228
snp133	1	166995	T	C	0.0546	0.0034	0.0064	0.2898	0.5903	0.7533	278	0.0468	226	0.0642	0.0029
snp134	1	167086	C	T	0.0734	-0.0272	0.0052	27.9375	1.25E-007	0.0020	278	0.0827	226	0.0619	0.0031
snp135	1	167096	G	C	0.0734	-0.0272	0.0052	27.9375	1.25E-007	0.0020	278	0.0827	226	0.0619	0.0031
snp136	1	167101	A	C	0.3383	0.0046	0.0039	1.4024	0.2363	0.4894	278	0.3489	226	0.3252	0.0012
snp137	1	167104	A	T	0.1062	0.0045	0.0049	0.8533	0.3556	0.5897	278	0.1061	226	0.1062	3.30E-008
snp138	1	167105	G	A	0.3482	0.0153	0.0040	14.8203	0.0001	0.0246	278	0.3399	226	0.3584	0.0007
snp139	1	169333	C	G	0.3105	-0.0025	0.0037	0.4334	0.5103	0.7008	278	0.2914	226	0.3341	0.0042
snp140	1	169374	T	C	0.1052	-0.0012	0.0049	0.0571	0.8112	0.8891	278	0.1349	226	0.0686	0.0231
snp141	1	169396	T	A	0.1319	0.0003	0.0040	0.0046	0.9457	0.9683	278	0.1061	226	0.1637	0.0143
snp142	1	169406	A	T	0.1329	0.0003	0.0040	0.0044	0.9474	0.9693	278	0.1079	226	0.1637	0.0134
snp143	1	169439	C	T	0.1359	0.0003	0.0039	0.0061	0.9377	0.9636	278	0.1079	226	0.1704	0.0164
snp144	1	169521	C	A	0.1012	0.0019	0.0044	0.1845	0.6675	0.8020	278	0.0755	226	0.1327	0.0178
snp145	1	169544	G	T	0.1022	0.0023	0.0042	0.3068	0.5797	0.7464	278	0.0773	226	0.1327	0.0166
snp146	1	169571	A	C	0.1012	0.0021	0.0042	0.2572	0.6121	0.7672	278	0.0773	226	0.1305	0.0154
snp147	1	183369	C	A	0.2262	-0.0028	0.0039	0.5051	0.4773	0.6782	278	0.2194	226	0.2345	0.0006
snp148	1	183377	C	A	0.2351	-0.0049	0.0039	1.5634	0.2112	0.4655	278	0.2662	226	0.1969	0.0132
snp149	1	183387	T	C	0.1131	0.0117	0.0047	6.1347	0.0133	0.1482	278	0.1007	226	0.1283	0.0038
snp150	1	190383	G	T	0.0645	0.0010	0.0059	0.0305	0.8614	0.9188	278	0.0719	226	0.0553	0.0023
snp151	1	190385	T	A	0.0883	0.0033	0.0050	0.4399	0.5072	0.6986	278	0.0683	226	0.1128	0.0122
snp152	1	207793	G	A	0.0833	0.0078	0.0052	2.2551	0.1332	0.3807	278	0.0629	226	0.1084	0.0134
snp153	1	220793	T	C	0.3105	-0.0005	0.0028	0.0294	0.8637	0.9202	278	0.3651	226	0.2434	0.0342
snp154	1	220823	A	C	0.1260	-0.0022	0.0045	0.2473	0.6190	0.7716	278	0.1061	226	0.1504	0.0088
snp155	1	226617	G	A	0.2163	0.0152	0.0035	18.5647	1.64E-005	0.0119	278	0.1475	226	0.3009	0.0687
snp156	1	248573	G	A	0.3740	-0.0011	0.0025	0.2116	0.6455	0.7883	278	0.4532	226	0.2765	0.0660
snp157	1	249159	A	C	0.4712	-0.0087	0.0027	10.3497	0.0013	0.0604	278	0.4388	226	0.5111	0.0104
snp158	1	250183	A	G	0.1190	-0.0023	0.0043	0.2807	0.5962	0.7571	278	0.1097	226	0.1305	0.0020
snp159	1	266083	A	G	0.0546	-0.0008	0.0064	0.0158	0.8999	0.9415	278	0.0719	226	0.0332	0.0144
snp160	1	266419	A	G	0.0585	-0.0011	0.0062	0.0302	0.8621	0.9192	278	0.0809	226	0.0310	0.0224
snp161	1	266436	C	G	0.2738	-0.0015	0.0036	0.1706	0.6796	0.8095	278	0.2716	226	0.2765	6.14E-005
snp162	1	266576	G	T	0.0744	0.0065	0.0048	1.8345	0.1756	0.4291	278	0.0647	226	0.0863	0.0033
snp163	1	266598	A	C	0.0744	0.0065	0.0048	1.8345	0.1756	0.4291	278	0.0647	226	0.0863	0.0033
snp164	1	266613	A	G	0.4931	0.0031	0.0025	1.4694	0.2254	0.4792	278	0.5719	226	0.3960	0.0613
snp165	1	268335	G	A	0.0982	-0.0003	0.0050	0.0043	0.9475	0.9693	278	0.1277	226	0.0619	0.0241
snp166	1	271834	C	T	0.4107	0.0117	0.0029	16.1104	5.98E-005	0.0191	278	0.4281	226	0.3894	0.0031
snp167	1	271870	T	A	0.1498	0.0005	0.0042	0.0137	0.9067	0.9455	278	0.1835	226	0.1084	0.0219
snp168	1	271875	T	C	0.1488	0.0003	0.0042	0.0044	0.9472	0.9691	278	0.1835	226	0.1062	0.0233
snp169	1	271978	A	G	0.1438	-0.0002	0.0043	0.0017	0.9668	0.9806	278	0.1781	226	0.1018	0.0234
snp170	1	272060	T	C	0.1468	0.0002	0.0043	0.0031	0.9554	0.9740	278	0.1817	226	0.1040	0.0238
snp171	1	275693	G	A	0.1399	0.0014	0.0044	0.0966	0.7559	0.8560	278	0.1619	226	0.1128	0.0099
snp172	1	275697	T	C	0.0635	-0.0397	0.0054	54.2811	1.74E-013	1.70E-005	278	0.0809	226	0.0420	0.0126
snp173	1	279567	T	C	0.0625	-0.0165	0.0056	8.8258	0.0030	0.0829	278	0.0612	226	0.0642	7.64E-005
snp174	1	279570	T	C	0.0635	-0.0159	0.0055	8.2072	0.0042	0.0945	278	0.0612	226	0.0664	0.0002
snp175	1	292532	T	C	0.3730	0.0050	0.0037	1.7990	0.1798	0.4336	278	0.3741	226	0.3717	1.24E-005
snp176	1	292548	A	G	0.0575	0.0129	0.0061	4.5177	0.0335	0.2147	278	0.0414	226	0.0774	0.0119
snp177	1	292754	A	C	0.3740	-0.0124	0.0037	10.9947	0.0009	0.0529	278	0.3939	226	0.3496	0.0042
snp178	1	301281	T	C	0.1131	0.0229	0.0044	27.3354	1.71E-007	0.0023	278	0.0791	226	0.1549	0.0283
snp179	1	301292	T	C	0.1121	0.0202	0.0044	21.3235	3.88E-006	0.0070	278	0.0827	226	0.1482	0.0213
snp180	1	329076	G	A	0.0804	-0.0202	0.0053	14.2792	0.0002	0.0274	278	0.0935	226	0.0642	0.0058
snp181	1	335508	C	T	0.4950	-0.0160	0.0059	7.4286	0.0064	0.1116	278	0.5054	226	0.4823	0.0011
snp182	1	335511	C	T	0.2817	-0.0096	0.0040	5.8475	0.0156	0.1581	278	0.2860	226	0.2765	0.0002
snp183	1	335536	G	C	0.0784	-0.0025	0.0055	0.2141	0.6436	0.7871	278	0.0935	226	0.0597	0.0078
snp184	1	335542	G	A	0.0813	-0.0038	0.0054	0.4990	0.4799	0.6801	278	0.0953	226	0.0642	0.0064
snp185	1	335667	G	T	0.1567	-0.0049	0.0042	1.3370	0.2476	0.4997	278	0.1673	226	0.1438	0.0021
snp186	1	335679	G	A	0.4514	-0.0010	0.0050	0.0382	0.8450	0.9092	278	0.4514	226	0.4513	2.48E-008
snp187	1	340584	A	G	0.2331	-0.0040	0.0039	1.0600	0.3032	0.5478	278	0.2590	226	0.2013	0.0092
snp188	1	340599	A	G	0.0774	-0.0172	0.0054	10.3428	0.0013	0.0605	278	0.0791	226	0.0752	0.0001
snp189	1	340618	G	A	0.0685	0.0233	0.0053	19.1126	1.23E-005	0.0107	278	0.0450	226	0.0973	0.0213
snp190	1	345580	T	C	0.1736	0.0013	0.0041	0.1067	0.7439	0.8488	278	0.1853	226	0.1593	0.0023
snp191	1	345591	T	C	0.1270	0.0014	0.0045	0.0901	0.7640	0.8609	278	0.1295	226	0.1239	0.0001
snp192	1	345596	A	C	0.1746	0.0020	0.0041	0.2467	0.6194	0.7718	278	0.1853	226	0.1615	0.0019
snp193	1	359696	C	T	0.2421	-0.0070	0.0040	3.1048	0.0781	0.3037	278	0.2464	226	0.2367	0.0003
snp194	1	359697	T	C	0.0843	-0.0186	0.0052	12.6322	0.0004	0.0380	278	0.0971	226	0.0686	0.0052
snp195	1	359698	T	C	0.1637	0.0040	0.0042	0.8721	0.3504	0.5857	278	0.1691	226	0.1571	0.0005
snp196	1	359701	A	G	0.2252	0.0021	0.0040	0.2761	0.5993	0.7591	278	0.2374	226	0.2102	0.0021
snp197	1	359707	T	G	0.0883	0.0019	0.0052	0.1343	0.7141	0.8306	278	0.0989	226	0.0752	0.0035
snp198	1	359711	C	T	0.1865	-0.0067	0.0041	2.7071	0.0999	0.3368	278	0.1871	226	0.1858	4.77E-006
snp199	1	359730	A	C	0.1577	0.0083	0.0042	3.8917	0.0485	0.2495	278	0.1601	226	0.1549	0.0001
snp200	1	359731	G	C	0.1667	-0.0052	0.0042	1.5362	0.2152	0.4694	278	0.1727	226	0.1593	0.0006
snp201	1	359734	G	A	0.1667	-0.0052	0.0042	1.5362	0.2152	0.4694	278	0.1727	226	0.1593	0.0006
snp202	1	359749	C	T	0.1319	-0.0045	0.0045	0.9923	0.3192	0.5609	278	0.1475	226	0.1128	0.0052
snp203	1	359754	C	T	0.3651	-0.0022	0.0044	0.2450	0.6206	0.7726	278	0.3813	226	0.3451	0.0028
snp204	1	359758	G	T	0.1558	0.0028	0.0043	0.4195	0.5172	0.7054	278	0.1349	226	0.1814	0.0081
snp205	1	359759	C	A	0.4504	0.0084	0.0055	2.3069	0.1288	0.3753	278	0.4478	226	0.4535	6.49E-005
snp206	1	365436	A	G	0.1319	-6.82E-005	0.0043	2.47E-004	0.9875	0.9927	278	0.1655	226	0.0907	0.0241
snp207	1	370980	T	C	0.2351	0.0070	0.0031	4.9308	0.0264	0.1949	278	0.1763	226	0.3075	0.0474
snp208	1	371118	T	C	0.1746	0.0108	0.0036	8.7882	0.0030	0.0835	278	0.1313	226	0.2279	0.0320
snp209	1	371161	A	G	0.2202	-0.0019	0.0036	0.2760	0.5993	0.7591	278	0.1978	226	0.2478	0.0072
snp210	1	371928	T	C	0.1895	0.0057	0.0037	2.3066	0.1288	0.3753	278	0.1799	226	0.2013	0.0015
snp211	1	376127	G	C	0.3929	0.0153	0.0037	17.2702	3.24E-005	0.0153	278	0.3597	226	0.4336	0.0113
snp212	1	376139	C	T	0.2579	0.0076	0.0036	4.4325	0.0353	0.2191	278	0.2554	226	0.2611	8.30E-005
snp213	1	376159	C	A	0.0595	0.0005	0.0061	0.0066	0.9351	0.9621	278	0.0737	226	0.0420	0.0089
snp214	1	376284	G	A	0.0933	0.0166	0.0047	12.5279	0.0004	0.0388	278	0.0594	226	0.1350	0.0334
snp215	1	407282	T	C	0.0962	0.0109	0.0047	5.4278	0.0198	0.1738	278	0.0845	226	0.1106	0.0039
snp216	1	412883	C	A	0.1379	-0.0083	0.0044	3.4656	0.0627	0.2772	278	0.1655	226	0.1040	0.0157
snp217	1	412889	G	C	0.0813	0.0071	0.0054	1.7564	0.1851	0.4391	278	0.0594	226	0.1084	0.0159
snp218	1	412891	G	A	0.2192	-0.0087	0.0040	4.8500	0.0276	0.1986	278	0.2212	226	0.2168	5.62E-005
snp219	1	412896	G	A	0.0754	0.0022	0.0056	0.1607	0.6885	0.8150	278	0.0629	226	0.0907	0.0055
snp220	1	412898	C	G	0.0724	-0.0007	0.0056	0.0143	0.9047	0.9443	278	0.0576	226	0.0907	0.0081
snp221	1	412899	A	G	0.1756	0.0008	0.0042	0.0343	0.8531	0.9139	278	0.1745	226	0.1770	2.19E-005
snp222	1	413220	A	G	0.4871	0.0131	0.0055	5.6504	0.0175	0.1653	278	0.4856	226	0.4889	2.19E-005
snp223	1	413221	C	T	0.4256	0.0098	0.0047	4.2640	0.0389	0.2280	278	0.4281	226	0.4226	6.10E-005
snp224	1	413223	C	G	0.0982	-0.0083	0.0050	2.7817	0.0953	0.3303	278	0.1025	226	0.0929	0.0005
snp225	1	413232	G	A	0.1111	0.0110	0.0048	5.3266	0.0210	0.1779	278	0.1061	226	0.1173	0.0006
snp226	1	427473	A	G	0.0506	-0.0026	0.0066	0.1563	0.6926	0.8175	278	0.0629	226	0.0354	0.0078
snp227	1	427476	A	G	0.0625	0.0002	0.0060	7.30E-004	0.9784	0.9874	278	0.0647	226	0.0597	0.0002
snp228	1	427479	C	A	0.0585	0.0009	0.0061	0.0244	0.8759	0.9274	278	0.0594	226	0.0575	3.01E-005
snp229	1	427502	G	C	0.1131	-0.0137	0.0047	8.6501	0.0033	0.0860	278	0.1187	226	0.1062	0.0008
snp230	1	427513	T	A	0.0823	0.0093	0.0053	3.0462	0.0809	0.3083	278	0.0755	226	0.0907	0.0015
snp231	1	453250	A	G	0.0665	0.0249	0.0056	19.4445	1.04E-005	0.0100	278	0.0288	226	0.1128	0.0563
snp232	1	453425	T	C	0.1319	-0.0019	0.0045	0.1802	0.6712	0.8043	278	0.1601	226	0.0973	0.0170
snp233	1	464305	G	A	0.0744	-0.0030	0.0054	0.3049	0.5808	0.7472	278	0.0809	226	0.0664	0.0015
snp234	1	468170	T	C	0.3075	-0.0076	0.0029	6.7777	0.0092	0.1286	278	0.2968	226	0.3208	0.0013
snp235	1	468289	A	G	0.1032	0.0275	0.0046	35.0544	3.21E-009	0.0005	278	0.0504	226	0.1681	0.0742
snp236	1	475152	A	G	0.1359	-0.0008	0.0044	0.0322	0.8577	0.9166	278	0.1619	226	0.1040	0.0141
snp237	1	487211	G	T	0.4444	0.0046	0.0030	2.4097	0.1206	0.3648	278	0.4694	226	0.4137	0.0062
snp238	1	487216	C	T	0.1389	-0.0023	0.0043	0.2914	0.5893	0.7527	278	0.1709	226	0.0996	0.0210
snp239	1	487227	T	C	0.2044	-0.0088	0.0036	5.9241	0.0149	0.1554	278	0.1781	226	0.2367	0.0105
snp240	1	488814	G	A	0.2004	0.0074	0.0038	3.7985	0.0513	0.2552	278	0.1619	226	0.2478	0.0228
snp241	1	488828	G	A	0.1944	0.0111	0.0038	8.5770	0.0034	0.0873	278	0.1511	226	0.2478	0.0295
snp242	1	488830	G	A	0.1726	-0.0070	0.0040	3.1073	0.0779	0.3035	278	0.1475	226	0.2035	0.0109
snp243	1	489058	C	T	0.1429	-0.0153	0.0043	12.6620	0.0004	0.0378	278	0.1547	226	0.1283	0.0028
snp244	1	503473	G	A	0.1786	0.0048	0.0036	1.7916	0.1807	0.4346	278	0.1259	226	0.2434	0.0465
snp245	1	503482	T	C	0.0833	-0.0127	0.0050	6.5689	0.0104	0.1346	278	0.0755	226	0.0929	0.0020
snp246	1	503487	T	C	0.0784	0.0175	0.0053	11.1031	0.0009	0.0518	278	0.0486	226	0.1150	0.0303
snp247	1	503494	C	A	0.0804	-0.0177	0.0051	12.1730	0.0005	0.0417	278	0.0773	226	0.0841	0.0003
snp248	1	503540	G	A	0.2054	-0.0030	0.0036	0.7169	0.3971	0.6211	278	0.1906	226	0.2235	0.0033
snp249	1	503679	T	C	0.0585	0.0009	0.0061	0.0203	0.8867	0.9337	278	0.0504	226	0.0686	0.0030
snp250	1	503715	T	C	0.1994	0.0067	0.0037	3.1984	0.0737	0.2965	278	0.1601	226	0.2478	0.0238
snp251	1	520719	T	C	0.4742	-0.0090	0.0048	3.4350	0.0638	0.2793	278	0.4982	226	0.4447	0.0057
snp252	1	520724	A	C	0.1637	-0.0084	0.0042	3.9728	0.0462	0.2446	278	0.2032	226	0.1150	0.0281
snp253	1	520727	G	T	0.0595	-0.0131	0.0061	4.5954	0.0321	0.2108	278	0.0881	226	0.0243	0.0360
snp254	1	520859	C	T	0.0506	0.0077	0.0066	1.3780	0.2404	0.4932	278	0.0432	226	0.0597	0.0028
snp255	1	520867	T	C	0.0694	0.0099	0.0057	3.0096	0.0828	0.3112	278	0.0558	226	0.0863	0.0071
snp256	1	520869	G	A	0.3135	-0.0014	0.0038	0.1297	0.7187	0.8335	278	0.3183	226	0.3075	0.0003
snp257	1	520871	G	A	0.2440	0.0055	0.0039	1.9545	0.1621	0.4144	278	0.2644	226	0.2190	0.0055
snp258	1	521003	G	A	0.0784	-0.0019	0.0055	0.1209	0.7281	0.8392	278	0.0881	226	0.0664	0.0032
snp259	1	521006	T	G	0.1310	-0.0038	0.0043	0.7729	0.3793	0.6078	278	0.1169	226	0.1482	0.0043
snp260	1	521010	T	G	0.1260	-0.0035	0.0044	0.6398	0.4238	0.6405	278	0.1079	226	0.1482	0.0073
snp261	1	536210	G	A	0.1419	0.0065	0.0044	2.1907	0.1388	0.3876	278	0.1277	226	0.1593	0.0041
snp262	1	536220	A	C	0.1687	-0.0062	0.0042	2.1878	0.1391	0.3879	278	0.1583	226	0.1814	0.0019
snp263	1	536221	C	A	0.2034	0.0079	0.0038	4.2101	0.0402	0.2310	278	0.1601	226	0.2566	0.0285
snp264	1	536223	A	G	0.0853	0.0056	0.0052	1.1714	0.2791	0.5275	278	0.0899	226	0.0796	0.0007
snp265	1	537800	A	G	0.2381	0.0051	0.0039	1.6624	0.1973	0.4516	278	0.2824	226	0.1836	0.0266
snp266	1	537801	A	C	0.0933	-0.0054	0.0050	1.1839	0.2766	0.5253	278	0.0935	226	0.0929	2.14E-006
snp267	1	537804	C	T	0.2808	0.0058	0.0039	2.1799	0.1398	0.3887	278	0.3147	226	0.2389	0.0141
snp268	1	537810	C	A	0.4772	-0.0210	0.0064	10.8855	0.0010	0.0541	278	0.4838	226	0.4690	0.0004
snp269	1	537838	C	T	0.1429	-0.0026	0.0044	0.3542	0.5517	0.7283	278	0.1349	226	0.1527	0.0013
snp270	1	537849	G	C	0.4683	-0.0123	0.0063	3.8517	0.0497	0.2519	278	0.4694	226	0.4668	1.35E-005
snp271	1	537860	C	T	0.0516	0.0069	0.0065	1.1175	0.2905	0.5372	278	0.0468	226	0.0575	0.0012
snp272	1	537861	A	C	0.1012	-0.0018	0.0049	0.1294	0.7190	0.8337	278	0.0971	226	0.1062	0.0004
snp273	1	537869	G	A	0.4048	-0.0018	0.0048	0.1367	0.7115	0.8291	278	0.4155	226	0.3916	0.0012
snp274	1	546896	A	G	0.1260	0.0158	0.0045	12.1366	0.0005	0.0420	278	0.0971	226	0.1615	0.0186
snp275	1	547034	T	C	0.1687	0.0172	0.0034	25.8943	3.61E-007	0.0030	278	0.1151	226	0.2345	0.0503
snp276	1	547039	T	C	0.1647	0.0174	0.0034	25.9082	3.58E-007	0.0030	278	0.1133	226	0.2279	0.0472
snp277	1	547040	G	A	0.1637	0.0182	0.0034	28.2643	1.06E-007	0.0019	278	0.1115	226	0.2279	0.0489
snp278	1	547044	G	A	0.1687	0.0163	0.0034	22.8922	1.71E-006	0.0052	278	0.1187	226	0.2301	0.0438
snp279	1	547337	A	G	0.4901	-0.0103	0.0053	3.7488	0.0528	0.2584	278	0.5036	226	0.4735	0.0018
snp280	1	554066	C	T	0.3700	0.0060	0.0024	6.2081	0.0127	0.1458	278	0.2788	226	0.4823	0.0879
snp281	1	554244	T	C	0.2063	0.0140	0.0031	19.8995	8.16E-006	0.0092	278	0.1403	226	0.2876	0.0656
snp282	1	554283	G	A	0.2331	0.0144	0.0031	21.2216	4.09E-006	0.0072	278	0.1691	226	0.3119	0.0565
snp283	1	555567	C	T	0.0675	-0.0075	0.0057	1.7344	0.1878	0.4420	278	0.0647	226	0.0708	0.0003
snp284	1	555604	A	G	0.2560	0.0065	0.0029	5.1481	0.0233	0.1853	278	0.1960	226	0.3296	0.0464
snp285	1	555742	T	A	0.0556	0.0209	0.0060	12.0889	0.0005	0.0424	278	0.0234	226	0.0951	0.0485
snp286	1	567055	C	T	0.1002	-0.0110	0.0049	4.9827	0.0256	0.1926	278	0.1169	226	0.0796	0.0076
snp287	1	567088	A	C	0.0595	0.0061	0.0061	1.0046	0.3162	0.5585	278	0.0719	226	0.0442	0.0068
snp288	1	567091	C	A	0.0823	-0.0133	0.0050	7.1615	0.0074	0.1182	278	0.0863	226	0.0774	0.0005
snp289	1	570481	C	T	0.4187	0.0038	0.0048	0.6410	0.4234	0.6402	278	0.4227	226	0.4137	0.0002
snp290	1	570485	T	C	0.1190	0.0048	0.0047	1.0677	0.3015	0.5464	278	0.1259	226	0.1106	0.0011
snp291	1	570488	T	C	0.1200	-0.0025	0.0047	0.2787	0.5975	0.7579	278	0.1205	226	0.1195	5.01E-006
snp292	1	570489	A	G	0.0823	0.0032	0.0054	0.3457	0.5566	0.7314	278	0.0773	226	0.0885	0.0008
snp293	1	570494	C	T	0.1052	-0.0048	0.0048	0.9819	0.3217	0.5630	278	0.1061	226	0.1040	2.39E-005
snp294	1	570495	G	A	0.2609	0.0019	0.0039	0.2320	0.6301	0.7786	278	0.2734	226	0.2456	0.0020
snp295	1	570499	G	T	0.1101	-0.0015	0.0048	0.0962	0.7564	0.8563	278	0.1169	226	0.1018	0.0012
snp296	1	570503	C	T	0.1974	-0.0062	0.0041	2.3253	0.1273	0.3734	278	0.1978	226	0.1969	2.75E-006
snp297	1	574526	G	C	0.3621	0.0097	0.0043	5.1333	0.0235	0.1860	278	0.3471	226	0.3805	0.0024
snp298	1	574588	A	G	0.1746	-0.0043	0.0041	1.0869	0.2972	0.5428	278	0.1871	226	0.1593	0.0026
snp299	1	574748	C	T	0.1389	0.0105	0.0040	6.9579	0.0083	0.1236	278	0.0989	226	0.1881	0.0329
snp300	1	574776	T	C	0.4990	-0.0017	0.0025	0.4579	0.4986	0.6928	278	0.5683	226	0.4137	0.0473
snp301	1	574781	C	G	0.3472	0.0007	0.0027	0.0753	0.7837	0.8727	278	0.2860	226	0.4226	0.0407
snp302	1	574784	T	C	0.1865	-0.0134	0.0037	12.9162	0.0003	0.0359	278	0.1691	226	0.2080	0.0049
snp303	1	577502	T	C	0.0764	0.0112	0.0053	4.3960	0.0360	0.2210	278	0.0540	226	0.1040	0.0175
snp304	1	577642	T	C	0.0675	0.0157	0.0053	8.8933	0.0029	0.0817	278	0.0342	226	0.1084	0.0433
snp305	1	577659	T	C	0.1319	0.0148	0.0041	13.2821	0.0003	0.0334	278	0.0899	226	0.1836	0.0379
snp306	1	577820	T	A	0.0843	0.0264	0.0052	26.0342	3.35E-007	0.0029	278	0.0396	226	0.1394	0.0638
snp307	1	577844	A	G	0.0506	0.0180	0.0065	7.5761	0.0059	0.1081	278	0.0450	226	0.0575	0.0016
snp308	1	577906	T	A	0.1121	-0.0015	0.0047	0.1006	0.7512	0.8531	278	0.0971	226	0.1305	0.0055
snp309	1	577908	A	C	0.1022	-0.0006	0.0049	0.0166	0.8976	0.9401	278	0.0899	226	0.1173	0.0040
snp310	1	579762	T	C	0.2341	0.0022	0.0040	0.3014	0.5830	0.7486	278	0.2518	226	0.2124	0.0043
snp311	1	579763	A	C	0.0952	0.0006	0.0051	0.0135	0.9076	0.9460	278	0.0827	226	0.1106	0.0045
snp312	1	579766	G	C	0.2381	0.0003	0.0039	0.0045	0.9467	0.9689	278	0.2554	226	0.2168	0.0041
snp313	1	579774	G	A	0.4544	-0.0112	0.0046	5.8097	0.0159	0.1594	278	0.4658	226	0.4403	0.0013
snp314	1	579780	T	C	0.1141	0.0045	0.0047	0.8988	0.3431	0.5800	278	0.1277	226	0.0973	0.0045
snp315	1	579789	T	C	0.4097	0.0006	0.0042	0.0192	0.8898	0.9355	278	0.3831	226	0.4425	0.0072
snp316	1	579798	G	A	0.3234	0.0029	0.0035	0.6615	0.4160	0.6349	278	0.2878	226	0.3673	0.0143
snp317	1	579815	G	C	0.0546	-0.0126	0.0061	4.2915	0.0383	0.2265	278	0.0558	226	0.0531	6.78E-005
snp318	1	579823	G	A	0.1369	-0.0108	0.0043	6.1771	0.0129	0.1468	278	0.1547	226	0.1150	0.0066
snp319	1	580930	C	T	0.3571	-0.0096	0.0029	11.2042	0.0008	0.0507	278	0.3507	226	0.3650	0.0004
snp320	1	581098	G	C	0.4028	0.0013	0.0031	0.1725	0.6779	0.8084	278	0.3759	226	0.4358	0.0074
snp321	1	581099	G	A	0.4028	0.0013	0.0031	0.1725	0.6779	0.8084	278	0.3759	226	0.4358	0.0074
snp322	1	581103	A	G	0.2837	0.0039	0.0035	1.2643	0.2608	0.5116	278	0.2806	226	0.2876	0.0001
snp323	1	581281	T	C	0.0665	-0.0021	0.0059	0.1264	0.7222	0.8356	278	0.0504	226	0.0863	0.0103
snp324	1	592389	T	C	0.0883	-0.0004	0.0052	0.0068	0.9342	0.9616	278	0.1151	226	0.0553	0.0220
snp325	1	595972	C	G	0.0724	0.0177	0.0054	10.6562	0.0011	0.0567	278	0.0486	226	0.1018	0.0208
snp326	1	595974	C	G	0.0724	0.0177	0.0054	10.6562	0.0011	0.0567	278	0.0486	226	0.1018	0.0208
snp327	1	600378	G	A	0.3165	0.0045	0.0041	1.1702	0.2794	0.5277	278	0.2896	226	0.3496	0.0082
snp328	1	600382	A	G	0.4405	0.0045	0.0054	0.7146	0.3979	0.6217	278	0.4263	226	0.4580	0.0020
snp329	1	600386	T	C	0.0536	-0.0042	0.0064	0.4237	0.5151	0.7039	278	0.0594	226	0.0465	0.0016
snp330	1	600396	A	G	0.0546	-0.0062	0.0064	0.9533	0.3289	0.5687	278	0.0612	226	0.0465	0.0021
snp331	1	608887	T	C	0.1022	-0.0030	0.0049	0.3654	0.5455	0.7242	278	0.1277	226	0.0708	0.0175
snp332	1	608969	G	A	0.1022	-0.0030	0.0049	0.3654	0.5455	0.7242	278	0.1277	226	0.0708	0.0175
snp333	1	619932	G	A	0.0536	-0.0092	0.0064	2.0745	0.1498	0.4005	278	0.0576	226	0.0487	0.0008
snp334	1	620442	A	T	0.1845	-0.0100	0.0041	6.0503	0.0139	0.1510	278	0.1960	226	0.1704	0.0022
snp335	1	620450	A	C	0.0893	0.0021	0.0052	0.1642	0.6853	0.8130	278	0.0953	226	0.0819	0.0011
snp336	1	620459	G	A	0.1438	0.0113	0.0044	6.7570	0.0093	0.1292	278	0.1259	226	0.1659	0.0064
snp337	1	620461	C	T	0.0724	0.0158	0.0056	7.9065	0.0049	0.1007	278	0.0522	226	0.0973	0.0150
snp338	1	620541	A	T	0.2540	0.0105	0.0039	7.4448	0.0064	0.1112	278	0.2050	226	0.3142	0.0311
snp339	1	620543	G	A	0.1062	-0.0059	0.0049	1.4791	0.2239	0.4777	278	0.1331	226	0.0730	0.0188
snp340	1	620552	T	G	0.2331	0.0006	0.0040	0.0243	0.8762	0.9276	278	0.2446	226	0.2190	0.0018
snp341	1	620610	G	A	0.0913	0.0121	0.0051	5.5639	0.0183	0.1685	278	0.0755	226	0.1106	0.0073
snp342	1	620614	C	A	0.3819	0.0133	0.0043	9.4911	0.0021	0.0721	278	0.3669	226	0.4004	0.0024
snp343	1	620616	A	C	0.1954	-0.0016	0.0040	0.1622	0.6871	0.8141	278	0.1960	226	0.1947	5.76E-006
snp344	1	620622	A	T	0.0903	0.0022	0.0052	0.1736	0.6769	0.8078	278	0.0809	226	0.1018	0.0026
snp345	1	620624	A	G	0.0655	-0.0018	0.0059	0.0971	0.7553	0.8556	278	0.0827	226	0.0442	0.0120
snp346	1	620638	A	G	0.1468	-0.0119	0.0042	7.9811	0.0047	0.0991	278	0.1781	226	0.1084	0.0192
snp347	1	620673	T	C	0.1012	-0.0055	0.0049	1.2465	0.2642	0.5146	278	0.1241	226	0.0730	0.0142
snp348	1	620679	A	T	0.1905	0.0067	0.0041	2.6997	0.1004	0.3375	278	0.1763	226	0.2080	0.0032
snp349	1	620683	C	A	0.0784	-0.0057	0.0055	1.0712	0.3007	0.5457	278	0.0953	226	0.0575	0.0098
snp350	1	620687	T	C	0.0893	-0.0043	0.0052	0.6752	0.4112	0.6315	278	0.0971	226	0.0796	0.0019
snp351	1	620688	G	C	0.0873	-0.0045	0.0052	0.7488	0.3868	0.6134	278	0.0953	226	0.0774	0.0020
snp352	1	620693	T	A	0.3919	0.0162	0.0043	14.2173	0.0002	0.0277	278	0.3795	226	0.4071	0.0016
snp353	1	624569	T	A	0.0962	-0.0041	0.0050	0.6716	0.4125	0.6324	278	0.1187	226	0.0686	0.0143
snp354	1	625800	T	G	0.1994	0.0094	0.0039	5.8703	0.0154	0.1573	278	0.1529	226	0.2566	0.0334
snp355	1	629408	G	A	0.2639	-2.93E-005	0.0038	5.83E-005	0.9939	0.9964	278	0.2392	226	0.2942	0.0077
snp356	1	629412	C	T	0.4286	-0.0036	0.0046	0.6325	0.4264	0.6425	278	0.4263	226	0.4314	5.37E-005
snp357	1	633051	C	G	0.1607	-0.0045	0.0042	1.1312	0.2875	0.5347	278	0.1745	226	0.1438	0.0034
snp358	1	633056	T	C	0.1290	0.0084	0.0045	3.4805	0.0621	0.2761	278	0.0989	226	0.1659	0.0198
snp359	1	633068	C	A	0.3710	-0.0017	0.0044	0.1523	0.6963	0.8198	278	0.3723	226	0.3695	1.70E-005
snp360	1	633407	T	C	0.0546	-0.0050	0.0061	0.6749	0.4113	0.6315	278	0.0450	226	0.0664	0.0044
snp361	1	636330	C	A	0.1181	-0.0010	0.0047	0.0446	0.8328	0.9019	278	0.1493	226	0.0796	0.0230
snp362	1	641575	T	C	0.0635	-0.0059	0.0058	1.0603	0.3031	0.5478	278	0.0576	226	0.0708	0.0015
snp363	1	643666	G	A	0.1845	-0.0038	0.0038	0.9800	0.3222	0.5633	278	0.1475	226	0.2301	0.0224
snp364	1	643720	G	T	0.2649	-0.0017	0.0040	0.1783	0.6728	0.8053	278	0.2752	226	0.2522	0.0013
snp365	1	643721	A	C	0.0635	0.0074	0.0060	1.5231	0.2171	0.4713	278	0.0576	226	0.0708	0.0015
snp366	1	643723	C	A	0.2034	-0.0010	0.0040	0.0654	0.7982	0.8814	278	0.2158	226	0.1881	0.0024
snp367	1	643738	G	T	0.0556	0.0009	0.0063	0.0186	0.8916	0.9366	278	0.0558	226	0.0553	1.87E-006
snp368	1	646268	A	C	0.3770	-0.0036	0.0037	0.9263	0.3358	0.5742	278	0.4101	226	0.3363	0.0115
snp369	1	648236	A	G	0.1171	0.0116	0.0045	6.7661	0.0093	0.1289	278	0.0863	226	0.1549	0.0225
snp370	1	648421	T	G	0.0595	0.0057	0.0060	0.8950	0.3441	0.5808	278	0.0468	226	0.0752	0.0072
snp371	1	648428	G	A	0.0605	0.0037	0.0060	0.3809	0.5371	0.7186	278	0.0468	226	0.0774	0.0082
snp372	1	648497	A	G	0.2946	0.0010	0.0035	0.0855	0.7700	0.8645	278	0.2824	226	0.3097	0.0018
snp373	1	651344	A	T	0.0536	0.0039	0.0063	0.3841	0.5354	0.7175	278	0.0414	226	0.0686	0.0072
snp374	1	651345	T	A	0.0585	0.0058	0.0061	0.9199	0.3375	0.5756	278	0.0450	226	0.0752	0.0082
snp375	1	651353	A	G	0.0685	-0.0052	0.0057	0.8268	0.3632	0.5956	278	0.0701	226	0.0664	0.0001
snp376	1	651362	T	G	0.0635	0.0009	0.0060	0.0223	0.8812	0.9305	278	0.0683	226	0.0575	0.0010
snp377	1	651443	A	G	0.0962	0.0040	0.0050	0.6310	0.4270	0.6429	278	0.0827	226	0.1128	0.0052
snp378	1	651444	A	T	0.1101	-0.0021	0.0048	0.1849	0.6672	0.8018	278	0.1223	226	0.0951	0.0037
snp379	1	651449	G	T	0.0556	-0.0149	0.0063	5.6320	0.0176	0.1659	278	0.0576	226	0.0531	0.0002
snp380	1	651452	A	G	0.0655	-0.0037	0.0059	0.3861	0.5344	0.7168	278	0.0737	226	0.0553	0.0027
snp381	1	651457	A	G	0.0556	0.0048	0.0063	0.5644	0.4525	0.6610	278	0.0576	226	0.0531	0.0002
snp382	1	662659	C	T	0.3343	0.0025	0.0037	0.4321	0.5110	0.7012	278	0.3381	226	0.3296	0.0002
snp383	1	662660	A	C	0.2421	0.0099	0.0037	7.2314	0.0072	0.1165	278	0.2464	226	0.2367	0.0003
snp384	1	662661	G	A	0.1349	0.0102	0.0043	5.6141	0.0178	0.1666	278	0.1259	226	0.1460	0.0017
snp385	1	667294	T	G	0.2530	-0.0058	0.0038	2.2446	0.1341	0.3818	278	0.2482	226	0.2588	0.0003
snp386	1	667301	A	T	0.0804	0.0154	0.0054	8.2668	0.0040	0.0933	278	0.0522	226	0.1150	0.0265
snp387	1	667305	A	G	0.0863	0.0162	0.0051	9.9035	0.0016	0.0662	278	0.0540	226	0.1261	0.0327
snp388	1	667307	A	G	0.0655	0.0115	0.0059	3.8060	0.0511	0.2548	278	0.0576	226	0.0752	0.0025
snp389	1	671029	T	C	0.2272	-0.0011	0.0040	0.0763	0.7824	0.8719	278	0.2338	226	0.2190	0.0006
snp390	1	671031	C	T	0.0536	0.0065	0.0064	1.0323	0.3096	0.5531	278	0.0432	226	0.0664	0.0053
snp391	1	671032	G	C	0.0794	0.0127	0.0054	5.5343	0.0186	0.1697	278	0.0647	226	0.0973	0.0072
snp392	1	671035	T	A	0.1339	-0.0015	0.0045	0.1083	0.7421	0.8477	278	0.1223	226	0.1482	0.0029
snp393	1	671050	T	C	0.1091	-0.0047	0.0048	0.9381	0.3328	0.5718	278	0.1097	226	0.1084	8.67E-006
snp394	1	671052	T	C	0.3492	-0.0068	0.0042	2.6813	0.1015	0.3391	278	0.3651	226	0.3296	0.0027
snp395	1	671082	G	A	0.0714	-0.0018	0.0056	0.0986	0.7536	0.8546	278	0.0989	226	0.0376	0.0280
snp396	1	671083	T	A	0.0754	-0.0016	0.0055	0.0873	0.7677	0.8631	278	0.1043	226	0.0398	0.0295
snp397	1	671166	A	C	0.3204	0.0144	0.0039	13.4456	0.0002	0.0323	278	0.2914	226	0.3562	0.0095
snp398	1	671180	G	C	0.0933	-0.0020	0.0051	0.1609	0.6884	0.8149	278	0.1169	226	0.0642	0.0163
snp399	1	671182	G	A	0.3244	0.0136	0.0039	11.8270	0.0006	0.0447	278	0.3004	226	0.3540	0.0065
snp400	1	671183	G	T	0.0952	-0.0001	0.0051	8.13E-004	0.9773	0.9867	278	0.1169	226	0.0686	0.0134
snp401	1	675870	C	T	0.2688	0.0044	0.0039	1.3142	0.2516	0.5034	278	0.2392	226	0.3053	0.0110
snp402	1	675878	G	C	0.0893	-0.0006	0.0051	0.0133	0.9080	0.9462	278	0.1043	226	0.0708	0.0068
snp403	1	675889	G	T	0.3056	0.0087	0.0035	6.1092	0.0134	0.1491	278	0.3201	226	0.2876	0.0025
snp404	1	675890	G	T	0.3502	0.0078	0.0037	4.6044	0.0319	0.2103	278	0.3633	226	0.3341	0.0019
snp405	1	675898	G	A	0.2629	-0.0020	0.0039	0.2765	0.5990	0.7589	278	0.2464	226	0.2832	0.0035
snp406	1	675917	C	G	0.1498	-0.0051	0.0043	1.4059	0.2357	0.4888	278	0.1439	226	0.1571	0.0007
snp407	1	675975	A	G	0.2024	0.0045	0.0038	1.4239	0.2328	0.4861	278	0.1583	226	0.2566	0.0297
snp408	1	676001	T	G	0.3571	0.0046	0.0038	1.4099	0.2351	0.4882	278	0.3201	226	0.4027	0.0147
snp409	1	678324	A	G	0.2966	-0.0015	0.0033	0.2052	0.6505	0.7914	278	0.2662	226	0.3341	0.0109
snp410	1	678351	A	T	0.1399	0.0056	0.0042	1.7817	0.1819	0.4359	278	0.1007	226	0.1881	0.0314
snp411	1	680735	G	T	0.0774	-0.0192	0.0053	13.2303	0.0003	0.0337	278	0.0917	226	0.0597	0.0071
snp412	1	682929	T	C	0.0645	-0.0068	0.0057	1.4093	0.2352	0.4883	278	0.0612	226	0.0686	0.0005
snp413	1	684403	T	C	0.1607	0.0065	0.0042	2.3879	0.1223	0.3670	278	0.1403	226	0.1858	0.0076
snp414	1	684407	T	C	0.1736	0.0072	0.0041	3.0465	0.0809	0.3083	278	0.1493	226	0.2035	0.0102
snp415	1	684411	C	A	0.4206	-0.0070	0.0045	2.3770	0.1231	0.3681	278	0.4424	226	0.3938	0.0048
snp416	1	684414	G	A	0.1349	-0.0071	0.0045	2.4985	0.1140	0.3562	278	0.1583	226	0.1062	0.0115
snp417	1	684424	C	T	0.0942	-0.0062	0.0051	1.4711	0.2252	0.4789	278	0.1151	226	0.0686	0.0125
snp418	1	689994	A	G	0.0754	0.0005	0.0054	0.0094	0.9227	0.9548	278	0.0755	226	0.0752	7.19E-007
snp419	1	690028	A	G	0.1081	-0.0027	0.0046	0.3388	0.5605	0.7340	278	0.1169	226	0.0973	0.0020
snp420	1	692308	C	T	0.4028	-0.0137	0.0044	9.7511	0.0018	0.0683	278	0.4317	226	0.3673	0.0085
snp421	1	692312	A	G	0.3333	-0.0049	0.0041	1.4033	0.2362	0.4892	278	0.3435	226	0.3208	0.0011
snp422	1	692318	A	G	0.1002	-0.0058	0.0049	1.4000	0.2367	0.4898	278	0.0971	226	0.1040	0.0003
snp423	1	692319	C	T	0.3403	0.0063	0.0041	2.3935	0.1218	0.3665	278	0.3327	226	0.3496	0.0006
snp424	1	692790	T	G	0.1964	0.0053	0.0034	2.3487	0.1254	0.3710	278	0.1619	226	0.2389	0.0186
snp425	1	692791	T	A	0.2014	0.0057	0.0034	2.8881	0.0892	0.3212	278	0.1637	226	0.2478	0.0218
snp426	1	692850	C	T	0.1290	0.0002	0.0045	0.0016	0.9682	0.9814	278	0.1619	226	0.0885	0.0237
snp427	1	692939	A	G	0.3512	-0.0003	0.0024	0.0144	0.9045	0.9442	278	0.4424	226	0.2389	0.0899
snp428	1	692968	G	A	0.3512	-0.0003	0.0024	0.0144	0.9045	0.9442	278	0.4424	226	0.2389	0.0899
snp429	1	696842	C	T	0.3948	0.0023	0.0032	0.5307	0.4663	0.6706	278	0.4191	226	0.3650	0.0060
snp430	1	696843	A	G	0.3631	6.39E-006	0.0032	4.11E-006	0.9984	0.9991	278	0.3957	226	0.3230	0.0113
snp431	1	697018	C	T	0.1121	0.0101	0.0047	4.5305	0.0333	0.2140	278	0.0881	226	0.1416	0.0142
snp432	1	697039	C	T	0.3740	0.0012	0.0045	0.0708	0.7901	0.8765	278	0.3921	226	0.3518	0.0034
snp433	1	697042	C	T	0.0645	0.0010	0.0059	0.0302	0.8620	0.9192	278	0.0683	226	0.0597	0.0006
snp434	1	697043	G	A	0.2004	-0.0049	0.0041	1.4615	0.2267	0.4804	278	0.2374	226	0.1549	0.0210
snp435	1	697051	A	C	0.0575	-0.0064	0.0062	1.0690	0.3012	0.5461	278	0.0647	226	0.0487	0.0024
snp436	1	705255	A	C	0.4643	0.0012	0.0047	0.0615	0.8041	0.8849	278	0.4820	226	0.4425	0.0031
snp437	1	705276	T	C	0.3591	0.0064	0.0039	2.7004	0.1003	0.3374	278	0.3399	226	0.3827	0.0039
snp438	1	705283	C	T	0.1190	-0.0080	0.0047	2.9239	0.0873	0.3182	278	0.1349	226	0.0996	0.0059
snp439	1	713697	G	A	0.3938	-0.0059	0.0027	4.9157	0.0266	0.1956	278	0.4640	226	0.3075	0.0508
snp440	1	735764	C	T	0.2103	-0.0075	0.0039	3.6923	0.0547	0.2620	278	0.2320	226	0.1836	0.0070
snp441	1	735805	A	G	0.3125	0.0032	0.0033	0.9520	0.3292	0.5690	278	0.3165	226	0.3075	0.0002
snp442	1	735860	A	G	0.3145	0.0029	0.0032	0.8175	0.3659	0.5976	278	0.3165	226	0.3119	4.86E-005
snp443	1	741272	C	T	0.3462	-0.0053	0.0040	1.8057	0.1790	0.4328	278	0.3651	226	0.3230	0.0039
snp444	1	741283	T	C	0.3393	-0.0062	0.0040	2.4644	0.1165	0.3595	278	0.3597	226	0.3142	0.0046
snp445	1	748855	C	T	0.1409	0.0021	0.0038	0.3125	0.5761	0.7442	278	0.1583	226	0.1195	0.0062
snp446	1	748860	T	C	0.3165	0.0039	0.0026	2.1694	0.1408	0.3899	278	0.3309	226	0.2987	0.0024
snp447	1	748866	A	G	0.1855	0.0025	0.0031	0.6420	0.4230	0.6400	278	0.2104	226	0.1549	0.0101
snp448	1	748880	T	C	0.4613	0.0045	0.0027	2.8907	0.0891	0.3210	278	0.4514	226	0.4735	0.0010
snp449	1	748902	C	G	0.4256	0.0038	0.0026	2.1343	0.1440	0.3938	278	0.4245	226	0.4270	1.30E-005
snp450	1	752609	C	T	0.0694	0.0162	0.0056	8.3656	0.0038	0.0913	278	0.0378	226	0.1084	0.0382
snp451	1	752622	A	G	0.0605	0.0101	0.0061	2.7630	0.0965	0.3319	278	0.0486	226	0.0752	0.0062
snp452	1	752672	T	C	0.0605	0.0103	0.0061	2.8896	0.0892	0.3210	278	0.0486	226	0.0752	0.0062
snp453	1	771160	C	A	0.3284	-0.0037	0.0039	0.8984	0.3432	0.5800	278	0.3345	226	0.3208	0.0004
snp454	1	771174	G	T	0.3264	-0.0038	0.0039	0.9444	0.3311	0.5705	278	0.3345	226	0.3164	0.0007
snp455	1	790569	G	A	0.2431	0.0079	0.0033	5.8317	0.0157	0.1586	278	0.1835	226	0.3164	0.0475
snp456	1	792553	A	G	0.1518	9.39E-005	0.0040	5.51E-004	0.9813	0.9891	278	0.1853	226	0.1106	0.0214
snp457	1	792630	C	T	0.0992	-0.0007	0.0050	0.0178	0.8940	0.9380	278	0.1151	226	0.0796	0.0070
snp458	1	792688	T	C	0.2341	0.0035	0.0034	1.0388	0.3081	0.5519	278	0.1835	226	0.2965	0.0352
snp459	1	792853	G	A	0.2569	-0.0008	0.0039	0.0440	0.8339	0.9025	278	0.2698	226	0.2412	0.0021
snp460	1	793028	A	G	0.1151	0.0141	0.0044	10.2994	0.0013	0.0610	278	0.0773	226	0.1615	0.0344
snp461	1	797843	A	G	0.0585	0.0007	0.0062	0.0120	0.9126	0.9489	278	0.0665	226	0.0487	0.0029
snp462	1	809983	C	T	0.1319	0.0071	0.0045	2.4611	0.1167	0.3598	278	0.1403	226	0.1217	0.0015
snp463	1	817423	A	C	0.1567	0.0044	0.0036	1.5311	0.2160	0.4701	278	0.1241	226	0.1969	0.0198
snp464	1	817456	A	G	0.1597	0.0046	0.0036	1.6879	0.1939	0.4482	278	0.1259	226	0.2013	0.0210
snp465	1	817459	C	T	0.1627	0.0043	0.0035	1.4925	0.2218	0.4757	278	0.1295	226	0.2035	0.0199
snp466	1	822972	C	T	0.3542	-0.0053	0.0029	3.4143	0.0646	0.2807	278	0.3112	226	0.4071	0.0199
snp467	1	823071	C	A	0.3105	-5.63E-005	0.0031	3.26E-004	0.9856	0.9916	278	0.2608	226	0.3717	0.0284
snp468	1	850452	A	T	0.1161	0.0127	0.0044	8.4234	0.0037	0.0902	278	0.0845	226	0.1549	0.0239
snp469	1	850664	G	A	0.3224	0.0035	0.0036	0.9215	0.3371	0.5752	278	0.3112	226	0.3363	0.0014
snp470	1	850673	A	G	0.1538	0.0052	0.0042	1.4952	0.2214	0.4753	278	0.1655	226	0.1394	0.0026
snp471	1	850759	T	C	0.1002	0.0060	0.0047	1.6106	0.2044	0.4588	278	0.0755	226	0.1305	0.0166
snp472	1	856902	G	A	0.1300	0.0048	0.0043	1.2889	0.2563	0.5075	278	0.1241	226	0.1372	0.0007
snp473	1	859445	G	C	0.2500	-0.0014	0.0038	0.1400	0.7082	0.8271	278	0.2014	226	0.3097	0.0309
snp474	1	899962	C	T	0.2540	0.0047	0.0033	2.0566	0.1515	0.4025	278	0.2446	226	0.2655	0.0011
snp475	1	899977	G	A	0.2431	0.0046	0.0033	2.0078	0.1565	0.4081	278	0.2320	226	0.2566	0.0016
snp476	1	899989	A	G	0.2083	0.0043	0.0034	1.6293	0.2018	0.4562	278	0.2014	226	0.2168	0.0007
snp477	1	899993	G	C	0.2083	0.0046	0.0034	1.9004	0.1680	0.4210	278	0.2014	226	0.2168	0.0007
snp478	1	900022	G	A	0.0675	0.0075	0.0058	1.6663	0.1967	0.4511	278	0.0558	226	0.0819	0.0054
snp479	1	900532	C	G	0.0923	0.0166	0.0048	11.8935	0.0006	0.0441	278	0.0612	226	0.1305	0.0284
snp480	1	900535	G	C	0.0724	0.0151	0.0056	7.2676	0.0070	0.1156	278	0.0432	226	0.1084	0.0313
snp481	1	911860	G	A	0.0853	0.0035	0.0052	0.4385	0.5078	0.6991	278	0.0683	226	0.1062	0.0091
snp482	1	912126	C	T	0.3919	-0.0052	0.0032	2.7163	0.0993	0.3360	278	0.4155	226	0.3628	0.0058
snp483	1	916708	C	A	0.0863	-0.0071	0.0053	1.8429	0.1746	0.4281	278	0.0773	226	0.0973	0.0025
snp484	1	918450	C	T	0.2222	-0.0037	0.0034	1.1629	0.2809	0.5290	278	0.2518	226	0.1858	0.0125
snp485	1	918630	A	G	0.3075	0.0026	0.0033	0.6249	0.4292	0.6445	278	0.3327	226	0.2765	0.0073
snp486	1	918645	C	T	0.1200	-0.0007	0.0046	0.0217	0.8829	0.9315	278	0.1043	226	0.1394	0.0058
snp487	1	919844	A	G	0.0585	-0.0178	0.0060	8.7276	0.0031	0.0846	278	0.0558	226	0.0619	0.0003
snp488	1	919890	T	C	0.3353	0.0070	0.0031	4.9727	0.0258	0.1930	278	0.3561	226	0.3097	0.0048
snp489	1	920116	C	T	0.2183	-0.0014	0.0034	0.1653	0.6844	0.8124	278	0.1942	226	0.2478	0.0083
snp490	1	922886	T	C	0.1627	0.0013	0.0042	0.0918	0.7619	0.8596	278	0.1781	226	0.1438	0.0043
snp491	1	922903	T	C	0.0774	0.0096	0.0054	3.1825	0.0744	0.2977	278	0.0594	226	0.0996	0.0112
snp492	1	932516	C	T	0.3264	-0.0036	0.0032	1.2937	0.2554	0.5067	278	0.3651	226	0.2788	0.0168
snp493	1	932549	G	A	0.3274	-0.0031	0.0032	0.9416	0.3319	0.5711	278	0.3651	226	0.2810	0.0159
snp494	1	932737	T	C	0.3482	-0.0066	0.0031	4.6107	0.0318	0.2100	278	0.3687	226	0.3230	0.0046
snp495	1	932761	C	T	0.3125	0.0079	0.0028	8.2454	0.0041	0.0937	278	0.2590	226	0.3783	0.0328
snp496	1	932767	C	T	0.3165	0.0073	0.0027	7.1804	0.0074	0.1178	278	0.2644	226	0.3805	0.0308
snp497	1	932782	A	G	0.3442	-0.0065	0.0031	4.5578	0.0328	0.2127	278	0.3633	226	0.3208	0.0040
snp498	1	949511	G	A	0.1865	0.0080	0.0035	5.2007	0.0226	0.1831	278	0.1457	226	0.2367	0.0270
snp499	1	949513	A	T	0.0992	0.0035	0.0046	0.5958	0.4402	0.6523	278	0.0809	226	0.1217	0.0092
snp500	1	949543	G	T	0.0694	-0.0054	0.0057	0.8994	0.3429	0.5798	278	0.0594	226	0.0819	0.0039
snp501	1	952991	T	A	0.0506	-0.0003	0.0066	0.0020	0.9647	0.9794	278	0.0612	226	0.0376	0.0057
snp502	1	954172	A	T	0.2292	0.0002	0.0033	0.0024	0.9611	0.9773	278	0.1835	226	0.2854	0.0291
snp503	1	954223	A	G	0.1161	0.0163	0.0043	14.5615	0.0001	0.0259	278	0.0845	226	0.1549	0.0239
snp504	1	954224	T	C	0.2212	0.0014	0.0033	0.1891	0.6636	0.7996	278	0.1799	226	0.2721	0.0244
snp505	1	958564	G	T	0.1855	-0.0031	0.0041	0.5601	0.4542	0.6622	278	0.1924	226	0.1770	0.0008
snp506	1	958571	C	T	0.3611	0.0058	0.0043	1.8713	0.1713	0.4245	278	0.3453	226	0.3805	0.0027
snp507	1	965201	T	C	0.1310	-0.0005	0.0043	0.0138	0.9064	0.9453	278	0.1619	226	0.0929	0.0207
snp508	1	965583	G	A	0.4117	0.0002	0.0046	0.0023	0.9617	0.9776	278	0.4173	226	0.4049	0.0003
snp509	1	967342	G	C	0.0942	0.0061	0.0049	1.5182	0.2179	0.4720	278	0.0827	226	0.1084	0.0038
snp510	1	967358	C	T	0.1280	-0.0018	0.0045	0.1566	0.6923	0.8173	278	0.1547	226	0.0951	0.0157
snp511	1	975461	G	A	0.0704	0.0082	0.0056	2.1121	0.1461	0.3962	278	0.0576	226	0.0863	0.0062
snp512	1	975468	T	A	0.0913	0.0036	0.0051	0.5018	0.4787	0.6792	278	0.0899	226	0.0929	5.34E-005
snp513	1	977489	A	G	0.0546	-0.0098	0.0062	2.4596	0.1168	0.3599	278	0.0540	226	0.0553	1.76E-005
snp514	1	989508	A	G	0.0645	0.0130	0.0058	5.0444	0.0247	0.1898	278	0.0450	226	0.0885	0.0155
snp515	1	989601	T	C	0.3115	-0.0013	0.0029	0.2122	0.6451	0.7880	278	0.2806	226	0.3496	0.0110
snp516	1	989670	T	G	0.2063	-0.0043	0.0033	1.6797	0.1950	0.4493	278	0.1924	226	0.2235	0.0029
snp517	1	990261	C	T	0.0595	0.0139	0.0060	5.3838	0.0203	0.1756	278	0.0504	226	0.0708	0.0037
snp518	1	1006043	C	T	0.1270	0.0129	0.0043	9.0192	0.0027	0.0796	278	0.1079	226	0.1504	0.0081
snp519	1	1006150	A	T	0.1002	0.0057	0.0049	1.3354	0.2478	0.4999	278	0.1043	226	0.0951	0.0005
snp520	1	1006155	T	C	0.3452	-7.50E-005	0.0033	5.02E-004	0.9821	0.9896	278	0.3543	226	0.3341	0.0009
snp521	1	1006188	T	G	0.3780	-0.0053	0.0035	2.3680	0.1238	0.3690	278	0.3867	226	0.3673	0.0008
snp522	1	1006373	T	A	0.3056	0.0008	0.0035	0.0548	0.8150	0.8913	278	0.3076	226	0.3031	4.63E-005
snp523	1	1006388	A	G	0.3403	-0.0014	0.0030	0.2304	0.6312	0.7793	278	0.3885	226	0.2810	0.0255
snp524	1	1006436	C	T	0.2054	-0.0047	0.0034	1.9144	0.1665	0.4193	278	0.1745	226	0.2434	0.0144
snp525	1	1006500	C	A	0.2391	-4.67E-005	0.0038	1.51E-004	0.9902	0.9943	278	0.2410	226	0.2367	4.98E-005
snp526	1	1025959	G	A	0.2589	0.0058	0.0033	2.9732	0.0847	0.3141	278	0.2302	226	0.2942	0.0106
snp527	1	1033129	T	C	0.3889	-0.0013	0.0026	0.2649	0.6068	0.7638	278	0.3381	226	0.4513	0.0267
snp528	1	1033181	A	G	0.4792	0.0012	0.0024	0.2745	0.6003	0.7597	278	0.3975	226	0.5796	0.0658
snp529	1	1033198	T	C	0.4048	0.0007	0.0025	0.0816	0.7751	0.8676	278	0.3453	226	0.4779	0.0361
snp530	1	1033278	G	A	0.0774	-0.0080	0.0053	2.3151	0.1281	0.3744	278	0.0665	226	0.0907	0.0040
snp531	1	1034220	T	G	0.2163	0.0024	0.0036	0.4609	0.4972	0.6919	278	0.1835	226	0.2566	0.0156
snp532	1	1034371	C	T	0.1300	0.0128	0.0043	8.7529	0.0031	0.0842	278	0.0953	226	0.1726	0.0261
snp533	1	1034471	A	G	0.4276	-0.0028	0.0026	1.1356	0.2866	0.5339	278	0.5162	226	0.3186	0.0789
snp534	1	1034472	A	G	0.1498	-0.0025	0.0039	0.4132	0.5204	0.7075	278	0.1313	226	0.1726	0.0066
snp535	1	1034495	C	T	0.1845	-0.0031	0.0040	0.5857	0.4441	0.6550	278	0.2068	226	0.1571	0.0081
snp536	1	1044418	T	C	0.2163	0.0099	0.0039	6.2984	0.0121	0.1429	278	0.1799	226	0.2611	0.0192
snp537	1	1060915	C	T	0.1349	-0.0040	0.0043	0.8854	0.3467	0.5828	278	0.1241	226	0.1482	0.0025
snp538	1	1060927	G	A	0.3542	0.0026	0.0037	0.4770	0.4898	0.6868	278	0.3525	226	0.3562	2.92E-005
snp539	1	1061125	C	T	0.3274	-0.0002	0.0036	0.0032	0.9547	0.9736	278	0.3201	226	0.3363	0.0006
snp540	1	1064422	C	T	0.1250	-0.0041	0.0041	0.9753	0.3234	0.5643	278	0.1097	226	0.1438	0.0053
snp541	1	1064512	T	C	0.2619	-0.0100	0.0029	11.5769	0.0007	0.0470	278	0.2536	226	0.2721	0.0009
snp542	1	1067085	T	A	0.1052	-0.0098	0.0045	4.7150	0.0299	0.2050	278	0.0935	226	0.1195	0.0035
snp543	1	1067154	C	A	0.0655	0.0016	0.0058	0.0729	0.7871	0.8747	278	0.0558	226	0.0774	0.0038
snp544	1	1067168	A	G	0.1181	-0.0138	0.0042	10.7001	0.0011	0.0562	278	0.1151	226	0.1217	0.0002
snp545	1	1067183	T	C	0.3363	0.0074	0.0036	4.1444	0.0418	0.2347	278	0.3076	226	0.3717	0.0091
snp546	1	1070826	A	C	0.1438	-0.0051	0.0043	1.4188	0.2336	0.4869	278	0.1277	226	0.1637	0.0052
snp547	1	1070994	G	A	0.1181	0.0008	0.0045	0.0346	0.8525	0.9136	278	0.0989	226	0.1416	0.0087
snp548	1	1071021	T	A	0.1399	-0.0010	0.0040	0.0572	0.8110	0.8890	278	0.1727	226	0.0996	0.0220
snp549	1	1071029	A	G	0.1409	-0.0005	0.0037	0.0190	0.8903	0.9358	278	0.1745	226	0.0996	0.0229
snp550	1	1071032	T	C	0.1052	-0.0017	0.0047	0.1322	0.7161	0.8319	278	0.0863	226	0.1283	0.0093
snp551	1	1082439	G	T	0.0605	0.0010	0.0061	0.0281	0.8669	0.9221	278	0.0827	226	0.0332	0.0214
snp552	1	1084280	G	A	0.0724	-0.0009	0.0056	0.0262	0.8713	0.9247	278	0.0540	226	0.0951	0.0125
snp553	1	1100836	G	A	0.3849	-0.0009	0.0046	0.0395	0.8425	0.9077	278	0.3741	226	0.3982	0.0012
snp554	1	1100863	C	T	0.4970	0.0009	0.0039	0.0539	0.8165	0.8922	278	0.4856	226	0.5111	0.0013
snp555	1	1100864	G	C	0.4980	-0.0032	0.0039	0.7101	0.3994	0.6228	278	0.5126	226	0.4801	0.0021
snp556	1	1100865	G	A	0.4990	0.0021	0.0039	0.2966	0.5860	0.7505	278	0.4856	226	0.5155	0.0018
snp557	1	1100897	C	A	0.0675	0.0001	0.0058	6.34E-004	0.9799	0.9883	278	0.0809	226	0.0509	0.0071
snp558	1	1100908	C	G	0.1131	0.0084	0.0047	3.1721	0.0749	0.2985	278	0.1151	226	0.1106	9.94E-005
snp559	1	1100910	C	T	0.0685	0.0031	0.0058	0.2941	0.5876	0.7516	278	0.0791	226	0.0553	0.0044
snp560	1	1100916	G	A	0.1141	0.0084	0.0047	3.1380	0.0765	0.3011	278	0.1151	226	0.1128	2.54E-005
snp561	1	1104817	C	T	0.2877	0.0037	0.0032	1.2792	0.2580	0.5091	278	0.2410	226	0.3451	0.0262
snp562	1	1104866	G	T	0.1875	0.0044	0.0034	1.6256	0.2023	0.4567	278	0.1439	226	0.2412	0.0307
snp563	1	1110312	A	G	0.1002	0.0123	0.0047	6.9564	0.0084	0.1236	278	0.0773	226	0.1283	0.0143
snp564	1	1116926	T	C	0.1071	-0.0072	0.0040	3.2517	0.0714	0.2925	278	0.0989	226	0.1173	0.0017
snp565	1	1116927	G	A	0.1071	-0.0072	0.0040	3.2517	0.0714	0.2925	278	0.0989	226	0.1173	0.0017
snp566	1	1116958	T	C	0.1071	-0.0072	0.0040	3.2517	0.0714	0.2925	278	0.0989	226	0.1173	0.0017
snp567	1	1116959	C	T	0.1071	-0.0072	0.0040	3.2517	0.0714	0.2925	278	0.0989	226	0.1173	0.0017
snp568	1	1116975	G	A	0.4990	0.0136	0.0032	18.1183	2.08E-005	0.0130	278	0.4550	226	0.5531	0.0190
snp569	1	1117072	G	A	0.3482	-0.0027	0.0029	0.8499	0.3566	0.5905	278	0.4011	226	0.2832	0.0303
snp570	1	1117117	A	C	0.1855	0.0074	0.0034	4.6882	0.0304	0.2062	278	0.1601	226	0.2168	0.0105
snp571	1	1117122	T	A	0.1905	0.0071	0.0034	4.4257	0.0354	0.2194	278	0.1637	226	0.2235	0.0115
snp572	1	1122338	A	G	0.1429	0.0010	0.0040	0.0634	0.8012	0.8831	278	0.1673	226	0.1128	0.0120
snp573	1	1122361	T	A	0.1409	0.0011	0.0040	0.0732	0.7867	0.8745	278	0.1637	226	0.1128	0.0106
snp574	1	1122384	A	G	0.1706	0.0171	0.0036	22.4660	2.14E-006	0.0057	278	0.1133	226	0.2412	0.0571
snp575	1	1122390	C	G	0.3740	0.0041	0.0029	2.0514	0.1521	0.4031	278	0.3201	226	0.4403	0.0305
snp576	1	1122432	T	C	0.0595	-0.0016	0.0061	0.0661	0.7970	0.8807	278	0.0468	226	0.0752	0.0072
snp577	1	1130940	G	A	0.0665	0.0024	0.0059	0.1662	0.6835	0.8119	278	0.0558	226	0.0796	0.0046
snp578	1	1148049	A	T	0.0605	-0.0070	0.0060	1.3904	0.2383	0.4912	278	0.0773	226	0.0398	0.0122
snp579	1	1148059	A	G	0.2024	0.0014	0.0035	0.1617	0.6876	0.8144	278	0.1511	226	0.2655	0.0401
snp580	1	1148068	A	G	0.2014	0.0014	0.0035	0.1518	0.6968	0.8201	278	0.1511	226	0.2633	0.0387
snp581	1	1160969	A	G	0.1736	-9.29E-005	0.0038	5.99E-004	0.9805	0.9886	278	0.2032	226	0.1372	0.0151
snp582	1	1160999	A	G	0.0813	-0.0013	0.0053	0.0571	0.8112	0.8891	278	0.0953	226	0.0642	0.0064
snp583	1	1161082	G	A	0.1726	-0.0004	0.0039	0.0089	0.9247	0.9560	278	0.2068	226	0.1305	0.0202
snp584	1	1161106	G	C	0.1220	-0.0004	0.0042	0.0112	0.9157	0.9507	278	0.1385	226	0.1018	0.0062
snp585	1	1161111	T	C	0.1171	-0.0116	0.0043	7.0981	0.0077	0.1199	278	0.1007	226	0.1372	0.0064
snp586	1	1161126	A	C	0.3899	-0.0012	0.0029	0.1662	0.6836	0.8119	278	0.4496	226	0.3164	0.0369
snp587	1	1166467	C	T	0.2262	-0.0053	0.0039	1.8198	0.1773	0.4310	278	0.2410	226	0.2080	0.0031
snp588	1	1169139	A	G	0.1696	0.0114	0.0041	7.8254	0.0052	0.1025	278	0.1583	226	0.1836	0.0023
snp589	1	1169340	A	G	0.2143	0.0135	0.0034	15.7322	7.30E-005	0.0206	278	0.1421	226	0.3031	0.0762
snp590	1	1175307	G	T	0.1121	0.0021	0.0048	0.1953	0.6585	0.7964	278	0.1241	226	0.0973	0.0036
snp591	1	1175470	C	T	0.3452	0.0105	0.0037	8.0283	0.0046	0.0981	278	0.3453	226	0.3451	7.98E-008
snp592	1	1178845	T	G	0.1478	-0.0010	0.0041	0.0575	0.8105	0.8887	278	0.1637	226	0.1283	0.0049
snp593	1	1186692	G	A	0.0635	-0.0017	0.0060	0.0853	0.7702	0.8646	278	0.0737	226	0.0509	0.0043
snp594	1	1186756	A	G	0.0982	0.0006	0.0049	0.0141	0.9054	0.9447	278	0.1079	226	0.0863	0.0026
snp595	1	1188693	T	A	0.2639	0.0023	0.0032	0.5102	0.4751	0.6767	278	0.2950	226	0.2257	0.0122
snp596	1	1188775	A	G	0.2718	-0.0021	0.0033	0.4014	0.5264	0.7115	278	0.2986	226	0.2389	0.0089
snp597	1	1188776	C	T	0.2708	-0.0021	0.0033	0.3889	0.5329	0.7158	278	0.2968	226	0.2389	0.0084
snp598	1	1188778	C	T	0.2688	-0.0020	0.0033	0.3713	0.5423	0.7220	278	0.2932	226	0.2389	0.0074
snp599	1	1188795	T	G	0.2698	-0.0021	0.0033	0.3981	0.5281	0.7126	278	0.2950	226	0.2389	0.0079
snp600	1	1189111	C	T	0.2788	-0.0006	0.0039	0.0243	0.8760	0.9274	278	0.3112	226	0.2389	0.0128
snp601	1	1189144	C	A	0.1597	0.0139	0.0040	11.8761	0.0006	0.0442	278	0.1079	226	0.2235	0.0492
snp602	1	1192792	T	C	0.1062	0.0008	0.0048	0.0291	0.8644	0.9206	278	0.1241	226	0.0841	0.0084
snp603	1	1192802	A	T	0.0754	0.0106	0.0054	3.8845	0.0487	0.2499	278	0.0450	226	0.1128	0.0327
snp604	1	1192825	T	C	0.1419	0.0042	0.0043	0.9577	0.3278	0.5678	278	0.1259	226	0.1615	0.0052
snp605	1	1202708	T	C	0.2867	-0.0064	0.0030	4.6592	0.0309	0.2077	278	0.2572	226	0.3230	0.0105
snp606	1	1202767	C	T	0.0982	0.0049	0.0050	0.9749	0.3235	0.5644	278	0.1061	226	0.0885	0.0017
snp607	1	1202908	G	T	0.4266	-0.0011	0.0028	0.1596	0.6895	0.8156	278	0.4658	226	0.3783	0.0155
snp608	1	1203169	G	A	0.1994	0.0031	0.0034	0.8302	0.3622	0.5948	278	0.2050	226	0.1925	0.0005
snp609	1	1203190	T	C	0.4891	0.0021	0.0028	0.5347	0.4646	0.6695	278	0.5234	226	0.4469	0.0116
snp610	1	1203215	C	T	0.1984	0.0037	0.0034	1.1722	0.2790	0.5274	278	0.2032	226	0.1925	0.0004
snp611	1	1204951	T	A	0.4246	-0.0015	0.0028	0.3050	0.5808	0.7472	278	0.4856	226	0.3496	0.0375
snp612	1	1210509	G	C	0.1002	-0.0003	0.0048	0.0043	0.9478	0.9695	278	0.1151	226	0.0819	0.0061
snp613	1	1210598	C	A	0.0645	0.0051	0.0057	0.7876	0.3748	0.6044	278	0.0468	226	0.0863	0.0128
snp614	1	1210614	T	C	0.0685	0.0278	0.0055	25.9289	3.54E-007	0.0030	278	0.0468	226	0.0951	0.0182
snp615	1	1210661	G	A	0.0823	0.0069	0.0050	1.8829	0.1700	0.4231	278	0.0594	226	0.1106	0.0172
snp616	1	1212732	C	T	0.1042	0.0108	0.0043	6.3134	0.0120	0.1424	278	0.0737	226	0.1416	0.0244
snp617	1	1212749	T	C	0.1052	0.0105	0.0043	5.9536	0.0147	0.1543	278	0.0773	226	0.1394	0.0202
snp618	1	1212886	T	C	0.0575	-0.0011	0.0060	0.0337	0.8543	0.9146	278	0.0468	226	0.0708	0.0053
snp619	1	1216208	C	T	0.1071	0.0105	0.0046	5.1450	0.0233	0.1855	278	0.0863	226	0.1327	0.0111
snp620	1	1216224	A	C	0.0962	0.0122	0.0048	6.4897	0.0109	0.1370	278	0.0719	226	0.1261	0.0167
snp621	1	1218154	C	G	0.2024	0.0060	0.0036	2.7871	0.0950	0.3298	278	0.2014	226	0.2035	1.35E-005
snp622	1	1218261	A	T	0.1429	0.0136	0.0039	11.8893	0.0006	0.0441	278	0.1043	226	0.1903	0.0298
snp623	1	1219188	A	G	0.3661	0.0027	0.0029	0.8853	0.3468	0.5828	278	0.3165	226	0.4270	0.0260
snp624	1	1221406	C	T	0.3105	-0.0040	0.0034	1.4144	0.2343	0.4875	278	0.2896	226	0.3363	0.0050
snp625	1	1221417	A	G	0.0506	0.0055	0.0066	0.7083	0.4000	0.6232	278	0.0450	226	0.0575	0.0016
snp626	1	1221424	A	G	0.2976	-0.0049	0.0034	2.1355	0.1439	0.3936	278	0.2806	226	0.3186	0.0034
snp627	1	1223168	C	A	0.1478	0.0106	0.0039	7.3863	0.0066	0.1126	278	0.1007	226	0.2058	0.0433
snp628	1	1223174	A	G	0.1458	0.0105	0.0039	7.2341	0.0072	0.1164	278	0.1007	226	0.2013	0.0402
snp629	1	1223206	T	C	0.1379	0.0064	0.0042	2.2752	0.1315	0.3786	278	0.1367	226	0.1394	3.01E-005
snp630	1	1223306	T	C	0.1448	0.0084	0.0041	4.1938	0.0406	0.2319	278	0.1097	226	0.1881	0.0245
snp631	1	1223339	C	T	0.1498	0.0088	0.0041	4.6744	0.0306	0.2069	278	0.1115	226	0.1969	0.0283
snp632	1	1232907	C	T	0.4603	-0.0068	0.0027	6.3748	0.0116	0.1405	278	0.5216	226	0.3850	0.0372
snp633	1	1232922	T	C	0.3581	0.0135	0.0030	19.6540	9.28E-006	0.0097	278	0.3129	226	0.4137	0.0219
snp634	1	1233032	A	G	0.3413	0.0103	0.0030	11.7904	0.0006	0.0450	278	0.3022	226	0.3894	0.0167
snp635	1	1233127	A	G	0.1091	-0.0093	0.0040	5.3997	0.0201	0.1749	278	0.1079	226	0.1106	3.73E-005
snp636	1	1233149	A	C	0.1062	-0.0085	0.0041	4.2759	0.0387	0.2274	278	0.1043	226	0.1084	8.72E-005
snp637	1	1233162	G	A	0.1052	-0.0087	0.0041	4.4651	0.0346	0.2174	278	0.1043	226	0.1062	1.85E-005
snp638	1	1233183	G	A	0.1071	-0.0091	0.0041	4.9118	0.0267	0.1958	278	0.1079	226	0.1062	1.53E-005
snp639	1	1233221	G	A	0.1101	0.0103	0.0046	5.1109	0.0238	0.1869	278	0.0917	226	0.1327	0.0085
snp640	1	1236313	T	C	0.1756	0.0115	0.0038	9.3133	0.0023	0.0748	278	0.1403	226	0.2190	0.0212
snp641	1	1236356	T	C	0.2202	0.0034	0.0032	1.1158	0.2908	0.5375	278	0.1924	226	0.2544	0.0111
snp642	1	1236357	G	A	0.2192	0.0033	0.0033	1.0223	0.3120	0.5550	278	0.1924	226	0.2522	0.0103
snp643	1	1236373	C	T	0.3115	0.0046	0.0029	2.4873	0.1148	0.3572	278	0.2662	226	0.3673	0.0236
snp644	1	1236530	T	A	0.2619	-0.0020	0.0034	0.3399	0.5599	0.7336	278	0.2554	226	0.2699	0.0005
snp645	1	1236543	C	T	0.1756	0.0137	0.0036	14.1365	0.0002	0.0282	278	0.1295	226	0.2323	0.0361
snp646	1	1236544	A	G	0.4554	-0.0066	0.0027	6.0751	0.0137	0.1502	278	0.5162	226	0.3805	0.0367
snp647	1	1236575	T	C	0.2421	-0.0045	0.0035	1.5939	0.2068	0.4611	278	0.2392	226	0.2456	0.0001
snp648	1	1241093	T	C	0.0595	0.0185	0.0060	9.5723	0.0020	0.0709	278	0.0396	226	0.0841	0.0175
snp649	1	1241148	C	T	0.0685	0.0221	0.0057	15.0652	0.0001	0.0235	278	0.0396	226	0.1040	0.0322
snp650	1	1248741	A	G	0.4454	-0.0063	0.0028	5.1261	0.0236	0.1863	278	0.5018	226	0.3761	0.0316
snp651	1	1261114	C	G	0.2510	0.0109	0.0033	10.7794	0.0010	0.0553	278	0.2176	226	0.2920	0.0146
snp652	1	1261124	G	A	0.2827	0.0100	0.0032	10.0098	0.0016	0.0648	278	0.2500	226	0.3230	0.0130
snp653	1	1261142	G	T	0.0893	0.0150	0.0049	9.4080	0.0022	0.0734	278	0.0576	226	0.1283	0.0305
snp654	1	1261301	G	A	0.2411	0.0090	0.0031	8.1999	0.0042	0.0946	278	0.2086	226	0.2810	0.0141
snp655	1	1261322	C	T	0.2312	0.0078	0.0032	5.9731	0.0145	0.1537	278	0.2050	226	0.2633	0.0094
snp656	1	1261328	C	T	0.2609	0.0089	0.0030	8.5715	0.0034	0.0874	278	0.2248	226	0.3053	0.0166
snp657	1	1261335	T	C	0.2560	0.0090	0.0031	8.4793	0.0036	0.0892	278	0.2212	226	0.2987	0.0156
snp658	1	1261344	C	T	0.2599	0.0092	0.0031	8.8030	0.0030	0.0833	278	0.2248	226	0.3031	0.0158
snp659	1	1267931	C	A	0.2986	0.0131	0.0037	12.9192	0.0003	0.0359	278	0.2824	226	0.3186	0.0031
snp660	1	1268168	A	G	0.0933	-0.0005	0.0049	0.0108	0.9170	0.9515	278	0.1133	226	0.0686	0.0117
snp661	1	1270285	T	C	0.0893	0.0028	0.0052	0.2970	0.5858	0.7504	278	0.0989	226	0.0774	0.0028
snp662	1	1270376	T	C	0.4117	0.0118	0.0036	10.8218	0.0010	0.0548	278	0.3813	226	0.4491	0.0094
snp663	1	1270409	G	A	0.1349	-0.0046	0.0045	1.0614	0.3029	0.5476	278	0.1583	226	0.1062	0.0115
snp664	1	1275510	C	T	0.1915	-0.0110	0.0040	7.6440	0.0057	0.1065	278	0.2176	226	0.1593	0.0109
snp665	1	1279259	A	G	0.1290	-0.0015	0.0043	0.1197	0.7294	0.8400	278	0.1403	226	0.1150	0.0028
snp666	1	1306334	G	T	0.0883	-0.0157	0.0049	10.3072	0.0013	0.0609	278	0.0899	226	0.0863	8.16E-005
snp667	1	1306365	G	A	0.2232	0.0027	0.0039	0.4568	0.4991	0.6932	278	0.2464	226	0.1947	0.0076
snp668	1	1310111	C	T	0.1250	-0.0041	0.0044	0.8724	0.3503	0.5856	278	0.1385	226	0.1084	0.0041
snp669	1	1310115	A	G	0.1270	-0.0028	0.0043	0.4298	0.5121	0.7020	278	0.1385	226	0.1128	0.0029
snp670	1	1310462	G	A	0.0972	-0.0065	0.0048	1.8415	0.1748	0.4283	278	0.0917	226	0.1040	0.0008
snp671	1	1318008	G	A	0.0615	0.0043	0.0059	0.5314	0.4660	0.6704	278	0.0396	226	0.0885	0.0205
snp672	1	1362845	G	T	0.1349	-0.0008	0.0043	0.0373	0.8469	0.9103	278	0.1133	226	0.1615	0.0098
snp673	1	1362980	A	T	0.2272	0.0009	0.0034	0.0651	0.7986	0.8816	278	0.2698	226	0.1748	0.0254
snp674	1	1362989	T	C	0.4008	-0.0119	0.0031	15.0022	0.0001	0.0238	278	0.3795	226	0.4270	0.0046
snp675	1	1364690	A	C	0.1994	0.0044	0.0035	1.5725	0.2098	0.4642	278	0.1601	226	0.2478	0.0238
snp676	1	1364827	T	C	0.0625	-0.0014	0.0060	0.0555	0.8137	0.8906	278	0.0791	226	0.0420	0.0116
snp677	1	1364901	T	C	0.0962	-0.0033	0.0048	0.4668	0.4944	0.6900	278	0.0701	226	0.1283	0.0192
snp678	1	1364928	G	T	0.1032	0.0068	0.0045	2.2504	0.1336	0.3812	278	0.0809	226	0.1305	0.0132
snp679	1	1364930	T	C	0.1756	-0.0028	0.0038	0.5432	0.4611	0.6670	278	0.1619	226	0.1925	0.0032
snp680	1	1365049	T	A	0.3929	0.0022	0.0029	0.5736	0.4488	0.6584	278	0.3525	226	0.4425	0.0168
snp681	1	1365061	C	T	0.0863	-0.0037	0.0049	0.5696	0.4504	0.6595	278	0.0629	226	0.1150	0.0170
snp682	1	1365103	T	G	0.3244	-0.0032	0.0026	1.4810	0.2236	0.4775	278	0.2896	226	0.3673	0.0136
snp683	1	1369605	T	C	0.1637	-0.0024	0.0037	0.4033	0.5254	0.7108	278	0.1385	226	0.1947	0.0114
snp684	1	1369610	G	C	0.1161	-0.0027	0.0041	0.4363	0.5089	0.6998	278	0.1007	226	0.1350	0.0057
snp685	1	1369650	G	A	0.0903	0.0093	0.0050	3.5462	0.0597	0.2716	278	0.0576	226	0.1305	0.0321
snp686	1	1369773	G	A	0.2222	-0.0027	0.0034	0.6458	0.4216	0.6390	278	0.2050	226	0.2434	0.0042
snp687	1	1369785	C	T	0.2163	-0.0022	0.0034	0.4254	0.5142	0.7034	278	0.1996	226	0.2367	0.0040
snp688	1	1380207	T	C	0.0972	-0.0036	0.0046	0.6055	0.4365	0.6497	278	0.0917	226	0.1040	0.0008
snp689	1	1385328	C	A	0.1895	-0.0053	0.0035	2.3283	0.1270	0.3731	278	0.1745	226	0.2080	0.0036
snp690	1	1385460	A	G	0.2688	-0.0063	0.0032	3.8314	0.0503	0.2532	278	0.2698	226	0.2677	1.09E-005
snp691	1	1385507	G	T	0.2123	-0.0081	0.0031	6.5852	0.0103	0.1341	278	0.2050	226	0.2212	0.0008
snp692	1	1385522	G	C	0.1875	-0.0068	0.0035	3.7861	0.0517	0.2560	278	0.1727	226	0.2058	0.0036
snp693	1	1408324	A	T	0.0605	-0.0152	0.0058	6.7737	0.0093	0.1287	278	0.0558	226	0.0664	0.0010
snp694	1	1410075	A	G	0.0605	-0.0102	0.0059	3.0331	0.0816	0.3093	278	0.0540	226	0.0686	0.0019
snp695	1	1410096	T	C	0.4950	0.0038	0.0033	1.3370	0.2476	0.4997	278	0.4946	226	0.4956	1.87E-006
snp696	1	1410156	T	C	0.0605	-0.0006	0.0058	0.0106	0.9178	0.9520	278	0.0432	226	0.0819	0.0130
snp697	1	1410163	T	C	0.2550	0.0002	0.0038	0.0031	0.9554	0.9740	278	0.2644	226	0.2434	0.0012
snp698	1	1420655	G	C	0.0625	0.0082	0.0058	2.0164	0.1556	0.4071	278	0.0396	226	0.0907	0.0221
snp699	1	1422600	G	A	0.1131	0.0015	0.0045	0.1090	0.7413	0.8472	278	0.0881	226	0.1438	0.0153
snp700	1	1468694	C	T	0.0615	-0.0007	0.0059	0.0121	0.9124	0.9488	278	0.0576	226	0.0664	0.0007
snp701	1	1491591	G	A	0.1637	0.0079	0.0038	4.4262	0.0354	0.2194	278	0.1259	226	0.2102	0.0257
snp702	1	1502813	C	T	0.2153	-0.0028	0.0034	0.6460	0.4215	0.6389	278	0.2230	226	0.2058	0.0009
snp703	1	1502816	G	A	0.2163	-0.0028	0.0034	0.6608	0.4163	0.6351	278	0.2248	226	0.2058	0.0011
snp704	1	1502863	A	G	0.3948	-0.0031	0.0028	1.2364	0.2662	0.5163	278	0.4604	226	0.3142	0.0443
snp705	1	1502970	T	C	0.2113	0.0062	0.0032	3.7233	0.0537	0.2600	278	0.1673	226	0.2655	0.0286
snp706	1	1502993	T	C	0.1567	-0.0077	0.0042	3.4632	0.0627	0.2773	278	0.1727	226	0.1372	0.0047
snp707	1	1502995	T	C	0.1478	-9.76E-005	0.0041	5.59E-004	0.9811	0.9890	278	0.1888	226	0.0973	0.0329
snp708	1	1503479	C	T	0.3690	-0.0055	0.0029	3.6274	0.0568	0.2662	278	0.3795	226	0.3562	0.0012
snp709	1	1503486	A	G	0.3710	-0.0055	0.0029	3.6544	0.0559	0.2644	278	0.3831	226	0.3562	0.0015
snp710	1	1503510	A	G	0.1260	0.0043	0.0042	1.0559	0.3041	0.5486	278	0.0953	226	0.1637	0.0210
snp711	1	1521941	C	A	0.0744	0.0111	0.0053	4.3815	0.0363	0.2217	278	0.0540	226	0.0996	0.0149
snp712	1	1521984	C	T	0.1012	0.0027	0.0049	0.3025	0.5823	0.7482	278	0.1097	226	0.0907	0.0020
snp713	1	1529346	A	G	0.0714	-0.0151	0.0052	8.3206	0.0039	0.0922	278	0.0647	226	0.0796	0.0017
snp714	1	1529388	G	C	0.0843	-0.0073	0.0050	2.1449	0.1430	0.3926	278	0.0737	226	0.0973	0.0036
snp715	1	1529392	G	A	0.0813	-0.0086	0.0050	2.9687	0.0849	0.3145	278	0.0719	226	0.0929	0.0029
snp716	1	1560526	T	C	0.1210	0.0247	0.0045	29.9024	4.54E-008	0.0014	278	0.0881	226	0.1615	0.0250
snp717	1	1562054	T	A	0.3403	0.0123	0.0035	12.4634	0.0004	0.0393	278	0.3561	226	0.3208	0.0027
snp718	1	1562068	T	C	0.0556	-0.0018	0.0063	0.0796	0.7778	0.8692	278	0.0647	226	0.0442	0.0040
snp719	1	1562101	G	A	0.3423	0.0146	0.0033	19.6450	9.32E-006	0.0097	278	0.3597	226	0.3208	0.0033
snp720	1	1563854	A	G	0.2093	0.0188	0.0038	25.1928	5.19E-007	0.0034	278	0.1691	226	0.2588	0.0241
snp721	1	1564038	T	C	0.2163	-0.0134	0.0032	17.1676	3.42E-005	0.0156	278	0.1978	226	0.2389	0.0049
snp722	1	1565635	T	C	0.3750	-0.0019	0.0027	0.5106	0.4749	0.6766	278	0.3939	226	0.3518	0.0037
snp723	1	1565655	T	C	0.3502	-0.0046	0.0030	2.3799	0.1229	0.3678	278	0.3417	226	0.3606	0.0008
snp724	1	1565900	G	C	0.1835	-0.0051	0.0038	1.8000	0.1797	0.4335	278	0.1727	226	0.1969	0.0019
snp725	1	1614296	C	T	0.4315	-0.0035	0.0045	0.6041	0.4370	0.6500	278	0.4227	226	0.4425	0.0008
snp726	1	1614308	T	C	0.0724	-0.0095	0.0056	2.8191	0.0932	0.3270	278	0.0522	226	0.0973	0.0150
snp727	1	1614324	C	T	0.3502	0.0081	0.0038	4.5556	0.0328	0.2128	278	0.3543	226	0.3451	0.0002
snp728	1	1614635	T	C	0.1071	0.0036	0.0048	0.5418	0.4617	0.6674	278	0.1187	226	0.0929	0.0034
snp729	1	1614643	A	G	0.1002	0.0050	0.0050	1.0264	0.3110	0.5542	278	0.1097	226	0.0885	0.0025
snp730	1	1614651	C	A	0.1478	0.0069	0.0043	2.5284	0.1118	0.3533	278	0.1421	226	0.1549	0.0006
snp731	1	1615060	A	G	0.0506	-0.0026	0.0066	0.1532	0.6955	0.8193	278	0.0647	226	0.0332	0.0103
snp732	1	1615075	A	G	0.1399	0.0068	0.0044	2.3865	0.1224	0.3672	278	0.1295	226	0.1527	0.0022
snp733	1	1615123	G	A	0.2401	-0.0047	0.0038	1.4907	0.2221	0.4760	278	0.2500	226	0.2279	0.0013
snp734	1	1615124	G	A	0.2530	-0.0054	0.0038	2.0147	0.1558	0.4073	278	0.2608	226	0.2434	0.0008
snp735	1	1615168	A	C	0.1181	0.0005	0.0042	0.0122	0.9120	0.9486	278	0.1331	226	0.0996	0.0053
snp736	1	1639575	T	G	0.2093	-0.0061	0.0040	2.3390	0.1262	0.3720	278	0.2500	226	0.1593	0.0246
snp737	1	1639585	A	T	0.0982	0.0077	0.0050	2.4042	0.1210	0.3654	278	0.0773	226	0.1239	0.0121
snp738	1	1639591	T	C	0.1121	0.0007	0.0048	0.0216	0.8832	0.9316	278	0.1079	226	0.1173	0.0004
snp739	1	1639595	T	C	0.1706	0.0017	0.0042	0.1623	0.6871	0.8141	278	0.1835	226	0.1549	0.0029
snp740	1	1639807	C	G	0.3700	-0.0007	0.0041	0.0296	0.8633	0.9200	278	0.3813	226	0.3562	0.0013
snp741	1	1639835	A	G	0.4623	-0.0070	0.0047	2.2794	0.1311	0.3781	278	0.4766	226	0.4447	0.0020
snp742	1	1639859	G	A	0.4742	-0.0055	0.0052	1.1513	0.2833	0.5311	278	0.4802	226	0.4668	0.0004
snp743	1	1640391	A	G	0.1994	0.0009	0.0040	0.0497	0.8236	0.8965	278	0.2068	226	0.1903	0.0009
snp744	1	1640392	T	C	0.3681	0.0067	0.0042	2.5483	0.1104	0.3514	278	0.3453	226	0.3960	0.0055
snp745	1	1640404	A	C	0.0744	-0.0049	0.0056	0.7683	0.3808	0.6089	278	0.0809	226	0.0664	0.0015
snp746	1	1640408	A	C	0.1022	-0.0034	0.0049	0.4705	0.4928	0.6889	278	0.0935	226	0.1128	0.0020
snp747	1	1642002	G	A	0.1964	-0.0047	0.0040	1.3804	0.2400	0.4928	278	0.2086	226	0.1814	0.0023
snp748	1	1642014	T	A	0.0645	-0.0022	0.0059	0.1330	0.7154	0.8314	278	0.0594	226	0.0708	0.0011
snp749	1	1642054	C	A	0.3194	0.0083	0.0040	4.3954	0.0360	0.2210	278	0.3022	226	0.3407	0.0034
snp750	1	1642087	T	C	0.4276	-0.0009	0.0056	0.0276	0.8681	0.9228	278	0.4317	226	0.4226	0.0002
snp751	1	1642150	G	A	0.3175	-0.0126	0.0041	9.6778	0.0019	0.0694	278	0.3615	226	0.2633	0.0220
snp752	1	1642151	G	A	0.0526	0.0166	0.0064	6.6228	0.0101	0.1330	278	0.0522	226	0.0531	8.76E-006
snp753	1	1642154	C	A	0.3115	-0.0123	0.0041	9.1934	0.0024	0.0767	278	0.3561	226	0.2566	0.0228
snp754	1	1647437	A	G	0.1944	-0.0016	0.0036	0.1859	0.6664	0.8013	278	0.1853	226	0.2058	0.0013
snp755	1	1647446	C	T	0.0665	-0.0081	0.0054	2.2724	0.1317	0.3789	278	0.0558	226	0.0796	0.0046
snp756	1	1654050	A	C	0.1359	-0.0121	0.0043	8.0192	0.0046	0.0983	278	0.1547	226	0.1128	0.0074
snp757	1	1676556	T	C	0.1657	-0.0107	0.0036	8.6376	0.0033	0.0862	278	0.1547	226	0.1792	0.0022
snp758	1	1676669	G	T	0.2450	-0.0077	0.0030	6.5701	0.0104	0.1346	278	0.2230	226	0.2721	0.0064
snp759	1	1676772	A	T	0.0655	-0.0113	0.0054	4.3424	0.0372	0.2238	278	0.0719	226	0.0575	0.0017
snp760	1	1676817	A	C	0.2391	0.0016	0.0037	0.1970	0.6571	0.7955	278	0.2392	226	0.2389	1.99E-007
snp761	1	1701352	T	C	0.0794	0.0041	0.0050	0.6727	0.4121	0.6321	278	0.0540	226	0.1106	0.0217
snp762	1	1721191	G	A	0.0526	0.0151	0.0064	5.5080	0.0189	0.1707	278	0.0414	226	0.0664	0.0062
snp763	1	1730031	G	A	0.4772	0.0044	0.0028	2.4709	0.1160	0.3588	278	0.4047	226	0.5664	0.0518
snp764	1	1791030	T	A	0.1399	-0.0006	0.0042	0.0234	0.8785	0.9289	278	0.1169	226	0.1681	0.0108
snp765	1	1791049	T	A	0.1508	0.0053	0.0042	1.6145	0.2039	0.4583	278	0.1349	226	0.1704	0.0049
snp766	1	1791073	T	A	0.1766	-0.0015	0.0040	0.1327	0.7157	0.8316	278	0.1978	226	0.1504	0.0076
snp767	1	1791096	A	G	0.1746	-0.0003	0.0041	0.0061	0.9375	0.9635	278	0.1996	226	0.1438	0.0107
snp768	1	1803865	T	C	0.2143	0.0023	0.0038	0.3809	0.5371	0.7186	278	0.1978	226	0.2345	0.0040
snp769	1	1804050	A	G	0.2272	-0.0016	0.0039	0.1695	0.6806	0.8101	278	0.2824	226	0.1593	0.0427
snp770	1	1812747	G	A	0.1558	0.0044	0.0042	1.1068	0.2928	0.5391	278	0.1493	226	0.1637	0.0008
snp771	1	1812784	A	G	0.0615	-0.0033	0.0059	0.3071	0.5795	0.7463	278	0.0809	226	0.0376	0.0161
snp772	1	1812808	G	A	0.1429	0.0041	0.0043	0.9218	0.3370	0.5752	278	0.1385	226	0.1482	0.0004
snp773	1	1812985	A	G	0.1161	-0.0151	0.0043	12.3316	0.0004	0.0404	278	0.1097	226	0.1239	0.0010
snp774	1	1813021	T	C	0.3006	-0.0093	0.0037	6.3661	0.0116	0.1408	278	0.3291	226	0.2655	0.0095
snp775	1	1817472	T	C	0.0556	0.0012	0.0063	0.0331	0.8557	0.9155	278	0.0719	226	0.0354	0.0126
snp776	1	1831384	T	C	0.0962	-0.0133	0.0050	7.1071	0.0077	0.1196	278	0.0935	226	0.0996	0.0002
snp777	1	1831385	T	C	0.0972	-0.0132	0.0050	6.9666	0.0083	0.1234	278	0.0935	226	0.1018	0.0004
snp778	1	1831406	A	G	0.0863	-0.0064	0.0053	1.5055	0.2198	0.4738	278	0.0791	226	0.0951	0.0016
snp779	1	1831419	C	G	0.1141	0.0069	0.0046	2.2042	0.1376	0.3861	278	0.0935	226	0.1394	0.0103
snp780	1	1831420	T	G	0.1151	0.0039	0.0046	0.7041	0.4014	0.6243	278	0.0971	226	0.1372	0.0078
snp781	1	1833010	G	A	0.0804	-0.0007	0.0054	0.0148	0.9030	0.9433	278	0.0953	226	0.0619	0.0075
snp782	1	1833030	T	C	0.1071	-0.0010	0.0048	0.0473	0.8277	0.8989	278	0.1151	226	0.0973	0.0016
snp783	1	1833041	G	A	0.2222	0.0093	0.0039	5.7566	0.0164	0.1613	278	0.2194	226	0.2257	0.0001
snp784	1	1833059	A	T	0.1091	-0.0082	0.0047	2.9975	0.0834	0.3122	278	0.1331	226	0.0796	0.0145
snp785	1	1833169	A	G	0.0863	0.0017	0.0053	0.1079	0.7425	0.8479	278	0.1061	226	0.0619	0.0122
snp786	1	1833177	A	G	0.4167	0.0100	0.0048	4.2100	0.0402	0.2310	278	0.3957	226	0.4425	0.0045
snp787	1	1833247	T	C	0.4008	0.0016	0.0037	0.1858	0.6664	0.8013	278	0.3633	226	0.4469	0.0144
snp788	1	1833252	A	C	0.2817	-0.0027	0.0040	0.4669	0.4944	0.6900	278	0.3129	226	0.2434	0.0118
snp789	1	1833295	T	C	0.4851	0.0027	0.0084	0.1075	0.7430	0.8482	278	0.4874	226	0.4823	5.17E-005
snp790	1	1833530	T	C	0.3065	-0.0060	0.0039	2.3521	0.1251	0.3706	278	0.3165	226	0.2942	0.0012
snp791	1	1833556	T	C	0.0526	-0.0007	0.0065	0.0118	0.9133	0.9493	278	0.0665	226	0.0354	0.0096
snp792	1	1833557	A	G	0.2768	-0.0042	0.0039	1.1521	0.2831	0.5309	278	0.2626	226	0.2942	0.0025
snp793	1	1833826	C	G	0.3740	-0.0034	0.0046	0.5475	0.4593	0.6658	278	0.3939	226	0.3496	0.0042
snp794	1	1833937	G	A	0.4653	0.0077	0.0072	1.1497	0.2836	0.5314	278	0.4730	226	0.4558	0.0006
snp795	1	1833947	G	A	0.4554	0.0053	0.0067	0.6456	0.4217	0.6390	278	0.4568	226	0.4535	2.17E-005
snp796	1	1834014	A	G	0.4901	0.0156	0.0130	1.4473	0.2290	0.4825	278	0.4910	226	0.4889	8.47E-006
snp797	1	1834601	C	T	0.4702	-0.0107	0.0078	1.8587	0.1728	0.4261	278	0.4802	226	0.4580	0.0010
snp798	1	1834602	A	G	0.4683	-0.0123	0.0079	2.4324	0.1188	0.3626	278	0.4784	226	0.4558	0.0010
snp799	1	1834606	G	C	0.4722	-0.0116	0.0081	2.0704	0.1502	0.4009	278	0.4838	226	0.4580	0.0013
snp800	1	1834658	C	T	0.0754	0.0016	0.0056	0.0834	0.7727	0.8661	278	0.0953	226	0.0509	0.0140
snp801	1	1834677	T	C	0.4861	0.0087	0.0101	0.7477	0.3872	0.6137	278	0.4856	226	0.4867	2.46E-006
snp802	1	1834864	T	C	0.0546	-0.0058	0.0061	0.9069	0.3409	0.5783	278	0.0558	226	0.0531	6.78E-005
snp803	1	1834880	A	G	0.0556	-0.0067	0.0061	1.2178	0.2698	0.5195	278	0.0576	226	0.0531	0.0002
snp804	1	1834904	A	G	0.2272	-0.0025	0.0039	0.3998	0.5272	0.7120	278	0.2482	226	0.2013	0.0062
snp805	1	1834921	T	C	0.3442	-0.0046	0.0029	2.5504	0.1103	0.3512	278	0.3147	226	0.3805	0.0095
snp806	1	1834930	G	A	0.1518	0.0069	0.0042	2.7362	0.0981	0.3342	278	0.1133	226	0.1991	0.0283
snp807	1	1855386	C	G	0.0595	-0.0059	0.0061	0.9117	0.3397	0.5773	278	0.0504	226	0.0708	0.0037
snp808	1	1855392	T	C	0.2569	0.0075	0.0040	3.5870	0.0582	0.2689	278	0.2464	226	0.2699	0.0014
snp809	1	1855746	C	T	0.3859	-0.0013	0.0046	0.0747	0.7847	0.8733	278	0.3741	226	0.4004	0.0014
snp810	1	1857501	C	T	0.1250	-0.0007	0.0046	0.0236	0.8779	0.9286	278	0.1583	226	0.0841	0.0249
snp811	1	1857859	T	G	0.3244	-0.0092	0.0041	4.9701	0.0258	0.1931	278	0.3417	226	0.3031	0.0034
snp812	1	1857881	C	T	0.0764	0.0078	0.0055	1.9982	0.1575	0.4093	278	0.0522	226	0.1062	0.0205
snp813	1	1857927	T	C	0.4296	-0.0076	0.0056	1.8178	0.1776	0.4313	278	0.4460	226	0.4093	0.0027
snp814	1	1857940	C	G	0.4306	-0.0093	0.0056	2.7449	0.0976	0.3335	278	0.4478	226	0.4093	0.0030
snp815	1	1858366	C	T	0.2550	-0.0023	0.0040	0.3424	0.5584	0.7327	278	0.2932	226	0.2080	0.0189
snp816	1	1858385	A	G	0.4871	0.0002	0.0090	3.57E-004	0.9849	0.9912	278	0.4766	226	0.5000	0.0011
snp817	1	1868767	A	G	0.0853	-0.0117	0.0053	4.9871	0.0255	0.1924	278	0.0701	226	0.1040	0.0073
snp818	1	1913570	A	G	0.2609	0.0144	0.0036	15.7915	7.07E-005	0.0204	278	0.2050	226	0.3296	0.0398
snp819	1	1913617	T	C	0.2143	-0.0083	0.0033	6.2970	0.0121	0.1430	278	0.1960	226	0.2367	0.0049
snp820	1	1921208	A	G	0.4157	0.0080	0.0030	7.2588	0.0071	0.1158	278	0.4442	226	0.3805	0.0083
snp821	1	1929329	T	C	0.1270	-0.0018	0.0046	0.1558	0.6931	0.8178	278	0.1439	226	0.1062	0.0063
snp822	1	1939168	T	C	0.4613	0.0063	0.0027	5.4389	0.0197	0.1734	278	0.5144	226	0.3960	0.0279
snp823	1	1939303	A	C	0.1171	-0.0008	0.0045	0.0339	0.8539	0.9144	278	0.1349	226	0.0951	0.0076
snp824	1	1939359	A	G	0.3403	-0.0096	0.0026	13.6533	0.0002	0.0310	278	0.3094	226	0.3783	0.0105
snp825	1	1941937	G	A	0.0665	-0.0038	0.0057	0.4482	0.5032	0.6959	278	0.0701	226	0.0619	0.0005
snp826	1	1968916	C	G	0.1637	-0.0108	0.0040	7.4760	0.0063	0.1105	278	0.1457	226	0.1858	0.0058
snp827	1	1969002	A	G	0.1052	-0.0068	0.0049	1.9664	0.1608	0.4130	278	0.1133	226	0.0951	0.0017
snp828	1	1969046	T	C	0.0923	-0.0061	0.0051	1.4280	0.2321	0.4854	278	0.0971	226	0.0863	0.0007
snp829	1	1969047	T	C	0.0992	-0.0059	0.0050	1.3986	0.2370	0.4900	278	0.1043	226	0.0929	0.0007
snp830	1	1969200	A	G	0.2897	-0.0087	0.0040	4.7437	0.0294	0.2036	278	0.3273	226	0.2434	0.0170
snp831	1	1969203	G	T	0.2897	-0.0066	0.0040	2.6804	0.1016	0.3392	278	0.3255	226	0.2456	0.0154
snp832	1	1969287	T	G	0.0734	-0.0004	0.0056	0.0050	0.9437	0.9671	278	0.0827	226	0.0619	0.0031
snp833	1	1969318	A	C	0.2232	-0.0049	0.0040	1.5394	0.2147	0.4689	278	0.2356	226	0.2080	0.0022
snp834	1	1969346	C	G	0.4454	-0.0013	0.0056	0.0556	0.8135	0.8905	278	0.4424	226	0.4491	8.91E-005
snp835	1	1969377	T	C	0.1141	-0.0025	0.0047	0.2692	0.6039	0.7620	278	0.1331	226	0.0907	0.0088
snp836	1	1969383	T	C	0.3333	0.0074	0.0040	3.3684	0.0665	0.2840	278	0.3435	226	0.3208	0.0011
snp837	1	1969415	G	C	0.1538	-0.0004	0.0043	0.0081	0.9282	0.9580	278	0.1619	226	0.1438	0.0012
snp838	1	1969860	G	T	0.2778	-0.0070	0.0037	3.6314	0.0567	0.2660	278	0.2608	226	0.2987	0.0035
snp839	1	1971158	G	A	0.2034	0.0008	0.0040	0.0403	0.8408	0.9067	278	0.2356	226	0.1637	0.0158
snp840	1	1971175	G	A	0.3373	-0.0037	0.0040	0.8372	0.3602	0.5932	278	0.3813	226	0.2832	0.0213
snp841	1	1971193	A	T	0.2748	-0.0088	0.0039	5.0812	0.0242	0.1882	278	0.3040	226	0.2389	0.0105
snp842	1	1971204	G	T	0.1429	-0.0082	0.0044	3.5098	0.0610	0.2741	278	0.1601	226	0.1217	0.0060
snp843	1	1971217	C	T	0.3026	-0.0024	0.0040	0.3544	0.5517	0.7282	278	0.3345	226	0.2633	0.0119
snp844	1	1971230	C	G	0.4940	-0.0049	0.0040	1.4901	0.2222	0.4761	278	0.4694	226	0.5243	0.0060
snp845	1	1971231	G	T	0.2639	0.0024	0.0039	0.3839	0.5355	0.7176	278	0.2356	226	0.2987	0.0101
snp846	1	1971539	T	C	0.2183	-0.0005	0.0040	0.0163	0.8985	0.9406	278	0.1924	226	0.2500	0.0096
snp847	1	1971557	C	T	0.0546	-0.0310	0.0062	24.7374	6.57E-007	0.0037	278	0.0594	226	0.0487	0.0011
snp848	1	1971561	C	G	0.0952	-0.0061	0.0051	1.4482	0.2288	0.4824	278	0.1205	226	0.0642	0.0182
snp849	1	1971564	G	C	0.2659	-0.0044	0.0039	1.2290	0.2676	0.5175	278	0.3129	226	0.2080	0.0279
snp850	1	1971662	T	G	0.0546	-0.0008	0.0064	0.0139	0.9061	0.9451	278	0.0665	226	0.0398	0.0068
snp851	1	1971699	A	C	0.3998	-0.0041	0.0049	0.6922	0.4054	0.6272	278	0.4155	226	0.3805	0.0025
snp852	1	1971739	G	T	0.1002	-0.0048	0.0050	0.9337	0.3339	0.5727	278	0.1115	226	0.0863	0.0035
snp853	1	1971740	C	T	0.1022	-0.0040	0.0049	0.6527	0.4192	0.6372	278	0.1115	226	0.0907	0.0023
snp854	1	1971745	A	C	0.3998	-0.0063	0.0045	1.9647	0.1610	0.4132	278	0.3993	226	0.4004	2.78E-006
snp855	1	1971860	T	C	0.3095	-0.0043	0.0041	1.1467	0.2842	0.5319	278	0.3417	226	0.2699	0.0119
snp856	1	1971917	G	A	0.1766	0.0032	0.0042	0.5794	0.4466	0.6568	278	0.2104	226	0.1350	0.0194
snp857	1	1971938	A	G	0.0625	-0.0009	0.0060	0.0230	0.8795	0.9295	278	0.0863	226	0.0332	0.0238
snp858	1	1980524	T	A	0.1260	0.0038	0.0045	0.7223	0.3954	0.6198	278	0.0881	226	0.1726	0.0320
snp859	1	2013968	G	A	0.3373	0.0113	0.0032	12.3005	0.0005	0.0406	278	0.2788	226	0.4093	0.0377
snp860	1	2014025	A	G	0.1885	0.0024	0.0035	0.4469	0.5038	0.6964	278	0.1457	226	0.2412	0.0295
snp861	1	2016886	T	C	0.0992	0.0013	0.0049	0.0723	0.7880	0.8753	278	0.1097	226	0.0863	0.0030
snp862	1	2016915	T	C	0.0734	-0.0011	0.0055	0.0413	0.8389	0.9055	278	0.0845	226	0.0597	0.0045
snp863	1	2027646	C	T	0.0764	-0.0086	0.0051	2.8291	0.0926	0.3262	278	0.0737	226	0.0796	0.0002
snp864	1	2027670	G	C	0.3641	-0.0031	0.0027	1.2554	0.2625	0.5131	278	0.4155	226	0.3009	0.0281
snp865	1	2027683	T	C	0.2808	-0.0001	0.0027	0.0020	0.9645	0.9793	278	0.3381	226	0.2102	0.0401
snp866	1	2027688	G	A	0.0744	-0.0104	0.0049	4.4419	0.0351	0.2186	278	0.0665	226	0.0841	0.0022
snp867	1	2027726	T	G	0.1736	-0.0129	0.0039	10.8041	0.0010	0.0550	278	0.1817	226	0.1637	0.0011
snp868	1	2027855	A	G	0.1647	-0.0154	0.0035	19.0634	1.26E-005	0.0108	278	0.1637	226	0.1659	1.84E-005
snp869	1	2052750	T	A	0.0794	-0.0149	0.0054	7.6504	0.0057	0.1064	278	0.0827	226	0.0752	0.0004
snp870	1	2055820	A	G	0.2956	0.0036	0.0030	1.4403	0.2301	0.4836	278	0.3183	226	0.2677	0.0061
snp871	1	2055828	A	G	0.2976	0.0035	0.0029	1.4172	0.2339	0.4871	278	0.3201	226	0.2699	0.0060
snp872	1	2055877	C	T	0.1002	-0.0163	0.0048	11.6189	0.0007	0.0466	278	0.1079	226	0.0907	0.0016
snp873	1	2055891	T	C	0.2867	0.0037	0.0030	1.5719	0.2099	0.4642	278	0.3094	226	0.2588	0.0062
snp874	1	2056011	A	G	0.2738	0.0046	0.0032	2.0977	0.1475	0.3978	278	0.2860	226	0.2588	0.0018
snp875	1	2056092	G	A	0.2698	0.0045	0.0032	2.0464	0.1526	0.4037	278	0.2806	226	0.2566	0.0014
snp876	1	2056138	G	C	0.1389	-0.0118	0.0043	7.5766	0.0059	0.1081	278	0.1385	226	0.1394	3.29E-006
snp877	1	2056539	G	A	0.1190	-0.0152	0.0046	11.0826	0.0009	0.0520	278	0.1259	226	0.1106	0.0011
snp878	1	2061022	A	G	0.0903	-0.0136	0.0051	7.2562	0.0071	0.1158	278	0.0845	226	0.0973	0.0010
snp879	1	2064746	G	T	0.2202	0.0055	0.0038	2.0704	0.1502	0.4009	278	0.2320	226	0.2058	0.0020
snp880	1	2064805	T	C	0.2163	0.0051	0.0038	1.8002	0.1797	0.4335	278	0.2320	226	0.1969	0.0036
snp881	1	2083226	A	G	0.0992	-0.0100	0.0046	4.6390	0.0313	0.2086	278	0.0989	226	0.0996	2.24E-006
snp882	1	2089711	A	G	0.2530	-0.0051	0.0031	2.7744	0.0958	0.3309	278	0.2302	226	0.2810	0.0067
snp883	1	2089751	G	A	0.2520	-0.0052	0.0031	2.7962	0.0945	0.3290	278	0.2302	226	0.2788	0.0062
snp884	1	2101399	T	C	0.0635	-0.0192	0.0055	12.0744	0.0005	0.0425	278	0.0647	226	0.0619	6.53E-005
snp885	1	2101402	T	C	0.0704	-0.0174	0.0053	10.7317	0.0011	0.0558	278	0.0701	226	0.0708	3.22E-006
snp886	1	2101422	C	G	0.3343	0.0004	0.0028	0.0228	0.8800	0.9297	278	0.4101	226	0.2412	0.0634
snp887	1	2101616	T	G	0.1310	0.0104	0.0040	6.7222	0.0095	0.1301	278	0.1061	226	0.1615	0.0133
snp888	1	2104261	A	G	0.3224	0.0017	0.0032	0.2662	0.6059	0.7633	278	0.2986	226	0.3518	0.0064
snp889	1	2104272	T	C	0.3819	0.0019	0.0025	0.5648	0.4523	0.6609	278	0.4514	226	0.2965	0.0503
snp890	1	2104431	T	C	0.1131	0.0003	0.0044	0.0036	0.9523	0.9721	278	0.0935	226	0.1372	0.0094
snp891	1	2104435	A	C	0.1210	0.0132	0.0041	10.2094	0.0014	0.0621	278	0.0971	226	0.1504	0.0132
snp892	1	2104438	T	C	0.1855	-0.0101	0.0039	6.6109	0.0101	0.1334	278	0.1906	226	0.1792	0.0004
snp893	1	2111849	G	A	0.0595	-0.0324	0.0057	31.8704	1.65E-008	0.0010	278	0.0665	226	0.0509	0.0022
snp894	1	2134276	G	T	0.2530	0.0024	0.0036	0.4503	0.5022	0.6953	278	0.2860	226	0.2124	0.0142
snp895	1	2134474	A	G	0.1121	0.0032	0.0047	0.4627	0.4964	0.6913	278	0.1169	226	0.1062	0.0006
snp896	1	2140311	T	C	0.1726	0.0130	0.0038	11.8286	0.0006	0.0447	278	0.1151	226	0.2434	0.0570
snp897	1	2157473	T	G	0.3115	-0.0023	0.0032	0.4939	0.4822	0.6816	278	0.2752	226	0.3562	0.0151
snp898	1	2157612	G	A	0.1171	-0.0019	0.0047	0.1579	0.6911	0.8165	278	0.1313	226	0.0996	0.0048
snp899	1	2157633	C	A	0.4762	-0.0061	0.0031	3.8156	0.0508	0.2542	278	0.5450	226	0.3916	0.0467
snp900	1	2157684	G	C	0.0823	-0.0005	0.0049	0.0119	0.9133	0.9493	278	0.0683	226	0.0996	0.0064
snp901	1	2179232	T	C	0.0942	-0.0012	0.0048	0.0599	0.8067	0.8864	278	0.0809	226	0.1106	0.0051
snp902	1	2179364	G	A	0.0694	-0.0018	0.0057	0.1007	0.7510	0.8531	278	0.0701	226	0.0686	1.86E-005
snp903	1	2179421	T	C	0.0556	-0.0057	0.0061	0.8926	0.3448	0.5813	278	0.0612	226	0.0487	0.0015
snp904	1	2191373	T	G	0.2014	0.0035	0.0038	0.8656	0.3522	0.5870	278	0.1583	226	0.2544	0.0284
snp905	1	2212351	T	C	0.3294	0.0052	0.0036	2.0384	0.1534	0.4046	278	0.3040	226	0.3606	0.0072
snp906	1	2212357	A	G	0.1915	0.0207	0.0038	29.9051	4.54E-008	0.0014	278	0.1565	226	0.2345	0.0195
snp907	1	2226080	T	C	0.0804	-0.0068	0.0050	1.8122	0.1782	0.4320	278	0.0629	226	0.1018	0.0101
snp908	1	2245961	G	A	0.0804	-0.0061	0.0054	1.2623	0.2612	0.5119	278	0.1061	226	0.0487	0.0221
snp909	1	2248581	A	T	0.3214	0.0073	0.0026	8.0473	0.0046	0.0977	278	0.2482	226	0.4115	0.0605
snp910	1	2252074	G	T	0.0813	-0.0092	0.0052	3.1303	0.0768	0.3017	278	0.0791	226	0.0841	0.0002
snp911	1	2254706	A	C	0.0704	-0.0266	0.0055	23.4727	1.27E-006	0.0047	278	0.0773	226	0.0619	0.0018
snp912	1	2256323	A	G	0.1488	0.0004	0.0043	0.0105	0.9183	0.9523	278	0.1691	226	0.1239	0.0080
snp913	1	2256438	C	T	0.1667	0.0045	0.0042	1.1655	0.2803	0.5286	278	0.1673	226	0.1659	6.37E-006
snp914	1	2260614	C	T	0.1300	-0.0096	0.0043	5.1385	0.0234	0.1857	278	0.1475	226	0.1084	0.0067
snp915	1	2260619	C	T	0.1389	-0.0114	0.0041	7.6227	0.0058	0.1070	278	0.1565	226	0.1173	0.0064
snp916	1	2289508	G	A	0.1200	0.0085	0.0041	4.2091	0.0402	0.2311	278	0.1079	226	0.1350	0.0034
snp917	1	2289509	T	C	0.1190	0.0091	0.0041	4.8830	0.0271	0.1971	278	0.1043	226	0.1372	0.0051
snp918	1	2289717	T	C	0.1270	0.0061	0.0043	1.9981	0.1575	0.4093	278	0.1151	226	0.1416	0.0031
snp919	1	2289718	A	T	0.1270	0.0061	0.0043	1.9981	0.1575	0.4093	278	0.1151	226	0.1416	0.0031
snp920	1	2293723	G	A	0.1339	-0.0040	0.0043	0.8904	0.3454	0.5817	278	0.1151	226	0.1571	0.0075
snp921	1	2296603	A	G	0.0933	0.0115	0.0049	5.3584	0.0206	0.1766	278	0.0845	226	0.1040	0.0022
snp922	1	2302530	C	T	0.2520	-0.0016	0.0033	0.2350	0.6278	0.7772	278	0.3022	226	0.1903	0.0329
snp923	1	2302894	T	C	0.2540	-0.0004	0.0034	0.0120	0.9128	0.9490	278	0.3058	226	0.1903	0.0348
snp924	1	2310149	G	A	0.4276	0.0022	0.0037	0.3729	0.5414	0.7215	278	0.4155	226	0.4425	0.0015
snp925	1	2313598	T	G	0.0833	-0.0157	0.0050	9.8411	0.0017	0.0671	278	0.0773	226	0.0907	0.0012
snp926	1	2317141	C	T	0.1280	0.0044	0.0046	0.9513	0.3294	0.5691	278	0.1313	226	0.1239	0.0002
snp927	1	2331968	T	C	0.3671	0.0088	0.0038	5.4069	0.0201	0.1747	278	0.3705	226	0.3628	0.0001
snp928	1	2375362	T	G	0.0813	0.0093	0.0054	3.0172	0.0824	0.3106	278	0.0773	226	0.0863	0.0005
snp929	1	2375367	A	G	0.0833	0.0092	0.0053	2.9992	0.0833	0.3120	278	0.0791	226	0.0885	0.0006
snp930	1	2375664	C	T	0.2937	0.0014	0.0040	0.1215	0.7274	0.8388	278	0.3040	226	0.2810	0.0013
snp931	1	2380897	T	C	0.0883	0.0011	0.0050	0.0444	0.8330	0.9021	278	0.1043	226	0.0686	0.0078
snp932	1	2381134	G	A	0.0675	0.0002	0.0052	0.0015	0.9695	0.9822	278	0.0863	226	0.0442	0.0139
snp933	1	2381138	C	T	0.0685	7.95E-007	0.0051	2.40E-008	0.9999	0.9999	278	0.0881	226	0.0442	0.0149
snp934	1	2381154	C	T	0.0665	0.0003	0.0053	0.0024	0.9609	0.9772	278	0.0845	226	0.0442	0.0129
snp935	1	2396045	G	A	0.0734	0.0062	0.0054	1.3491	0.2454	0.4978	278	0.0629	226	0.0863	0.0040
snp936	1	2407827	A	G	0.0913	-0.0068	0.0045	2.3446	0.1257	0.3714	278	0.0863	226	0.0973	0.0007
snp937	1	2407854	A	C	0.0923	-0.0061	0.0045	1.8595	0.1727	0.4260	278	0.0845	226	0.1018	0.0018
snp938	1	2419313	A	C	0.1518	0.0031	0.0043	0.5336	0.4651	0.6698	278	0.1655	226	0.1350	0.0036
snp939	1	2435766	T	G	0.1002	-0.0094	0.0045	4.4400	0.0351	0.2187	278	0.0917	226	0.1106	0.0020
snp940	1	2435803	C	T	0.0972	-0.0092	0.0044	4.3131	0.0378	0.2254	278	0.0917	226	0.1040	0.0008
snp941	1	2435847	T	C	0.0992	-0.0096	0.0044	4.8271	0.0280	0.1996	278	0.0935	226	0.1062	0.0009
snp942	1	2478909	T	A	0.0655	0.0151	0.0058	6.9256	0.0085	0.1245	278	0.0504	226	0.0841	0.0092
snp943	1	2478980	A	T	0.0694	-0.0008	0.0057	0.0195	0.8888	0.9350	278	0.0881	226	0.0465	0.0133
snp944	1	2486828	C	T	0.0734	-0.0198	0.0053	13.9946	0.0002	0.0290	278	0.0647	226	0.0841	0.0027
snp945	1	2489510	A	G	0.0843	0.0027	0.0053	0.2510	0.6163	0.7699	278	0.0989	226	0.0664	0.0068
snp946	1	2490278	T	A	0.1121	0.0003	0.0047	0.0054	0.9416	0.9659	278	0.1259	226	0.0951	0.0047
snp947	1	2490303	C	T	0.1210	0.0014	0.0045	0.0888	0.7657	0.8619	278	0.1349	226	0.1040	0.0044
snp948	1	2490334	C	T	0.3234	-0.0033	0.0034	0.9254	0.3361	0.5744	278	0.3381	226	0.3053	0.0024
snp949	1	2490342	G	A	0.1161	0.0013	0.0046	0.0750	0.7842	0.8730	278	0.1259	226	0.1040	0.0023
snp950	1	2490349	A	C	0.0754	-0.0004	0.0055	0.0051	0.9430	0.9667	278	0.0953	226	0.0509	0.0140
snp951	1	2490423	T	G	0.0645	-0.0013	0.0058	0.0524	0.8190	0.8937	278	0.0863	226	0.0376	0.0195
snp952	1	2490454	A	G	0.3264	0.0002	0.0030	0.0063	0.9365	0.9629	278	0.3903	226	0.2478	0.0457
snp953	1	2501026	G	A	0.2093	0.0038	0.0033	1.3302	0.2488	0.5008	278	0.1529	226	0.2788	0.0474
snp954	1	2501209	T	C	0.1845	-0.0007	0.0041	0.0288	0.8652	0.9211	278	0.1906	226	0.1770	0.0006
snp955	1	2502469	T	G	0.1171	0.0016	0.0047	0.1163	0.7331	0.8422	278	0.1313	226	0.0996	0.0048
snp956	1	2504739	G	A	0.1855	0.0028	0.0035	0.6174	0.4320	0.6465	278	0.1421	226	0.2389	0.0307
snp957	1	2521682	G	C	0.1478	-0.0123	0.0041	9.1251	0.0025	0.0778	278	0.1349	226	0.1637	0.0033
snp958	1	2526669	T	C	0.1498	0.0037	0.0038	0.9296	0.3350	0.5736	278	0.1133	226	0.1947	0.0257
snp959	1	2526707	A	G	0.0685	-0.0033	0.0058	0.3348	0.5628	0.7355	278	0.0504	226	0.0907	0.0126
snp960	1	2577120	C	A	0.1994	0.0160	0.0034	22.1264	2.55E-006	0.0060	278	0.1277	226	0.2876	0.0792
snp961	1	2577141	C	T	0.1974	0.0161	0.0034	22.1507	2.52E-006	0.0060	278	0.1259	226	0.2854	0.0794
snp962	1	2593741	C	T	0.5000	0.0037	0.0024	2.3358	0.1264	0.3723	278	0.5629	226	0.4226	0.0390
snp963	1	2593764	T	C	0.4990	-0.0038	0.0024	2.4674	0.1162	0.3592	278	0.4353	226	0.5774	0.0400
snp964	1	2593765	A	G	0.1121	-2.68E-006	0.0047	3.23E-007	0.9995	0.9997	278	0.1331	226	0.0863	0.0109
snp965	1	2593767	C	A	0.1349	0.0112	0.0041	7.4498	0.0063	0.1111	278	0.0935	226	0.1858	0.0361
snp966	1	2593776	A	G	0.4950	0.0035	0.0024	2.0372	0.1535	0.4047	278	0.5612	226	0.4137	0.0430
snp967	1	2595010	G	C	0.2282	0.0067	0.0036	3.3392	0.0676	0.2861	278	0.2194	226	0.2389	0.0011
snp968	1	2595035	T	C	0.1240	0.0114	0.0042	7.2359	0.0071	0.1163	278	0.0755	226	0.1836	0.0532
snp969	1	2603861	T	C	0.4216	0.0069	0.0036	3.6090	0.0575	0.2674	278	0.4263	226	0.4159	0.0002
snp970	1	2603874	C	T	0.1131	-0.0052	0.0042	1.5383	0.2149	0.4691	278	0.1007	226	0.1283	0.0038
snp971	1	2608955	T	C	0.1210	-0.0050	0.0044	1.2744	0.2589	0.5099	278	0.1025	226	0.1438	0.0079
snp972	1	2619265	A	C	0.2093	0.0038	0.0039	0.9834	0.3214	0.5627	278	0.1960	226	0.2257	0.0026
snp973	1	2619401	G	A	0.0655	-0.0007	0.0059	0.0135	0.9076	0.9460	278	0.0827	226	0.0442	0.0120
snp974	1	2619541	C	G	0.3690	-0.0075	0.0035	4.4278	0.0354	0.2193	278	0.3921	226	0.3407	0.0056
snp975	1	2625671	A	G	0.3304	0.0028	0.0032	0.7273	0.3938	0.6186	278	0.2896	226	0.3805	0.0185
snp976	1	2642040	T	C	0.1141	0.0009	0.0047	0.0348	0.8520	0.9133	278	0.1331	226	0.0907	0.0088
snp977	1	2642045	C	T	0.1240	0.0085	0.0042	4.0504	0.0442	0.2401	278	0.0863	226	0.1704	0.0321
snp978	1	2651844	T	C	0.1597	0.0014	0.0037	0.1403	0.7080	0.8269	278	0.1888	226	0.1239	0.0156
snp979	1	2651845	A	G	0.0863	-0.0100	0.0049	4.1149	0.0425	0.2364	278	0.0845	226	0.0885	9.85E-005
snp980	1	2651849	G	A	0.0863	-0.0016	0.0048	0.1150	0.7346	0.8431	278	0.0737	226	0.1018	0.0049
snp981	1	2660213	C	T	0.1369	0.0114	0.0041	7.7639	0.0053	0.1038	278	0.0935	226	0.1903	0.0392
snp982	1	2694101	A	G	0.1637	0.0044	0.0038	1.3065	0.2530	0.5046	278	0.1295	226	0.2058	0.0210
snp983	1	2694296	G	A	0.3323	0.0001	0.0027	0.0024	0.9613	0.9774	278	0.2716	226	0.4071	0.0409
snp984	1	2694310	A	G	0.3363	-0.0008	0.0026	0.0903	0.7638	0.8607	278	0.2788	226	0.4071	0.0365
snp985	1	2695676	A	G	0.0714	0.0020	0.0057	0.1300	0.7184	0.8333	278	0.0809	226	0.0597	0.0034
snp986	1	2713603	T	C	0.3155	0.0005	0.0027	0.0302	0.8621	0.9192	278	0.2644	226	0.3783	0.0297
snp987	1	2718844	T	C	0.0625	0.0005	0.0059	0.0086	0.9259	0.9567	278	0.0396	226	0.0907	0.0221
snp988	1	2718908	G	T	0.0764	-0.0019	0.0054	0.1241	0.7246	0.8370	278	0.1007	226	0.0465	0.0206
snp989	1	2719061	C	G	0.0546	-0.0002	0.0064	8.96E-004	0.9761	0.9861	278	0.0701	226	0.0354	0.0116
snp990	1	2719112	A	G	0.1359	0.0032	0.0044	0.5435	0.4610	0.6669	278	0.1403	226	0.1305	0.0004
snp991	1	2735870	C	T	0.2242	0.0022	0.0038	0.3484	0.5550	0.7304	278	0.2032	226	0.2500	0.0062
snp992	1	2735951	T	C	0.3274	-0.0044	0.0040	1.2400	0.2655	0.5157	278	0.3687	226	0.2765	0.0191
snp993	1	2736019	A	G	0.0625	0.0030	0.0060	0.2422	0.6226	0.7739	278	0.0576	226	0.0686	0.0010
snp994	1	2736037	C	T	0.2758	-0.0031	0.0038	0.6716	0.4125	0.6324	278	0.2878	226	0.2611	0.0018
snp995	1	2736040	C	A	0.2639	-0.0018	0.0039	0.2094	0.6472	0.7894	278	0.2752	226	0.2500	0.0016
snp996	1	2736059	A	G	0.0784	0.0019	0.0055	0.1242	0.7245	0.8370	278	0.0845	226	0.0708	0.0013
snp997	1	2736122	C	T	0.0685	-0.0018	0.0058	0.0930	0.7604	0.8587	278	0.0935	226	0.0376	0.0243
snp998	1	2736127	A	T	0.4375	0.0028	0.0050	0.3099	0.5777	0.7452	278	0.4155	226	0.4646	0.0049
snp999	1	2736129	T	C	0.0724	-0.0056	0.0056	0.9855	0.3208	0.5622	278	0.0719	226	0.0730	8.37E-006
snp1000	1	2736137	C	T	0.1855	0.0116	0.0041	8.1039	0.0044	0.0966	278	0.1457	226	0.2345	0.0258
snp1001	1	2736167	A	G	0.0625	-0.0011	0.0060	0.0351	0.8515	0.9130	278	0.0827	226	0.0376	0.0172
snp1002	1	2736401	G	C	0.1538	-0.0019	0.0041	0.2080	0.6483	0.7900	278	0.1403	226	0.1704	0.0034
snp1003	1	2736438	G	A	0.1528	-0.0033	0.0042	0.5902	0.4423	0.6538	278	0.1349	226	0.1748	0.0061
snp1004	1	2743617	C	A	0.4187	-0.0029	0.0037	0.6232	0.4299	0.6449	278	0.4550	226	0.3739	0.0134
snp1005	1	2743657	T	C	0.1310	0.0006	0.0045	0.0151	0.9022	0.9428	278	0.1421	226	0.1173	0.0027
snp1006	1	2743658	A	G	0.0813	-0.0023	0.0054	0.1868	0.6656	0.8008	278	0.0773	226	0.0863	0.0005
snp1007	1	2743670	T	C	0.0665	0.0028	0.0059	0.2318	0.6302	0.7787	278	0.0594	226	0.0752	0.0020
snp1008	1	2743909	T	G	0.2421	-0.0023	0.0040	0.3279	0.5669	0.7382	278	0.2716	226	0.2058	0.0117
snp1009	1	2743948	G	A	0.1925	-0.0084	0.0041	4.3063	0.0380	0.2257	278	0.1888	226	0.1969	0.0002
snp1010	1	2744207	C	T	0.1349	-0.0010	0.0045	0.0534	0.8172	0.8927	278	0.1223	226	0.1504	0.0034
snp1011	1	2744634	G	A	0.1002	0.0153	0.0049	9.9439	0.0016	0.0656	278	0.0881	226	0.1150	0.0040
snp1012	1	2746202	A	C	0.0556	0.0094	0.0063	2.2167	0.1365	0.3848	278	0.0594	226	0.0509	0.0007
snp1013	1	2746918	T	C	0.0853	0.0059	0.0053	1.2290	0.2676	0.5175	278	0.0935	226	0.0752	0.0021
snp1014	1	2746926	A	G	0.0962	0.0043	0.0050	0.7362	0.3909	0.6165	278	0.1079	226	0.0819	0.0039
snp1015	1	2747614	A	C	0.3849	0.0002	0.0045	0.0019	0.9655	0.9799	278	0.3777	226	0.3938	0.0005
snp1016	1	2747910	A	G	0.0536	0.0096	0.0064	2.2278	0.1355	0.3836	278	0.0450	226	0.0642	0.0036
snp1017	1	2747940	G	A	0.1071	-0.0072	0.0048	2.2708	0.1318	0.3790	278	0.1007	226	0.1150	0.0011
snp1018	1	2752814	C	G	0.0615	0.0113	0.0060	3.5251	0.0604	0.2731	278	0.0504	226	0.0752	0.0053
snp1019	1	2752833	G	A	0.0704	0.0009	0.0055	0.0251	0.8740	0.9262	278	0.0683	226	0.0730	0.0002
snp1020	1	2752871	C	T	0.3889	0.0061	0.0036	2.9094	0.0881	0.3194	278	0.3525	226	0.4336	0.0137
snp1021	1	2752901	C	T	0.0754	-0.0244	0.0051	22.6225	1.97E-006	0.0055	278	0.0863	226	0.0619	0.0042
snp1022	1	2784338	C	A	0.0635	0.0044	0.0055	0.6331	0.4262	0.6423	278	0.0414	226	0.0907	0.0203
snp1023	1	2784366	A	C	0.1438	-0.0047	0.0043	1.1809	0.2772	0.5259	278	0.1709	226	0.1106	0.0146
snp1024	1	2796486	C	T	0.2520	-0.0135	0.0036	14.2590	0.0002	0.0275	278	0.2608	226	0.2412	0.0010
snp1025	1	2801619	A	C	0.0546	0.0013	0.0061	0.0439	0.8341	0.9027	278	0.0378	226	0.0752	0.0135
snp1026	1	2801818	C	G	0.0655	0.0067	0.0058	1.3247	0.2497	0.5017	278	0.0540	226	0.0796	0.0053
snp1027	1	2801823	A	C	0.0675	0.0066	0.0057	1.3250	0.2497	0.5016	278	0.0558	226	0.0819	0.0054
snp1028	1	2822167	G	A	0.2123	0.0020	0.0035	0.3271	0.5674	0.7385	278	0.2284	226	0.1925	0.0038
snp1029	1	2822440	T	C	0.1022	0.0017	0.0048	0.1281	0.7204	0.8345	278	0.0737	226	0.1372	0.0217
snp1030	1	2841982	A	G	0.1696	0.0087	0.0040	4.5991	0.0320	0.2106	278	0.1781	226	0.1593	0.0012
snp1031	1	2841996	A	G	0.1210	0.0078	0.0044	3.1846	0.0743	0.2975	278	0.1061	226	0.1394	0.0051
snp1032	1	2854551	G	T	0.3661	0.0059	0.0033	3.1138	0.0776	0.3030	278	0.3381	226	0.4004	0.0083
snp1033	1	2854574	G	A	0.1944	-0.0011	0.0031	0.1374	0.7109	0.8287	278	0.2518	226	0.1239	0.0517
snp1034	1	2854589	G	A	0.2014	-0.0014	0.0031	0.2187	0.6400	0.7848	278	0.2608	226	0.1283	0.0540
snp1035	1	2854592	C	T	0.1974	-0.0012	0.0031	0.1528	0.6959	0.8195	278	0.2554	226	0.1261	0.0522
snp1036	1	2877603	T	A	0.1905	-0.0006	0.0032	0.0347	0.8521	0.9133	278	0.1655	226	0.2212	0.0100
snp1037	1	2877625	G	A	0.1865	-0.0014	0.0033	0.1861	0.6662	0.8012	278	0.1637	226	0.2146	0.0085
snp1038	1	2877799	T	C	0.1210	-0.0006	0.0041	0.0204	0.8864	0.9335	278	0.1115	226	0.1327	0.0021
snp1039	1	2877833	C	T	0.1210	-0.0006	0.0041	0.0204	0.8864	0.9335	278	0.1115	226	0.1327	0.0021
snp1040	1	2881157	A	T	0.4335	0.0025	0.0030	0.6817	0.4090	0.6298	278	0.3723	226	0.5088	0.0376
snp1041	1	2890597	T	C	0.1270	-0.0145	0.0041	12.6794	0.0004	0.0377	278	0.1403	226	0.1106	0.0039
snp1042	1	2890756	A	G	0.1081	-0.0086	0.0046	3.5330	0.0602	0.2725	278	0.1115	226	0.1040	0.0003
snp1043	1	2890799	A	C	0.2044	0.0008	0.0035	0.0487	0.8253	0.8975	278	0.1583	226	0.2611	0.0321
snp1044	1	2892456	T	C	0.2847	0.0129	0.0036	13.2220	0.0003	0.0338	278	0.2536	226	0.3230	0.0117
snp1045	1	2900294	G	A	0.0913	-0.0001	0.0051	3.98E-004	0.9841	0.9907	278	0.1061	226	0.0730	0.0065
snp1046	1	2902126	T	C	0.0675	-0.0242	0.0053	21.0959	4.37E-006	0.0073	278	0.0683	226	0.0664	3.06E-005
snp1047	1	2902396	A	G	0.1300	-0.0248	0.0039	40.1936	2.30E-010	0.0002	278	0.1385	226	0.1195	0.0016
snp1048	1	2902562	A	G	0.0823	0.0056	0.0052	1.1674	0.2799	0.5282	278	0.0647	226	0.1040	0.0101
snp1049	1	2902594	A	G	0.2232	0.0113	0.0034	11.2630	0.0008	0.0501	278	0.1583	226	0.3031	0.0598
snp1050	1	2902602	A	C	0.0804	-0.0018	0.0052	0.1171	0.7322	0.8417	278	0.0971	226	0.0597	0.0094
snp1051	1	2912339	C	A	0.1498	-0.0004	0.0043	0.0080	0.9289	0.9585	278	0.1691	226	0.1261	0.0072
snp1052	1	2912395	C	A	0.2808	0.0012	0.0034	0.1153	0.7342	0.8429	278	0.3345	226	0.2146	0.0352
snp1053	1	2926226	A	G	0.2758	-0.0061	0.0028	4.8219	0.0281	0.1999	278	0.2500	226	0.3075	0.0082
snp1054	1	2926235	C	T	0.0933	-0.0231	0.0042	30.1488	4.00E-008	0.0013	278	0.1115	226	0.0708	0.0097
snp1055	1	2926254	T	C	0.0873	-0.0225	0.0044	25.9174	3.56E-007	0.0030	278	0.1007	226	0.0708	0.0056
snp1056	1	2926419	T	C	0.2688	0.0085	0.0036	5.7495	0.0165	0.1616	278	0.2554	226	0.2854	0.0023
snp1057	1	2930118	T	G	0.0565	0.0062	0.0063	0.9857	0.3208	0.5622	278	0.0522	226	0.0619	0.0009
snp1058	1	2945453	T	A	0.1577	0.0104	0.0039	7.2362	0.0071	0.1163	278	0.1151	226	0.2102	0.0337
snp1059	1	2983028	T	G	0.2391	-0.0019	0.0033	0.3421	0.5586	0.7328	278	0.2212	226	0.2611	0.0043
snp1060	1	2983053	A	G	0.3849	-0.0036	0.0026	1.9822	0.1592	0.4111	278	0.3489	226	0.4292	0.0135
snp1061	1	2983067	A	G	0.3800	-0.0036	0.0026	1.9817	0.1592	0.4112	278	0.3435	226	0.4248	0.0139
snp1062	1	2983068	T	G	0.3810	-0.0036	0.0026	1.9364	0.1641	0.4166	278	0.3435	226	0.4270	0.0146
snp1063	1	2983090	G	C	0.2292	0.0038	0.0031	1.5014	0.2205	0.4744	278	0.2500	226	0.2035	0.0060
snp1064	1	2983100	T	A	0.2292	0.0038	0.0031	1.5014	0.2205	0.4744	278	0.2500	226	0.2035	0.0060
snp1065	1	2989023	T	C	0.2004	-0.0017	0.0030	0.3137	0.5754	0.7437	278	0.2608	226	0.1261	0.0560
snp1066	1	2989194	G	A	0.2212	0.0040	0.0033	1.5037	0.2201	0.4741	278	0.2374	226	0.2013	0.0037
snp1067	1	2990937	A	G	0.0546	0.0260	0.0063	17.2221	3.33E-005	0.0154	278	0.0198	226	0.0973	0.0577
snp1068	1	2999831	C	G	0.0992	-0.0226	0.0043	27.0833	1.95E-007	0.0024	278	0.1097	226	0.0863	0.0030
snp1069	1	3085671	G	A	0.1161	-0.0034	0.0044	0.5939	0.4409	0.6528	278	0.0971	226	0.1394	0.0086
snp1070	1	3110794	G	A	0.4732	-0.0055	0.0025	4.9116	0.0267	0.1958	278	0.4209	226	0.5376	0.0270
snp1071	1	3110932	T	C	0.1300	-0.0043	0.0044	0.9509	0.3295	0.5692	278	0.1493	226	0.1062	0.0081
snp1072	1	3110933	A	G	0.1419	-0.0144	0.0036	16.1184	5.95E-005	0.0191	278	0.1349	226	0.1504	0.0010
snp1073	1	3110975	C	T	0.1438	-0.0146	0.0035	16.9738	3.79E-005	0.0162	278	0.1367	226	0.1527	0.0010
snp1074	1	3128818	C	T	0.3294	-0.0118	0.0028	17.0808	3.58E-005	0.0158	278	0.3795	226	0.2677	0.0280
snp1075	1	3128834	A	C	0.3254	-0.0120	0.0029	17.6870	2.60E-005	0.0141	278	0.3777	226	0.2611	0.0307
snp1076	1	3128850	A	T	0.1736	0.0254	0.0034	56.1881	6.57E-014	1.21E-005	278	0.1115	226	0.2500	0.0661
snp1077	1	3128966	T	C	0.2063	0.0134	0.0034	15.8004	7.04E-005	0.0203	278	0.1493	226	0.2765	0.0489
snp1078	1	3136554	G	A	0.0585	-0.0023	0.0061	0.1399	0.7084	0.8272	278	0.0755	226	0.0376	0.0129
snp1079	1	3136564	G	A	0.2054	-0.0012	0.0032	0.1415	0.7068	0.8262	278	0.1799	226	0.2367	0.0098
snp1080	1	3136584	G	A	0.4008	-0.0027	0.0025	1.1992	0.2735	0.5226	278	0.4299	226	0.3650	0.0087
snp1081	1	3136606	A	C	0.3125	-0.0032	0.0030	1.1923	0.2749	0.5238	278	0.3291	226	0.2920	0.0032
snp1082	1	3136722	A	T	0.0595	1.80E-005	0.0061	8.61E-006	0.9977	0.9986	278	0.0809	226	0.0332	0.0201
snp1083	1	3136782	A	G	0.3234	0.0092	0.0028	10.6296	0.0011	0.0570	278	0.3579	226	0.2810	0.0134
snp1084	1	3153935	A	G	0.0942	-0.0222	0.0046	22.9457	1.67E-006	0.0052	278	0.0899	226	0.0996	0.0005
snp1085	1	3154088	T	C	0.1141	0.0019	0.0046	0.1752	0.6755	0.8070	278	0.1205	226	0.1062	0.0010
snp1086	1	3225670	T	C	0.0565	-0.0002	0.0063	0.0011	0.9730	0.9842	278	0.0701	226	0.0398	0.0085
snp1087	1	3225671	C	G	0.0546	0.0203	0.0063	10.3659	0.0013	0.0602	278	0.0234	226	0.0929	0.0464
snp1088	1	3238204	T	C	0.0952	0.0075	0.0047	2.5145	0.1128	0.3546	278	0.0647	226	0.1327	0.0265
snp1089	1	3238225	A	T	0.0962	0.0072	0.0047	2.3545	0.1249	0.3704	278	0.0665	226	0.1327	0.0249
snp1090	1	3238326	G	C	0.0774	0.0056	0.0049	1.2816	0.2576	0.5087	278	0.0540	226	0.1062	0.0189
snp1091	1	3275376	A	G	0.0982	-0.0105	0.0045	5.3512	0.0207	0.1769	278	0.0917	226	0.1062	0.0012
snp1092	1	3275403	A	T	0.0615	0.0218	0.0056	15.2981	9.18E-005	0.0224	278	0.0396	226	0.0885	0.0205
snp1093	1	3275413	G	C	0.3353	-0.0012	0.0034	0.1303	0.7182	0.8331	278	0.3795	226	0.2810	0.0215
snp1094	1	3286011	G	A	0.0704	0.0111	0.0055	4.0740	0.0435	0.2387	278	0.0522	226	0.0929	0.0126
snp1095	1	3286092	T	A	0.0734	0.0134	0.0054	6.1081	0.0135	0.1491	278	0.0522	226	0.0996	0.0163
snp1096	1	3286101	A	G	0.2222	-0.0092	0.0032	8.2226	0.0041	0.0941	278	0.2032	226	0.2456	0.0051
snp1097	1	3308717	T	C	0.1111	-0.0098	0.0046	4.5988	0.0320	0.2106	278	0.0935	226	0.1327	0.0077
snp1098	1	3335079	A	G	0.3333	-0.0023	0.0028	0.6333	0.4261	0.6422	278	0.3040	226	0.3695	0.0096
snp1099	1	3335948	T	C	0.0595	0.0004	0.0061	0.0039	0.9500	0.9708	278	0.0701	226	0.0465	0.0050
snp1100	1	3352375	C	A	0.3214	-0.0004	0.0028	0.0159	0.8998	0.9414	278	0.3453	226	0.2920	0.0064
snp1101	1	3352565	A	G	0.0873	-0.0008	0.0052	0.0263	0.8711	0.9245	278	0.1115	226	0.0575	0.0181
snp1102	1	3352585	A	G	0.3145	-0.0007	0.0032	0.0535	0.8172	0.8926	278	0.2824	226	0.3540	0.0118
snp1103	1	3352602	G	A	0.0962	-0.0004	0.0050	0.0059	0.9390	0.9644	278	0.1151	226	0.0730	0.0101
snp1104	1	3352622	A	C	0.0536	0.0043	0.0063	0.4701	0.4929	0.6890	278	0.0396	226	0.0708	0.0095
snp1105	1	3365212	G	A	0.4276	0.0033	0.0029	1.3291	0.2490	0.5010	278	0.4281	226	0.4270	2.30E-006
snp1106	1	3365225	A	C	0.1379	0.0098	0.0039	6.5332	0.0106	0.1357	278	0.0989	226	0.1858	0.0314
snp1107	1	3365227	C	T	0.1409	0.0096	0.0038	6.4109	0.0113	0.1394	278	0.1007	226	0.1903	0.0328
snp1108	1	3365273	T	G	0.1409	0.0119	0.0040	8.8818	0.0029	0.0819	278	0.0953	226	0.1969	0.0422
snp1109	1	3367444	G	A	0.0982	0.0003	0.0044	0.0036	0.9522	0.9721	278	0.0845	226	0.1150	0.0052
snp1110	1	3367481	C	T	0.0992	-0.0024	0.0045	0.2829	0.5948	0.7562	278	0.0899	226	0.1106	0.0024
snp1111	1	3367535	T	C	0.0992	-0.0024	0.0045	0.2829	0.5948	0.7562	278	0.0899	226	0.1106	0.0024
snp1112	1	3367539	A	G	0.0992	-0.0024	0.0045	0.2829	0.5948	0.7562	278	0.0899	226	0.1106	0.0024
snp1113	1	3376735	G	A	0.0972	-0.0013	0.0047	0.0719	0.7886	0.8756	278	0.0773	226	0.1217	0.0111
snp1114	1	3403889	T	C	0.1250	-0.0001	0.0045	8.69E-004	0.9765	0.9863	278	0.1439	226	0.1018	0.0080
snp1115	1	3410399	A	G	0.0536	0.0047	0.0064	0.5293	0.4669	0.6711	278	0.0522	226	0.0553	9.69E-005
snp1116	1	3423474	T	G	0.1260	-0.0003	0.0040	0.0071	0.9330	0.9609	278	0.1475	226	0.0996	0.0103
snp1117	1	3430616	G	A	0.0556	-0.0016	0.0063	0.0632	0.8015	0.8833	278	0.0773	226	0.0288	0.0222
snp1118	1	3430621	T	A	0.0556	0.0137	0.0061	5.0918	0.0240	0.1878	278	0.0450	226	0.0686	0.0053
snp1119	1	3447897	A	G	0.1190	0.0033	0.0042	0.6168	0.4322	0.6466	278	0.0899	226	0.1549	0.0199
snp1120	1	3471084	T	C	0.1270	0.0061	0.0043	2.0859	0.1487	0.3992	278	0.1241	226	0.1305	0.0002
snp1121	1	3471091	G	A	0.0615	0.0099	0.0058	2.9113	0.0880	0.3192	278	0.0378	226	0.0907	0.0240
snp1122	1	3471124	C	A	0.1071	0.0104	0.0046	5.1247	0.0236	0.1863	278	0.1025	226	0.1128	0.0006
snp1123	1	3474449	C	G	0.0903	0.0050	0.0050	1.0058	0.3159	0.5583	278	0.0809	226	0.1018	0.0026
snp1124	1	3474453	G	T	0.0992	0.0044	0.0048	0.8374	0.3602	0.5932	278	0.0863	226	0.1150	0.0046
snp1125	1	3474509	T	C	0.0685	0.0230	0.0056	16.8794	3.98E-005	0.0165	278	0.0324	226	0.1128	0.0502
snp1126	1	3478004	G	A	0.3948	-0.0004	0.0023	0.0349	0.8518	0.9131	278	0.3327	226	0.4712	0.0397
snp1127	1	3478021	A	T	0.4633	9.06E-005	0.0024	0.0014	0.9700	0.9825	278	0.4047	226	0.5354	0.0340
snp1128	1	3478208	T	A	0.1468	0.0024	0.0042	0.3212	0.5709	0.7408	278	0.1403	226	0.1549	0.0008
snp1129	1	3478214	A	G	0.0952	0.0012	0.0048	0.0598	0.8069	0.8865	278	0.1007	226	0.0885	0.0009
snp1130	1	3503271	A	G	0.1687	-0.0078	0.0036	4.6464	0.0311	0.2083	278	0.1655	226	0.1726	0.0002
snp1131	1	3522232	T	C	0.0734	0.0031	0.0054	0.3430	0.5581	0.7324	278	0.0504	226	0.1018	0.0192
snp1132	1	3530812	T	C	0.0665	-0.0305	0.0052	34.9976	3.30E-009	0.0006	278	0.0791	226	0.0509	0.0064
snp1133	1	3531001	A	G	0.0526	0.0285	0.0062	20.9711	4.66E-006	0.0075	278	0.0288	226	0.0819	0.0280
snp1134	1	3535089	G	A	0.2153	0.0007	0.0031	0.0496	0.8238	0.8966	278	0.2302	226	0.1969	0.0032
snp1135	1	3535238	G	A	0.1915	0.0013	0.0032	0.1727	0.6777	0.8083	278	0.2032	226	0.1770	0.0022
snp1136	1	3535248	C	T	0.1944	0.0015	0.0031	0.2345	0.6282	0.7774	278	0.2032	226	0.1836	0.0012
snp1137	1	3535313	C	T	0.4722	-0.0012	0.0031	0.1491	0.6994	0.8217	278	0.4676	226	0.4779	0.0002
snp1138	1	3535319	T	C	0.1091	-0.0043	0.0048	0.8022	0.3704	0.6011	278	0.1367	226	0.0752	0.0192
snp1139	1	3553757	T	A	0.0685	-0.0167	0.0052	10.2721	0.0014	0.0614	278	0.0647	226	0.0730	0.0005
snp1140	1	3554849	A	G	0.2252	-0.0004	0.0028	0.0174	0.8950	0.9386	278	0.2860	226	0.1504	0.0521
snp1141	1	3560556	T	C	0.1052	0.0058	0.0048	1.4610	0.2268	0.4804	278	0.0809	226	0.1350	0.0153
snp1142	1	3560610	G	A	0.2629	0.0020	0.0030	0.4199	0.5170	0.7052	278	0.2104	226	0.3274	0.0349
snp1143	1	3598308	C	T	0.2708	0.0026	0.0029	0.7568	0.3843	0.6116	278	0.3022	226	0.2323	0.0122
snp1144	1	3598311	C	T	0.2282	-0.0073	0.0032	5.2530	0.0219	0.1809	278	0.2050	226	0.2566	0.0075
snp1145	1	3598331	C	T	0.2222	-0.0073	0.0033	5.0981	0.0240	0.1875	278	0.1978	226	0.2522	0.0085
snp1146	1	3601631	G	A	0.2619	-0.0080	0.0031	6.6755	0.0098	0.1315	278	0.2302	226	0.3009	0.0128
snp1147	1	3614707	G	A	0.1617	-0.0112	0.0034	10.8827	0.0010	0.0541	278	0.1583	226	0.1659	0.0002
snp1148	1	3614712	T	G	0.2222	-0.0081	0.0031	6.9321	0.0085	0.1243	278	0.2230	226	0.2212	9.10E-006
snp1149	1	3614714	C	T	0.2192	-0.0071	0.0031	5.1911	0.0227	0.1835	278	0.2194	226	0.2190	4.58E-007
snp1150	1	3614715	A	G	0.1607	-0.0111	0.0034	10.7239	0.0011	0.0559	278	0.1565	226	0.1659	0.0003
snp1151	1	3614771	G	C	0.0565	-0.0039	0.0063	0.3781	0.5386	0.7196	278	0.0647	226	0.0465	0.0031
snp1152	1	3614803	A	G	0.1935	4.77E-005	0.0029	2.69E-004	0.9869	0.9924	278	0.2536	226	0.1195	0.0570
snp1153	1	3622244	C	T	0.1250	-0.0005	0.0040	0.0128	0.9098	0.9472	278	0.1475	226	0.0973	0.0114
snp1154	1	3622393	A	G	0.0665	-0.0293	0.0056	27.2183	1.82E-007	0.0023	278	0.0701	226	0.0619	0.0005
snp1155	1	3622435	C	G	0.0813	-0.0039	0.0050	0.6036	0.4372	0.6502	278	0.0719	226	0.0929	0.0029
snp1156	1	3629593	C	T	0.0714	0.0065	0.0056	1.3610	0.2434	0.4959	278	0.0522	226	0.0951	0.0138
snp1157	1	3644772	A	G	0.0804	0.0040	0.0052	0.5939	0.4409	0.6528	278	0.0719	226	0.0907	0.0024
snp1158	1	3644777	C	A	0.3492	-0.0062	0.0027	5.0705	0.0243	0.1887	278	0.3885	226	0.3009	0.0167
snp1159	1	3688808	A	C	0.1171	-0.0086	0.0043	3.9569	0.0467	0.2456	278	0.0971	226	0.1416	0.0095
snp1160	1	3688817	G	T	0.4593	0.0077	0.0028	7.4397	0.0064	0.1113	278	0.3993	226	0.5332	0.0357
snp1161	1	3688915	T	C	0.0863	-0.0133	0.0048	7.6245	0.0058	0.1070	278	0.0827	226	0.0907	0.0004
snp1162	1	3694520	T	C	0.0585	-0.0125	0.0058	4.5726	0.0325	0.2119	278	0.0522	226	0.0664	0.0018
snp1163	1	3694690	A	C	0.1042	-0.0079	0.0045	3.0970	0.0784	0.3043	278	0.0863	226	0.1261	0.0084
snp1164	1	3696090	G	A	0.0665	-0.0042	0.0059	0.5105	0.4749	0.6766	278	0.0881	226	0.0398	0.0186
snp1165	1	3696209	G	A	0.3681	-0.0075	0.0028	7.1966	0.0073	0.1173	278	0.4047	226	0.3230	0.0142
snp1166	1	3696312	A	G	0.2996	-0.0021	0.0030	0.4923	0.4829	0.6821	278	0.3273	226	0.2655	0.0090
snp1167	1	3696399	T	A	0.3026	-0.0006	0.0029	0.0466	0.8292	0.8998	278	0.3327	226	0.2655	0.0106
snp1168	1	3700571	A	T	0.3393	0.0009	0.0030	0.1016	0.7499	0.8524	278	0.3471	226	0.3296	0.0007
snp1169	1	3700600	G	T	0.2173	0.0008	0.0029	0.0688	0.7931	0.8783	278	0.2536	226	0.1726	0.0191
snp1170	1	3700684	G	A	0.0923	0.0019	0.0045	0.1754	0.6753	0.8068	278	0.0701	226	0.1195	0.0144
snp1171	1	3700729	A	T	0.3194	0.0003	0.0030	0.0127	0.9102	0.9475	278	0.3201	226	0.3186	5.54E-006
snp1172	1	3700734	C	A	0.3224	0.0005	0.0030	0.0258	0.8724	0.9253	278	0.3237	226	0.3208	1.96E-005
snp1173	1	3779056	G	C	0.0923	-0.0026	0.0051	0.2577	0.6117	0.7670	278	0.1313	226	0.0442	0.0448
snp1174	1	3818515	A	G	0.3065	0.0011	0.0033	0.1027	0.7486	0.8516	278	0.2770	226	0.3429	0.0101
snp1175	1	3845187	C	T	0.1042	-0.0010	0.0047	0.0482	0.8263	0.8981	278	0.0755	226	0.1394	0.0216
snp1176	1	3845243	G	A	0.1062	-0.0074	0.0043	2.9877	0.0839	0.3130	278	0.1025	226	0.1106	0.0003
snp1177	1	3845249	T	C	0.1042	-0.0079	0.0043	3.3685	0.0665	0.2840	278	0.1007	226	0.1084	0.0003
snp1178	1	3853673	C	T	0.2540	0.0084	0.0030	8.0647	0.0045	0.0974	278	0.1799	226	0.3451	0.0713
snp1179	1	3853681	T	C	0.2550	0.0084	0.0030	8.1265	0.0044	0.0961	278	0.1799	226	0.3473	0.0731
snp1180	1	3853682	G	A	0.2550	0.0085	0.0029	8.2434	0.0041	0.0937	278	0.1799	226	0.3473	0.0731
snp1181	1	3864756	A	G	0.1240	-0.0012	0.0045	0.0673	0.7953	0.8797	278	0.1421	226	0.1018	0.0074
snp1182	1	3870471	C	T	0.0645	0.0264	0.0055	22.9036	1.70E-006	0.0052	278	0.0306	226	0.1062	0.0469
snp1183	1	3870491	G	A	0.0615	0.0276	0.0055	24.9605	5.85E-007	0.0035	278	0.0252	226	0.1062	0.0562
snp1184	1	3870601	A	G	0.0665	0.0276	0.0054	25.7361	3.91E-007	0.0031	278	0.0252	226	0.1173	0.0676
snp1185	1	3875202	C	G	0.0744	0.0024	0.0050	0.2335	0.6289	0.7779	278	0.0486	226	0.1062	0.0239
snp1186	1	3875244	A	G	0.2381	0.0119	0.0029	16.6341	4.53E-005	0.0173	278	0.1763	226	0.3142	0.0519
snp1187	1	3875248	C	T	0.2391	0.0117	0.0029	16.0939	6.03E-005	0.0192	278	0.1781	226	0.3142	0.0504
snp1188	1	3875363	T	C	0.1746	0.0088	0.0034	6.7875	0.0092	0.1283	278	0.1295	226	0.2301	0.0347
snp1189	1	3875376	T	C	0.0645	-0.0048	0.0055	0.7852	0.3756	0.6050	278	0.0504	226	0.0819	0.0081
snp1190	1	3875385	C	T	0.2440	0.0095	0.0030	9.7658	0.0018	0.0681	278	0.1924	226	0.3075	0.0355
snp1191	1	3875386	A	G	0.0585	-0.0006	0.0062	0.0093	0.9232	0.9551	278	0.0612	226	0.0553	0.0003
snp1192	1	3882939	G	C	0.0744	-1.57E-005	0.0055	8.16E-006	0.9977	0.9987	278	0.0827	226	0.0642	0.0025
snp1193	1	3882999	T	C	0.3968	0.0129	0.0032	16.5297	4.79E-005	0.0176	278	0.4299	226	0.3562	0.0112
snp1194	1	3883033	C	T	0.0823	-0.0144	0.0050	8.4103	0.0037	0.0905	278	0.0755	226	0.0907	0.0015
snp1195	1	3964497	A	T	0.1925	-0.0030	0.0040	0.5606	0.4540	0.6621	278	0.1906	226	0.1947	5.20E-005
snp1196	1	3964500	A	C	0.1766	0.0013	0.0040	0.1049	0.7460	0.8500	278	0.1691	226	0.1858	0.0010
snp1197	1	3964557	A	G	0.1498	0.0014	0.0043	0.1024	0.7489	0.8518	278	0.1475	226	0.1527	0.0001
snp1198	1	3964598	T	G	0.0863	0.0064	0.0052	1.5167	0.2181	0.4722	278	0.0665	226	0.1106	0.0122
snp1199	1	3968118	A	T	0.1706	-0.0023	0.0033	0.5162	0.4725	0.6749	278	0.2176	226	0.1128	0.0384
snp1200	1	3974790	A	G	0.2500	-0.0015	0.0025	0.3807	0.5372	0.7187	278	0.3022	226	0.1858	0.0357
snp1201	1	3977540	T	C	0.3571	-0.0045	0.0038	1.4313	0.2315	0.4849	278	0.3507	226	0.3650	0.0004
snp1202	1	3977560	A	T	0.3383	-0.0009	0.0037	0.0572	0.8109	0.8889	278	0.3291	226	0.3496	0.0009
snp1203	1	3977572	T	C	0.3383	-0.0030	0.0037	0.6705	0.4129	0.6326	278	0.3291	226	0.3496	0.0009
snp1204	1	3978871	G	A	0.3542	-0.0146	0.0043	11.5753	0.0007	0.0470	278	0.3687	226	0.3363	0.0023
snp1205	1	3979159	G	C	0.0804	-0.0023	0.0053	0.1840	0.6680	0.8023	278	0.0629	226	0.1018	0.0101
snp1206	1	3979251	A	G	0.0655	-0.0247	0.0057	18.8918	1.38E-005	0.0112	278	0.0719	226	0.0575	0.0017
snp1207	1	3979282	C	T	0.2212	0.0072	0.0040	3.3357	0.0678	0.2863	278	0.2050	226	0.2412	0.0037
snp1208	1	3981882	A	G	0.1210	-0.0138	0.0046	9.2560	0.0023	0.0757	278	0.1241	226	0.1173	0.0002
snp1209	1	3986218	C	T	0.2421	0.0090	0.0039	5.3594	0.0206	0.1766	278	0.2176	226	0.2721	0.0080
snp1210	1	3986813	C	G	0.4762	-0.0016	0.0041	0.1469	0.7015	0.8230	278	0.4694	226	0.4845	0.0005
snp1211	1	3991871	C	T	0.1567	-0.0045	0.0043	1.1249	0.2889	0.5358	278	0.1493	226	0.1659	0.0010
snp1212	1	3991879	T	G	0.1339	-0.0039	0.0045	0.7394	0.3898	0.6157	278	0.1223	226	0.1482	0.0029
snp1213	1	3991886	A	G	0.1230	0.0006	0.0046	0.0192	0.8898	0.9356	278	0.1223	226	0.1239	1.16E-005
snp1214	1	3991930	T	G	0.3413	-0.0098	0.0042	5.4664	0.0194	0.1723	278	0.3813	226	0.2920	0.0175
snp1215	1	3991936	T	G	0.1736	-0.0117	0.0041	8.0134	0.0046	0.0984	278	0.1942	226	0.1482	0.0073
snp1216	1	3991942	A	G	0.4315	0.0116	0.0055	4.4914	0.0341	0.2160	278	0.4155	226	0.4513	0.0026
snp1217	1	3995918	C	T	0.3641	-0.0004	0.0039	0.0107	0.9176	0.9519	278	0.3543	226	0.3761	0.0010
snp1218	1	3995930	T	A	0.1667	0.0050	0.0041	1.4694	0.2254	0.4792	278	0.1457	226	0.1925	0.0078
snp1219	1	3995938	T	G	0.0913	-0.0093	0.0051	3.2829	0.0700	0.2902	278	0.0881	226	0.0951	0.0003
snp1220	1	3995949	C	T	0.3442	-0.0056	0.0039	2.0914	0.1481	0.3986	278	0.3507	226	0.3363	0.0005
snp1221	1	3995969	G	A	0.0685	-0.0051	0.0056	0.8267	0.3632	0.5956	278	0.0558	226	0.0841	0.0062
snp1222	1	3995976	C	T	0.0665	-0.0056	0.0058	0.9440	0.3313	0.5706	278	0.0540	226	0.0819	0.0062
snp1223	1	3995989	T	C	0.2718	-0.0016	0.0039	0.1693	0.6807	0.8102	278	0.2716	226	0.2721	7.32E-007
snp1224	1	3996017	G	C	0.2808	-0.0055	0.0036	2.3250	0.1273	0.3734	278	0.2752	226	0.2876	0.0004
snp1225	1	3996024	A	T	0.0546	-0.0058	0.0064	0.8158	0.3664	0.5980	278	0.0486	226	0.0619	0.0017
snp1226	1	3996040	A	G	0.0516	-0.0176	0.0065	7.3848	0.0066	0.1127	278	0.0504	226	0.0531	7.58E-005
snp1227	1	3996059	G	A	0.0893	0.0061	0.0051	1.4310	0.2316	0.4850	278	0.0719	226	0.1106	0.0091
snp1228	1	3996078	G	C	0.0546	-0.0054	0.0064	0.7153	0.3977	0.6215	278	0.0450	226	0.0664	0.0044
snp1229	1	3996102	T	C	0.1081	-0.0047	0.0048	0.9592	0.3274	0.5675	278	0.1115	226	0.1040	0.0003
snp1230	1	3996706	T	G	0.2460	-0.0012	0.0040	0.0899	0.7642	0.8610	278	0.2698	226	0.2168	0.0075
snp1231	1	3996707	T	C	0.1230	-0.0013	0.0046	0.0763	0.7823	0.8719	278	0.1439	226	0.0973	0.0099
snp1232	1	3996723	C	T	0.4782	-0.0046	0.0050	0.8491	0.3568	0.5906	278	0.4784	226	0.4779	5.81E-007
snp1233	1	3996759	C	A	0.4514	-0.0043	0.0057	0.5725	0.4493	0.6587	278	0.4568	226	0.4447	0.0003
snp1234	1	3999094	G	C	0.1815	0.0139	0.0041	11.5595	0.0007	0.0472	278	0.1601	226	0.2080	0.0076
snp1235	1	3999158	T	C	0.2659	-9.42E-005	0.0036	6.74E-004	0.9793	0.9879	278	0.2680	226	0.2633	5.63E-005
snp1236	1	3999166	G	C	0.0813	-0.0115	0.0054	4.6170	0.0317	0.2097	278	0.1007	226	0.0575	0.0124
snp1237	1	3999196	T	C	0.1210	0.0053	0.0046	1.3581	0.2439	0.4963	278	0.1043	226	0.1416	0.0065
snp1238	1	3999230	T	G	0.2381	0.0045	0.0039	1.2821	0.2575	0.5086	278	0.2338	226	0.2434	0.0002
snp1239	1	4054866	C	T	0.2411	0.0020	0.0030	0.4408	0.5068	0.6983	278	0.2878	226	0.1836	0.0293
snp1240	1	4054873	G	A	0.1230	0.0161	0.0037	19.4274	1.04E-005	0.0101	278	0.0647	226	0.1947	0.0774
snp1241	1	4054886	A	G	0.1230	0.0161	0.0037	19.4274	1.04E-005	0.0101	278	0.0647	226	0.1947	0.0774
snp1242	1	4054908	C	T	0.1240	0.0163	0.0036	19.8468	8.39E-006	0.0093	278	0.0647	226	0.1969	0.0795
snp1243	1	4075596	T	C	0.0903	0.0022	0.0052	0.1747	0.6759	0.8072	278	0.1043	226	0.0730	0.0059
snp1244	1	4075608	C	G	0.1062	-0.0018	0.0047	0.1453	0.7031	0.8239	278	0.1187	226	0.0907	0.0041
snp1245	1	4075624	T	C	0.2232	-0.0028	0.0038	0.5409	0.4621	0.6677	278	0.2446	226	0.1969	0.0065
snp1246	1	4120229	G	A	0.2440	0.0129	0.0034	14.6885	0.0001	0.0253	278	0.1924	226	0.3075	0.0355
snp1247	1	4120253	G	A	0.2431	0.0127	0.0034	14.0612	0.0002	0.0286	278	0.1924	226	0.3053	0.0343
snp1248	1	4120524	T	G	0.0744	-2.97E-005	0.0053	3.18E-005	0.9955	0.9974	278	0.0522	226	0.1018	0.0177
snp1249	1	4157581	C	T	0.3790	-0.0029	0.0031	0.8834	0.3473	0.5832	278	0.3597	226	0.4027	0.0039
snp1250	1	4157745	A	G	0.1726	-0.0192	0.0040	23.5603	1.21E-006	0.0046	278	0.2032	226	0.1350	0.0161
snp1251	1	4193092	G	C	0.2302	-0.0014	0.0030	0.1979	0.6564	0.7951	278	0.2698	226	0.1814	0.0218
snp1252	1	4198718	A	G	0.0764	-0.0064	0.0052	1.5125	0.2188	0.4728	278	0.0701	226	0.0841	0.0014
snp1253	1	4247890	G	C	0.1250	0.0103	0.0043	5.6506	0.0174	0.1652	278	0.0899	226	0.1681	0.0277
snp1254	1	4259292	T	G	0.0754	-0.0065	0.0051	1.6052	0.2052	0.4595	278	0.0612	226	0.0929	0.0072
snp1255	1	4273917	T	C	0.1062	-0.0012	0.0049	0.0573	0.8108	0.8888	278	0.1241	226	0.0841	0.0084
snp1256	1	4274821	C	A	0.2927	-0.0007	0.0033	0.0489	0.8251	0.8973	278	0.2842	226	0.3031	0.0009
snp1257	1	4274877	G	A	0.1726	-0.0008	0.0037	0.0522	0.8192	0.8939	278	0.1888	226	0.1527	0.0045
snp1258	1	4286481	C	T	0.2887	-0.0007	0.0029	0.0541	0.8160	0.8920	278	0.3381	226	0.2279	0.0293
snp1259	1	4294696	A	G	0.1518	-0.0002	0.0039	0.0016	0.9683	0.9815	278	0.1241	226	0.1858	0.0146
snp1260	1	4294705	T	C	0.1518	-0.0002	0.0039	0.0016	0.9683	0.9815	278	0.1241	226	0.1858	0.0146
snp1261	1	4294973	T	G	0.1468	0.0047	0.0038	1.5068	0.2196	0.4736	278	0.1097	226	0.1925	0.0271
snp1262	1	4295923	A	G	0.1617	0.0096	0.0038	6.4704	0.0110	0.1376	278	0.1097	226	0.2257	0.0491
snp1263	1	4295988	C	A	0.2321	0.0038	0.0035	1.1604	0.2814	0.5295	278	0.2122	226	0.2566	0.0055
snp1264	1	4300534	A	G	0.2867	6.87E-005	0.0033	4.29E-004	0.9835	0.9903	278	0.2644	226	0.3142	0.0060
snp1265	1	4300547	T	C	0.1111	-0.0005	0.0044	0.0119	0.9130	0.9492	278	0.1241	226	0.0951	0.0042
snp1266	1	4300552	T	G	0.4137	-0.0055	0.0032	2.9167	0.0877	0.3188	278	0.4119	226	0.4159	3.36E-005
snp1267	1	4300569	G	A	0.4167	0.0066	0.0029	5.3253	0.0210	0.1779	278	0.4514	226	0.3739	0.0122
snp1268	1	4303527	A	G	0.1220	0.0013	0.0042	0.0888	0.7657	0.8619	278	0.0989	226	0.1504	0.0123
snp1269	1	4303602	T	C	0.1667	0.0070	0.0036	3.8594	0.0495	0.2515	278	0.1259	226	0.2168	0.0294
snp1270	1	4309098	G	A	0.0655	0.0008	0.0059	0.0183	0.8924	0.9371	278	0.0665	226	0.0642	4.61E-005
snp1271	1	4371748	G	T	0.0972	-0.0003	0.0048	0.0041	0.9492	0.9703	278	0.1169	226	0.0730	0.0109
snp1272	1	4396705	T	C	0.1022	0.0020	0.0047	0.1876	0.6650	0.8004	278	0.0737	226	0.1372	0.0217
snp1273	1	4396722	C	T	0.0556	-0.0157	0.0060	6.7492	0.0094	0.1294	278	0.0594	226	0.0509	0.0007
snp1274	1	4396844	C	T	0.1845	0.0060	0.0036	2.7779	0.0956	0.3306	278	0.1439	226	0.2345	0.0270
snp1275	1	4398453	A	G	0.0754	0.0146	0.0052	7.8989	0.0049	0.1009	278	0.0504	226	0.1062	0.0221
snp1276	1	4402233	A	G	0.0893	-0.0211	0.0050	18.0726	2.13E-005	0.0131	278	0.1043	226	0.0708	0.0068
snp1277	1	4423213	T	C	0.2351	-0.0039	0.0038	1.0581	0.3036	0.5482	278	0.2554	226	0.2102	0.0056
snp1278	1	4423328	T	C	0.1796	-0.0035	0.0036	0.9638	0.3262	0.5666	278	0.1529	226	0.2124	0.0119
snp1279	1	4423359	G	A	0.0675	-0.0118	0.0056	4.4579	0.0347	0.2178	278	0.0612	226	0.0752	0.0016
snp1280	1	4486173	C	T	0.1111	-0.0030	0.0046	0.4143	0.5198	0.7071	278	0.0989	226	0.1261	0.0037
snp1281	1	4489410	T	C	0.1468	0.0022	0.0040	0.3093	0.5781	0.7454	278	0.1223	226	0.1770	0.0118
snp1282	1	4529117	C	T	0.1538	-0.0062	0.0038	2.6222	0.1054	0.3445	278	0.1331	226	0.1792	0.0081
snp1283	1	4535458	A	C	0.4861	0.0047	0.0027	3.1389	0.0764	0.3010	278	0.4730	226	0.5022	0.0017
snp1284	1	4535505	T	C	0.0655	-0.0113	0.0059	3.7049	0.0543	0.2612	278	0.0647	226	0.0664	2.13E-005
snp1285	1	4541515	T	G	0.0813	-1.74E-005	0.0053	1.07E-005	0.9974	0.9985	278	0.0935	226	0.0664	0.0049
snp1286	1	4541587	C	T	0.2173	-0.0107	0.0039	7.3987	0.0065	0.1123	278	0.2338	226	0.1969	0.0040
snp1287	1	4541594	A	G	0.2163	-0.0107	0.0040	7.3889	0.0066	0.1126	278	0.2302	226	0.1991	0.0028
snp1288	1	4550730	G	A	0.3700	0.0043	0.0025	2.9669	0.0850	0.3147	278	0.2914	226	0.4668	0.0653
snp1289	1	4550747	C	T	0.3750	0.0042	0.0025	2.9865	0.0840	0.3131	278	0.2950	226	0.4735	0.0672
snp1290	1	4564044	T	C	0.1002	0.0001	0.0047	9.10E-004	0.9759	0.9859	278	0.1205	226	0.0752	0.0113
snp1291	1	4588585	A	G	0.2034	-0.0008	0.0035	0.0475	0.8274	0.8987	278	0.1619	226	0.2544	0.0262
snp1292	1	4593222	G	A	0.1419	0.0004	0.0039	0.0082	0.9280	0.9579	278	0.1187	226	0.1704	0.0108
snp1293	1	4632084	T	G	0.1597	8.13E-006	0.0034	5.56E-006	0.9981	0.9989	278	0.2032	226	0.1062	0.0347
snp1294	1	4632094	G	A	0.1181	0.0038	0.0045	0.7171	0.3971	0.6211	278	0.0953	226	0.1460	0.0122
snp1295	1	4718020	T	G	0.3591	2.88E-005	0.0035	6.90E-005	0.9934	0.9961	278	0.3957	226	0.3142	0.0143
snp1296	1	4718033	T	C	0.2510	0.0008	0.0038	0.0401	0.8414	0.9070	278	0.2662	226	0.2323	0.0030
snp1297	1	4718128	A	C	0.3155	-0.0050	0.0036	1.9103	0.1669	0.4198	278	0.3471	226	0.2765	0.0114
snp1298	1	4728176	C	G	0.0645	-0.0176	0.0056	9.9806	0.0016	0.0652	278	0.0576	226	0.0730	0.0020
snp1299	1	4746808	A	G	0.2708	0.0023	0.0029	0.6335	0.4261	0.6422	278	0.2068	226	0.3496	0.0510
snp1300	1	4756863	T	A	0.2639	0.0002	0.0031	0.0043	0.9479	0.9696	278	0.2068	226	0.3341	0.0412
snp1301	1	4801302	G	A	0.2351	-0.0013	0.0039	0.1075	0.7430	0.8482	278	0.2374	226	0.2323	7.18E-005
snp1302	1	4801587	C	T	0.1825	-0.0045	0.0039	1.3343	0.2481	0.5001	278	0.2122	226	0.1460	0.0145
snp1303	1	4811933	G	A	0.1081	0.0004	0.0045	0.0087	0.9255	0.9565	278	0.1223	226	0.0907	0.0051
snp1304	1	4811940	G	A	0.0536	0.0129	0.0064	4.0455	0.0443	0.2403	278	0.0432	226	0.0664	0.0053
snp1305	1	4811979	G	A	0.2718	-0.0066	0.0028	5.5447	0.0185	0.1693	278	0.3399	226	0.1881	0.0576
snp1306	1	4811982	C	T	0.2768	-0.0058	0.0028	4.3081	0.0379	0.2257	278	0.3417	226	0.1969	0.0518
snp1307	1	4811987	T	G	0.3631	0.0019	0.0025	0.5818	0.4456	0.6561	278	0.3867	226	0.3341	0.0059
snp1308	1	4814647	T	C	0.4266	0.0056	0.0026	4.8289	0.0280	0.1996	278	0.4137	226	0.4425	0.0017
snp1309	1	4814667	G	A	0.4187	0.0063	0.0026	5.9535	0.0147	0.1543	278	0.4065	226	0.4336	0.0015
snp1310	1	4833731	C	A	0.1131	-0.0005	0.0046	0.0135	0.9074	0.9459	278	0.1205	226	0.1040	0.0013
snp1311	1	4843338	T	C	0.1091	0.0019	0.0043	0.1966	0.6575	0.7958	278	0.0809	226	0.1438	0.0201
snp1312	1	4843651	A	G	0.0992	0.0022	0.0046	0.2296	0.6318	0.7797	278	0.0701	226	0.1350	0.0233
snp1313	1	4843745	G	T	0.4028	-0.0005	0.0034	0.0188	0.8910	0.9362	278	0.3777	226	0.4336	0.0064
snp1314	1	4860956	G	T	0.4712	-0.0024	0.0027	0.8087	0.3685	0.5996	278	0.4874	226	0.4513	0.0026
snp1315	1	4861067	A	G	0.3274	0.0012	0.0025	0.2136	0.6439	0.7873	278	0.3453	226	0.3053	0.0036
snp1316	1	4874119	T	C	0.0655	-0.0063	0.0053	1.4366	0.2307	0.4841	278	0.0594	226	0.0730	0.0015
snp1317	1	4874172	G	T	0.1260	-0.0039	0.0042	0.8772	0.3490	0.5846	278	0.1133	226	0.1416	0.0036
snp1318	1	4874254	G	A	0.1032	3.56E-005	0.0046	5.87E-005	0.9939	0.9964	278	0.1169	226	0.0863	0.0050
snp1319	1	4896067	T	C	0.1796	-0.0012	0.0033	0.1374	0.7109	0.8287	278	0.2356	226	0.1106	0.0525
snp1320	1	4896075	A	G	0.1617	-0.0004	0.0035	0.0130	0.9091	0.9469	278	0.2104	226	0.1018	0.0431
snp1321	1	4896145	T	C	0.0526	0.0149	0.0064	5.3249	0.0210	0.1780	278	0.0342	226	0.0752	0.0167
snp1322	1	4912369	T	C	0.1230	0.0015	0.0043	0.1145	0.7351	0.8434	278	0.1295	226	0.1150	0.0010
snp1323	1	4937829	A	G	0.4950	0.0020	0.0028	0.4934	0.4824	0.6818	278	0.4460	226	0.5553	0.0236
snp1324	1	4937937	C	G	0.4246	0.0037	0.0028	1.7240	0.1892	0.4434	278	0.3687	226	0.4934	0.0315
snp1325	1	4937940	G	A	0.2927	-0.0015	0.0029	0.2476	0.6188	0.7714	278	0.2500	226	0.3451	0.0216
snp1326	1	4944518	A	G	0.2391	-0.0019	0.0034	0.3178	0.5729	0.7421	278	0.2374	226	0.2412	3.80E-005
snp1327	1	4944657	A	T	0.3690	-0.0024	0.0030	0.6616	0.4160	0.6349	278	0.3903	226	0.3429	0.0048
snp1328	1	5082837	T	G	0.1091	-0.0049	0.0043	1.3309	0.2486	0.5007	278	0.1025	226	0.1173	0.0011
snp1329	1	5083053	C	T	0.1121	-0.0076	0.0044	2.9664	0.0850	0.3147	278	0.1061	226	0.1195	0.0009
snp1330	1	5110996	C	T	0.1290	-0.0251	0.0040	39.1571	3.91E-010	0.0003	278	0.1385	226	0.1173	0.0020
snp1331	1	5115664	A	G	0.1369	-0.0136	0.0043	10.0632	0.0015	0.0641	278	0.1295	226	0.1460	0.0011
snp1332	1	5144591	G	T	0.1200	-0.0017	0.0044	0.1408	0.7075	0.8266	278	0.0935	226	0.1527	0.0164
snp1333	1	5173725	A	T	0.2837	-0.0052	0.0028	3.4338	0.0639	0.2794	278	0.2392	226	0.3385	0.0240
snp1334	1	5191014	G	C	0.1319	-0.0004	0.0040	0.0087	0.9258	0.9567	278	0.1583	226	0.0996	0.0149
snp1335	1	5226085	T	G	0.3423	0.0002	0.0034	0.0044	0.9469	0.9690	278	0.3004	226	0.3938	0.0192
snp1336	1	5226121	T	C	0.2698	0.0009	0.0037	0.0569	0.8114	0.8892	278	0.3076	226	0.2235	0.0178
snp1337	1	5226286	A	G	0.2788	-0.0002	0.0035	0.0047	0.9456	0.9682	278	0.3327	226	0.2124	0.0356
snp1338	1	5235837	T	C	0.2113	0.0074	0.0035	4.4459	0.0350	0.2184	278	0.1601	226	0.2743	0.0388
snp1339	1	5235840	T	C	0.2728	-0.0064	0.0031	4.1865	0.0407	0.2323	278	0.3165	226	0.2190	0.0237
snp1340	1	5247513	T	C	0.0516	0.0246	0.0064	14.5295	0.0001	0.0261	278	0.0270	226	0.0819	0.0305
snp1341	1	5268794	G	A	0.1488	0.0026	0.0038	0.4849	0.4862	0.6844	278	0.1133	226	0.1925	0.0245
snp1342	1	5268916	G	T	0.1627	0.0124	0.0037	11.4800	0.0007	0.0479	278	0.1061	226	0.2323	0.0578
snp1343	1	5358132	C	G	0.2937	-0.0023	0.0026	0.7790	0.3775	0.6064	278	0.3615	226	0.2102	0.0546
snp1344	1	5358962	G	C	0.3095	-0.0018	0.0026	0.4995	0.4797	0.6799	278	0.3759	226	0.2279	0.0507
snp1345	1	5425883	A	C	0.4673	-0.0003	0.0031	0.0081	0.9282	0.9580	278	0.4478	226	0.4912	0.0037
snp1346	1	5441071	G	T	0.3532	-0.0062	0.0031	4.1584	0.0414	0.2339	278	0.3687	226	0.3341	0.0026
snp1347	1	5454186	T	C	0.2401	-0.0002	0.0030	0.0050	0.9439	0.9672	278	0.2968	226	0.1704	0.0433
snp1348	1	5549623	G	C	0.1498	-0.0008	0.0041	0.0388	0.8439	0.9085	278	0.1223	226	0.1836	0.0146
snp1349	1	5549743	C	T	0.0536	0.0176	0.0064	7.6396	0.0057	0.1066	278	0.0396	226	0.0708	0.0095
snp1350	1	5549962	T	C	0.1627	0.0102	0.0038	7.1976	0.0073	0.1173	278	0.1097	226	0.2279	0.0507
snp1351	1	5554572	A	G	0.0982	-0.0147	0.0048	9.2451	0.0024	0.0759	278	0.0971	226	0.0996	3.31E-005
snp1352	1	5564833	T	C	0.4921	-0.0039	0.0031	1.5380	0.2149	0.4691	278	0.5216	226	0.4558	0.0086
snp1353	1	5629360	T	A	0.0923	-0.0150	0.0050	8.9303	0.0028	0.0811	278	0.0917	226	0.0929	8.42E-006
snp1354	1	5630235	C	T	0.0764	-0.0173	0.0054	10.3643	0.0013	0.0602	278	0.0791	226	0.0730	0.0003
snp1355	1	5630316	G	C	0.0794	-0.0192	0.0051	13.8671	0.0002	0.0297	278	0.0863	226	0.0708	0.0016
snp1356	1	5631680	G	C	0.2123	0.0066	0.0039	2.9629	0.0852	0.3150	278	0.1745	226	0.2588	0.0211
snp1357	1	5656677	A	G	0.1845	0.0015	0.0036	0.1733	0.6772	0.8080	278	0.2068	226	0.1571	0.0081
snp1358	1	5746599	T	C	0.0635	0.0103	0.0058	3.0851	0.0790	0.3052	278	0.0504	226	0.0796	0.0071
snp1359	1	5748630	T	A	0.2222	0.0048	0.0030	2.5743	0.1086	0.3490	278	0.2266	226	0.2168	0.0003
snp1360	1	5767768	A	G	0.1855	0.0006	0.0032	0.0322	0.8576	0.9166	278	0.2176	226	0.1460	0.0168
snp1361	1	5792458	C	T	0.0833	-0.0084	0.0052	2.5849	0.1079	0.3480	278	0.0773	226	0.0907	0.0012
snp1362	1	5794528	T	C	0.4881	-0.0006	0.0031	0.0328	0.8562	0.9157	278	0.5018	226	0.4712	0.0018
snp1363	1	5794537	T	G	0.1022	-0.0086	0.0045	3.5611	0.0591	0.2706	278	0.0935	226	0.1128	0.0020
snp1364	1	5794563	G	C	0.4335	0.0004	0.0028	0.0163	0.8984	0.9406	278	0.4532	226	0.4093	0.0039
snp1365	1	5795902	A	G	0.1776	0.0023	0.0036	0.4163	0.5188	0.7064	278	0.1331	226	0.2323	0.0333
snp1366	1	5851044	G	T	0.1895	0.0127	0.0033	15.0212	0.0001	0.0237	278	0.1241	226	0.2699	0.0685
snp1367	1	5851045	T	G	0.2034	0.0119	0.0032	13.6311	0.0002	0.0311	278	0.1349	226	0.2876	0.0712
snp1368	1	5852013	G	A	0.3690	0.0037	0.0034	1.1875	0.2758	0.5247	278	0.3489	226	0.3938	0.0043
snp1369	1	5864082	T	C	0.3085	-0.0040	0.0027	2.0994	0.1474	0.3977	278	0.2644	226	0.3628	0.0225
snp1370	1	5864098	T	A	0.2192	0.0019	0.0030	0.4099	0.5220	0.7086	278	0.2302	226	0.2058	0.0017
snp1371	1	5864102	A	G	0.2192	0.0020	0.0030	0.4172	0.5184	0.7061	278	0.2284	226	0.2080	0.0012
snp1372	1	5864159	T	G	0.2212	0.0020	0.0030	0.4147	0.5196	0.7070	278	0.2302	226	0.2102	0.0012
snp1373	1	5864224	T	C	0.2877	0.0019	0.0028	0.4333	0.5104	0.7008	278	0.2320	226	0.3562	0.0372
snp1374	1	5864257	C	T	0.2063	0.0062	0.0034	3.4262	0.0642	0.2799	278	0.1565	226	0.2677	0.0374
snp1375	1	5903091	G	C	0.2937	-0.0044	0.0027	2.5994	0.1069	0.3466	278	0.2464	226	0.3518	0.0265
snp1376	1	6026411	G	A	0.1161	-0.0002	0.0046	0.0014	0.9707	0.9829	278	0.0953	226	0.1416	0.0103
snp1377	1	6026448	T	C	0.1409	0.0092	0.0042	4.8436	0.0277	0.1989	278	0.0971	226	0.1947	0.0389
snp1378	1	6026498	T	C	0.1944	0.0087	0.0037	5.6446	0.0175	0.1655	278	0.1349	226	0.2677	0.0557
snp1379	1	6027258	T	A	0.0923	-0.0023	0.0047	0.2288	0.6324	0.7801	278	0.0809	226	0.1062	0.0038
snp1380	1	6043738	A	G	0.0615	0.0006	0.0057	0.0098	0.9211	0.9539	278	0.0450	226	0.0819	0.0117
snp1381	1	6043770	A	G	0.1200	0.0099	0.0044	5.0676	0.0244	0.1888	278	0.0845	226	0.1637	0.0294
snp1382	1	6079480	C	T	0.0903	0.0093	0.0050	3.4686	0.0625	0.2769	278	0.0522	226	0.1372	0.0435
snp1383	1	6079601	A	G	0.0565	0.0003	0.0063	0.0030	0.9561	0.9744	278	0.0629	226	0.0487	0.0019
snp1384	1	6131797	G	T	0.1508	-0.0041	0.0040	1.0347	0.3090	0.5526	278	0.1259	226	0.1814	0.0119
snp1385	1	6131806	C	T	0.1974	-0.0002	0.0034	0.0045	0.9467	0.9689	278	0.1781	226	0.2212	0.0058
snp1386	1	6131824	C	A	0.1974	3.62E-005	0.0034	1.12E-004	0.9915	0.9951	278	0.1763	226	0.2235	0.0070
snp1387	1	6131832	T	C	0.1964	-0.0002	0.0034	0.0038	0.9511	0.9714	278	0.1763	226	0.2212	0.0063
snp1388	1	6165956	T	C	0.2877	0.0018	0.0032	0.3156	0.5743	0.7430	278	0.2410	226	0.3451	0.0262
snp1389	1	6173762	A	G	0.0516	-0.0112	0.0065	2.9430	0.0862	0.3166	278	0.0683	226	0.0310	0.0141
snp1390	1	6221064	C	T	0.1776	0.0084	0.0041	4.3072	0.0380	0.2257	278	0.1313	226	0.2345	0.0361
snp1391	1	6239147	G	A	0.1845	0.0074	0.0036	4.1118	0.0426	0.2365	278	0.1313	226	0.2500	0.0463
snp1392	1	6239212	T	C	0.1736	0.0075	0.0037	4.0486	0.0442	0.2402	278	0.1241	226	0.2345	0.0420
snp1393	1	6239213	G	A	0.3244	0.0021	0.0028	0.6049	0.4367	0.6498	278	0.2446	226	0.4226	0.0715
snp1394	1	6239296	C	T	0.1319	0.0190	0.0043	19.0973	1.24E-005	0.0107	278	0.0773	226	0.1991	0.0640
snp1395	1	6270213	A	G	0.0685	0.0141	0.0056	6.3913	0.0115	0.1400	278	0.0504	226	0.0907	0.0126
snp1396	1	6328676	T	A	0.0913	-0.0275	0.0049	31.8961	1.63E-008	0.0010	278	0.1061	226	0.0730	0.0065
snp1397	1	6328732	T	C	0.1905	0.0106	0.0036	8.5785	0.0034	0.0873	278	0.1367	226	0.2566	0.0462
snp1398	1	6349378	A	G	0.2966	-0.0033	0.0027	1.5090	0.2193	0.4733	278	0.2662	226	0.3341	0.0109
snp1399	1	6349499	G	A	0.3016	-0.0023	0.0027	0.7274	0.3937	0.6186	278	0.2608	226	0.3518	0.0194
snp1400	1	6374993	A	G	0.2748	-0.0012	0.0030	0.1628	0.6866	0.8138	278	0.2266	226	0.3341	0.0287
snp1401	1	6407834	T	C	0.4921	0.0041	0.0024	2.9214	0.0874	0.3184	278	0.3957	226	0.6106	0.0914
snp1402	1	6407835	G	A	0.4950	0.0039	0.0024	2.6289	0.1049	0.3439	278	0.3993	226	0.6128	0.0902
snp1403	1	6407857	A	G	0.4980	0.0039	0.0024	2.5920	0.1074	0.3473	278	0.4011	226	0.6173	0.0925
snp1404	1	6420589	T	C	0.3095	0.0082	0.0032	6.5449	0.0105	0.1353	278	0.2644	226	0.3650	0.0235
snp1405	1	6447085	T	C	0.3621	0.0056	0.0026	4.6419	0.0312	0.2085	278	0.2986	226	0.4403	0.0430
snp1406	1	6447109	A	C	0.3601	0.0054	0.0026	4.2523	0.0392	0.2287	278	0.2986	226	0.4358	0.0405
snp1407	1	6454661	A	C	0.1230	0.0065	0.0043	2.3285	0.1270	0.3731	278	0.0845	226	0.1704	0.0338
snp1408	1	6454671	T	A	0.2976	0.0056	0.0031	3.2810	0.0701	0.2903	278	0.2410	226	0.3673	0.0377
snp1409	1	6454898	T	C	0.1101	-0.0183	0.0044	17.5322	2.82E-005	0.0145	278	0.1115	226	0.1084	4.86E-005
snp1410	1	6466446	G	C	0.2192	-0.0089	0.0034	6.8850	0.0087	0.1256	278	0.2122	226	0.2279	0.0007
snp1411	1	6466636	G	C	0.2103	0.0069	0.0036	3.7785	0.0519	0.2565	278	0.1745	226	0.2544	0.0190
snp1412	1	6481529	T	C	0.1845	-0.0072	0.0036	3.9638	0.0465	0.2451	278	0.1637	226	0.2102	0.0071
snp1413	1	6486079	T	C	0.0774	0.0031	0.0052	0.3650	0.5457	0.7243	278	0.0612	226	0.0973	0.0091
snp1414	1	6486104	A	T	0.0774	0.0031	0.0052	0.3650	0.5457	0.7243	278	0.0612	226	0.0973	0.0091
snp1415	1	6486321	G	A	0.2054	-0.0025	0.0038	0.4398	0.5072	0.6987	278	0.1691	226	0.2500	0.0199
snp1416	1	6519594	T	C	0.3224	-0.0021	0.0028	0.5447	0.4605	0.6666	278	0.4047	226	0.2212	0.0762
snp1417	1	6519680	C	T	0.1458	0.0008	0.0044	0.0304	0.8615	0.9189	278	0.1349	226	0.1593	0.0024
snp1418	1	6550597	A	G	0.2946	-0.0028	0.0030	0.8260	0.3634	0.5957	278	0.2644	226	0.3319	0.0108
snp1419	1	6558598	G	C	0.4345	-4.48E-006	0.0026	2.91E-006	0.9986	0.9992	278	0.5036	226	0.3496	0.0478
snp1420	1	6558606	A	G	0.4236	-0.0002	0.0026	0.0060	0.9384	0.9640	278	0.4964	226	0.3341	0.0534
snp1421	1	6558636	T	C	0.3363	-0.0017	0.0028	0.3610	0.5479	0.7258	278	0.3094	226	0.3695	0.0080
snp1422	1	6558637	C	T	0.3363	-0.0017	0.0028	0.3610	0.5479	0.7258	278	0.3094	226	0.3695	0.0080
snp1423	1	6558658	A	G	0.3075	-0.0012	0.0028	0.1949	0.6589	0.7966	278	0.2698	226	0.3540	0.0165
snp1424	1	6592285	A	G	0.0675	-0.0008	0.0055	0.0219	0.8824	0.9312	278	0.0558	226	0.0819	0.0054
snp1425	1	6592324	T	C	0.3651	-0.0016	0.0027	0.3401	0.5598	0.7335	278	0.3147	226	0.4270	0.0269
snp1426	1	6600820	T	C	0.0714	0.0005	0.0053	0.0080	0.9286	0.9583	278	0.0540	226	0.0929	0.0113
snp1427	1	6600830	G	A	0.0843	-0.0207	0.0051	16.6281	4.55E-005	0.0173	278	0.0791	226	0.0907	0.0009
snp1428	1	6600862	T	G	0.0754	-0.0032	0.0053	0.3651	0.5457	0.7243	278	0.0558	226	0.0996	0.0136
snp1429	1	6601011	C	T	0.1052	0.0177	0.0046	14.5855	0.0001	0.0258	278	0.0665	226	0.1527	0.0390
snp1430	1	6607417	A	G	0.3542	-0.0003	0.0025	0.0175	0.8947	0.9384	278	0.4514	226	0.2345	0.1018
snp1431	1	6607420	A	T	0.3274	0.0013	0.0033	0.1587	0.6904	0.8161	278	0.2788	226	0.3872	0.0264
snp1432	1	6607431	C	T	0.2103	-0.0009	0.0037	0.0592	0.8077	0.8870	278	0.1942	226	0.2301	0.0038
snp1433	1	6648303	C	A	0.4544	0.0008	0.0023	0.1294	0.7190	0.8337	278	0.5360	226	0.3540	0.0661
snp1434	1	6648460	T	A	0.1796	-0.0140	0.0038	13.5571	0.0002	0.0316	278	0.1924	226	0.1637	0.0028
snp1435	1	6648466	T	C	0.2103	0.0040	0.0034	1.3951	0.2375	0.4905	278	0.1619	226	0.2699	0.0348
snp1436	1	6648470	C	G	0.4117	0.0002	0.0024	0.0110	0.9166	0.9513	278	0.5018	226	0.3009	0.0824
snp1437	1	6648477	G	A	0.1141	0.0036	0.0042	0.7317	0.3923	0.6175	278	0.0809	226	0.1549	0.0268
snp1438	1	6648478	T	C	0.4444	-0.0021	0.0026	0.6671	0.4141	0.6335	278	0.3903	226	0.5111	0.0292
snp1439	1	6648482	T	C	0.4444	-0.0021	0.0026	0.6671	0.4141	0.6335	278	0.3903	226	0.5111	0.0292
snp1440	1	6648493	A	G	0.1617	-0.0123	0.0039	9.7157	0.0018	0.0688	278	0.1727	226	0.1482	0.0022
snp1441	1	6651217	A	C	0.3393	-0.0036	0.0030	1.3718	0.2415	0.4942	278	0.2878	226	0.4027	0.0291
snp1442	1	6667249	G	C	0.1746	0.0002	0.0038	0.0017	0.9674	0.9810	278	0.1529	226	0.2013	0.0081
snp1443	1	6679452	A	T	0.1042	-0.0005	0.0046	0.0140	0.9059	0.9450	278	0.1223	226	0.0819	0.0087
snp1444	1	6679498	A	G	0.4226	0.0018	0.0026	0.4869	0.4853	0.6838	278	0.4748	226	0.3584	0.0275
snp1445	1	6679610	C	T	0.4931	0.0026	0.0025	1.0243	0.3115	0.5546	278	0.5288	226	0.4491	0.0126
snp1446	1	6679624	G	A	0.4980	0.0020	0.0025	0.6173	0.4320	0.6465	278	0.5360	226	0.4513	0.0142
snp1447	1	6679626	T	C	0.4891	0.0023	0.0025	0.8269	0.3632	0.5955	278	0.5270	226	0.4425	0.0141
snp1448	1	6679641	G	A	0.4831	0.0018	0.0026	0.4744	0.4910	0.6876	278	0.5270	226	0.4292	0.0189
snp1449	1	6704216	C	T	0.3889	-0.0012	0.0025	0.2262	0.6343	0.7813	278	0.4694	226	0.2898	0.0671
snp1450	1	6704220	A	T	0.4385	0.0018	0.0024	0.5949	0.4405	0.6525	278	0.3669	226	0.5265	0.0512
snp1451	1	6704402	G	A	0.2907	0.0032	0.0030	1.1271	0.2884	0.5354	278	0.2590	226	0.3296	0.0120
snp1452	1	6704421	G	A	0.2946	0.0038	0.0030	1.6468	0.1994	0.4538	278	0.2608	226	0.3363	0.0136
snp1453	1	6704431	A	G	0.1062	0.0003	0.0044	0.0042	0.9484	0.9699	278	0.0935	226	0.1217	0.0041
snp1454	1	6704465	G	A	0.2480	-0.0046	0.0035	1.7571	0.1850	0.4391	278	0.2302	226	0.2699	0.0042
snp1455	1	6713819	T	G	0.0942	0.0200	0.0048	17.1967	3.37E-005	0.0155	278	0.0647	226	0.1305	0.0251
snp1456	1	6713870	A	G	0.1756	-0.0186	0.0038	23.3220	1.37E-006	0.0048	278	0.1673	226	0.1858	0.0012
snp1457	1	6737822	A	G	0.1478	0.0088	0.0040	4.9596	0.0259	0.1936	278	0.1169	226	0.1858	0.0187
snp1458	1	6737860	T	C	0.1657	-0.0024	0.0038	0.3846	0.5352	0.7174	278	0.1511	226	0.1836	0.0038
snp1459	1	6737937	C	G	0.2679	-0.0126	0.0031	16.4487	5.00E-005	0.0179	278	0.2500	226	0.2898	0.0040
snp1460	1	6795001	C	G	0.1875	-9.95E-005	0.0037	7.36E-004	0.9784	0.9874	278	0.1457	226	0.2389	0.0282
snp1461	1	6807794	G	A	0.1151	0.0007	0.0045	0.0214	0.8836	0.9319	278	0.1259	226	0.1018	0.0028
snp1462	1	6833338	C	T	0.1329	0.0078	0.0042	3.4248	0.0642	0.2800	278	0.1043	226	0.1681	0.0175
snp1463	1	6893150	C	A	0.0694	-0.0048	0.0056	0.7349	0.3913	0.6168	278	0.0612	226	0.0796	0.0026
snp1464	1	6893306	C	T	0.1409	-0.0156	0.0039	15.8387	6.90E-005	0.0202	278	0.1457	226	0.1350	0.0005
snp1465	1	6895136	C	T	0.1181	0.0085	0.0046	3.4246	0.0642	0.2800	278	0.1133	226	0.1239	0.0005
snp1466	1	6899221	A	G	0.1696	-0.0002	0.0031	0.0029	0.9568	0.9748	278	0.2302	226	0.0951	0.0641
snp1467	1	6900654	T	C	0.0754	0.0106	0.0054	3.8597	0.0495	0.2514	278	0.0522	226	0.1040	0.0191
snp1468	1	6910558	G	C	0.1627	0.0035	0.0041	0.7470	0.3874	0.6139	278	0.1745	226	0.1482	0.0025
snp1469	1	6913101	A	G	0.0903	-0.0054	0.0045	1.4234	0.2328	0.4861	278	0.0881	226	0.0929	0.0001
snp1470	1	6913102	C	G	0.0903	-0.0054	0.0045	1.4234	0.2328	0.4861	278	0.0881	226	0.0929	0.0001
snp1471	1	6918367	A	G	0.1558	-0.0002	0.0037	0.0027	0.9586	0.9758	278	0.1996	226	0.1018	0.0360
snp1472	1	6918423	A	G	0.2550	0.0036	0.0026	1.9109	0.1669	0.4197	278	0.2680	226	0.2389	0.0022
snp1473	1	6921085	G	A	0.2044	-0.0089	0.0034	6.9696	0.0083	0.1233	278	0.2086	226	0.1991	0.0003
snp1474	1	6921087	G	C	0.1994	-0.0100	0.0034	8.4348	0.0037	0.0900	278	0.2032	226	0.1947	0.0002
snp1475	1	6921090	G	C	0.0556	0.0002	0.0061	9.61E-004	0.9753	0.9856	278	0.0450	226	0.0686	0.0053
snp1476	1	6921112	C	T	0.2460	-0.0104	0.0032	10.6137	0.0011	0.0572	278	0.2428	226	0.2500	0.0001
snp1477	1	6921115	A	G	0.0734	-0.0068	0.0051	1.7482	0.1861	0.4402	278	0.0737	226	0.0730	3.90E-006
snp1478	1	6921136	T	C	0.1171	-0.0063	0.0042	2.2308	0.1353	0.3833	278	0.1151	226	0.1195	9.10E-005
snp1479	1	6921165	T	G	0.2976	0.0019	0.0029	0.4173	0.5183	0.7061	278	0.3363	226	0.2500	0.0176
snp1480	1	6921265	C	T	0.2520	-0.0047	0.0029	2.5740	0.1086	0.3490	278	0.2302	226	0.2788	0.0062
snp1481	1	6921273	G	A	0.2550	-0.0045	0.0029	2.3422	0.1259	0.3717	278	0.2338	226	0.2810	0.0058
snp1482	1	6921309	T	C	0.4038	-0.0021	0.0026	0.6748	0.4114	0.6316	278	0.4083	226	0.3982	0.0002
snp1483	1	6921334	A	G	0.2698	-0.0039	0.0031	1.6024	0.2056	0.4599	278	0.2374	226	0.3097	0.0131
snp1484	1	6939748	G	A	0.0714	0.0002	0.0054	0.0021	0.9636	0.9787	278	0.0827	226	0.0575	0.0047
snp1485	1	6943633	G	A	0.0804	0.0011	0.0053	0.0402	0.8411	0.9068	278	0.0953	226	0.0619	0.0075
snp1486	1	6947105	G	A	0.4593	-0.0144	0.0027	29.3990	5.89E-008	0.0015	278	0.5683	226	0.3252	0.1177
snp1487	1	6954014	A	C	0.1776	-0.0090	0.0041	4.7674	0.0290	0.2025	278	0.1799	226	0.1748	8.73E-005
snp1488	1	6954017	T	A	0.1657	-0.0032	0.0042	0.5703	0.4501	0.6593	278	0.1421	226	0.1947	0.0099
snp1489	1	6954018	A	G	0.0873	0.0024	0.0052	0.2076	0.6487	0.7903	278	0.0953	226	0.0774	0.0020
snp1490	1	6973347	T	C	0.0833	0.0014	0.0053	0.0714	0.7893	0.8760	278	0.0809	226	0.0863	0.0002
snp1491	1	6982193	G	C	0.1528	-0.0059	0.0041	2.1110	0.1462	0.3963	278	0.1313	226	0.1792	0.0088
snp1492	1	7002257	C	G	0.0585	0.0039	0.0062	0.3953	0.5295	0.7136	278	0.0486	226	0.0708	0.0044
snp1493	1	7020885	A	G	0.1984	0.0011	0.0030	0.1268	0.7218	0.8354	278	0.2194	226	0.1726	0.0068
snp1494	1	7021016	C	T	0.1935	0.0006	0.0031	0.0424	0.8369	0.9043	278	0.2158	226	0.1659	0.0079
snp1495	1	7021054	T	A	0.1875	0.0013	0.0031	0.1839	0.6680	0.8023	278	0.2068	226	0.1637	0.0060
snp1496	1	7021062	T	A	0.1875	0.0008	0.0031	0.0618	0.8036	0.8846	278	0.2068	226	0.1637	0.0060
snp1497	1	7021065	T	C	0.2143	0.0018	0.0029	0.3760	0.5397	0.7204	278	0.2302	226	0.1947	0.0037
snp1498	1	7021075	C	T	0.2847	-0.0025	0.0028	0.7472	0.3874	0.6138	278	0.2986	226	0.2677	0.0023
snp1499	1	7021076	A	G	0.0933	-0.0054	0.0048	1.2510	0.2634	0.5138	278	0.0791	226	0.1106	0.0058
snp1500	1	7021935	T	C	0.0595	-0.0234	0.0058	16.1554	5.84E-005	0.0190	278	0.0629	226	0.0553	0.0005
snp1501	1	7028342	A	G	0.0595	-0.0150	0.0057	6.9535	0.0084	0.1237	278	0.0576	226	0.0619	0.0002
snp1502	1	7028384	A	G	0.0883	0.0159	0.0052	9.5301	0.0020	0.0715	278	0.0522	226	0.1327	0.0399
snp1503	1	7029422	T	G	0.1250	0.0080	0.0046	3.0165	0.0824	0.3106	278	0.1187	226	0.1327	0.0009
snp1504	1	7029432	C	T	0.0694	-0.0114	0.0055	4.2168	0.0400	0.2306	278	0.0755	226	0.0619	0.0014
snp1505	1	7052270	A	G	0.1052	-0.0017	0.0045	0.1404	0.7078	0.8268	278	0.0845	226	0.1305	0.0111
snp1506	1	7069722	G	T	0.0625	-0.0182	0.0058	9.6662	0.0019	0.0695	278	0.0594	226	0.0664	0.0004
snp1507	1	7078442	T	C	0.2579	0.0029	0.0030	0.9230	0.3367	0.5749	278	0.2050	226	0.3230	0.0360
snp1508	1	7078451	G	A	0.0794	-0.0200	0.0052	14.7928	0.0001	0.0248	278	0.0737	226	0.0863	0.0011
snp1509	1	7086489	T	C	0.0575	0.0012	0.0062	0.0381	0.8451	0.9092	278	0.0414	226	0.0774	0.0119
snp1510	1	7086585	A	G	0.3641	-0.0043	0.0026	2.6126	0.1060	0.3454	278	0.4209	226	0.2942	0.0343
snp1511	1	7086586	T	C	0.3661	-0.0046	0.0026	3.0674	0.0799	0.3066	278	0.4209	226	0.2987	0.0318
snp1512	1	7086616	C	T	0.3661	-0.0042	0.0026	2.5601	0.1096	0.3503	278	0.4209	226	0.2987	0.0318
snp1513	1	7092455	G	T	0.3720	0.0063	0.0026	6.1167	0.0134	0.1488	278	0.3687	226	0.3761	0.0001
snp1514	1	7092458	A	C	0.3581	0.0053	0.0026	4.2651	0.0389	0.2280	278	0.3597	226	0.3562	2.66E-005
snp1515	1	7092600	A	G	0.3790	0.0040	0.0027	2.1302	0.1444	0.3942	278	0.3831	226	0.3739	0.0002
snp1516	1	7092773	T	C	0.0556	0.0203	0.0061	10.9225	0.0010	0.0537	278	0.0288	226	0.0885	0.0336
snp1517	1	7143683	G	C	0.1349	0.0051	0.0039	1.6614	0.1974	0.4518	278	0.1025	226	0.1748	0.0221
snp1518	1	7150051	A	G	0.0546	-0.0073	0.0064	1.3044	0.2534	0.5050	278	0.0450	226	0.0664	0.0044
snp1519	1	7154468	T	C	0.0595	-0.0030	0.0059	0.2486	0.6181	0.7710	278	0.0522	226	0.0686	0.0024
snp1520	1	7159979	T	C	0.2460	-0.0028	0.0035	0.6067	0.4360	0.6493	278	0.2194	226	0.2788	0.0094
snp1521	1	7177418	C	T	0.0813	0.0085	0.0054	2.5214	0.1123	0.3540	278	0.0701	226	0.0951	0.0041
snp1522	1	7181788	A	T	0.3879	-0.0007	0.0024	0.0893	0.7651	0.8615	278	0.3237	226	0.4668	0.0426
snp1523	1	7195979	C	G	0.0585	-0.0036	0.0061	0.3425	0.5584	0.7326	278	0.0576	226	0.0597	4.27E-005
snp1524	1	7196152	C	G	0.0833	-0.0051	0.0052	0.9493	0.3299	0.5695	278	0.0809	226	0.0863	0.0002
snp1525	1	7210824	A	G	0.0843	0.0161	0.0053	9.3443	0.0022	0.0744	278	0.0540	226	0.1217	0.0294
snp1526	1	7223644	T	C	0.2817	-0.0024	0.0032	0.5984	0.4392	0.6516	278	0.2356	226	0.3385	0.0259
snp1527	1	7244762	G	A	0.1181	-0.0013	0.0039	0.1164	0.7329	0.8421	278	0.1079	226	0.1305	0.0024
snp1528	1	7244770	G	A	0.1071	-0.0022	0.0041	0.2817	0.5956	0.7567	278	0.1007	226	0.1150	0.0011
snp1529	1	7244804	A	G	0.1171	-0.0018	0.0039	0.2071	0.6490	0.7905	278	0.1079	226	0.1283	0.0020
snp1530	1	7244840	C	T	0.1081	-0.0062	0.0042	2.1610	0.1415	0.3908	278	0.1025	226	0.1150	0.0008
snp1531	1	7244844	G	C	0.1101	-0.0053	0.0042	1.5754	0.2094	0.4637	278	0.1025	226	0.1195	0.0015
snp1532	1	7244868	C	A	0.1131	-0.0028	0.0041	0.4586	0.4983	0.6926	278	0.1061	226	0.1217	0.0012
snp1533	1	7244893	T	C	0.0883	-0.0080	0.0049	2.6434	0.1040	0.3426	278	0.0827	226	0.0951	0.0009
snp1534	1	7245954	A	G	0.0575	-0.0021	0.0061	0.1231	0.7257	0.8377	278	0.0522	226	0.0642	0.0013
snp1535	1	7266492	T	A	0.1389	-0.0030	0.0041	0.5316	0.4659	0.6704	278	0.1169	226	0.1659	0.0099
snp1536	1	7266554	G	A	0.1726	0.0061	0.0039	2.4023	0.1212	0.3656	278	0.1241	226	0.2323	0.0405
snp1537	1	7266756	C	T	0.0744	-0.0172	0.0053	10.5654	0.0012	0.0578	278	0.0737	226	0.0752	1.57E-005
snp1538	1	7275623	C	A	0.0734	-0.0155	0.0054	8.2463	0.0041	0.0937	278	0.0665	226	0.0819	0.0017
snp1539	1	7286160	G	A	0.1984	-0.0001	0.0034	0.0013	0.9713	0.9832	278	0.2518	226	0.1327	0.0441
snp1540	1	7286209	C	G	0.1915	0.0002	0.0034	0.0043	0.9474	0.9693	278	0.2446	226	0.1261	0.0449
snp1541	1	7294919	C	T	0.1260	-0.0022	0.0044	0.2552	0.6134	0.7681	278	0.1475	226	0.0996	0.0103
snp1542	1	7298194	A	C	0.3671	-0.0060	0.0031	3.7394	0.0531	0.2590	278	0.3903	226	0.3385	0.0057
snp1543	1	7298216	T	G	0.1171	-0.0130	0.0044	8.6076	0.0033	0.0868	278	0.1079	226	0.1283	0.0020
snp1544	1	7340355	A	G	0.1756	0.0002	0.0033	0.0024	0.9607	0.9771	278	0.2194	226	0.1217	0.0326
snp1545	1	7349040	C	T	0.1518	-0.0026	0.0041	0.3998	0.5272	0.7120	278	0.1277	226	0.1814	0.0111
snp1546	1	7350553	T	C	0.3105	0.0121	0.0033	13.3692	0.0003	0.0328	278	0.2680	226	0.3628	0.0208
snp1547	1	7357420	T	G	0.2004	0.0004	0.0034	0.0116	0.9141	0.9498	278	0.1637	226	0.2456	0.0207
snp1548	1	7357619	T	C	0.0804	0.0143	0.0053	7.3181	0.0068	0.1143	278	0.0576	226	0.1084	0.0173
snp1549	1	7357620	A	G	0.0734	-0.0266	0.0052	25.7702	3.85E-007	0.0030	278	0.0863	226	0.0575	0.0060
snp1550	1	7360366	G	A	0.3869	-0.0026	0.0036	0.5094	0.4754	0.6770	278	0.4191	226	0.3473	0.0107
snp1551	1	7360374	A	T	0.0774	-0.0036	0.0050	0.5198	0.4709	0.6739	278	0.0629	226	0.0951	0.0072
snp1552	1	7360432	C	T	0.0804	-0.0029	0.0049	0.3451	0.5569	0.7316	278	0.0647	226	0.0996	0.0081
snp1553	1	7409910	T	A	0.4534	-0.0011	0.0040	0.0746	0.7848	0.8734	278	0.4478	226	0.4602	0.0003
snp1554	1	7409933	A	G	0.4524	-0.0017	0.0040	0.1707	0.6795	0.8094	278	0.4478	226	0.4580	0.0002
snp1555	1	7416151	T	A	0.0714	0.0003	0.0057	0.0025	0.9601	0.9767	278	0.0773	226	0.0642	0.0013
snp1556	1	7416156	T	C	0.1230	0.0085	0.0042	4.1297	0.0421	0.2355	278	0.0917	226	0.1615	0.0223
snp1557	1	7424735	A	G	0.1280	-0.0036	0.0045	0.6399	0.4237	0.6405	278	0.1295	226	0.1261	5.09E-005
snp1558	1	7429923	G	T	0.4494	0.0004	0.0027	0.0224	0.8812	0.9305	278	0.4802	226	0.4115	0.0094
snp1559	1	7429939	A	G	0.2133	0.0028	0.0037	0.5786	0.4469	0.6570	278	0.2050	226	0.2235	0.0010
snp1560	1	7429940	C	G	0.1865	0.0016	0.0034	0.2032	0.6521	0.7924	278	0.2194	226	0.1460	0.0176
snp1561	1	7443074	C	G	0.1448	0.0045	0.0042	1.1383	0.2860	0.5334	278	0.1169	226	0.1792	0.0155
snp1562	1	7469349	G	A	0.0655	-0.0006	0.0059	0.0092	0.9238	0.9555	278	0.0845	226	0.0420	0.0146
snp1563	1	7480119	G	A	0.0992	-0.0103	0.0046	5.0702	0.0243	0.1887	278	0.1025	226	0.0951	0.0003
snp1564	1	7480309	T	C	0.1042	-0.0072	0.0046	2.4484	0.1176	0.3610	278	0.0899	226	0.1217	0.0053
snp1565	1	7480348	T	C	0.1508	0.0011	0.0041	0.0667	0.7962	0.8802	278	0.1313	226	0.1748	0.0073
snp1566	1	7489446	A	T	0.1825	-0.0012	0.0037	0.0974	0.7549	0.8554	278	0.1565	226	0.2146	0.0112
snp1567	1	7489547	G	T	0.0804	6.82E-005	0.0053	1.63E-004	0.9898	0.9940	278	0.0971	226	0.0597	0.0094
snp1568	1	7489558	T	C	0.2014	0.0002	0.0039	0.0032	0.9549	0.9737	278	0.2266	226	0.1704	0.0097
snp1569	1	7489562	C	G	0.0704	-0.0190	0.0054	12.4538	0.0004	0.0394	278	0.0773	226	0.0619	0.0018
snp1570	1	7489568	A	G	0.0704	-0.0004	0.0055	0.0043	0.9478	0.9695	278	0.0845	226	0.0531	0.0075
snp1571	1	7489571	T	A	0.0754	-0.0004	0.0054	0.0047	0.9451	0.9679	278	0.0899	226	0.0575	0.0075
snp1572	1	7550439	G	A	0.0972	-0.0045	0.0050	0.8340	0.3611	0.5940	278	0.1061	226	0.0863	0.0022
snp1573	1	7576603	T	G	0.1220	0.0031	0.0044	0.4820	0.4875	0.6853	278	0.1385	226	0.1018	0.0062
snp1574	1	7586940	T	C	0.2292	-0.0064	0.0035	3.2693	0.0706	0.2912	278	0.2230	226	0.2367	0.0005
snp1575	1	7595312	T	C	0.1577	-1.39E-005	0.0036	1.47E-005	0.9969	0.9982	278	0.1960	226	0.1106	0.0272
snp1576	1	7595356	A	G	0.1587	1.26E-005	0.0036	1.20E-005	0.9972	0.9984	278	0.1960	226	0.1128	0.0257
snp1577	1	7600361	C	T	0.3244	0.0011	0.0026	0.1762	0.6746	0.8064	278	0.3543	226	0.2876	0.0100
snp1578	1	7629894	T	C	0.0923	-0.0036	0.0050	0.5290	0.4670	0.6711	278	0.1151	226	0.0642	0.0153
snp1579	1	7644308	A	G	0.3889	0.0029	0.0031	0.8868	0.3463	0.5825	278	0.3453	226	0.4425	0.0196
snp1580	1	7644373	T	A	0.3621	-0.0004	0.0033	0.0156	0.9004	0.9418	278	0.3219	226	0.4115	0.0172
snp1581	1	7651213	C	T	0.3353	0.0006	0.0027	0.0462	0.8298	0.9001	278	0.3993	226	0.2566	0.0452
snp1582	1	7651243	T	A	0.3313	0.0005	0.0027	0.0326	0.8567	0.9160	278	0.3975	226	0.2500	0.0486
snp1583	1	7651262	T	C	0.2649	-0.0019	0.0031	0.3768	0.5393	0.7201	278	0.2302	226	0.3075	0.0152
snp1584	1	7651290	A	T	0.3254	0.0003	0.0027	0.0154	0.9011	0.9422	278	0.3957	226	0.2389	0.0554
snp1585	1	7676819	C	A	0.1230	-0.0014	0.0043	0.1033	0.7480	0.8512	278	0.1439	226	0.0973	0.0099
snp1586	1	7676872	A	C	0.2073	-0.0062	0.0037	2.8609	0.0908	0.3235	278	0.1763	226	0.2456	0.0145
snp1587	1	7686023	T	C	0.2718	-0.0019	0.0029	0.4131	0.5204	0.7075	278	0.2194	226	0.3363	0.0341
snp1588	1	7686038	T	C	0.1448	-0.0007	0.0039	0.0327	0.8566	0.9160	278	0.1637	226	0.1217	0.0070
snp1589	1	7686203	C	T	0.4107	0.0005	0.0028	0.0279	0.8674	0.9223	278	0.3705	226	0.4602	0.0164
snp1590	1	7686239	A	G	0.4028	0.0019	0.0029	0.4404	0.5069	0.6985	278	0.3597	226	0.4558	0.0190
snp1591	1	7686399	T	G	0.2381	-0.0026	0.0033	0.6110	0.4344	0.6482	278	0.1960	226	0.2898	0.0240
snp1592	1	7686411	C	T	0.3026	-0.0046	0.0035	1.7466	0.1863	0.4404	278	0.2878	226	0.3208	0.0026
snp1593	1	7700208	A	G	0.1409	-0.0003	0.0039	0.0065	0.9360	0.9626	278	0.1601	226	0.1173	0.0075
snp1594	1	7700267	T	C	0.1399	0.0004	0.0042	0.0117	0.9140	0.9497	278	0.1511	226	0.1261	0.0026
snp1595	1	7718521	G	A	0.3423	0.0011	0.0030	0.1291	0.7194	0.8339	278	0.2860	226	0.4115	0.0346
snp1596	1	7718573	T	G	0.1617	-0.0123	0.0037	10.9505	0.0009	0.0534	278	0.1475	226	0.1792	0.0037
snp1597	1	7736693	T	A	0.1200	-0.0155	0.0045	11.9130	0.0006	0.0439	278	0.1493	226	0.0841	0.0199
snp1598	1	7743001	G	A	0.0863	0.0010	0.0051	0.0366	0.8483	0.9111	278	0.0971	226	0.0730	0.0036
snp1599	1	7763581	A	G	0.1200	0.0088	0.0043	4.1379	0.0419	0.2350	278	0.0737	226	0.1770	0.0499
snp1600	1	7813419	T	C	0.2113	-0.0016	0.0036	0.1873	0.6652	0.8006	278	0.1960	226	0.2301	0.0034
snp1601	1	7813485	T	C	0.0843	-0.0035	0.0052	0.4564	0.4993	0.6933	278	0.0773	226	0.0929	0.0016
snp1602	1	7828873	A	G	0.0754	-0.0004	0.0055	0.0053	0.9421	0.9662	278	0.0576	226	0.0973	0.0112
snp1603	1	7828896	C	A	0.1528	-0.0045	0.0042	1.1110	0.2919	0.5384	278	0.1583	226	0.1460	0.0006
snp1604	1	7872056	T	C	0.0635	-0.0164	0.0057	8.1792	0.0042	0.0950	278	0.0683	226	0.0575	0.0010
snp1605	1	7900737	T	C	0.0506	0.0223	0.0065	11.7459	0.0006	0.0454	278	0.0342	226	0.0708	0.0138
snp1606	1	7955344	C	A	0.3552	-0.0013	0.0024	0.2978	0.5853	0.7501	278	0.3040	226	0.4181	0.0282
snp1607	1	7955370	G	A	0.3492	-0.0019	0.0025	0.5979	0.4394	0.6517	278	0.3004	226	0.4093	0.0258
snp1608	1	7970261	A	G	0.4067	0.0010	0.0030	0.1150	0.7345	0.8431	278	0.4065	226	0.4071	7.50E-007
snp1609	1	7976695	C	T	0.3512	-0.0048	0.0030	2.6339	0.1046	0.3434	278	0.3831	226	0.3119	0.0110
snp1610	1	7976754	C	A	0.1359	-0.0104	0.0044	5.4700	0.0193	0.1722	278	0.1583	226	0.1084	0.0105
snp1611	1	7976764	A	G	0.1756	-0.0096	0.0036	7.2056	0.0073	0.1171	278	0.1547	226	0.2013	0.0074
snp1612	1	7976894	G	A	0.4593	-0.0020	0.0028	0.5081	0.4760	0.6773	278	0.4694	226	0.4469	0.0010
snp1613	1	7982924	T	C	0.2054	-0.0051	0.0033	2.3789	0.1230	0.3679	278	0.1799	226	0.2367	0.0098
snp1614	1	8045860	C	G	0.1339	-0.0073	0.0040	3.2103	0.0732	0.2956	278	0.1205	226	0.1504	0.0038
snp1615	1	8066980	C	T	0.0665	-0.0011	0.0058	0.0361	0.8493	0.9117	278	0.0773	226	0.0531	0.0047
snp1616	1	8113454	T	C	0.0556	0.0004	0.0063	0.0046	0.9459	0.9684	278	0.0701	226	0.0376	0.0100
snp1617	1	8130342	C	T	0.2232	0.0045	0.0030	2.2658	0.1323	0.3796	278	0.1817	226	0.2743	0.0245
snp1618	1	8130414	G	A	0.2212	0.0050	0.0030	2.7904	0.0948	0.3295	278	0.1781	226	0.2743	0.0266
snp1619	1	8176673	G	A	0.4256	0.0034	0.0028	1.5415	0.2144	0.4686	278	0.4137	226	0.4403	0.0014
snp1620	1	8176714	G	T	0.3492	0.0030	0.0029	1.0576	0.3038	0.5483	278	0.3507	226	0.3473	2.48E-005
snp1621	1	8194839	C	T	0.0893	-0.0074	0.0048	2.3879	0.1223	0.3670	278	0.0845	226	0.0951	0.0007
snp1622	1	8196067	A	G	0.4792	-0.0020	0.0027	0.5432	0.4611	0.6670	278	0.5378	226	0.4071	0.0339
snp1623	1	8196074	T	C	0.4772	0.0016	0.0028	0.3486	0.5549	0.7304	278	0.4335	226	0.5310	0.0189
snp1624	1	8196104	C	A	0.4593	-0.0024	0.0027	0.7839	0.3759	0.6053	278	0.5180	226	0.3872	0.0341
snp1625	1	8230676	T	C	0.1567	0.0081	0.0039	4.3370	0.0373	0.2241	278	0.1169	226	0.2058	0.0295
snp1626	1	8230802	G	A	0.1131	0.0133	0.0041	10.3184	0.0013	0.0608	278	0.0755	226	0.1593	0.0346
snp1627	1	8230856	A	G	0.3462	-0.0023	0.0029	0.5986	0.4391	0.6515	278	0.4047	226	0.2743	0.0371
snp1628	1	8261953	C	G	0.1468	-0.0014	0.0040	0.1205	0.7285	0.8394	278	0.1763	226	0.1106	0.0170
snp1629	1	8262319	A	C	0.2004	7.05E-005	0.0036	3.87E-004	0.9843	0.9908	278	0.2284	226	0.1659	0.0121
snp1630	1	8262360	T	G	0.1498	-0.0003	0.0037	0.0046	0.9460	0.9685	278	0.1799	226	0.1128	0.0174
snp1631	1	8262978	T	G	0.1329	0.0005	0.0042	0.0144	0.9044	0.9441	278	0.1547	226	0.1062	0.0101
snp1632	1	8262997	A	C	0.1319	0.0005	0.0043	0.0167	0.8973	0.9399	278	0.1529	226	0.1062	0.0094
snp1633	1	8264964	C	T	0.2232	-0.0037	0.0035	1.1281	0.2882	0.5352	278	0.1906	226	0.2633	0.0150
snp1634	1	8282732	G	A	0.0764	0.0010	0.0054	0.0308	0.8606	0.9183	278	0.0629	226	0.0929	0.0063
snp1635	1	8304661	G	T	0.1002	0.0143	0.0044	10.5836	0.0011	0.0576	278	0.0558	226	0.1549	0.0539
snp1636	1	8305842	T	C	0.1290	-0.0083	0.0043	3.8022	0.0512	0.2550	278	0.1187	226	0.1416	0.0023
snp1637	1	8321654	A	C	0.0704	-0.0002	0.0056	0.0018	0.9666	0.9805	278	0.0881	226	0.0487	0.0118
snp1638	1	8321673	A	G	0.2887	4.23E-005	0.0032	1.75E-004	0.9894	0.9938	278	0.2680	226	0.3142	0.0051
snp1639	1	8367330	T	A	0.3343	-0.0043	0.0032	1.8308	0.1760	0.4296	278	0.3471	226	0.3186	0.0018
snp1640	1	8402410	C	T	0.2460	-0.0031	0.0033	0.8856	0.3467	0.5828	278	0.2662	226	0.2212	0.0054
snp1641	1	8402642	A	C	0.2232	-0.0105	0.0034	9.7504	0.0018	0.0683	278	0.2572	226	0.1814	0.0164
snp1642	1	8402684	T	A	0.2411	-0.0111	0.0033	11.4426	0.0007	0.0483	278	0.2716	226	0.2035	0.0125
snp1643	1	8482290	G	A	0.2252	0.0005	0.0031	0.0223	0.8812	0.9305	278	0.1745	226	0.2876	0.0363
snp1644	1	8517487	T	C	0.2024	0.0058	0.0032	3.2301	0.0723	0.2941	278	0.1475	226	0.2699	0.0459
snp1645	1	8582485	T	G	0.0873	0.0193	0.0049	15.5966	7.84E-005	0.0211	278	0.0486	226	0.1350	0.0463
snp1646	1	8630562	A	C	0.1181	0.0046	0.0045	1.0502	0.3055	0.5497	278	0.0899	226	0.1527	0.0187
snp1647	1	8639348	A	G	0.3284	0.0050	0.0027	3.3522	0.0671	0.2852	278	0.2536	226	0.4204	0.0624
snp1648	1	8639370	C	T	0.3571	0.0043	0.0026	2.8000	0.0943	0.3287	278	0.2716	226	0.4624	0.0784
snp1649	1	8677894	A	T	0.2073	0.0031	0.0039	0.6488	0.4206	0.6382	278	0.2104	226	0.2035	0.0001
snp1650	1	8747997	A	C	0.3353	-0.0016	0.0030	0.2907	0.5898	0.7530	278	0.2986	226	0.3805	0.0149
snp1651	1	8756699	G	A	0.1141	-0.0010	0.0045	0.0455	0.8311	0.9009	278	0.1259	226	0.0996	0.0034
snp1652	1	8816900	T	A	0.1062	0.0006	0.0042	0.0180	0.8932	0.9375	278	0.0899	226	0.1261	0.0068
snp1653	1	8826144	A	C	0.1071	0.0105	0.0043	6.0514	0.0139	0.1510	278	0.0665	226	0.1571	0.0424
snp1654	1	8893795	A	G	0.2133	-0.0002	0.0029	0.0063	0.9366	0.9629	278	0.2446	226	0.1748	0.0144
snp1655	1	8924550	G	A	0.1716	-0.0007	0.0032	0.0544	0.8156	0.8917	278	0.2176	226	0.1150	0.0366
snp1656	1	8926457	G	T	0.0992	0.0191	0.0048	15.9668	6.45E-005	0.0197	278	0.0558	226	0.1527	0.0520
snp1657	1	8937426	A	T	0.1101	0.0171	0.0045	14.5779	0.0001	0.0258	278	0.0719	226	0.1571	0.0366
snp1658	1	8939235	G	A	0.1607	-0.0150	0.0037	16.0783	6.08E-005	0.0192	278	0.1547	226	0.1681	0.0007
snp1659	1	8939286	T	C	0.1200	0.0095	0.0043	4.8656	0.0274	0.1979	278	0.0917	226	0.1549	0.0187
snp1660	1	8939292	A	T	0.1151	0.0018	0.0045	0.1509	0.6977	0.8206	278	0.0971	226	0.1372	0.0078
snp1661	1	8940452	A	G	0.1528	0.0069	0.0040	2.9250	0.0872	0.3181	278	0.1079	226	0.2080	0.0383
snp1662	1	8947650	C	T	0.1141	0.0004	0.0044	0.0093	0.9233	0.9552	278	0.0953	226	0.1372	0.0086
snp1663	1	8948269	G	A	0.2659	-0.0038	0.0029	1.6684	0.1965	0.4508	278	0.2284	226	0.3119	0.0177
snp1664	1	8977372	C	T	0.1230	0.0150	0.0040	13.9366	0.0002	0.0293	278	0.0827	226	0.1726	0.0370
snp1665	1	8977402	A	G	0.1220	0.0156	0.0040	14.9305	0.0001	0.0241	278	0.0809	226	0.1726	0.0388
snp1666	1	9001278	A	G	0.1935	-0.0147	0.0036	16.9396	3.86E-005	0.0163	278	0.1763	226	0.2146	0.0047
snp1667	1	9001512	T	C	0.0992	0.0091	0.0048	3.5197	0.0606	0.2734	278	0.0773	226	0.1261	0.0132
snp1668	1	9020356	A	G	0.0893	0.0221	0.0048	20.9523	4.71E-006	0.0075	278	0.0522	226	0.1350	0.0417
snp1669	1	9020417	T	C	0.2202	0.0021	0.0032	0.4478	0.5034	0.6961	278	0.2500	226	0.1836	0.0127
snp1670	1	9020480	G	T	0.1617	-0.0005	0.0036	0.0176	0.8944	0.9383	278	0.1942	226	0.1217	0.0192
snp1671	1	9020590	T	C	0.2391	-0.0109	0.0034	10.6734	0.0011	0.0565	278	0.2122	226	0.2721	0.0098
snp1672	1	9198343	A	G	0.2560	0.0011	0.0030	0.1433	0.7050	0.8251	278	0.3058	226	0.1947	0.0320
snp1673	1	9299107	A	G	0.1518	-3.71E-005	0.0042	7.65E-005	0.9930	0.9959	278	0.1871	226	0.1084	0.0238
snp1674	1	9299156	C	T	0.2093	-0.0022	0.0035	0.4183	0.5178	0.7058	278	0.1727	226	0.2544	0.0200
snp1675	1	9340918	C	G	0.2768	-0.0011	0.0030	0.1342	0.7141	0.8307	278	0.3489	226	0.1881	0.0640
snp1676	1	9385165	C	T	0.1458	-0.0005	0.0039	0.0189	0.8905	0.9360	278	0.1709	226	0.1150	0.0124
snp1677	1	9427381	C	T	0.0962	0.0107	0.0046	5.4373	0.0197	0.1734	278	0.0647	226	0.1350	0.0280
snp1678	1	9427869	A	G	0.0913	0.0136	0.0046	8.5978	0.0034	0.0870	278	0.0504	226	0.1416	0.0496
snp1679	1	9473221	T	C	0.0992	0.0149	0.0042	12.3195	0.0004	0.0405	278	0.0629	226	0.1438	0.0362
snp1680	1	9504816	G	A	0.1190	0.0023	0.0047	0.2390	0.6249	0.7753	278	0.0971	226	0.1460	0.0113
snp1681	1	9504883	C	T	0.1458	-0.0066	0.0040	2.7373	0.0980	0.3341	278	0.1403	226	0.1527	0.0006
snp1682	1	9562484	A	G	0.1657	0.0030	0.0034	0.7769	0.3781	0.6069	278	0.1295	226	0.2102	0.0233
snp1683	1	9562599	A	G	0.0536	-0.0138	0.0063	4.8736	0.0273	0.1975	278	0.0594	226	0.0465	0.0016
snp1684	1	9638502	C	T	0.0942	-0.0046	0.0050	0.8656	0.3522	0.5871	278	0.0827	226	0.1084	0.0038
snp1685	1	9638617	G	C	0.1111	-0.0094	0.0046	4.2704	0.0388	0.2277	278	0.1025	226	0.1217	0.0018
snp1686	1	9638621	A	G	0.1508	-0.0076	0.0042	3.2360	0.0720	0.2937	278	0.1511	226	0.1504	1.57E-006
snp1687	1	9729366	G	A	0.1042	0.0039	0.0049	0.6230	0.4299	0.6450	278	0.1007	226	0.1084	0.0003
snp1688	1	9729438	A	G	0.1270	0.0054	0.0045	1.4724	0.2250	0.4787	278	0.1151	226	0.1416	0.0031
snp1689	1	9729612	C	T	0.1240	0.0101	0.0044	5.2350	0.0221	0.1817	278	0.1133	226	0.1372	0.0026
snp1690	1	9729632	A	G	0.3998	0.0004	0.0024	0.0250	0.8745	0.9265	278	0.4766	226	0.3053	0.0605
snp1691	1	9756465	A	G	0.0625	0.0016	0.0060	0.0732	0.7867	0.8745	278	0.0701	226	0.0531	0.0025
snp1692	1	9765562	A	G	0.1359	-0.0041	0.0043	0.9274	0.3355	0.5740	278	0.1313	226	0.1416	0.0004
snp1693	1	9793501	A	C	0.2044	-0.0085	0.0039	4.8734	0.0273	0.1975	278	0.2122	226	0.1947	0.0009
snp1694	1	9793510	G	T	0.0853	-0.0087	0.0049	3.2011	0.0736	0.2963	278	0.0809	226	0.0907	0.0006
snp1695	1	9800486	T	C	0.2143	0.0030	0.0037	0.6622	0.4158	0.6348	278	0.2140	226	0.2146	9.65E-007
snp1696	1	9800680	T	C	0.1696	0.0030	0.0040	0.5762	0.4478	0.6577	278	0.1727	226	0.1659	0.0002
snp1697	1	9846697	C	T	0.1141	-0.0025	0.0047	0.2776	0.5983	0.7584	278	0.1349	226	0.0885	0.0105
snp1698	1	9879561	T	G	0.1210	-0.0046	0.0042	1.2117	0.2710	0.5205	278	0.1115	226	0.1327	0.0021
snp1699	1	9879562	T	A	0.1270	-0.0061	0.0041	2.2036	0.1377	0.3862	278	0.1205	226	0.1350	0.0009
snp1700	1	9886455	C	G	0.0526	0.0072	0.0065	1.2284	0.2677	0.5176	278	0.0468	226	0.0597	0.0017
snp1701	1	9886679	T	C	0.3512	0.0036	0.0025	1.9775	0.1597	0.4117	278	0.2752	226	0.4447	0.0624
snp1702	1	9891704	A	G	0.1974	-0.0025	0.0040	0.3857	0.5345	0.7169	278	0.2158	226	0.1748	0.0053
snp1703	1	9891765	G	A	0.2183	-0.0003	0.0034	0.0085	0.9266	0.9571	278	0.2626	226	0.1637	0.0283
snp1704	1	9903050	T	C	0.1171	3.21E-006	0.0046	4.87E-007	0.9994	0.9997	278	0.1295	226	0.1018	0.0037
snp1705	1	9903064	C	A	0.2371	0.0030	0.0036	0.6958	0.4042	0.6263	278	0.2194	226	0.2588	0.0043
snp1706	1	9903090	A	G	0.2063	-0.0002	0.0034	0.0033	0.9542	0.9732	278	0.2500	226	0.1527	0.0286
snp1707	1	9966041	A	G	0.3562	-0.0015	0.0028	0.2948	0.5872	0.7513	278	0.3327	226	0.3850	0.0059
snp1708	1	9981423	T	G	0.0933	0.0012	0.0049	0.0562	0.8126	0.8899	278	0.0647	226	0.1283	0.0236
snp1709	1	9981452	C	A	0.0873	-0.0006	0.0049	0.0138	0.9064	0.9453	278	0.0629	226	0.1173	0.0183
snp1710	1	9981474	T	C	0.2133	-0.0078	0.0034	5.2276	0.0222	0.1820	278	0.2572	226	0.1593	0.0283
snp1711	1	9987202	A	G	0.1587	-0.0068	0.0039	3.0964	0.0785	0.3043	278	0.1475	226	0.1726	0.0023
snp1712	1	9987256	C	A	0.3978	0.0048	0.0028	2.8569	0.0910	0.3238	278	0.4155	226	0.3761	0.0032
snp1713	1	10008052	C	T	0.4494	0.0074	0.0031	5.7115	0.0169	0.1630	278	0.4874	226	0.4027	0.0144
snp1714	1	10033279	A	G	0.1042	-0.0008	0.0048	0.0275	0.8682	0.9229	278	0.0971	226	0.1128	0.0013
snp1715	1	10066768	C	T	0.0724	-0.0131	0.0054	5.7649	0.0163	0.1610	278	0.0755	226	0.0686	0.0004
snp1716	1	10066788	C	A	0.4911	0.0001	0.0021	0.0034	0.9538	0.9730	278	0.4029	226	0.5996	0.0766
snp1717	1	10072185	T	C	0.0833	-0.0159	0.0050	10.0968	0.0015	0.0636	278	0.0863	226	0.0796	0.0003
snp1718	1	10099839	T	C	0.1538	0.0010	0.0041	0.0599	0.8066	0.8864	278	0.1331	226	0.1792	0.0081
snp1719	1	10099881	A	G	0.3105	0.0003	0.0028	0.0134	0.9078	0.9461	278	0.3867	226	0.2168	0.0667
snp1720	1	10099915	C	T	0.4058	-0.0019	0.0028	0.4469	0.5038	0.6963	278	0.4784	226	0.3164	0.0539
snp1721	1	10137736	A	G	0.1220	-0.0005	0.0044	0.0105	0.9182	0.9522	278	0.1421	226	0.0973	0.0092
snp1722	1	10137747	C	T	0.1498	-0.0007	0.0039	0.0304	0.8617	0.9190	278	0.1205	226	0.1858	0.0166
snp1723	1	10140946	A	G	0.1508	-0.0113	0.0041	7.6733	0.0056	0.1059	278	0.1475	226	0.1549	0.0002
snp1724	1	10141004	T	G	0.0952	0.0084	0.0048	3.0518	0.0806	0.3078	278	0.0683	226	0.1283	0.0206
snp1725	1	10155721	T	G	0.1895	-0.0059	0.0040	2.2203	0.1362	0.3844	278	0.1871	226	0.1925	9.49E-005
snp1726	1	10155742	G	C	0.4772	-0.0047	0.0028	2.8582	0.0909	0.3237	278	0.5450	226	0.3938	0.0453
snp1727	1	10155763	T	G	0.0565	0.0011	0.0063	0.0323	0.8573	0.9164	278	0.0612	226	0.0509	0.0010
snp1728	1	10156661	C	T	0.4762	-0.0014	0.0029	0.2328	0.6295	0.7782	278	0.4604	226	0.4956	0.0024
snp1729	1	10156795	G	A	0.1677	-0.0019	0.0040	0.2264	0.6342	0.7812	278	0.1619	226	0.1748	0.0006
snp1730	1	10158905	A	C	0.4563	-0.0003	0.0028	0.0138	0.9065	0.9453	278	0.4982	226	0.4049	0.0174
snp1731	1	10158911	T	C	0.1409	-0.0101	0.0043	5.6380	0.0176	0.1657	278	0.1511	226	0.1283	0.0021
snp1732	1	10158919	T	C	0.0952	-0.0125	0.0048	6.7035	0.0096	0.1307	278	0.0935	226	0.0973	8.38E-005
snp1733	1	10175814	T	G	0.1022	-0.0046	0.0049	0.8852	0.3468	0.5828	278	0.0881	226	0.1195	0.0053
snp1734	1	10269070	A	G	0.3919	-0.0012	0.0023	0.2634	0.6078	0.7645	278	0.3237	226	0.4757	0.0479
snp1735	1	10269314	A	G	0.0575	-0.0017	0.0062	0.0745	0.7849	0.8734	278	0.0737	226	0.0376	0.0119
snp1736	1	10299359	C	T	0.4206	0.0014	0.0029	0.2410	0.6235	0.7744	278	0.4353	226	0.4027	0.0022
snp1737	1	10350290	T	C	0.2262	0.0004	0.0033	0.0169	0.8965	0.9395	278	0.2752	226	0.1659	0.0337
snp1738	1	10398531	G	T	0.2877	0.0013	0.0029	0.2206	0.6386	0.7839	278	0.2266	226	0.3628	0.0448
snp1739	1	10407249	G	C	0.0546	0.0012	0.0064	0.0373	0.8468	0.9102	278	0.0594	226	0.0487	0.0011
snp1740	1	10410950	T	G	0.3929	0.0045	0.0027	2.7254	0.0988	0.3352	278	0.3165	226	0.4867	0.0601
snp1741	1	10411085	A	G	0.2212	0.0064	0.0031	4.2891	0.0384	0.2267	278	0.1619	226	0.2942	0.0503
snp1742	1	10418982	G	A	0.3155	-0.0053	0.0035	2.2529	0.1334	0.3809	278	0.3327	226	0.2942	0.0034
snp1743	1	10419002	G	A	0.3175	-0.0054	0.0035	2.3615	0.1244	0.3697	278	0.3345	226	0.2965	0.0033
snp1744	1	10419043	G	T	0.1171	-0.0093	0.0047	3.9515	0.0468	0.2459	278	0.1475	226	0.0796	0.0220
snp1745	1	10419053	A	C	0.1925	-0.0021	0.0038	0.3164	0.5737	0.7426	278	0.1835	226	0.2035	0.0013
snp1746	1	10419059	T	G	0.1667	0.0013	0.0039	0.1160	0.7334	0.8424	278	0.1493	226	0.1881	0.0054
snp1747	1	10452271	C	T	0.2440	-0.0037	0.0037	0.9682	0.3251	0.5657	278	0.2608	226	0.2235	0.0037
snp1748	1	10506088	A	C	0.1458	-0.0015	0.0043	0.1246	0.7241	0.8367	278	0.1673	226	0.1195	0.0091
snp1749	1	10515503	C	T	0.3274	-0.0005	0.0025	0.0337	0.8544	0.9147	278	0.3993	226	0.2389	0.0578
snp1750	1	10516690	A	T	0.0565	0.0008	0.0059	0.0178	0.8939	0.9380	278	0.0540	226	0.0597	0.0003
snp1751	1	10521068	T	A	0.2808	-0.0128	0.0036	12.7810	0.0004	0.0369	278	0.2932	226	0.2655	0.0019
snp1752	1	10537743	T	C	0.0615	-0.0083	0.0060	1.8686	0.1716	0.4249	278	0.0594	226	0.0642	0.0002
snp1753	1	10550183	C	T	0.0675	-0.0048	0.0055	0.7585	0.3838	0.6112	278	0.0791	226	0.0531	0.0053
snp1754	1	10550184	T	G	0.0675	-0.0048	0.0055	0.7585	0.3838	0.6112	278	0.0791	226	0.0531	0.0053
snp1755	1	10610797	C	T	0.0764	-0.0123	0.0052	5.6348	0.0176	0.1658	278	0.0791	226	0.0730	0.0003
snp1756	1	10611032	T	G	0.1131	-0.0012	0.0045	0.0713	0.7894	0.8761	278	0.1295	226	0.0929	0.0066
snp1757	1	10639435	C	T	0.0982	-0.0043	0.0047	0.8631	0.3529	0.5876	278	0.0917	226	0.1062	0.0012
snp1758	1	10639451	C	G	0.0942	-0.0045	0.0047	0.9473	0.3304	0.5699	278	0.0899	226	0.0996	0.0005
snp1759	1	10640395	G	A	0.2827	-0.0051	0.0028	3.2808	0.0701	0.2904	278	0.2392	226	0.3363	0.0230
snp1760	1	10640450	T	G	0.0704	-0.0092	0.0055	2.7542	0.0970	0.3327	278	0.0576	226	0.0863	0.0062
snp1761	1	10640455	A	G	0.1458	-0.0033	0.0043	0.6020	0.4378	0.6506	278	0.1619	226	0.1261	0.0051
snp1762	1	10645694	C	T	0.1131	0.0088	0.0043	4.1481	0.0417	0.2345	278	0.0737	226	0.1615	0.0380
snp1763	1	10645823	G	A	0.1577	-4.02E-005	0.0038	1.14E-004	0.9915	0.9950	278	0.1781	226	0.1327	0.0076
snp1764	1	10645850	G	A	0.1944	-0.0007	0.0030	0.0556	0.8135	0.8905	278	0.2554	226	0.1195	0.0583
snp1765	1	10755695	A	G	0.0784	0.0204	0.0052	15.1467	9.95E-005	0.0231	278	0.0486	226	0.1150	0.0303
snp1766	1	10755706	G	A	0.0833	0.0246	0.0050	24.1458	8.93E-007	0.0041	278	0.0486	226	0.1261	0.0389
snp1767	1	10766575	C	T	0.3601	-0.0013	0.0027	0.2197	0.6393	0.7844	278	0.3165	226	0.4137	0.0203
snp1768	1	10766604	A	G	0.3135	-0.0023	0.0028	0.6550	0.4183	0.6366	278	0.2824	226	0.3518	0.0111
snp1769	1	10775711	A	G	0.0714	0.0090	0.0053	2.9517	0.0858	0.3159	278	0.0486	226	0.0996	0.0194
snp1770	1	10828978	G	T	0.3512	-0.0002	0.0028	0.0051	0.9432	0.9668	278	0.2986	226	0.4159	0.0299
snp1771	1	10836403	C	T	0.0605	0.0032	0.0061	0.2815	0.5957	0.7568	278	0.0701	226	0.0487	0.0040
snp1772	1	10836427	G	A	0.0665	3.31E-005	0.0056	3.52E-005	0.9953	0.9972	278	0.0612	226	0.0730	0.0011
snp1773	1	10836444	C	T	0.0675	-0.0007	0.0055	0.0160	0.8993	0.9411	278	0.0629	226	0.0730	0.0008
snp1774	1	10859205	G	C	0.1766	-0.0090	0.0036	6.1237	0.0133	0.1486	278	0.1547	226	0.2035	0.0081
snp1775	1	10883556	C	G	0.2163	-0.0012	0.0035	0.1241	0.7246	0.8370	278	0.2122	226	0.2212	0.0002
snp1776	1	10892564	C	A	0.1984	-0.0080	0.0037	4.5075	0.0337	0.2152	278	0.1709	226	0.2323	0.0117
snp1777	1	10939819	C	G	0.1399	-0.0009	0.0039	0.0562	0.8126	0.8899	278	0.1655	226	0.1084	0.0134
snp1778	1	10939888	A	G	0.3938	0.0008	0.0031	0.0676	0.7949	0.8794	278	0.3597	226	0.4358	0.0120
snp1779	1	11025663	T	C	0.3244	0.0028	0.0026	1.0990	0.2945	0.5406	278	0.2626	226	0.4004	0.0429
snp1780	1	11025710	G	T	0.3353	0.0030	0.0026	1.3817	0.2398	0.4926	278	0.2680	226	0.4181	0.0500
snp1781	1	11031630	A	G	0.0546	0.0127	0.0064	3.9803	0.0460	0.2442	278	0.0270	226	0.0885	0.0363
snp1782	1	11111366	C	T	0.0704	0.0126	0.0055	5.2572	0.0219	0.1807	278	0.0468	226	0.0996	0.0211
snp1783	1	11111454	C	T	0.1091	0.0051	0.0044	1.3303	0.2488	0.5008	278	0.0809	226	0.1438	0.0201
snp1784	1	11111492	A	T	0.1062	0.0044	0.0044	1.0034	0.3165	0.5587	278	0.0791	226	0.1394	0.0189
snp1785	1	11121707	G	T	0.3829	0.0033	0.0026	1.6760	0.1955	0.4498	278	0.3777	226	0.3894	0.0003
snp1786	1	11121749	A	T	0.3313	0.0031	0.0027	1.2769	0.2585	0.5095	278	0.3183	226	0.3473	0.0019
snp1787	1	11121750	G	A	0.3333	0.0033	0.0027	1.4933	0.2217	0.4756	278	0.3219	226	0.3473	0.0014
snp1788	1	11121861	A	G	0.3522	0.0015	0.0026	0.3070	0.5795	0.7464	278	0.3435	226	0.3628	0.0008
snp1789	1	11121877	A	G	0.3542	0.0015	0.0026	0.3168	0.5735	0.7425	278	0.3453	226	0.3650	0.0008
snp1790	1	11121882	C	A	0.3135	-3.88E-006	0.0027	2.00E-006	0.9989	0.9993	278	0.3112	226	0.3164	6.26E-005
snp1791	1	11121898	C	G	0.3145	0.0003	0.0027	0.0124	0.9114	0.9482	278	0.3112	226	0.3186	0.0001
snp1792	1	11121904	C	T	0.3145	1.42E-006	0.0027	2.67E-007	0.9996	0.9998	278	0.3112	226	0.3186	0.0001
snp1793	1	11121910	G	A	0.2996	-0.0003	0.0028	0.0111	0.9159	0.9509	278	0.3058	226	0.2920	0.0004
snp1794	1	11173340	A	G	0.3085	0.0014	0.0033	0.1761	0.6747	0.8065	278	0.2644	226	0.3628	0.0225
snp1795	1	11206455	A	G	0.0714	-0.0078	0.0051	2.3869	0.1224	0.3671	278	0.0647	226	0.0796	0.0017
snp1796	1	11206470	G	A	0.0714	-0.0063	0.0051	1.5452	0.2139	0.4681	278	0.0629	226	0.0819	0.0027
snp1797	1	11226416	A	G	0.1766	-0.0075	0.0035	4.5782	0.0324	0.2117	278	0.1421	226	0.2190	0.0201
snp1798	1	11226443	A	T	0.2073	-0.0080	0.0032	6.2979	0.0121	0.1429	278	0.1691	226	0.2544	0.0219
snp1799	1	11246698	T	C	0.3780	-0.0026	0.0028	0.8514	0.3562	0.5901	278	0.3813	226	0.3739	0.0001
snp1800	1	11246723	G	A	0.2331	-0.0073	0.0034	4.6060	0.0319	0.2103	278	0.2806	226	0.1748	0.0310
snp1801	1	11246729	G	C	0.0685	-0.0146	0.0052	7.8078	0.0052	0.1029	278	0.0791	226	0.0553	0.0044
snp1802	1	11246734	A	G	0.1687	0.0007	0.0035	0.0346	0.8524	0.9135	278	0.2068	226	0.1217	0.0256
snp1803	1	11246887	A	G	0.4871	0.0035	0.0026	1.8540	0.1733	0.4267	278	0.5432	226	0.4181	0.0309
snp1804	1	11268260	T	A	0.1181	-0.0081	0.0046	3.0694	0.0798	0.3064	278	0.0989	226	0.1416	0.0087
snp1805	1	11268447	A	G	0.1171	-0.0061	0.0045	1.8216	0.1771	0.4308	278	0.1025	226	0.1350	0.0050
snp1806	1	11268460	T	C	0.0992	0.0059	0.0046	1.6660	0.1968	0.4512	278	0.0755	226	0.1283	0.0154
snp1807	1	11268467	A	C	0.0575	0.0012	0.0062	0.0354	0.8508	0.9126	278	0.0647	226	0.0487	0.0024
snp1808	1	11268605	C	T	0.3194	-0.0035	0.0035	1.0184	0.3129	0.5558	278	0.2914	226	0.3540	0.0089
snp1809	1	11269991	C	A	0.2550	-0.0008	0.0039	0.0412	0.8392	0.9057	278	0.3058	226	0.1925	0.0334
snp1810	1	11316990	A	T	0.0923	2.36E-005	0.0050	2.22E-005	0.9962	0.9978	278	0.1025	226	0.0796	0.0031
snp1811	1	11322992	A	G	0.1875	0.0019	0.0036	0.2651	0.6066	0.7637	278	0.1709	226	0.2080	0.0045
snp1812	1	11323021	C	T	0.2609	-0.0003	0.0026	0.0173	0.8953	0.9388	278	0.3309	226	0.1748	0.0626
snp1813	1	11339214	C	T	0.1935	-0.0041	0.0035	1.4100	0.2351	0.4882	278	0.2212	226	0.1593	0.0122
snp1814	1	11339220	G	A	0.1429	-0.0030	0.0042	0.5030	0.4782	0.6789	278	0.1547	226	0.1283	0.0028
snp1815	1	11371151	T	G	0.1062	0.0011	0.0045	0.0570	0.8113	0.8892	278	0.1169	226	0.0929	0.0030
snp1816	1	11371208	A	G	0.1815	0.0074	0.0039	3.5631	0.0591	0.2705	278	0.1691	226	0.1969	0.0026
snp1817	1	11393741	T	C	0.0655	0.0195	0.0055	12.8263	0.0003	0.0366	278	0.0450	226	0.0907	0.0169
snp1818	1	11410201	A	C	0.3026	0.0061	0.0035	3.0430	0.0811	0.3085	278	0.2518	226	0.3650	0.0301
snp1819	1	11410213	C	T	0.1518	-0.0148	0.0039	14.6075	0.0001	0.0257	278	0.1511	226	0.1527	9.54E-006
snp1820	1	11410332	A	G	0.0952	0.0080	0.0048	2.7647	0.0964	0.3317	278	0.0665	226	0.1305	0.0235
snp1821	1	11410337	T	C	0.0933	-0.0079	0.0050	2.5003	0.1138	0.3560	278	0.0737	226	0.1173	0.0111
snp1822	1	11448494	A	G	0.0714	-0.0213	0.0055	14.9139	0.0001	0.0242	278	0.0683	226	0.0752	0.0004
snp1823	1	11455060	G	C	0.1667	0.0002	0.0039	0.0017	0.9669	0.9806	278	0.1924	226	0.1350	0.0118
snp1824	1	11455066	C	T	0.1121	0.0088	0.0042	4.3981	0.0360	0.2209	278	0.0719	226	0.1615	0.0399
snp1825	1	11469812	G	A	0.3472	-0.0081	0.0037	4.9241	0.0265	0.1952	278	0.3435	226	0.3518	0.0001
snp1826	1	11470727	T	C	0.3978	-0.0021	0.0028	0.5489	0.4588	0.6654	278	0.4388	226	0.3473	0.0173
snp1827	1	11470728	A	G	0.0625	0.0085	0.0059	2.0907	0.1482	0.3986	278	0.0342	226	0.0973	0.0337
snp1828	1	11489146	A	G	0.1528	-0.0006	0.0036	0.0244	0.8759	0.9274	278	0.1906	226	0.1062	0.0273
snp1829	1	11489168	T	C	0.1448	-0.0005	0.0038	0.0204	0.8863	0.9335	278	0.1781	226	0.1040	0.0219
snp1830	1	11530921	C	A	0.2401	0.0032	0.0034	0.8767	0.3491	0.5847	278	0.2518	226	0.2257	0.0019
snp1831	1	11564680	G	A	0.1200	0.0009	0.0043	0.0421	0.8375	0.9047	278	0.1079	226	0.1350	0.0034
snp1832	1	11613239	A	G	0.4712	-0.0009	0.0029	0.1025	0.7488	0.8517	278	0.4371	226	0.5133	0.0115
snp1833	1	11613294	T	G	0.0685	-0.0012	0.0058	0.0423	0.8370	0.9044	278	0.0881	226	0.0442	0.0149
snp1834	1	11639858	T	G	0.1220	0.0005	0.0045	0.0121	0.9125	0.9488	278	0.1385	226	0.1018	0.0062
snp1835	1	11639897	C	G	0.2540	-0.0072	0.0028	6.4510	0.0111	0.1382	278	0.2374	226	0.2743	0.0036
snp1836	1	11639902	A	G	0.2540	-0.0072	0.0028	6.4510	0.0111	0.1382	278	0.2374	226	0.2743	0.0036
snp1837	1	11655034	A	G	0.0625	-0.0008	0.0060	0.0196	0.8888	0.9349	278	0.0791	226	0.0420	0.0116
snp1838	1	11703577	T	C	0.0625	-0.0246	0.0058	17.9161	2.31E-005	0.0135	278	0.0719	226	0.0509	0.0037
snp1839	1	11703597	T	C	0.0982	0.0155	0.0047	10.8025	0.0010	0.0550	278	0.0612	226	0.1438	0.0382
snp1840	1	11748301	T	C	0.2431	0.0118	0.0033	12.6944	0.0004	0.0375	278	0.1978	226	0.2987	0.0273
snp1841	1	11748344	A	G	0.0645	-0.0070	0.0058	1.4335	0.2312	0.4846	278	0.0594	226	0.0708	0.0011
snp1842	1	11748347	A	G	0.3819	0.0007	0.0027	0.0667	0.7963	0.8802	278	0.4155	226	0.3407	0.0117
snp1843	1	11748577	G	A	0.1508	0.0090	0.0037	5.9736	0.0145	0.1537	278	0.1115	226	0.1991	0.0296
snp1844	1	11748585	T	G	0.2282	0.0054	0.0034	2.4216	0.1197	0.3637	278	0.2104	226	0.2500	0.0044
snp1845	1	11757878	C	G	0.1002	0.0007	0.0044	0.0243	0.8760	0.9274	278	0.0791	226	0.1261	0.0121
snp1846	1	11760813	A	G	0.3770	-0.0070	0.0027	6.9561	0.0084	0.1237	278	0.3471	226	0.4137	0.0093
snp1847	1	11841489	A	G	0.3601	0.0063	0.0031	4.0278	0.0448	0.2414	278	0.3309	226	0.3960	0.0091
snp1848	1	11841501	T	C	0.0754	-0.0019	0.0054	0.1258	0.7228	0.8360	278	0.0683	226	0.0841	0.0018
snp1849	1	11841508	T	C	0.1300	0.0153	0.0041	14.1327	0.0002	0.0282	278	0.0809	226	0.1903	0.0523
snp1850	1	11841747	C	T	0.1498	0.0039	0.0038	1.0144	0.3139	0.5566	278	0.1583	226	0.1394	0.0014
snp1851	1	11844533	A	G	0.3492	-0.0041	0.0029	1.9658	0.1609	0.4131	278	0.3435	226	0.3562	0.0003
snp1852	1	11844757	T	C	0.2679	-0.0005	0.0033	0.0276	0.8680	0.9227	278	0.2644	226	0.2721	0.0002
snp1853	1	11844773	A	C	0.0942	-0.0026	0.0048	0.2986	0.5848	0.7497	278	0.0827	226	0.1084	0.0038
snp1854	1	11847092	G	A	0.1161	0.0030	0.0043	0.4865	0.4855	0.6839	278	0.0989	226	0.1372	0.0071
snp1855	1	11847148	A	T	0.0655	-0.0005	0.0059	0.0071	0.9327	0.9607	278	0.0827	226	0.0442	0.0120
snp1856	1	11847155	G	A	0.0704	-0.0126	0.0053	5.7625	0.0164	0.1611	278	0.0773	226	0.0619	0.0018
snp1857	1	11862413	C	T	0.1200	0.0026	0.0047	0.3006	0.5835	0.7489	278	0.1187	226	0.1217	4.15E-005
snp1858	1	11862415	T	C	0.0883	-0.0003	0.0050	0.0040	0.9496	0.9706	278	0.0683	226	0.1128	0.0122
snp1859	1	11891176	G	T	0.2540	0.0013	0.0031	0.1683	0.6817	0.8107	278	0.2878	226	0.2124	0.0148
snp1860	1	11917518	C	T	0.3373	-0.0029	0.0029	1.0165	0.3134	0.5562	278	0.3993	226	0.2611	0.0423
snp1861	1	11917599	C	G	0.4028	-0.0030	0.0026	1.3979	0.2371	0.4901	278	0.4910	226	0.2942	0.0796
snp1862	1	11995536	A	G	0.1091	0.0082	0.0047	3.0925	0.0787	0.3046	278	0.1043	226	0.1150	0.0006
snp1863	1	12012693	C	T	0.1280	0.0012	0.0044	0.0755	0.7834	0.8725	278	0.1367	226	0.1173	0.0017
snp1864	1	12041442	C	T	0.1151	-0.0005	0.0046	0.0116	0.9141	0.9498	278	0.1205	226	0.1084	0.0007
snp1865	1	12041513	T	G	0.1627	0.0010	0.0041	0.0650	0.7987	0.8817	278	0.1709	226	0.1527	0.0012
snp1866	1	12041607	C	G	0.0516	-0.0081	0.0065	1.5220	0.2173	0.4714	278	0.0486	226	0.0553	0.0005
snp1867	1	12109356	A	G	0.1032	-0.0037	0.0044	0.7084	0.4000	0.6232	278	0.0881	226	0.1217	0.0060
snp1868	1	12117079	A	G	0.1012	0.0026	0.0046	0.3169	0.5735	0.7424	278	0.0845	226	0.1217	0.0075
snp1869	1	12117232	A	C	0.1131	-0.0008	0.0043	0.0348	0.8520	0.9133	278	0.1421	226	0.0774	0.0206
snp1870	1	12117266	G	A	0.2698	0.0064	0.0032	4.0754	0.0435	0.2386	278	0.2914	226	0.2434	0.0058
snp1871	1	12117299	C	A	0.1468	0.0015	0.0041	0.1281	0.7204	0.8345	278	0.1511	226	0.1416	0.0004
snp1872	1	12117306	C	T	0.4147	0.0028	0.0029	0.9427	0.3316	0.5709	278	0.4245	226	0.4027	0.0010
snp1873	1	12124749	G	A	0.0962	0.0065	0.0049	1.7729	0.1830	0.4370	278	0.0755	226	0.1217	0.0121
snp1874	1	12124897	T	C	0.4891	0.0009	0.0023	0.1374	0.7109	0.8287	278	0.4011	226	0.5973	0.0763
snp1875	1	12129177	A	G	0.3909	-0.0035	0.0032	1.2424	0.2650	0.5153	278	0.3687	226	0.4181	0.0051
snp1876	1	12129194	A	G	0.2490	0.0069	0.0032	4.6862	0.0304	0.2063	278	0.2572	226	0.2389	0.0009
snp1877	1	12129196	C	G	0.2490	0.0066	0.0032	4.2716	0.0388	0.2276	278	0.2608	226	0.2345	0.0018
snp1878	1	12129205	G	A	0.4524	-0.0007	0.0031	0.0460	0.8302	0.9004	278	0.4137	226	0.5000	0.0149
snp1879	1	12192731	G	C	0.0526	-0.0116	0.0065	3.1983	0.0737	0.2965	278	0.0629	226	0.0398	0.0053
snp1880	1	12212057	T	G	0.1190	-0.0015	0.0045	0.1030	0.7482	0.8514	278	0.1223	226	0.1150	0.0002
snp1881	1	12234054	A	T	0.1925	-0.0050	0.0036	1.9125	0.1667	0.4195	278	0.1727	226	0.2168	0.0062
snp1882	1	12234108	T	C	0.0675	0.0002	0.0058	0.0011	0.9731	0.9843	278	0.0845	226	0.0465	0.0114
snp1883	1	12234241	C	T	0.1815	0.0024	0.0037	0.4244	0.5148	0.7037	278	0.2122	226	0.1438	0.0156
snp1884	1	12234286	G	C	0.2222	0.0070	0.0036	3.6659	0.0555	0.2637	278	0.1960	226	0.2544	0.0098
snp1885	1	12234312	T	G	0.2490	-0.0027	0.0034	0.6077	0.4357	0.6491	278	0.2734	226	0.2190	0.0078
snp1886	1	12306321	A	G	0.2123	0.0013	0.0038	0.1246	0.7241	0.8367	278	0.1924	226	0.2367	0.0058
snp1887	1	12306424	T	C	0.1657	-2.38E-005	0.0036	4.24E-005	0.9948	0.9970	278	0.1403	226	0.1969	0.0115
snp1888	1	12338136	T	C	0.3641	0.0049	0.0034	2.1327	0.1442	0.3939	278	0.3885	226	0.3341	0.0063
snp1889	1	12338137	A	G	0.1746	-0.0074	0.0036	4.2782	0.0386	0.2273	278	0.1511	226	0.2035	0.0094
snp1890	1	12338144	G	T	0.0843	0.0096	0.0050	3.7295	0.0535	0.2596	278	0.0612	226	0.1128	0.0171
snp1891	1	12338160	G	A	0.1825	-0.0056	0.0036	2.4522	0.1174	0.3607	278	0.1583	226	0.2124	0.0097
snp1892	1	12357759	C	T	0.1617	4.81E-005	0.0037	1.68E-004	0.9897	0.9940	278	0.1277	226	0.2035	0.0210
snp1893	1	12357902	G	A	0.2480	0.0012	0.0035	0.1262	0.7225	0.8357	278	0.2104	226	0.2942	0.0186
snp1894	1	12357948	G	A	0.1300	0.0060	0.0040	2.2903	0.1302	0.3770	278	0.0935	226	0.1748	0.0289
snp1895	1	12357969	T	A	0.1230	0.0083	0.0042	3.9907	0.0458	0.2436	278	0.0917	226	0.1615	0.0223
snp1896	1	12357974	A	G	0.3204	-0.0056	0.0027	4.1823	0.0408	0.2325	278	0.2662	226	0.3872	0.0332
snp1897	1	12358041	T	C	0.2153	-0.0012	0.0036	0.1234	0.7253	0.8375	278	0.1709	226	0.2699	0.0287
snp1898	1	12358390	T	A	0.0714	-0.0025	0.0057	0.2009	0.6540	0.7936	278	0.0594	226	0.0863	0.0054
snp1899	1	12358396	A	G	0.4534	0.0096	0.0049	3.8558	0.0496	0.2517	278	0.4406	226	0.4690	0.0016
snp1900	1	12358397	A	C	0.2341	0.0090	0.0039	5.3451	0.0208	0.1771	278	0.2464	226	0.2190	0.0021
snp1901	1	12358406	C	A	0.0595	-0.0099	0.0061	2.6228	0.1053	0.3445	278	0.0576	226	0.0619	0.0002
snp1902	1	12358409	T	C	0.0992	-0.0071	0.0050	2.0539	0.1518	0.4028	278	0.0935	226	0.1062	0.0009
snp1903	1	12358412	C	G	0.0605	-0.0074	0.0061	1.4968	0.2212	0.4751	278	0.0558	226	0.0664	0.0010
snp1904	1	12378448	C	T	0.1776	0.0012	0.0037	0.1088	0.7415	0.8473	278	0.1942	226	0.1571	0.0047
snp1905	1	12378586	G	C	0.3800	-0.0050	0.0024	4.4826	0.0342	0.2165	278	0.3273	226	0.4447	0.0289
snp1906	1	12378608	T	C	0.1528	-0.0009	0.0040	0.0538	0.8166	0.8923	278	0.1745	226	0.1261	0.0089
snp1907	1	12413780	C	T	0.1587	0.0043	0.0038	1.2793	0.2580	0.5091	278	0.1205	226	0.2058	0.0269
snp1908	1	12413798	A	G	0.1012	0.0011	0.0044	0.0609	0.8050	0.8854	278	0.0791	226	0.1283	0.0132
snp1909	1	12422795	A	G	0.0744	0.0124	0.0051	5.8829	0.0153	0.1568	278	0.0504	226	0.1040	0.0207
snp1910	1	12422797	A	G	0.0744	0.0124	0.0051	5.8829	0.0153	0.1568	278	0.0504	226	0.1040	0.0207
snp1911	1	12422816	C	G	0.0585	0.0066	0.0062	1.1399	0.2857	0.5331	278	0.0486	226	0.0708	0.0044
snp1912	1	12422842	C	T	0.0764	0.0192	0.0055	12.3259	0.0004	0.0404	278	0.0486	226	0.1106	0.0270
snp1913	1	12494682	A	G	0.2619	-0.0061	0.0030	4.0907	0.0431	0.2377	278	0.2284	226	0.3031	0.0143
snp1914	1	12494699	G	A	0.2331	0.0088	0.0035	6.2214	0.0126	0.1454	278	0.2356	226	0.2301	8.44E-005
snp1915	1	12497720	C	T	0.0942	0.0005	0.0047	0.0117	0.9138	0.9496	278	0.0971	226	0.0907	0.0002
snp1916	1	12497727	G	C	0.0942	0.0005	0.0047	0.0117	0.9138	0.9496	278	0.0971	226	0.0907	0.0002
snp1917	1	12497729	G	C	0.0962	0.0016	0.0046	0.1124	0.7374	0.8448	278	0.0971	226	0.0951	2.25E-005
snp1918	1	12497751	G	A	0.0952	0.0009	0.0047	0.0397	0.8420	0.9074	278	0.0971	226	0.0929	0.0001
snp1919	1	12497996	T	C	0.0754	-0.0051	0.0053	0.9267	0.3357	0.5741	278	0.0576	226	0.0973	0.0112
snp1920	1	12498002	A	G	0.4167	0.0071	0.0030	5.4938	0.0191	0.1712	278	0.4496	226	0.3761	0.0110
snp1921	1	12498003	A	C	0.0833	-0.0085	0.0052	2.7158	0.0994	0.3360	278	0.0701	226	0.0996	0.0056
snp1922	1	12498025	T	C	0.0675	-0.0166	0.0058	8.2806	0.0040	0.0930	278	0.0612	226	0.0752	0.0016
snp1923	1	12498034	T	C	0.0883	-0.0103	0.0051	4.1100	0.0426	0.2366	278	0.0845	226	0.0929	0.0004
snp1924	1	12509300	G	A	0.2202	0.0008	0.0032	0.0661	0.7972	0.8807	278	0.2500	226	0.1836	0.0127
snp1925	1	12509313	G	A	0.2113	-0.0003	0.0032	0.0083	0.9273	0.9575	278	0.2572	226	0.1549	0.0311
snp1926	1	12509472	G	A	0.1518	-0.0084	0.0038	4.8471	0.0277	0.1987	278	0.1511	226	0.1527	9.54E-006
snp1927	1	12509477	T	C	0.0665	0.0077	0.0057	1.8576	0.1729	0.4263	278	0.0378	226	0.1018	0.0327
snp1928	1	12509532	G	A	0.1250	0.0127	0.0041	9.7227	0.0018	0.0687	278	0.0989	226	0.1571	0.0153
snp1929	1	12532905	C	T	0.1230	5.10E-005	0.0046	1.22E-004	0.9912	0.9949	278	0.1511	226	0.0885	0.0180
snp1930	1	12558686	A	G	0.4395	-0.0004	0.0031	0.0129	0.9095	0.9471	278	0.4281	226	0.4535	0.0013
snp1931	1	12708900	C	T	0.2202	-0.0027	0.0033	0.6694	0.4133	0.6329	278	0.2680	226	0.1615	0.0327
snp1932	1	12708923	A	G	0.2629	-0.0010	0.0034	0.0863	0.7689	0.8638	278	0.2860	226	0.2345	0.0068
snp1933	1	12740587	C	A	0.1131	-0.0115	0.0045	6.4301	0.0112	0.1388	278	0.0989	226	0.1305	0.0049
snp1934	1	12782779	T	C	0.3472	0.0090	0.0025	12.8228	0.0003	0.0366	278	0.2500	226	0.4668	0.1026
snp1935	1	12782811	A	G	0.1558	-0.0023	0.0041	0.3088	0.5784	0.7456	278	0.1583	226	0.1527	0.0001
snp1936	1	12841377	T	G	0.0952	0.0154	0.0050	9.3903	0.0022	0.0736	278	0.0558	226	0.1438	0.0445
snp1937	1	12841414	A	G	0.2103	0.0149	0.0034	18.9171	1.37E-005	0.0111	278	0.1403	226	0.2965	0.0726
snp1938	1	12853370	A	G	0.0704	0.0060	0.0054	1.2239	0.2686	0.5184	278	0.0468	226	0.0996	0.0211
snp1939	1	12876737	A	G	0.0645	0.0117	0.0059	3.9119	0.0479	0.2483	278	0.0450	226	0.0885	0.0155
snp1940	1	12882256	G	A	0.0883	-0.0021	0.0049	0.1728	0.6777	0.8083	278	0.0701	226	0.1106	0.0101
snp1941	1	12882298	C	T	0.2113	-0.0021	0.0037	0.3293	0.5661	0.7376	278	0.1960	226	0.2301	0.0034
snp1942	1	12882374	C	T	0.0565	-0.0095	0.0059	2.5936	0.1073	0.3472	278	0.0576	226	0.0553	4.67E-005
snp1943	1	12882405	G	A	0.1687	0.0066	0.0038	3.0471	0.0809	0.3082	278	0.1295	226	0.2168	0.0269
snp1944	1	12882441	A	C	0.2827	-0.0031	0.0035	0.7917	0.3736	0.6035	278	0.2788	226	0.2876	0.0002
snp1945	1	12882461	A	G	0.3780	0.0014	0.0025	0.3042	0.5813	0.7475	278	0.4568	226	0.2810	0.0651
snp1946	1	12908923	G	A	0.0685	-5.36E-005	0.0052	1.06E-004	0.9918	0.9952	278	0.0504	226	0.0907	0.0126
snp1947	1	12908953	G	T	0.0645	-0.0009	0.0053	0.0273	0.8688	0.9232	278	0.0486	226	0.0841	0.0103
snp1948	1	12908958	T	C	0.1696	0.0017	0.0041	0.1659	0.6838	0.8121	278	0.1493	226	0.1947	0.0072
snp1949	1	12908971	G	T	0.2153	0.0101	0.0034	9.0309	0.0027	0.0794	278	0.1529	226	0.2920	0.0567
snp1950	1	12909007	G	T	0.2361	-0.0108	0.0034	10.4637	0.0012	0.0590	278	0.2356	226	0.2367	3.40E-006
snp1951	1	12964073	T	C	0.0704	-0.0011	0.0057	0.0365	0.8485	0.9112	278	0.0899	226	0.0465	0.0143
snp1952	1	12967287	G	A	0.0923	-0.0016	0.0051	0.1001	0.7517	0.8535	278	0.1187	226	0.0597	0.0205
snp1953	1	12967339	G	A	0.0843	0.0003	0.0053	0.0027	0.9583	0.9756	278	0.0971	226	0.0686	0.0052
snp1954	1	13024448	C	A	0.2381	-0.0095	0.0033	8.4300	0.0037	0.0901	278	0.2086	226	0.2743	0.0118
snp1955	1	13024702	A	G	0.0883	0.0055	0.0052	1.0955	0.2953	0.5412	278	0.0971	226	0.0774	0.0024
snp1956	1	13027688	T	C	0.0655	0.0163	0.0053	9.3874	0.0022	0.0737	278	0.0378	226	0.0996	0.0309
snp1957	1	13027692	G	C	0.1895	-0.0063	0.0033	3.5511	0.0595	0.2713	278	0.1619	226	0.2235	0.0122
snp1958	1	13027726	A	G	0.1111	-0.0023	0.0046	0.2408	0.6236	0.7745	278	0.1169	226	0.1040	0.0008
snp1959	1	13027735	T	C	0.0645	0.0139	0.0054	6.7171	0.0095	0.1303	278	0.0396	226	0.0951	0.0253
snp1960	1	13027804	T	G	0.0694	0.0107	0.0055	3.7499	0.0528	0.2583	278	0.0450	226	0.0996	0.0228
snp1961	1	13027809	G	A	0.1200	0.0018	0.0047	0.1430	0.7053	0.8253	278	0.1223	226	0.1173	0.0001
snp1962	1	13034884	T	C	0.0863	-0.0083	0.0050	2.7743	0.0958	0.3309	278	0.0845	226	0.0885	9.85E-005
snp1963	1	13064418	T	C	0.1607	0.0036	0.0038	0.9335	0.3339	0.5727	278	0.1259	226	0.2035	0.0221
snp1964	1	13068593	A	T	0.1458	-0.0005	0.0037	0.0186	0.8915	0.9365	278	0.1763	226	0.1084	0.0183
snp1965	1	13122667	A	G	0.0655	0.0079	0.0056	1.9899	0.1584	0.4102	278	0.0450	226	0.0907	0.0169
snp1966	1	13143972	C	G	0.0784	0.0016	0.0055	0.0842	0.7717	0.8655	278	0.0791	226	0.0774	1.99E-005
snp1967	1	13144050	A	G	0.3968	-0.0082	0.0030	7.6298	0.0057	0.1069	278	0.4353	226	0.3496	0.0152
snp1968	1	13144125	C	A	0.0546	0.0012	0.0064	0.0368	0.8478	0.9108	278	0.0629	226	0.0442	0.0034
snp1969	1	13144335	T	G	0.2887	-0.0033	0.0032	1.0457	0.3065	0.5505	278	0.3237	226	0.2456	0.0147
snp1970	1	13144336	A	G	0.1964	0.0004	0.0033	0.0161	0.8990	0.9409	278	0.2374	226	0.1460	0.0262
snp1971	1	13144375	G	A	0.1488	0.0007	0.0038	0.0326	0.8567	0.9161	278	0.1888	226	0.0996	0.0311
snp1972	1	13144414	T	C	0.0962	-0.0039	0.0049	0.6362	0.4251	0.6415	278	0.0899	226	0.1040	0.0011
snp1973	1	13144621	T	C	0.1458	-0.0041	0.0038	1.1136	0.2913	0.5379	278	0.1205	226	0.1770	0.0127
snp1974	1	13144640	C	T	0.1438	-0.0031	0.0039	0.6245	0.4294	0.6446	278	0.1187	226	0.1748	0.0126
snp1975	1	13153265	T	C	0.1677	-0.0047	0.0036	1.7125	0.1907	0.4449	278	0.1421	226	0.1991	0.0115
snp1976	1	13153266	G	A	0.3929	-0.0057	0.0030	3.6063	0.0576	0.2676	278	0.4047	226	0.3783	0.0014
snp1977	1	13153285	T	C	0.2659	0.0007	0.0027	0.0735	0.7863	0.8742	278	0.3058	226	0.2168	0.0200
snp1978	1	13153310	T	C	0.2123	0.0004	0.0030	0.0203	0.8868	0.9338	278	0.2572	226	0.1571	0.0296
snp1979	1	13153421	T	C	0.1151	-0.0052	0.0044	1.4068	0.2356	0.4887	278	0.0953	226	0.1394	0.0094
snp1980	1	13153436	C	T	0.0565	0.0309	0.0059	27.5898	1.50E-007	0.0022	278	0.0270	226	0.0929	0.0403
snp1981	1	13153593	T	C	0.1071	-0.0120	0.0047	6.5042	0.0108	0.1365	278	0.0935	226	0.1239	0.0048
snp1982	1	13153653	C	T	0.4345	-0.0042	0.0029	2.0604	0.1512	0.4021	278	0.4532	226	0.4115	0.0035
snp1983	1	13153798	C	T	0.2302	-0.0030	0.0035	0.7198	0.3962	0.6204	278	0.2698	226	0.1814	0.0218
snp1984	1	13153805	T	C	0.4365	0.0014	0.0026	0.2817	0.5956	0.7567	278	0.4299	226	0.4447	0.0004
snp1985	1	13153816	C	T	0.4325	0.0012	0.0027	0.2112	0.6459	0.7885	278	0.4281	226	0.4381	0.0002
snp1986	1	13153839	C	A	0.4812	-0.0072	0.0026	7.7804	0.0053	0.1035	278	0.5252	226	0.4270	0.0191
snp1987	1	13240003	A	G	0.2034	0.0109	0.0038	8.1516	0.0043	0.0956	278	0.1475	226	0.2721	0.0474
snp1988	1	13240008	C	T	0.2262	-0.0029	0.0037	0.6278	0.4282	0.6437	278	0.1906	226	0.2699	0.0178
snp1989	1	13240009	T	C	0.1637	-0.0052	0.0039	1.7651	0.1840	0.4380	278	0.1313	226	0.2035	0.0189
snp1990	1	13240023	T	G	0.1260	0.0094	0.0043	4.6916	0.0303	0.2061	278	0.0917	226	0.1681	0.0262
snp1991	1	13240079	T	C	0.0546	-0.0075	0.0064	1.3690	0.2420	0.4946	278	0.0576	226	0.0509	0.0004
snp1992	1	13257490	A	T	0.3720	0.0019	0.0029	0.4295	0.5123	0.7020	278	0.3471	226	0.4027	0.0065
snp1993	1	13257499	C	T	0.3710	0.0018	0.0029	0.3856	0.5346	0.7170	278	0.3471	226	0.4004	0.0060
snp1994	1	13257537	A	G	0.1220	-0.0017	0.0044	0.1554	0.6935	0.8180	278	0.1493	226	0.0885	0.0171
snp1995	1	13291169	A	G	0.1062	0.0008	0.0041	0.0352	0.8512	0.9128	278	0.1367	226	0.0686	0.0242
snp1996	1	13291191	G	A	0.1081	0.0008	0.0041	0.0428	0.8362	0.9039	278	0.1349	226	0.0752	0.0183
snp1997	1	13291398	T	C	0.1270	0.0100	0.0045	5.0022	0.0253	0.1917	278	0.1151	226	0.1416	0.0031
snp1998	1	13296531	A	G	0.1161	-0.0014	0.0045	0.0972	0.7553	0.8556	278	0.1385	226	0.0885	0.0121
snp1999	1	13296573	T	C	0.1270	0.0208	0.0040	27.2336	1.80E-007	0.0023	278	0.0827	226	0.1814	0.0435
[truncated: 98,115 more rows]
