# Supplementary material for: Identifying Genetic Differences Between Dongxiang Blue-Shelled and White Leghorn Chickens Using Sequencing Data
Source: G3 (Bethesda). 2017 Nov 29;8(2):469–76. doi: 10.1534/g3.117.300382 (PMC5919749; doi:10.1534/g3.117.300382)
Supplement: Supplementary file 2 [file 469FileS2.zip › The_results_of_eigengwas/plink.4.egwas]

SNP	CHR	BP	RefAllele	AltAllele	freq	Beta	SE	Chi	P	PGC	n1	freq1	n2	freq2	Fst
snp1	1	1902	G	C	0.3710	0.0035	0.0042	0.6910	0.4058	0.6271	254	0.3760	250	0.3660	0.0002
snp2	1	1905	T	C	0.4663	0.0082	0.0051	2.6308	0.1048	0.3431	254	0.4587	250	0.4740	0.0005
snp3	1	1937	C	A	0.4683	-0.0045	0.0051	0.7757	0.3785	0.6067	254	0.4823	250	0.4540	0.0016
snp4	1	1938	A	G	0.1220	0.0066	0.0045	2.1307	0.1444	0.3936	254	0.0984	250	0.1460	0.0106
snp5	1	1951	C	A	0.0784	0.0004	0.0055	0.0048	0.9447	0.9676	254	0.0748	250	0.0820	0.0004
snp6	1	2187	G	C	0.3909	0.0056	0.0042	1.7910	0.1808	0.4341	254	0.3563	250	0.4260	0.0102
snp7	1	2199	T	A	0.1548	-0.0082	0.0042	3.7561	0.0526	0.2573	254	0.1654	250	0.1440	0.0017
snp8	1	2200	A	C	0.2163	-0.0053	0.0039	1.9263	0.1652	0.4172	254	0.2126	250	0.2200	0.0002
snp9	1	2232	T	C	0.4167	-0.0135	0.0050	7.4201	0.0064	0.1114	254	0.4409	250	0.3920	0.0049
snp10	1	2241	T	C	0.3363	0.0031	0.0042	0.5515	0.4577	0.6642	254	0.3248	250	0.3480	0.0012
snp11	1	2250	C	T	0.0704	-0.0079	0.0057	1.9147	0.1664	0.4186	254	0.0669	250	0.0740	0.0004
snp12	1	2258	C	T	0.0625	-0.0063	0.0060	1.0832	0.2980	0.5430	254	0.0630	250	0.0620	8.40E-006
snp13	1	3324	A	G	0.4623	0.0025	0.0047	0.2754	0.5997	0.7590	254	0.4606	250	0.4640	2.28E-005
snp14	1	3377	A	G	0.0952	0.0008	0.0051	0.0222	0.8815	0.9306	254	0.0827	250	0.1080	0.0037
snp15	1	3396	T	G	0.3571	-0.0017	0.0044	0.1608	0.6884	0.8147	254	0.3406	250	0.3740	0.0024
snp16	1	3859	T	C	0.1835	0.0099	0.0039	6.3707	0.0116	0.1401	254	0.1732	250	0.1940	0.0014
snp17	1	3868	G	T	0.0853	-0.0035	0.0051	0.4760	0.4903	0.6868	254	0.0846	250	0.0860	1.18E-005
snp18	1	8396	G	C	0.0556	-0.0005	0.0063	0.0063	0.9370	0.9631	254	0.0689	250	0.0420	0.0069
snp19	1	8415	C	A	0.0565	0.0195	0.0062	9.7951	0.0017	0.0674	254	0.0394	250	0.0740	0.0112
snp20	1	8425	C	T	0.1052	-0.0134	0.0048	7.7177	0.0055	0.1044	254	0.1122	250	0.0980	0.0011
snp21	1	8455	T	C	0.1121	0.0003	0.0048	0.0047	0.9451	0.9679	254	0.1181	250	0.1060	0.0007
snp22	1	9261	G	C	0.0565	-0.0002	0.0063	0.0013	0.9716	0.9834	254	0.0669	250	0.0460	0.0041
snp23	1	9282	G	C	0.3681	0.0047	0.0041	1.3300	0.2488	0.5003	254	0.3583	250	0.3780	0.0008
snp24	1	9293	C	T	0.3790	-0.0105	0.0045	5.4124	0.0200	0.1739	254	0.3996	250	0.3580	0.0037
snp25	1	9307	T	A	0.1488	0.0099	0.0043	5.1967	0.0226	0.1827	254	0.1201	250	0.1780	0.0132
snp26	1	9346	G	A	0.4236	0.0029	0.0051	0.3241	0.5692	0.7393	254	0.4213	250	0.4260	4.60E-005
snp27	1	9358	T	C	0.1756	0.0007	0.0041	0.0270	0.8694	0.9234	254	0.1614	250	0.1900	0.0028
snp28	1	9376	C	T	0.1885	0.0009	0.0041	0.0541	0.8160	0.8918	254	0.1772	250	0.2000	0.0017
snp29	1	9385	C	T	0.2252	-0.0120	0.0040	9.2599	0.0023	0.0753	254	0.2618	250	0.1880	0.0156
snp30	1	9424	G	T	0.1567	0.0040	0.0043	0.8880	0.3460	0.5818	254	0.1319	250	0.1820	0.0095
snp31	1	9501	A	G	0.2083	-0.0035	0.0040	0.7436	0.3885	0.6143	254	0.2087	250	0.2080	1.33E-006
snp32	1	9530	A	G	0.1062	-0.0011	0.0049	0.0553	0.8141	0.8907	254	0.0945	250	0.1180	0.0029
snp33	1	9752	A	G	0.0575	-0.0052	0.0062	0.7036	0.4016	0.6239	254	0.0394	250	0.0760	0.0124
snp34	1	9760	T	A	0.0585	0.0277	0.0059	21.7962	3.03E-006	0.0064	254	0.0315	250	0.0860	0.0270
snp35	1	9765	A	G	0.1875	0.0026	0.0040	0.4283	0.5128	0.7021	254	0.1752	250	0.2000	0.0020
snp36	1	9799	T	C	0.1409	-0.0090	0.0043	4.3179	0.0377	0.2245	254	0.1555	250	0.1260	0.0036
snp37	1	10746	T	C	0.1498	0.0011	0.0043	0.0651	0.7986	0.8815	254	0.1713	250	0.1280	0.0073
snp38	1	10776	C	T	0.3016	-0.0078	0.0040	3.8660	0.0493	0.2505	254	0.3091	250	0.2940	0.0005
snp39	1	10780	T	G	0.4583	0.0029	0.0041	0.4879	0.4849	0.6831	254	0.4646	250	0.4520	0.0003
snp40	1	10794	T	C	0.0754	-0.0010	0.0056	0.0298	0.8628	0.9196	254	0.0591	250	0.0920	0.0078
snp41	1	11021	T	C	0.0556	-0.0004	0.0063	0.0032	0.9551	0.9738	254	0.0630	250	0.0480	0.0021
snp42	1	11071	T	C	0.1349	-0.0031	0.0045	0.4666	0.4946	0.6897	254	0.1220	250	0.1480	0.0029
snp43	1	11278	T	C	0.2411	-0.0002	0.0037	0.0039	0.9500	0.9708	254	0.2028	250	0.2800	0.0163
snp44	1	11298	T	G	0.4325	0.0066	0.0054	1.5218	0.2174	0.4709	254	0.4350	250	0.4300	5.17E-005
snp45	1	11307	A	G	0.1558	0.0189	0.0042	20.1180	7.28E-006	0.0088	254	0.1142	250	0.1980	0.0267
snp46	1	11796	T	C	0.2262	-0.0096	0.0039	5.9999	0.0143	0.1522	254	0.2441	250	0.2080	0.0037
snp47	1	11859	G	A	0.4881	-0.0025	0.0061	0.1659	0.6837	0.8118	254	0.4823	250	0.4940	0.0003
snp48	1	11880	T	A	0.1875	0.0011	0.0041	0.0716	0.7890	0.8757	254	0.1772	250	0.1980	0.0014
snp49	1	11939	A	C	0.0694	-0.0083	0.0055	2.3094	0.1286	0.3744	254	0.0650	250	0.0740	0.0006
snp50	1	11949	T	A	0.1766	0.0092	0.0039	5.4962	0.0191	0.1706	254	0.1398	250	0.2140	0.0189
snp51	1	25941	G	A	0.1825	-0.0044	0.0041	1.1218	0.2895	0.5359	254	0.1673	250	0.1980	0.0032
snp52	1	25956	T	C	0.1815	-0.0006	0.0041	0.0185	0.8917	0.9366	254	0.1949	250	0.1680	0.0024
snp53	1	36638	C	A	0.3065	-0.0027	0.0035	0.5681	0.4510	0.6595	254	0.3386	250	0.2740	0.0098
snp54	1	36661	T	G	0.3065	-0.0027	0.0035	0.5681	0.4510	0.6595	254	0.3386	250	0.2740	0.0098
snp55	1	36676	T	C	0.2917	-0.0031	0.0036	0.7111	0.3991	0.6221	254	0.2736	250	0.3100	0.0032
snp56	1	36726	C	A	0.1161	-0.0164	0.0047	12.4181	0.0004	0.0394	254	0.1299	250	0.1020	0.0038
snp57	1	36733	A	G	0.2113	0.0029	0.0040	0.5328	0.4654	0.6697	254	0.1988	250	0.2240	0.0019
snp58	1	36735	A	G	0.1032	-0.0221	0.0048	21.0040	4.58E-006	0.0074	254	0.1181	250	0.0880	0.0049
snp59	1	36742	T	A	0.4950	0.0189	0.0063	8.9089	0.0028	0.0811	254	0.4764	250	0.5140	0.0028
snp60	1	36830	G	A	0.0615	0.0158	0.0060	6.9335	0.0085	0.1238	254	0.0571	250	0.0660	0.0007
snp61	1	36850	G	A	0.4603	-0.0022	0.0055	0.1561	0.6927	0.8173	254	0.4685	250	0.4520	0.0005
snp62	1	36862	T	A	0.0933	0.0011	0.0051	0.0498	0.8234	0.8962	254	0.1024	250	0.0840	0.0020
snp63	1	36865	A	G	0.2490	-0.0053	0.0038	1.9987	0.1574	0.4086	254	0.2165	250	0.2820	0.0115
snp64	1	36874	G	A	0.1250	-0.0095	0.0046	4.3073	0.0380	0.2251	254	0.1161	250	0.1340	0.0015
snp65	1	36875	T	G	0.0942	0.0012	0.0051	0.0588	0.8084	0.8873	254	0.0787	250	0.1100	0.0057
snp66	1	36876	A	T	0.3274	0.0116	0.0039	8.8045	0.0030	0.0829	254	0.3327	250	0.3220	0.0003
snp67	1	36884	A	G	0.0923	0.0129	0.0051	6.3690	0.0116	0.1402	254	0.0945	250	0.0900	0.0001
snp68	1	36886	C	A	0.1151	0.0043	0.0047	0.8155	0.3665	0.5976	254	0.1201	250	0.1100	0.0005
snp69	1	36888	A	C	0.1200	0.0096	0.0046	4.3228	0.0376	0.2243	254	0.1004	250	0.1400	0.0074
snp70	1	37084	A	G	0.2450	-0.0002	0.0039	0.0029	0.9573	0.9750	254	0.2264	250	0.2640	0.0038
snp71	1	37086	C	A	0.1290	-0.0083	0.0045	3.3750	0.0662	0.2829	254	0.1476	250	0.1100	0.0063
snp72	1	37087	C	T	0.0754	0.0114	0.0055	4.2506	0.0392	0.2282	254	0.0669	250	0.0840	0.0021
snp73	1	37088	G	C	0.1994	-0.0015	0.0040	0.1506	0.6979	0.8205	254	0.1850	250	0.2140	0.0026
snp74	1	37097	T	G	0.1280	-0.0040	0.0046	0.7690	0.3805	0.6083	254	0.1358	250	0.1200	0.0011
snp75	1	37103	A	G	0.1042	0.0073	0.0048	2.2773	0.1313	0.3778	254	0.0846	250	0.1240	0.0083
snp76	1	37106	T	A	0.1081	0.0043	0.0048	0.7989	0.3714	0.6014	254	0.0984	250	0.1180	0.0020
snp77	1	37107	G	T	0.2321	-0.0028	0.0039	0.4999	0.4796	0.6794	254	0.2382	250	0.2260	0.0004
snp78	1	37114	C	G	0.0685	-0.0049	0.0058	0.7150	0.3978	0.6212	254	0.0650	250	0.0720	0.0004
snp79	1	37115	A	G	0.0744	-0.0009	0.0053	0.0306	0.8611	0.9186	254	0.0689	250	0.0800	0.0009
snp80	1	37122	T	A	0.0813	-9.43E-005	0.0053	3.16E-004	0.9858	0.9917	254	0.1043	250	0.0580	0.0144
snp81	1	37123	G	A	0.1617	-0.0027	0.0042	0.4177	0.5181	0.7056	254	0.1476	250	0.1760	0.0030
snp82	1	37124	A	G	0.0595	-0.0036	0.0061	0.3496	0.5544	0.7297	254	0.0531	250	0.0660	0.0015
snp83	1	37126	T	A	0.1756	0.0010	0.0042	0.0612	0.8046	0.8851	254	0.1713	250	0.1800	0.0003
snp84	1	37128	T	C	0.0873	0.0004	0.0052	0.0068	0.9344	0.9616	254	0.0689	250	0.1060	0.0086
snp85	1	37136	C	T	0.0714	0.0013	0.0057	0.0517	0.8201	0.8943	254	0.0650	250	0.0780	0.0013
snp86	1	37359	G	C	0.4405	0.0101	0.0052	3.7800	0.0519	0.2558	254	0.4429	250	0.4380	4.90E-005
snp87	1	68249	T	A	0.0546	-0.0332	0.0061	29.9153	4.51E-008	0.0014	254	0.0650	250	0.0440	0.0043
snp88	1	71552	A	T	0.3165	0.0014	0.0027	0.2814	0.5958	0.7565	254	0.2697	250	0.3640	0.0206
snp89	1	71569	A	G	0.3165	0.0014	0.0027	0.2814	0.5958	0.7565	254	0.2697	250	0.3640	0.0206
snp90	1	77894	T	C	0.1111	-0.0243	0.0042	33.2519	8.10E-009	0.0008	254	0.1260	250	0.0960	0.0046
snp91	1	84613	T	C	0.0794	-0.0024	0.0054	0.1881	0.6645	0.7999	254	0.0866	250	0.0720	0.0015
snp92	1	95125	T	C	0.1577	0.0061	0.0034	3.2052	0.0734	0.2954	254	0.1260	250	0.1900	0.0154
snp93	1	95145	T	A	0.1706	0.0055	0.0033	2.8539	0.0912	0.3234	254	0.1378	250	0.2040	0.0155
snp94	1	95169	T	C	0.1677	0.0047	0.0033	2.0074	0.1565	0.4076	254	0.1378	250	0.1980	0.0130
snp95	1	98280	A	G	0.1736	-0.0179	0.0037	22.9986	1.62E-006	0.0051	254	0.1811	250	0.1660	0.0008
snp96	1	98319	G	A	0.1339	0.0132	0.0044	9.1090	0.0025	0.0777	254	0.0886	250	0.1800	0.0360
snp97	1	98592	A	G	0.3403	0.0070	0.0039	3.1189	0.0774	0.3020	254	0.3228	250	0.3580	0.0028
snp98	1	98597	T	C	0.0536	-0.0039	0.0064	0.3722	0.5418	0.7214	254	0.0689	250	0.0380	0.0094
snp99	1	101567	G	C	0.3700	0.0193	0.0033	34.0491	5.37E-009	0.0006	254	0.3189	250	0.4220	0.0228
snp100	1	101570	C	G	0.0962	0.0010	0.0050	0.0384	0.8446	0.9088	254	0.1043	250	0.0880	0.0015
snp101	1	107512	T	C	0.1518	0.0013	0.0042	0.0879	0.7669	0.8624	254	0.1457	250	0.1580	0.0006
snp102	1	111868	T	C	0.2024	-0.0135	0.0039	11.9842	0.0005	0.0430	254	0.2441	250	0.1600	0.0219
snp103	1	111916	C	G	0.1369	0.0007	0.0043	0.0296	0.8635	0.9200	254	0.1614	250	0.1120	0.0103
snp104	1	111960	T	C	0.0873	-0.0316	0.0047	45.1668	1.81E-011	8.56E-005	254	0.1043	250	0.0700	0.0074
snp105	1	112161	A	G	0.0933	-0.0284	0.0045	39.5682	3.17E-010	0.0002	254	0.1043	250	0.0820	0.0029
snp106	1	112173	A	G	0.0952	-0.0275	0.0045	37.3754	9.74E-010	0.0004	254	0.1043	250	0.0860	0.0019
snp107	1	112644	G	A	0.3423	0.0050	0.0035	2.0862	0.1486	0.3985	254	0.3169	250	0.3680	0.0058
snp108	1	112704	A	G	0.0982	0.0001	0.0050	6.71E-004	0.9793	0.9879	254	0.1161	250	0.0800	0.0074
snp109	1	115367	C	G	0.2014	0.0151	0.0034	19.5232	9.94E-006	0.0098	254	0.1398	250	0.2640	0.0480
snp110	1	115431	T	C	0.1558	0.0029	0.0039	0.5258	0.4684	0.6717	254	0.1358	250	0.1760	0.0061
snp111	1	115467	A	G	0.1478	0.0021	0.0038	0.3072	0.5794	0.7460	254	0.1299	250	0.1660	0.0052
snp112	1	115476	C	T	0.1448	0.0025	0.0038	0.4336	0.5102	0.7003	254	0.1260	250	0.1640	0.0058
snp113	1	115484	C	T	0.0506	0.0011	0.0066	0.0257	0.8725	0.9253	254	0.0689	250	0.0320	0.0142
snp114	1	116455	T	C	0.1726	-0.0157	0.0037	18.2449	1.94E-005	0.0125	254	0.1890	250	0.1560	0.0038
snp115	1	116456	G	C	0.1766	-0.0147	0.0037	16.1001	6.01E-005	0.0190	254	0.1909	250	0.1620	0.0029
snp116	1	117118	T	C	0.1081	0.0067	0.0048	1.9139	0.1665	0.4187	254	0.0689	250	0.1480	0.0324
snp117	1	118284	T	C	0.1121	-0.0011	0.0048	0.0522	0.8192	0.8937	254	0.1457	250	0.0780	0.0230
snp118	1	118303	C	T	0.1200	0.0024	0.0047	0.2600	0.6101	0.7657	254	0.1476	250	0.0920	0.0147
snp119	1	120868	A	G	0.1776	-0.0101	0.0036	7.8672	0.0050	0.1011	254	0.1654	250	0.1900	0.0021
snp120	1	120881	C	G	0.2173	-0.0101	0.0034	8.9147	0.0028	0.0810	254	0.2106	250	0.2240	0.0005
snp121	1	120897	T	G	0.0843	-0.0083	0.0050	2.8365	0.0921	0.3249	254	0.0846	250	0.0840	2.70E-006
snp122	1	121066	G	A	0.0764	0.0016	0.0054	0.0892	0.7652	0.8614	254	0.0906	250	0.0620	0.0058
snp123	1	121067	C	A	0.0764	0.0016	0.0054	0.0892	0.7652	0.8614	254	0.0906	250	0.0620	0.0058
snp124	1	141022	T	C	0.1260	0.0080	0.0043	3.5079	0.0611	0.2736	254	0.0906	250	0.1620	0.0232
snp125	1	141039	G	A	0.2927	0.0076	0.0031	6.0689	0.0138	0.1499	254	0.2303	250	0.3560	0.0382
snp126	1	141191	G	A	0.1756	0.0010	0.0038	0.0614	0.8042	0.8848	254	0.1988	250	0.1520	0.0076
snp127	1	141194	A	G	0.1756	0.0006	0.0038	0.0208	0.8854	0.9329	254	0.1969	250	0.1540	0.0063
snp128	1	141217	G	T	0.1726	0.0006	0.0038	0.0248	0.8750	0.9267	254	0.1949	250	0.1500	0.0071
snp129	1	141225	T	C	0.1716	0.0005	0.0038	0.0199	0.8877	0.9342	254	0.1949	250	0.1480	0.0077
snp130	1	154783	T	C	0.2262	0.0004	0.0038	0.0119	0.9130	0.9491	254	0.2441	250	0.2080	0.0037
snp131	1	154896	T	G	0.1895	-0.0147	0.0036	17.0138	3.71E-005	0.0159	254	0.1909	250	0.1880	2.82E-005
snp132	1	155108	A	G	0.1071	0.0132	0.0046	8.2622	0.0040	0.0929	254	0.0827	250	0.1320	0.0127
snp133	1	166995	T	C	0.0546	0.0292	0.0062	21.8444	2.96E-006	0.0063	254	0.0374	250	0.0720	0.0116
snp134	1	167086	C	T	0.0734	0.0278	0.0051	29.1700	6.63E-008	0.0016	254	0.0472	250	0.1000	0.0205
snp135	1	167096	G	C	0.0734	0.0278	0.0051	29.1700	6.63E-008	0.0016	254	0.0472	250	0.1000	0.0205
snp136	1	167101	A	C	0.3383	-0.0060	0.0039	2.3586	0.1246	0.3694	254	0.3563	250	0.3200	0.0029
snp137	1	167104	A	T	0.1062	-0.0006	0.0049	0.0174	0.8951	0.9386	254	0.1063	250	0.1060	4.72E-007
snp138	1	167105	G	A	0.3482	-0.0048	0.0040	1.4344	0.2311	0.4839	254	0.3583	250	0.3380	0.0009
snp139	1	169333	C	G	0.3105	0.0081	0.0037	4.7325	0.0296	0.2035	254	0.2835	250	0.3380	0.0069
snp140	1	169374	T	C	0.1052	-0.0029	0.0049	0.3529	0.5525	0.7284	254	0.1319	250	0.0780	0.0154
snp141	1	169396	T	A	0.1319	-0.0056	0.0040	2.0177	0.1555	0.4064	254	0.1260	250	0.1380	0.0006
snp142	1	169406	A	T	0.1329	-0.0056	0.0040	2.0153	0.1557	0.4067	254	0.1280	250	0.1380	0.0004
snp143	1	169439	C	T	0.1359	-0.0054	0.0039	1.9245	0.1654	0.4175	254	0.1299	250	0.1420	0.0006
snp144	1	169521	C	A	0.1012	0.0009	0.0044	0.0431	0.8355	0.9034	254	0.0807	250	0.1220	0.0094
snp145	1	169544	G	T	0.1022	-0.0004	0.0042	0.0075	0.9309	0.9596	254	0.0866	250	0.1180	0.0054
snp146	1	169571	A	C	0.1012	-0.0003	0.0042	0.0037	0.9515	0.9716	254	0.0846	250	0.1180	0.0061
snp147	1	183369	C	A	0.2262	-0.0051	0.0039	1.7310	0.1883	0.4419	254	0.2146	250	0.2380	0.0016
snp148	1	183377	C	A	0.2351	0.0048	0.0039	1.5080	0.2194	0.4729	254	0.2283	250	0.2420	0.0005
snp149	1	183387	T	C	0.1131	0.0145	0.0047	9.4957	0.0021	0.0717	254	0.0945	250	0.1320	0.0070
snp150	1	190383	G	T	0.0645	-0.0004	0.0059	0.0048	0.9447	0.9677	254	0.0768	250	0.0520	0.0051
snp151	1	190385	T	A	0.0883	0.0033	0.0050	0.4275	0.5132	0.7023	254	0.0768	250	0.1000	0.0034
snp152	1	207793	G	A	0.0833	0.0190	0.0051	13.7322	0.0002	0.0303	254	0.0610	250	0.1060	0.0132
snp153	1	220793	T	C	0.3105	0.0002	0.0028	0.0080	0.9288	0.9584	254	0.3465	250	0.2740	0.0123
snp154	1	220823	A	C	0.1260	0.0119	0.0045	7.1242	0.0076	0.1187	254	0.0906	250	0.1620	0.0232
snp155	1	226617	G	A	0.2163	0.0159	0.0035	20.3986	6.29E-006	0.0083	254	0.1516	250	0.2820	0.0502
snp156	1	248573	G	A	0.3740	-0.0002	0.0025	0.0039	0.9502	0.9709	254	0.4213	250	0.3260	0.0194
snp157	1	249159	A	C	0.4712	-0.0052	0.0027	3.7105	0.0541	0.2602	254	0.4547	250	0.4880	0.0022
snp158	1	250183	A	G	0.1190	-0.0113	0.0042	7.1299	0.0076	0.1186	254	0.1102	250	0.1280	0.0015
snp159	1	266083	A	G	0.0546	0.0029	0.0064	0.2034	0.6520	0.7921	254	0.0571	250	0.0520	0.0003
snp160	1	266419	A	G	0.0585	0.0018	0.0062	0.0812	0.7757	0.8677	254	0.0709	250	0.0460	0.0056
snp161	1	266436	C	G	0.2738	0.0004	0.0036	0.0129	0.9096	0.9471	254	0.2598	250	0.2880	0.0020
snp162	1	266576	G	T	0.0744	0.0117	0.0048	5.9269	0.0149	0.1547	254	0.0591	250	0.0900	0.0070
snp163	1	266598	A	C	0.0744	0.0117	0.0048	5.9269	0.0149	0.1547	254	0.0591	250	0.0900	0.0070
snp164	1	266613	A	G	0.4931	0.0044	0.0025	2.9962	0.0835	0.3117	254	0.5217	250	0.4640	0.0066
snp165	1	268335	G	A	0.0982	0.0010	0.0050	0.0422	0.8373	0.9045	254	0.1201	250	0.0760	0.0110
snp166	1	271834	C	T	0.4107	0.0039	0.0030	1.7139	0.1905	0.4442	254	0.4390	250	0.3820	0.0067
snp167	1	271870	T	A	0.1498	0.0003	0.0042	0.0053	0.9417	0.9659	254	0.1732	250	0.1260	0.0088
snp168	1	271875	T	C	0.1488	4.69E-005	0.0042	1.25E-004	0.9911	0.9948	254	0.1732	250	0.1240	0.0096
snp169	1	271978	A	G	0.1438	-0.0007	0.0043	0.0253	0.8735	0.9259	254	0.1693	250	0.1180	0.0107
snp170	1	272060	T	C	0.1468	-0.0007	0.0043	0.0274	0.8685	0.9229	254	0.1713	250	0.1220	0.0097
snp171	1	275693	G	A	0.1399	-0.0004	0.0044	0.0081	0.9284	0.9581	254	0.1634	250	0.1160	0.0093
snp172	1	275697	T	C	0.0635	-0.0419	0.0054	61.0245	5.77E-015	4.97E-006	254	0.0827	250	0.0440	0.0126
snp173	1	279567	T	C	0.0625	-0.0279	0.0055	25.9719	3.46E-007	0.0029	254	0.0807	250	0.0440	0.0115
snp174	1	279570	T	C	0.0635	-0.0274	0.0054	25.3048	4.89E-007	0.0033	254	0.0807	250	0.0460	0.0101
snp175	1	292532	T	C	0.3730	0.0087	0.0037	5.5609	0.0184	0.1681	254	0.3465	250	0.4000	0.0061
snp176	1	292548	A	G	0.0575	0.0064	0.0061	1.0858	0.2974	0.5425	254	0.0531	250	0.0620	0.0007
snp177	1	292754	A	C	0.3740	0.0089	0.0038	5.5959	0.0180	0.1668	254	0.3740	250	0.3740	5.30E-010
snp178	1	301281	T	C	0.1131	-0.0004	0.0045	0.0093	0.9233	0.9551	254	0.1083	250	0.1180	0.0005
snp179	1	301292	T	C	0.1121	-7.89E-005	0.0045	3.11E-004	0.9859	0.9918	254	0.1083	250	0.1160	0.0003
snp180	1	329076	G	A	0.0804	-0.0178	0.0054	11.0941	0.0009	0.0516	254	0.0866	250	0.0740	0.0011
snp181	1	335508	C	T	0.4950	-0.0007	0.0059	0.0142	0.9052	0.9445	254	0.4980	250	0.4920	7.28E-005
snp182	1	335511	C	T	0.2817	0.0100	0.0040	6.3744	0.0116	0.1400	254	0.2657	250	0.2980	0.0026
snp183	1	335536	G	C	0.0784	-0.0025	0.0055	0.2149	0.6430	0.7864	254	0.0846	250	0.0720	0.0011
snp184	1	335542	G	A	0.0813	-0.0038	0.0054	0.4876	0.4850	0.6832	254	0.0886	250	0.0740	0.0014
snp185	1	335667	G	T	0.1567	0.0150	0.0042	12.8758	0.0003	0.0360	254	0.1476	250	0.1660	0.0013
snp186	1	335679	G	A	0.4514	-0.0068	0.0050	1.8739	0.1710	0.4236	254	0.4508	250	0.4520	2.97E-006
snp187	1	340584	A	G	0.2331	0.0029	0.0039	0.5706	0.4500	0.6588	254	0.2500	250	0.2160	0.0032
snp188	1	340599	A	G	0.0774	-0.0276	0.0053	27.4678	1.60E-007	0.0022	254	0.0925	250	0.0620	0.0065
snp189	1	340618	G	A	0.0685	-0.0306	0.0053	33.9582	5.63E-009	0.0007	254	0.0945	250	0.0420	0.0216
snp190	1	345580	T	C	0.1736	0.0030	0.0041	0.5493	0.4586	0.6649	254	0.1929	250	0.1540	0.0053
snp191	1	345591	T	C	0.1270	0.0030	0.0045	0.4305	0.5117	0.7013	254	0.1319	250	0.1220	0.0004
snp192	1	345596	A	C	0.1746	0.0032	0.0041	0.6284	0.4279	0.6431	254	0.1929	250	0.1560	0.0047
snp193	1	359696	C	T	0.2421	-0.0051	0.0040	1.6754	0.1955	0.4493	254	0.2598	250	0.2240	0.0035
snp194	1	359697	T	C	0.0843	-0.0078	0.0053	2.1403	0.1435	0.3925	254	0.0827	250	0.0860	7.15E-005
snp195	1	359698	T	C	0.1637	0.0034	0.0042	0.6569	0.4177	0.6357	254	0.1693	250	0.1580	0.0005
snp196	1	359701	A	G	0.2252	0.0038	0.0040	0.8930	0.3447	0.5807	254	0.2283	250	0.2220	0.0001
snp197	1	359707	T	G	0.0883	0.0007	0.0052	0.0181	0.8929	0.9373	254	0.0846	250	0.0920	0.0003
snp198	1	359711	C	T	0.1865	-0.0048	0.0041	1.3592	0.2437	0.4956	254	0.2008	250	0.1720	0.0027
snp199	1	359730	A	C	0.1577	-0.0074	0.0042	3.0635	0.0801	0.3063	254	0.1772	250	0.1380	0.0058
snp200	1	359731	G	C	0.1667	-0.0021	0.0042	0.2506	0.6166	0.7698	254	0.1713	250	0.1620	0.0003
snp201	1	359734	G	A	0.1667	-0.0021	0.0042	0.2506	0.6166	0.7698	254	0.1713	250	0.1620	0.0003
snp202	1	359749	C	T	0.1319	-0.0061	0.0045	1.8553	0.1732	0.4260	254	0.1398	250	0.1240	0.0011
snp203	1	359754	C	T	0.3651	-0.0054	0.0044	1.4634	0.2264	0.4795	254	0.3898	250	0.3400	0.0053
snp204	1	359758	G	T	0.1558	0.0061	0.0042	2.0429	0.1529	0.4035	254	0.1516	250	0.1600	0.0003
snp205	1	359759	C	A	0.4504	0.0070	0.0055	1.5876	0.2077	0.4615	254	0.4409	250	0.4600	0.0007
snp206	1	365436	A	G	0.1319	-0.0001	0.0043	0.0011	0.9741	0.9849	254	0.1634	250	0.1000	0.0175
snp207	1	370980	T	C	0.2351	0.0049	0.0032	2.4368	0.1185	0.3616	254	0.1831	250	0.2880	0.0306
snp208	1	371118	T	C	0.1746	-0.0012	0.0037	0.1125	0.7374	0.8446	254	0.1457	250	0.2040	0.0118
snp209	1	371161	A	G	0.2202	0.0108	0.0036	9.2586	0.0023	0.0753	254	0.1732	250	0.2680	0.0261
snp210	1	371928	T	C	0.1895	-0.0062	0.0037	2.7487	0.0973	0.3325	254	0.2087	250	0.1700	0.0049
snp211	1	376127	G	C	0.3929	0.0202	0.0036	30.9620	2.63E-008	0.0011	254	0.3346	250	0.4520	0.0289
snp212	1	376139	C	T	0.2579	0.0076	0.0036	4.4323	0.0353	0.2185	254	0.2402	250	0.2760	0.0034
snp213	1	376159	C	A	0.0595	0.0002	0.0061	0.0016	0.9683	0.9814	254	0.0689	250	0.0500	0.0032
snp214	1	376284	G	A	0.0933	0.0115	0.0047	5.9314	0.0149	0.1546	254	0.0748	250	0.1120	0.0082
snp215	1	407282	T	C	0.0962	0.0002	0.0047	0.0025	0.9604	0.9769	254	0.0866	250	0.1060	0.0022
snp216	1	412883	C	A	0.1379	-0.0045	0.0044	1.0027	0.3167	0.5584	254	0.1457	250	0.1300	0.0010
snp217	1	412889	G	C	0.0813	0.0054	0.0054	0.9961	0.3183	0.5597	254	0.0591	250	0.1040	0.0135
snp218	1	412891	G	A	0.2192	0.0043	0.0040	1.1989	0.2735	0.5222	254	0.2126	250	0.2260	0.0005
snp219	1	412896	G	A	0.0754	0.0079	0.0055	2.0337	0.1538	0.4045	254	0.0591	250	0.0920	0.0078
snp220	1	412898	C	G	0.0724	-0.0197	0.0056	12.4202	0.0004	0.0394	254	0.0768	250	0.0680	0.0006
snp221	1	412899	A	G	0.1756	-0.0108	0.0041	6.7687	0.0093	0.1283	254	0.2106	250	0.1400	0.0172
snp222	1	413220	A	G	0.4871	0.0108	0.0055	3.8074	0.0510	0.2541	254	0.4823	250	0.4920	0.0002
snp223	1	413221	C	T	0.4256	0.0085	0.0047	3.1888	0.0741	0.2966	254	0.4311	250	0.4200	0.0003
snp224	1	413223	C	G	0.0982	0.0062	0.0050	1.5260	0.2167	0.4703	254	0.0906	250	0.1060	0.0013
snp225	1	413232	G	A	0.1111	-0.0020	0.0048	0.1731	0.6774	0.8079	254	0.1358	250	0.0860	0.0126
snp226	1	427473	A	G	0.0506	0.0002	0.0066	7.71E-004	0.9778	0.9870	254	0.0650	250	0.0360	0.0087
snp227	1	427476	A	G	0.0625	0.0045	0.0060	0.5560	0.4559	0.6630	254	0.0472	250	0.0780	0.0081
snp228	1	427479	C	A	0.0585	-0.0296	0.0059	25.0187	5.68E-007	0.0035	254	0.0748	250	0.0420	0.0098
snp229	1	427502	G	C	0.1131	0.0075	0.0047	2.5812	0.1081	0.3477	254	0.0945	250	0.1320	0.0070
snp230	1	427513	T	A	0.0823	-0.0065	0.0054	1.4863	0.2228	0.4761	254	0.0787	250	0.0860	0.0003
snp231	1	453250	A	G	0.0665	0.0117	0.0057	4.1476	0.0417	0.2339	254	0.0374	250	0.0960	0.0277
snp232	1	453425	T	C	0.1319	0.0038	0.0045	0.7151	0.3978	0.6211	254	0.1476	250	0.1160	0.0044
snp233	1	464305	G	A	0.0744	-0.0004	0.0054	0.0064	0.9364	0.9628	254	0.0886	250	0.0600	0.0059
snp234	1	468170	T	C	0.3075	-0.0005	0.0029	0.0329	0.8561	0.9156	254	0.2874	250	0.3280	0.0039
snp235	1	468289	A	G	0.1032	-0.0013	0.0048	0.0726	0.7876	0.8749	254	0.0787	250	0.1280	0.0131
snp236	1	475152	A	G	0.1359	-3.10E-005	0.0044	4.99E-005	0.9944	0.9967	254	0.1614	250	0.1100	0.0113
snp237	1	487211	G	T	0.4444	-0.0117	0.0029	16.2284	5.61E-005	0.0185	254	0.4902	250	0.3980	0.0172
snp238	1	487216	C	T	0.1389	-0.0012	0.0043	0.0742	0.7853	0.8735	254	0.1732	250	0.1040	0.0200
snp239	1	487227	T	C	0.2044	0.0086	0.0036	5.6351	0.0176	0.1653	254	0.1535	250	0.2560	0.0323
snp240	1	488814	G	A	0.2004	-0.0021	0.0038	0.3028	0.5821	0.7477	254	0.1909	250	0.2100	0.0011
snp241	1	488828	G	A	0.1944	-0.0018	0.0038	0.2281	0.6329	0.7801	254	0.1850	250	0.2040	0.0011
snp242	1	488830	G	A	0.1726	0.0164	0.0039	17.2039	3.36E-005	0.0153	254	0.1181	250	0.2280	0.0423
snp243	1	489058	C	T	0.1429	-0.0027	0.0044	0.3926	0.5309	0.7142	254	0.1358	250	0.1500	0.0008
snp244	1	503473	G	A	0.1786	0.0248	0.0034	53.3376	2.81E-013	1.97E-005	254	0.1083	250	0.2500	0.0685
snp245	1	503482	T	C	0.0833	0.0413	0.0046	79.3152	4.72E-019	1.94E-007	254	0.0354	250	0.1320	0.0610
snp246	1	503487	T	C	0.0784	0.0081	0.0053	2.3419	0.1259	0.3711	254	0.0630	250	0.0940	0.0067
snp247	1	503494	C	A	0.0804	0.0427	0.0048	80.5737	2.50E-019	1.55E-007	254	0.0315	250	0.1300	0.0656
snp248	1	503540	G	A	0.2054	-0.0064	0.0036	3.1901	0.0741	0.2965	254	0.1988	250	0.2120	0.0005
snp249	1	503679	T	C	0.0585	0.0319	0.0059	29.2688	6.30E-008	0.0016	254	0.0217	250	0.0960	0.0501
snp250	1	503715	T	C	0.1994	0.0118	0.0037	10.1182	0.0015	0.0630	254	0.1496	250	0.2500	0.0316
snp251	1	520719	T	C	0.4742	0.0108	0.0048	4.9988	0.0254	0.1913	254	0.4764	250	0.4720	3.84E-005
snp252	1	520724	A	C	0.1637	-0.0052	0.0042	1.5370	0.2151	0.4687	254	0.1890	250	0.1380	0.0095
snp253	1	520727	G	T	0.0595	-0.0011	0.0061	0.0347	0.8523	0.9133	254	0.0728	250	0.0460	0.0064
snp254	1	520859	C	T	0.0506	0.0087	0.0066	1.7474	0.1862	0.4397	254	0.0335	250	0.0680	0.0124
snp255	1	520867	T	C	0.0694	0.0031	0.0057	0.2835	0.5944	0.7556	254	0.0591	250	0.0800	0.0034
snp256	1	520869	G	A	0.3135	-0.0016	0.0038	0.1804	0.6711	0.8040	254	0.3189	250	0.3080	0.0003
snp257	1	520871	G	A	0.2440	0.0045	0.0039	1.3098	0.2524	0.5035	254	0.2461	250	0.2420	4.47E-005
snp258	1	521003	G	A	0.0784	-0.0015	0.0055	0.0761	0.7826	0.8719	254	0.0846	250	0.0720	0.0011
snp259	1	521006	T	G	0.1310	0.0069	0.0043	2.5160	0.1127	0.3539	254	0.1004	250	0.1620	0.0167
snp260	1	521010	T	G	0.1260	0.0070	0.0044	2.5444	0.1107	0.3512	254	0.0965	250	0.1560	0.0161
snp261	1	536210	G	A	0.1419	0.0012	0.0044	0.0734	0.7865	0.8742	254	0.1161	250	0.1680	0.0110
snp262	1	536220	A	C	0.1687	0.0026	0.0042	0.3820	0.5365	0.7179	254	0.1693	250	0.1680	5.95E-006
snp263	1	536221	C	A	0.2034	0.0049	0.0039	1.6274	0.2021	0.4559	254	0.1654	250	0.2420	0.0181
snp264	1	536223	A	G	0.0853	-0.0072	0.0052	1.9315	0.1646	0.4166	254	0.0965	250	0.0740	0.0032
snp265	1	537800	A	G	0.2381	-0.0100	0.0039	6.4375	0.0112	0.1381	254	0.2835	250	0.1920	0.0231
snp266	1	537801	A	C	0.0933	0.0077	0.0050	2.4238	0.1195	0.3628	254	0.0886	250	0.0980	0.0005
snp267	1	537804	C	T	0.2808	-0.0072	0.0039	3.3431	0.0675	0.2852	254	0.3228	250	0.2380	0.0178
snp268	1	537810	C	A	0.4772	-0.0030	0.0064	0.2153	0.6426	0.7862	254	0.4783	250	0.4760	1.10E-005
snp269	1	537838	C	T	0.1429	0.0146	0.0044	11.2820	0.0008	0.0496	254	0.1220	250	0.1640	0.0072
snp270	1	537849	G	C	0.4683	0.0085	0.0063	1.8109	0.1784	0.4315	254	0.4547	250	0.4820	0.0015
snp271	1	537860	C	T	0.0516	-0.0057	0.0065	0.7495	0.3866	0.6128	254	0.0551	250	0.0480	0.0005
snp272	1	537861	A	C	0.1012	0.0222	0.0048	20.8789	4.89E-006	0.0076	254	0.0728	250	0.1300	0.0180
snp273	1	537869	G	A	0.4048	0.0018	0.0048	0.1432	0.7051	0.8249	254	0.3996	250	0.4100	0.0002
snp274	1	546896	A	G	0.1260	0.0013	0.0046	0.0841	0.7719	0.8654	254	0.1083	250	0.1440	0.0058
snp275	1	547034	T	C	0.1687	-0.0069	0.0034	4.0688	0.0437	0.2384	254	0.1614	250	0.1760	0.0008
snp276	1	547039	T	C	0.1647	-0.0073	0.0035	4.3641	0.0367	0.2221	254	0.1594	250	0.1700	0.0004
snp277	1	547040	G	A	0.1637	-0.0081	0.0035	5.3578	0.0206	0.1761	254	0.1594	250	0.1680	0.0003
snp278	1	547044	G	A	0.1687	-0.0081	0.0035	5.4527	0.0195	0.1723	254	0.1654	250	0.1720	0.0002
snp279	1	547337	A	G	0.4901	-0.0007	0.0053	0.0191	0.8902	0.9357	254	0.4882	250	0.4920	2.91E-005
snp280	1	554066	C	T	0.3700	-0.0081	0.0024	11.3259	0.0008	0.0492	254	0.3524	250	0.3880	0.0027
snp281	1	554244	T	C	0.2063	-0.0125	0.0032	15.8200	6.97E-005	0.0201	254	0.2146	250	0.1980	0.0008
snp282	1	554283	G	A	0.2331	-0.0129	0.0031	16.8440	4.06E-005	0.0164	254	0.2559	250	0.2100	0.0059
snp283	1	555567	C	T	0.0675	-0.0167	0.0057	8.6525	0.0033	0.0856	254	0.0669	250	0.0680	9.11E-006
snp284	1	555604	A	G	0.2560	-0.0165	0.0028	34.9268	3.42E-009	0.0006	254	0.2717	250	0.2400	0.0026
snp285	1	555742	T	A	0.0556	0.0229	0.0060	14.5415	0.0001	0.0258	254	0.0256	250	0.0860	0.0348
snp286	1	567055	C	T	0.1002	0.0002	0.0050	0.0025	0.9601	0.9766	254	0.0846	250	0.1160	0.0055
snp287	1	567088	A	C	0.0595	-0.0081	0.0061	1.7427	0.1868	0.4404	254	0.0846	250	0.0340	0.0229
snp288	1	567091	C	A	0.0823	-0.0167	0.0050	11.3240	0.0008	0.0492	254	0.0807	250	0.0840	7.17E-005
snp289	1	570481	C	T	0.4187	0.0027	0.0048	0.3224	0.5702	0.7400	254	0.4272	250	0.4100	0.0006
snp290	1	570485	T	C	0.1190	-0.0083	0.0047	3.1961	0.0738	0.2961	254	0.1280	250	0.1100	0.0015
snp291	1	570488	T	C	0.1200	-0.0007	0.0047	0.0219	0.8824	0.9311	254	0.1102	250	0.1300	0.0018
snp292	1	570489	A	G	0.0823	-0.0091	0.0053	2.8987	0.0887	0.3197	254	0.0886	250	0.0760	0.0010
snp293	1	570494	C	T	0.1052	-0.0039	0.0048	0.6619	0.4159	0.6344	254	0.1004	250	0.1100	0.0005
snp294	1	570495	G	A	0.2609	0.0064	0.0039	2.6311	0.1048	0.3431	254	0.2579	250	0.2640	9.73E-005
snp295	1	570499	G	T	0.1101	0.0054	0.0048	1.2708	0.2596	0.5100	254	0.1043	250	0.1160	0.0007
snp296	1	570503	C	T	0.1974	0.0079	0.0041	3.7963	0.0514	0.2548	254	0.1791	250	0.2160	0.0043
snp297	1	574526	G	C	0.3621	-0.0016	0.0043	0.1453	0.7031	0.8237	254	0.3622	250	0.3620	9.07E-008
snp298	1	574588	A	G	0.1746	0.0054	0.0041	1.7228	0.1893	0.4430	254	0.1791	250	0.1700	0.0003
snp299	1	574748	C	T	0.1389	-0.0122	0.0040	9.5364	0.0020	0.0711	254	0.1299	250	0.1480	0.0014
snp300	1	574776	T	C	0.4990	0.0028	0.0025	1.2628	0.2611	0.5113	254	0.5354	250	0.4620	0.0108
snp301	1	574781	C	G	0.3472	-0.0014	0.0027	0.2551	0.6135	0.7678	254	0.2933	250	0.4020	0.0261
snp302	1	574784	T	C	0.1865	0.0112	0.0037	8.9147	0.0028	0.0810	254	0.1398	250	0.2340	0.0293
snp303	1	577502	T	C	0.0764	0.0064	0.0054	1.4337	0.2312	0.4840	254	0.0709	250	0.0820	0.0009
snp304	1	577642	T	C	0.0675	0.0079	0.0053	2.2218	0.1361	0.3836	254	0.0453	250	0.0900	0.0159
snp305	1	577659	T	C	0.1319	-0.0027	0.0041	0.4195	0.5172	0.7050	254	0.1142	250	0.1500	0.0056
snp306	1	577820	T	A	0.0843	0.0096	0.0053	3.3205	0.0684	0.2868	254	0.0630	250	0.1060	0.0120
snp307	1	577844	A	G	0.0506	0.0137	0.0066	4.3838	0.0363	0.2210	254	0.0335	250	0.0680	0.0124
snp308	1	577906	T	A	0.1121	0.0088	0.0047	3.5440	0.0598	0.2712	254	0.0906	250	0.1340	0.0095
snp309	1	577908	A	C	0.1022	0.0130	0.0049	7.0803	0.0078	0.1199	254	0.0768	250	0.1280	0.0143
snp310	1	579762	T	C	0.2341	0.0119	0.0039	9.2203	0.0024	0.0759	254	0.2106	250	0.2580	0.0063
snp311	1	579763	A	C	0.0952	-0.0015	0.0051	0.0870	0.7680	0.8631	254	0.0807	250	0.1100	0.0050
snp312	1	579766	G	C	0.2381	0.0098	0.0039	6.2056	0.0127	0.1454	254	0.2185	250	0.2580	0.0043
snp313	1	579774	G	A	0.4544	0.0081	0.0046	3.0380	0.0813	0.3083	254	0.4508	250	0.4580	0.0001
snp314	1	579780	T	C	0.1141	-0.0058	0.0047	1.4883	0.2225	0.4758	254	0.1358	250	0.0920	0.0095
snp315	1	579789	T	C	0.4097	0.0050	0.0042	1.3989	0.2369	0.4894	254	0.3858	250	0.4340	0.0048
snp316	1	579798	G	A	0.3234	-0.0051	0.0035	2.0548	0.1517	0.4021	254	0.3110	250	0.3360	0.0014
snp317	1	579815	G	C	0.0546	0.0068	0.0061	1.2509	0.2634	0.5133	254	0.0512	250	0.0580	0.0005
snp318	1	579823	G	A	0.1369	0.0041	0.0044	0.8619	0.3532	0.5874	254	0.1398	250	0.1340	0.0001
snp319	1	580930	C	T	0.3571	0.0058	0.0029	4.0178	0.0450	0.2414	254	0.3051	250	0.4100	0.0240
snp320	1	581098	G	C	0.4028	-0.0001	0.0031	0.0020	0.9642	0.9791	254	0.3957	250	0.4100	0.0004
snp321	1	581099	G	A	0.4028	-0.0001	0.0031	0.0020	0.9642	0.9791	254	0.3957	250	0.4100	0.0004
snp322	1	581103	A	G	0.2837	-0.0086	0.0034	6.1800	0.0129	0.1462	254	0.3110	250	0.2560	0.0074
snp323	1	581281	T	C	0.0665	0.0213	0.0058	13.6507	0.0002	0.0308	254	0.0335	250	0.1000	0.0357
snp324	1	592389	T	C	0.0883	-0.0005	0.0052	0.0079	0.9293	0.9587	254	0.1043	250	0.0720	0.0065
snp325	1	595972	C	G	0.0724	-0.0107	0.0055	3.8793	0.0489	0.2496	254	0.0709	250	0.0740	7.31E-005
snp326	1	595974	C	G	0.0724	-0.0107	0.0055	3.8793	0.0489	0.2496	254	0.0709	250	0.0740	7.31E-005
snp327	1	600378	G	A	0.3165	0.0033	0.0041	0.6433	0.4225	0.6392	254	0.3189	250	0.3140	5.54E-005
snp328	1	600382	A	G	0.4405	0.0018	0.0054	0.1116	0.7384	0.8452	254	0.4409	250	0.4400	1.81E-006
snp329	1	600386	T	C	0.0536	0.0150	0.0064	5.4694	0.0194	0.1716	254	0.0394	250	0.0680	0.0081
snp330	1	600396	A	G	0.0546	0.0120	0.0064	3.5619	0.0591	0.2700	254	0.0413	250	0.0680	0.0069
snp331	1	608887	T	C	0.1022	0.0012	0.0049	0.0592	0.8078	0.8869	254	0.1260	250	0.0780	0.0125
snp332	1	608969	G	A	0.1022	0.0012	0.0049	0.0592	0.8078	0.8869	254	0.1260	250	0.0780	0.0125
snp333	1	619932	G	A	0.0536	-0.0006	0.0064	0.0077	0.9300	0.9590	254	0.0591	250	0.0480	0.0012
snp334	1	620442	A	T	0.1845	0.0001	0.0041	0.0011	0.9737	0.9846	254	0.1772	250	0.1920	0.0007
snp335	1	620450	A	C	0.0893	0.0008	0.0052	0.0226	0.8806	0.9300	254	0.0827	250	0.0960	0.0011
snp336	1	620459	G	A	0.1438	0.0005	0.0044	0.0149	0.9028	0.9431	254	0.1240	250	0.1640	0.0065
snp337	1	620461	C	T	0.0724	-0.0009	0.0056	0.0252	0.8740	0.9261	254	0.0610	250	0.0840	0.0039
snp338	1	620541	A	T	0.2540	-0.0061	0.0039	2.5149	0.1128	0.3540	254	0.2382	250	0.2700	0.0027
snp339	1	620543	G	A	0.1062	-0.0083	0.0048	2.9208	0.0874	0.3178	254	0.1378	250	0.0740	0.0214
snp340	1	620552	T	G	0.2331	-0.0003	0.0040	0.0059	0.9390	0.9643	254	0.2539	250	0.2120	0.0049
snp341	1	620610	G	A	0.0913	0.0114	0.0051	4.9628	0.0259	0.1929	254	0.0827	250	0.1000	0.0018
snp342	1	620614	C	A	0.3819	0.0003	0.0044	0.0038	0.9507	0.9712	254	0.3898	250	0.3740	0.0005
snp343	1	620616	A	C	0.1954	0.0228	0.0039	34.1175	5.19E-009	0.0006	254	0.1535	250	0.2380	0.0227
snp344	1	620622	A	T	0.0903	0.0043	0.0052	0.7078	0.4002	0.6229	254	0.0866	250	0.0940	0.0003
snp345	1	620624	A	G	0.0655	0.0026	0.0059	0.1933	0.6602	0.7972	254	0.0807	250	0.0500	0.0077
snp346	1	620638	A	G	0.1468	-0.0173	0.0042	17.2161	3.34E-005	0.0153	254	0.1850	250	0.1080	0.0237
snp347	1	620673	T	C	0.1012	0.0004	0.0049	0.0061	0.9379	0.9637	254	0.1142	250	0.0880	0.0038
snp348	1	620679	A	T	0.1905	-0.0100	0.0041	6.0318	0.0141	0.1511	254	0.2303	250	0.1500	0.0209
snp349	1	620683	C	A	0.0784	-0.0018	0.0055	0.1029	0.7484	0.8513	254	0.1004	250	0.0560	0.0136
snp350	1	620687	T	C	0.0893	-0.0071	0.0052	1.8772	0.1707	0.4232	254	0.0886	250	0.0900	1.24E-005
snp351	1	620688	G	C	0.0873	-0.0085	0.0052	2.6294	0.1049	0.3432	254	0.0886	250	0.0860	4.19E-005
snp352	1	620693	T	A	0.3919	-0.0198	0.0043	21.6849	3.21E-006	0.0065	254	0.4331	250	0.3500	0.0145
snp353	1	624569	T	A	0.0962	0.0075	0.0050	2.2223	0.1360	0.3836	254	0.1004	250	0.0920	0.0004
snp354	1	625800	T	G	0.1994	-0.0055	0.0039	1.9846	0.1589	0.4103	254	0.1772	250	0.2220	0.0063
snp355	1	629408	G	A	0.2639	-0.0078	0.0038	4.1321	0.0421	0.2348	254	0.2520	250	0.2760	0.0015
snp356	1	629412	C	T	0.4286	0.0146	0.0045	10.4853	0.0012	0.0584	254	0.4114	250	0.4460	0.0024
snp357	1	633051	C	G	0.1607	0.0100	0.0042	5.6850	0.0171	0.1634	254	0.1339	250	0.1880	0.0109
snp358	1	633056	T	C	0.1290	-0.0011	0.0045	0.0605	0.8056	0.8856	254	0.1142	250	0.1440	0.0040
snp359	1	633068	C	A	0.3710	-0.0021	0.0044	0.2245	0.6356	0.7818	254	0.3740	250	0.3680	7.75E-005
snp360	1	633407	T	C	0.0546	0.0541	0.0056	92.1005	7.34E-022	2.03E-008	254	0.0098	250	0.1000	0.0788
snp361	1	636330	C	A	0.1181	-0.0006	0.0047	0.0183	0.8925	0.9370	254	0.1496	250	0.0860	0.0194
snp362	1	641575	T	C	0.0635	0.0055	0.0058	0.9133	0.3392	0.5764	254	0.0453	250	0.0820	0.0113
snp363	1	643666	G	A	0.1845	0.0074	0.0038	3.7751	0.0520	0.2561	254	0.1398	250	0.2300	0.0271
snp364	1	643720	G	T	0.2649	0.0003	0.0040	0.0063	0.9369	0.9631	254	0.2677	250	0.2620	8.39E-005
snp365	1	643721	A	C	0.0635	-0.0053	0.0060	0.7997	0.3712	0.6012	254	0.0748	250	0.0520	0.0044
snp366	1	643723	C	A	0.2034	-0.0003	0.0040	0.0042	0.9485	0.9699	254	0.2008	250	0.2060	8.38E-005
snp367	1	643738	G	T	0.0556	-0.0021	0.0063	0.1056	0.7452	0.8493	254	0.0650	250	0.0460	0.0034
snp368	1	646268	A	C	0.3770	0.0021	0.0038	0.3053	0.5806	0.7467	254	0.3937	250	0.3600	0.0024
snp369	1	648236	A	G	0.1171	-0.0155	0.0044	12.0737	0.0005	0.0423	254	0.1102	250	0.1240	0.0009
snp370	1	648421	T	G	0.0595	-0.0082	0.0060	1.8734	0.1711	0.4237	254	0.0512	250	0.0680	0.0025
snp371	1	648428	G	A	0.0605	-0.0023	0.0060	0.1485	0.7000	0.8218	254	0.0492	250	0.0720	0.0046
snp372	1	648497	A	G	0.2946	0.0065	0.0035	3.3722	0.0663	0.2831	254	0.2677	250	0.3220	0.0071
snp373	1	651344	A	T	0.0536	0.0091	0.0063	2.1146	0.1459	0.3953	254	0.0374	250	0.0700	0.0105
snp374	1	651345	T	A	0.0585	0.0066	0.0061	1.1766	0.2780	0.5261	254	0.0413	250	0.0760	0.0109
snp375	1	651353	A	G	0.0685	0.0126	0.0057	4.9553	0.0260	0.1932	254	0.0512	250	0.0860	0.0095
snp376	1	651362	T	G	0.0635	0.0139	0.0059	5.4689	0.0194	0.1717	254	0.0492	250	0.0780	0.0070
snp377	1	651443	A	G	0.0962	0.0047	0.0050	0.8804	0.3481	0.5834	254	0.0827	250	0.1100	0.0043
snp378	1	651444	A	T	0.1101	-0.0022	0.0048	0.2176	0.6408	0.7851	254	0.1339	250	0.0860	0.0117
snp379	1	651449	G	T	0.0556	-0.0044	0.0063	0.4821	0.4875	0.6849	254	0.0531	250	0.0580	0.0002
snp380	1	651452	A	G	0.0655	-0.0135	0.0059	5.3120	0.0212	0.1779	254	0.0748	250	0.0560	0.0029
snp381	1	651457	A	G	0.0556	-0.0278	0.0062	20.1064	7.33E-006	0.0088	254	0.0689	250	0.0420	0.0069
snp382	1	662659	C	T	0.3343	-0.0106	0.0037	8.1527	0.0043	0.0951	254	0.3543	250	0.3140	0.0037
snp383	1	662660	A	C	0.2421	-0.0043	0.0037	1.3142	0.2516	0.5028	254	0.2657	250	0.2180	0.0062
snp384	1	662661	G	A	0.1349	-0.0078	0.0043	3.2691	0.0706	0.2906	254	0.1417	250	0.1280	0.0008
snp385	1	667294	T	G	0.2530	0.0011	0.0039	0.0833	0.7729	0.8660	254	0.2441	250	0.2620	0.0008
snp386	1	667301	A	T	0.0804	0.0068	0.0054	1.5718	0.2100	0.4637	254	0.0591	250	0.1020	0.0125
snp387	1	667305	A	G	0.0863	0.0056	0.0052	1.1501	0.2835	0.5308	254	0.0669	250	0.1060	0.0097
snp388	1	667307	A	G	0.0655	0.0083	0.0059	2.0084	0.1564	0.4075	254	0.0453	250	0.0860	0.0136
snp389	1	671029	T	C	0.2272	-0.0034	0.0040	0.7355	0.3911	0.6162	254	0.2402	250	0.2140	0.0019
snp390	1	671031	C	T	0.0536	0.0017	0.0064	0.0719	0.7887	0.8755	254	0.0512	250	0.0560	0.0002
snp391	1	671032	G	C	0.0794	0.0029	0.0054	0.2901	0.5902	0.7529	254	0.0551	250	0.1040	0.0164
snp392	1	671035	T	A	0.1339	0.0002	0.0045	0.0013	0.9708	0.9830	254	0.1240	250	0.1440	0.0017
snp393	1	671050	T	C	0.1091	0.0132	0.0048	7.6757	0.0056	0.1054	254	0.0945	250	0.1240	0.0045
snp394	1	671052	T	C	0.3492	0.0042	0.0042	1.0088	0.3152	0.5572	254	0.3563	250	0.3420	0.0004
snp395	1	671082	G	A	0.0714	0.0044	0.0056	0.6249	0.4292	0.6440	254	0.0827	250	0.0600	0.0039
snp396	1	671083	T	A	0.0754	0.0046	0.0055	0.6934	0.4050	0.6265	254	0.0846	250	0.0660	0.0025
snp397	1	671166	A	C	0.3204	0.0058	0.0040	2.1553	0.1421	0.3908	254	0.2953	250	0.3460	0.0059
snp398	1	671180	G	C	0.0933	-0.0046	0.0051	0.8225	0.3644	0.5960	254	0.1102	250	0.0760	0.0069
snp399	1	671182	G	A	0.3244	0.0053	0.0040	1.7896	0.1810	0.4343	254	0.3031	250	0.3460	0.0042
snp400	1	671183	G	T	0.0952	-0.0037	0.0051	0.5281	0.4674	0.6710	254	0.1122	250	0.0780	0.0068
snp401	1	675870	C	T	0.2688	-0.0005	0.0039	0.0136	0.9072	0.9457	254	0.2480	250	0.2900	0.0045
snp402	1	675878	G	C	0.0893	0.0108	0.0051	4.4932	0.0340	0.2154	254	0.0748	250	0.1040	0.0052
snp403	1	675889	G	T	0.3056	-0.0014	0.0036	0.1529	0.6958	0.8192	254	0.3268	250	0.2840	0.0043
snp404	1	675890	G	T	0.3502	6.69E-005	0.0037	3.32E-004	0.9855	0.9915	254	0.3602	250	0.3400	0.0009
snp405	1	675898	G	A	0.2629	0.0024	0.0039	0.3843	0.5353	0.7171	254	0.2303	250	0.2960	0.0111
snp406	1	675917	C	G	0.1498	-0.0048	0.0043	1.2064	0.2720	0.5209	254	0.1516	250	0.1480	5.02E-005
snp407	1	675975	A	G	0.2024	-0.0052	0.0038	1.9069	0.1673	0.4196	254	0.1732	250	0.2320	0.0107
snp408	1	676001	T	G	0.3571	0.0125	0.0038	10.8472	0.0010	0.0542	254	0.3110	250	0.4040	0.0188
snp409	1	678324	A	G	0.2966	0.0256	0.0031	68.0796	1.40E-016	1.42E-006	254	0.2087	250	0.3860	0.0754
snp410	1	678351	A	T	0.1399	0.0053	0.0042	1.5550	0.2124	0.4661	254	0.1063	250	0.1740	0.0190
snp411	1	680735	G	T	0.0774	0.0014	0.0053	0.0673	0.7952	0.8794	254	0.0689	250	0.0860	0.0020
snp412	1	682929	T	C	0.0645	0.0397	0.0055	53.0638	3.23E-013	2.07E-005	254	0.0256	250	0.1040	0.0510
snp413	1	684403	T	C	0.1607	0.0013	0.0042	0.0971	0.7554	0.8555	254	0.1535	250	0.1680	0.0008
snp414	1	684407	T	C	0.1736	0.0020	0.0041	0.2299	0.6316	0.7793	254	0.1654	250	0.1820	0.0010
snp415	1	684411	C	A	0.4206	-0.0041	0.0045	0.8060	0.3693	0.5998	254	0.4350	250	0.4060	0.0017
snp416	1	684414	G	A	0.1349	-0.0049	0.0045	1.2084	0.2717	0.5205	254	0.1476	250	0.1220	0.0028
snp417	1	684424	C	T	0.0942	-0.0032	0.0051	0.3912	0.5317	0.7147	254	0.1102	250	0.0780	0.0061
snp418	1	689994	A	G	0.0754	-0.0092	0.0054	2.9008	0.0885	0.3195	254	0.0827	250	0.0680	0.0015
snp419	1	690028	A	G	0.1081	-0.0074	0.0046	2.6437	0.1040	0.3419	254	0.1161	250	0.1000	0.0014
snp420	1	692308	C	T	0.4028	-0.0001	0.0044	5.63E-004	0.9811	0.9889	254	0.4232	250	0.3820	0.0035
snp421	1	692312	A	G	0.3333	-0.0021	0.0041	0.2584	0.6112	0.7664	254	0.3484	250	0.3180	0.0021
snp422	1	692318	A	G	0.1002	-0.0012	0.0049	0.0592	0.8078	0.8869	254	0.0965	250	0.1040	0.0003
snp423	1	692319	C	T	0.3403	-0.0013	0.0041	0.0964	0.7562	0.8560	254	0.3346	250	0.3460	0.0003
snp424	1	692790	T	G	0.1964	-0.0245	0.0033	56.6300	5.26E-014	1.09E-005	254	0.2146	250	0.1780	0.0042
snp425	1	692791	T	A	0.2014	-0.0237	0.0032	53.9190	2.09E-013	1.77E-005	254	0.2205	250	0.1820	0.0046
snp426	1	692850	C	T	0.1290	-0.0009	0.0045	0.0431	0.8355	0.9034	254	0.1614	250	0.0960	0.0190
snp427	1	692939	A	G	0.3512	-0.0002	0.0024	0.0054	0.9414	0.9657	254	0.4272	250	0.2740	0.0515
snp428	1	692968	G	A	0.3512	-0.0002	0.0024	0.0054	0.9414	0.9657	254	0.4272	250	0.2740	0.0515
snp429	1	696842	C	T	0.3948	-0.0094	0.0032	8.6766	0.0032	0.0851	254	0.4350	250	0.3540	0.0137
snp430	1	696843	A	G	0.3631	-0.0146	0.0031	22.3819	2.23E-006	0.0057	254	0.4213	250	0.3040	0.0297
snp431	1	697018	C	T	0.1121	-0.0016	0.0048	0.1065	0.7442	0.8487	254	0.1083	250	0.1160	0.0003
snp432	1	697039	C	T	0.3740	-0.0021	0.0045	0.2285	0.6327	0.7799	254	0.3917	250	0.3560	0.0027
snp433	1	697042	C	T	0.0645	-0.0157	0.0059	7.1158	0.0076	0.1190	254	0.0748	250	0.0540	0.0036
snp434	1	697043	G	A	0.2004	-0.0038	0.0041	0.8689	0.3512	0.5859	254	0.2343	250	0.1660	0.0145
snp435	1	697051	A	C	0.0575	-0.0098	0.0062	2.5099	0.1131	0.3544	254	0.0669	250	0.0480	0.0033
snp436	1	705255	A	C	0.4643	0.0015	0.0047	0.1061	0.7446	0.8490	254	0.4764	250	0.4520	0.0012
snp437	1	705276	T	C	0.3591	0.0008	0.0039	0.0443	0.8333	0.9021	254	0.3445	250	0.3740	0.0019
snp438	1	705283	C	T	0.1190	-3.22E-005	0.0047	4.76E-005	0.9945	0.9968	254	0.1319	250	0.1060	0.0032
snp439	1	713697	G	A	0.3938	-0.0085	0.0027	10.1292	0.0015	0.0629	254	0.4606	250	0.3260	0.0380
snp440	1	735764	C	T	0.2103	0.0231	0.0038	37.8157	7.78E-010	0.0003	254	0.1791	250	0.2420	0.0119
snp441	1	735805	A	G	0.3125	0.0051	0.0032	2.4309	0.1190	0.3621	254	0.3071	250	0.3180	0.0003
snp442	1	735860	A	G	0.3145	0.0043	0.0032	1.7797	0.1822	0.4355	254	0.3091	250	0.3200	0.0003
snp443	1	741272	C	T	0.3462	0.0012	0.0040	0.0874	0.7675	0.8628	254	0.3642	250	0.3280	0.0029
snp444	1	741283	T	C	0.3393	0.0003	0.0040	0.0046	0.9460	0.9684	254	0.3622	250	0.3160	0.0048
snp445	1	748855	C	T	0.1409	0.0014	0.0038	0.1334	0.7150	0.8310	254	0.1457	250	0.1360	0.0004
snp446	1	748860	T	C	0.3165	-0.0093	0.0026	12.7900	0.0003	0.0366	254	0.3563	250	0.2760	0.0149
snp447	1	748866	A	G	0.1855	-0.0001	0.0031	0.0013	0.9716	0.9834	254	0.1969	250	0.1740	0.0017
snp448	1	748880	T	C	0.4613	-0.0180	0.0025	49.7895	1.71E-012	3.72E-005	254	0.5098	250	0.4120	0.0193
snp449	1	748902	C	G	0.4256	-0.0163	0.0025	41.1201	1.43E-010	0.0002	254	0.4685	250	0.3820	0.0153
snp450	1	752609	C	T	0.0694	-0.0113	0.0056	4.0122	0.0452	0.2417	254	0.0689	250	0.0700	9.40E-006
snp451	1	752622	A	G	0.0605	-0.0317	0.0059	28.6307	8.76E-008	0.0018	254	0.0748	250	0.0460	0.0073
snp452	1	752672	T	C	0.0605	-0.0305	0.0059	26.3240	2.89E-007	0.0027	254	0.0748	250	0.0460	0.0073
snp453	1	771160	C	A	0.3284	0.0027	0.0039	0.4682	0.4938	0.6892	254	0.3189	250	0.3380	0.0008
snp454	1	771174	G	T	0.3264	0.0020	0.0039	0.2696	0.6036	0.7615	254	0.3169	250	0.3360	0.0008
snp455	1	790569	G	A	0.2431	-0.0040	0.0033	1.5248	0.2169	0.4704	254	0.2106	250	0.2760	0.0116
snp456	1	792553	A	G	0.1518	-0.0004	0.0040	0.0105	0.9186	0.9524	254	0.1831	250	0.1200	0.0154
snp457	1	792630	C	T	0.0992	-0.0006	0.0050	0.0142	0.9052	0.9445	254	0.1201	250	0.0780	0.0099
snp458	1	792688	T	C	0.2341	0.0060	0.0034	3.0567	0.0804	0.3068	254	0.1831	250	0.2860	0.0295
snp459	1	792853	G	A	0.2569	-0.0068	0.0039	3.0933	0.0786	0.3040	254	0.2933	250	0.2200	0.0141
snp460	1	793028	A	G	0.1151	-0.0177	0.0044	16.4988	4.87E-005	0.0176	254	0.1260	250	0.1040	0.0024
snp461	1	797843	A	G	0.0585	0.0005	0.0062	0.0074	0.9313	0.9598	254	0.0669	250	0.0500	0.0026
snp462	1	809983	C	T	0.1319	0.0009	0.0045	0.0435	0.8348	0.9030	254	0.1378	250	0.1260	0.0006
snp463	1	817423	A	C	0.1567	-0.0019	0.0036	0.2700	0.6033	0.7613	254	0.1378	250	0.1760	0.0055
snp464	1	817456	A	G	0.1597	-0.0017	0.0036	0.2327	0.6295	0.7780	254	0.1398	250	0.1800	0.0060
snp465	1	817459	C	T	0.1627	-0.0019	0.0035	0.2761	0.5993	0.7588	254	0.1417	250	0.1840	0.0066
snp466	1	822972	C	T	0.3542	0.0045	0.0029	2.3637	0.1242	0.3689	254	0.3012	250	0.4080	0.0249
snp467	1	823071	C	A	0.3105	0.0041	0.0031	1.6933	0.1932	0.4469	254	0.2598	250	0.3620	0.0244
snp468	1	850452	A	T	0.1161	-0.0237	0.0043	30.4011	3.51E-008	0.0013	254	0.1220	250	0.1100	0.0007
snp469	1	850664	G	A	0.3224	-0.0175	0.0036	23.9712	9.78E-007	0.0042	254	0.3524	250	0.2920	0.0083
snp470	1	850673	A	G	0.1538	-0.0006	0.0042	0.0220	0.8821	0.9309	254	0.1713	250	0.1360	0.0048
snp471	1	850759	T	C	0.1002	0.0236	0.0046	26.0034	3.41E-007	0.0029	254	0.0610	250	0.1400	0.0346
snp472	1	856902	G	A	0.1300	-0.0156	0.0042	13.6443	0.0002	0.0308	254	0.1280	250	0.1320	7.24E-005
snp473	1	859445	G	C	0.2500	0.0017	0.0038	0.1921	0.6612	0.7978	254	0.2106	250	0.2900	0.0168
snp474	1	899962	C	T	0.2540	-0.0105	0.0032	10.4542	0.0012	0.0588	254	0.3071	250	0.2000	0.0303
snp475	1	899977	G	A	0.2431	-0.0105	0.0032	10.4250	0.0012	0.0591	254	0.2953	250	0.1900	0.0301
snp476	1	899989	A	G	0.2083	-0.0112	0.0034	11.0837	0.0009	0.0517	254	0.2618	250	0.1540	0.0352
snp477	1	899993	G	C	0.2083	-0.0113	0.0033	11.3389	0.0008	0.0490	254	0.2638	250	0.1520	0.0379
snp478	1	900022	G	A	0.0675	0.0031	0.0058	0.2887	0.5911	0.7535	254	0.0591	250	0.0760	0.0023
snp479	1	900532	C	G	0.0923	-0.0202	0.0048	17.7498	2.52E-005	0.0138	254	0.0984	250	0.0860	0.0009
snp480	1	900535	G	C	0.0724	0.0002	0.0056	7.35E-004	0.9784	0.9874	254	0.0650	250	0.0800	0.0017
snp481	1	911860	G	A	0.0853	0.0340	0.0050	46.3986	9.65E-012	6.85E-005	254	0.0531	250	0.1180	0.0269
snp482	1	912126	C	T	0.3919	0.0055	0.0032	3.0181	0.0823	0.3099	254	0.3799	250	0.4040	0.0012
snp483	1	916708	C	A	0.0863	0.0116	0.0052	4.8746	0.0273	0.1969	254	0.0630	250	0.1100	0.0140
snp484	1	918450	C	T	0.2222	0.0018	0.0034	0.2787	0.5975	0.7576	254	0.2461	250	0.1980	0.0067
snp485	1	918630	A	G	0.3075	-0.0065	0.0033	3.7872	0.0516	0.2553	254	0.3346	250	0.2800	0.0070
snp486	1	918645	C	T	0.1200	0.0091	0.0046	3.9715	0.0463	0.2441	254	0.0886	250	0.1520	0.0190
snp487	1	919844	A	G	0.0585	0.0105	0.0061	2.9837	0.0841	0.3127	254	0.0433	250	0.0740	0.0085
snp488	1	919890	T	C	0.3353	-0.0067	0.0031	4.5719	0.0325	0.2114	254	0.3642	250	0.3060	0.0076
snp489	1	920116	C	T	0.2183	-0.0073	0.0034	4.5415	0.0331	0.2129	254	0.2008	250	0.2360	0.0036
snp490	1	922886	T	C	0.1627	0.0016	0.0042	0.1400	0.7083	0.8269	254	0.1949	250	0.1300	0.0154
snp491	1	922903	T	C	0.0774	0.0193	0.0053	13.0943	0.0003	0.0344	254	0.0551	250	0.1000	0.0141
snp492	1	932516	C	T	0.3264	-0.0023	0.0032	0.5309	0.4662	0.6702	254	0.3583	250	0.2940	0.0094
snp493	1	932549	G	A	0.3274	-0.0023	0.0032	0.5107	0.4748	0.6762	254	0.3622	250	0.2920	0.0112
snp494	1	932737	T	C	0.3482	0.0020	0.0031	0.4351	0.5095	0.6998	254	0.3563	250	0.3400	0.0006
snp495	1	932761	C	T	0.3125	-0.0010	0.0028	0.1194	0.7297	0.8399	254	0.2520	250	0.3740	0.0347
snp496	1	932767	C	T	0.3165	0.0004	0.0028	0.0198	0.8882	0.9345	254	0.2520	250	0.3820	0.0391
snp497	1	932782	A	G	0.3442	0.0022	0.0031	0.5033	0.4780	0.6784	254	0.3524	250	0.3360	0.0006
snp498	1	949511	G	A	0.1865	-0.0024	0.0035	0.4675	0.4941	0.6894	254	0.1693	250	0.2040	0.0040
snp499	1	949513	A	T	0.0992	-0.0137	0.0046	9.0531	0.0026	0.0786	254	0.0984	250	0.1000	1.39E-005
snp500	1	949543	G	T	0.0694	0.0085	0.0056	2.2930	0.1300	0.3761	254	0.0512	250	0.0880	0.0105
snp501	1	952991	T	A	0.0506	-0.0059	0.0066	0.7926	0.3733	0.6028	254	0.0591	250	0.0420	0.0030
snp502	1	954172	A	T	0.2292	0.0122	0.0032	14.4400	0.0001	0.0263	254	0.1555	250	0.3040	0.0624
snp503	1	954223	A	G	0.1161	-0.0189	0.0043	19.8156	8.53E-006	0.0093	254	0.1299	250	0.1020	0.0038
snp504	1	954224	T	C	0.2212	0.0127	0.0032	15.2764	9.29E-005	0.0223	254	0.1496	250	0.2940	0.0605
snp505	1	958564	G	T	0.1855	-7.58E-005	0.0041	3.45E-004	0.9852	0.9913	254	0.1870	250	0.1840	2.99E-005
snp506	1	958571	C	T	0.3611	-0.0097	0.0043	5.1832	0.0228	0.1833	254	0.3701	250	0.3520	0.0007
snp507	1	965201	T	C	0.1310	0.0013	0.0043	0.0895	0.7648	0.8612	254	0.1594	250	0.1020	0.0145
snp508	1	965583	G	A	0.4117	-0.0064	0.0046	1.9229	0.1655	0.4176	254	0.4390	250	0.3840	0.0062
snp509	1	967342	G	C	0.0942	-0.0176	0.0049	12.9955	0.0003	0.0351	254	0.0984	250	0.0900	0.0004
snp510	1	967358	C	T	0.1280	-0.0027	0.0045	0.3688	0.5437	0.7226	254	0.1575	250	0.0980	0.0159
snp511	1	975461	G	A	0.0704	0.0217	0.0055	15.3854	8.77E-005	0.0219	254	0.0453	250	0.0960	0.0196
snp512	1	975468	T	A	0.0913	0.0047	0.0051	0.8679	0.3515	0.5861	254	0.0984	250	0.0840	0.0013
snp513	1	977489	A	G	0.0546	0.0469	0.0059	63.5690	1.55E-015	3.16E-006	254	0.0236	250	0.0860	0.0377
snp514	1	989508	A	G	0.0645	-0.0150	0.0058	6.6637	0.0098	0.1313	254	0.0669	250	0.0620	0.0002
snp515	1	989601	T	C	0.3115	0.0098	0.0029	11.5142	0.0007	0.0473	254	0.2441	250	0.3800	0.0431
snp516	1	989670	T	G	0.2063	0.0227	0.0032	51.4107	7.49E-013	2.78E-005	254	0.1378	250	0.2760	0.0583
snp517	1	990261	C	T	0.0595	0.0196	0.0060	10.7561	0.0010	0.0552	254	0.0394	250	0.0800	0.0147
snp518	1	1006043	C	T	0.1270	0.0076	0.0043	3.0802	0.0793	0.3050	254	0.0984	250	0.1560	0.0149
snp519	1	1006150	A	T	0.1002	0.0183	0.0048	14.3032	0.0002	0.0271	254	0.0709	250	0.1300	0.0194
snp520	1	1006155	T	C	0.3452	0.0136	0.0033	16.9835	3.77E-005	0.0160	254	0.3307	250	0.3600	0.0019
snp521	1	1006188	T	G	0.3780	0.0159	0.0034	21.7194	3.16E-006	0.0065	254	0.3583	250	0.3980	0.0034
snp522	1	1006373	T	A	0.3056	0.0147	0.0035	18.0369	2.17E-005	0.0131	254	0.2815	250	0.3300	0.0055
snp523	1	1006388	A	G	0.3403	0.0094	0.0030	10.1972	0.0014	0.0620	254	0.3268	250	0.3540	0.0017
snp524	1	1006436	C	T	0.2054	-0.0162	0.0033	23.7662	1.09E-006	0.0044	254	0.2087	250	0.2020	0.0001
snp525	1	1006500	C	A	0.2391	0.0029	0.0038	0.5672	0.4514	0.6598	254	0.2421	250	0.2360	0.0001
snp526	1	1025959	G	A	0.2589	-0.0120	0.0033	13.1197	0.0003	0.0343	254	0.2657	250	0.2520	0.0005
snp527	1	1033129	T	C	0.3889	-0.0046	0.0026	3.1903	0.0741	0.2965	254	0.3602	250	0.4180	0.0070
snp528	1	1033181	A	G	0.4792	-0.0047	0.0024	3.9518	0.0468	0.2453	254	0.4429	250	0.5160	0.0107
snp529	1	1033198	T	C	0.4048	-0.0056	0.0025	4.8958	0.0269	0.1959	254	0.3780	250	0.4320	0.0061
snp530	1	1033278	G	A	0.0774	0.0147	0.0052	7.9055	0.0049	0.1003	254	0.0453	250	0.1100	0.0293
snp531	1	1034220	T	G	0.2163	-0.0036	0.0036	0.9910	0.3195	0.5607	254	0.1969	250	0.2360	0.0045
snp532	1	1034371	C	T	0.1300	0.0103	0.0043	5.6575	0.0174	0.1645	254	0.0984	250	0.1620	0.0179
snp533	1	1034471	A	G	0.4276	0.0038	0.0026	2.2292	0.1354	0.3828	254	0.4665	250	0.3880	0.0126
snp534	1	1034472	A	G	0.1498	-0.0029	0.0039	0.5548	0.4564	0.6633	254	0.1220	250	0.1780	0.0123
snp535	1	1034495	C	T	0.1845	0.0068	0.0040	2.8661	0.0905	0.3224	254	0.1909	250	0.1780	0.0006
snp536	1	1044418	T	C	0.2163	-0.0062	0.0039	2.4806	0.1153	0.3573	254	0.2244	250	0.2080	0.0008
snp537	1	1060915	C	T	0.1349	0.0102	0.0042	5.7836	0.0162	0.1598	254	0.1240	250	0.1460	0.0021
snp538	1	1060927	G	A	0.3542	0.0091	0.0037	6.0737	0.0137	0.1497	254	0.3701	250	0.3380	0.0022
snp539	1	1061125	C	T	0.3274	-0.0024	0.0036	0.4330	0.5105	0.7005	254	0.3307	250	0.3240	0.0001
snp540	1	1064422	C	T	0.1250	0.0225	0.0040	31.3882	2.11E-008	0.0011	254	0.0650	250	0.1860	0.0670
snp541	1	1064512	T	C	0.2619	0.0036	0.0030	1.4704	0.2253	0.4785	254	0.2126	250	0.3120	0.0256
snp542	1	1067085	T	A	0.1052	0.0304	0.0043	49.7932	1.71E-012	3.72E-005	254	0.0610	250	0.1500	0.0421
snp543	1	1067154	C	A	0.0655	0.0015	0.0058	0.0678	0.7945	0.8790	254	0.0768	250	0.0540	0.0042
snp544	1	1067168	A	G	0.1181	0.0320	0.0040	62.8902	2.22E-015	3.57E-006	254	0.0571	250	0.1800	0.0725
snp545	1	1067183	T	C	0.3363	-0.0199	0.0035	31.4225	2.08E-008	0.0011	254	0.3543	250	0.3180	0.0030
snp546	1	1070826	A	C	0.1438	0.0163	0.0042	14.6757	0.0001	0.0251	254	0.0925	250	0.1960	0.0435
snp547	1	1070994	G	A	0.1181	0.0111	0.0045	6.1366	0.0132	0.1476	254	0.0965	250	0.1400	0.0091
snp548	1	1071021	T	A	0.1399	-0.0029	0.0040	0.5046	0.4775	0.6780	254	0.1850	250	0.0940	0.0344
snp549	1	1071029	A	G	0.1409	7.04E-005	0.0037	3.58E-004	0.9849	0.9912	254	0.1457	250	0.1360	0.0004
snp550	1	1071032	T	C	0.1052	0.0110	0.0046	5.6604	0.0174	0.1643	254	0.0866	250	0.1240	0.0074
snp551	1	1082439	G	T	0.0605	0.0031	0.0061	0.2643	0.6072	0.7638	254	0.0650	250	0.0560	0.0007
snp552	1	1084280	G	A	0.0724	0.0202	0.0055	13.5958	0.0002	0.0311	254	0.0413	250	0.1040	0.0292
snp553	1	1100836	G	A	0.3849	0.0142	0.0045	9.7933	0.0018	0.0674	254	0.3681	250	0.4020	0.0024
snp554	1	1100863	C	T	0.4970	0.0040	0.0039	1.0747	0.2999	0.5446	254	0.4705	250	0.5240	0.0057
snp555	1	1100864	G	C	0.4980	-0.0026	0.0039	0.4481	0.5032	0.6956	254	0.5236	250	0.4720	0.0053
snp556	1	1100865	G	A	0.4990	0.0033	0.0039	0.7225	0.3953	0.6193	254	0.4744	250	0.5240	0.0049
snp557	1	1100897	C	A	0.0675	-0.0002	0.0058	0.0018	0.9661	0.9802	254	0.0709	250	0.0640	0.0004
snp558	1	1100908	C	G	0.1131	-0.0006	0.0048	0.0136	0.9072	0.9457	254	0.1319	250	0.0940	0.0072
snp559	1	1100910	C	T	0.0685	0.0044	0.0058	0.5698	0.4503	0.6591	254	0.0689	250	0.0680	6.32E-006
snp560	1	1100916	G	A	0.1141	-0.0005	0.0047	0.0133	0.9081	0.9462	254	0.1319	250	0.0960	0.0064
snp561	1	1104817	C	T	0.2877	0.0002	0.0032	0.0028	0.9580	0.9754	254	0.2559	250	0.3200	0.0100
snp562	1	1104866	G	T	0.1875	0.0061	0.0034	3.1176	0.0775	0.3021	254	0.1457	250	0.2300	0.0233
snp563	1	1110312	A	G	0.1002	0.0137	0.0046	8.6838	0.0032	0.0850	254	0.0728	250	0.1280	0.0169
snp564	1	1116926	T	C	0.1071	0.0058	0.0040	2.1124	0.1461	0.3956	254	0.0827	250	0.1320	0.0127
snp565	1	1116927	G	A	0.1071	0.0058	0.0040	2.1124	0.1461	0.3956	254	0.0827	250	0.1320	0.0127
snp566	1	1116958	T	C	0.1071	0.0058	0.0040	2.1124	0.1461	0.3956	254	0.0827	250	0.1320	0.0127
snp567	1	1116959	C	T	0.1071	0.0058	0.0040	2.1124	0.1461	0.3956	254	0.0827	250	0.1320	0.0127
snp568	1	1116975	G	A	0.4990	-0.0007	0.0032	0.0455	0.8311	0.9008	254	0.5079	250	0.4900	0.0006
snp569	1	1117072	G	A	0.3482	0.0054	0.0029	3.3521	0.0671	0.2846	254	0.3504	250	0.3460	4.25E-005
snp570	1	1117117	A	C	0.1855	0.0033	0.0034	0.9341	0.3338	0.5721	254	0.1634	250	0.2080	0.0066
snp571	1	1117122	T	A	0.1905	0.0039	0.0034	1.3360	0.2477	0.4993	254	0.1673	250	0.2140	0.0071
snp572	1	1122338	A	G	0.1429	0.0001	0.0040	6.67E-004	0.9794	0.9880	254	0.1772	250	0.1080	0.0195
snp573	1	1122361	T	A	0.1409	5.31E-005	0.0040	1.73E-004	0.9895	0.9939	254	0.1772	250	0.1040	0.0221
snp574	1	1122384	A	G	0.1706	0.0067	0.0037	3.3119	0.0688	0.2875	254	0.1358	250	0.2060	0.0174
snp575	1	1122390	C	G	0.3740	0.0051	0.0029	3.0748	0.0795	0.3054	254	0.3287	250	0.4200	0.0178
snp576	1	1122432	T	C	0.0595	-0.0162	0.0061	7.0368	0.0080	0.1210	254	0.0650	250	0.0540	0.0011
snp577	1	1130940	G	A	0.0665	0.0009	0.0059	0.0237	0.8777	0.9283	254	0.0669	250	0.0660	6.96E-006
snp578	1	1148049	A	T	0.0605	-0.0028	0.0060	0.2210	0.6383	0.7835	254	0.0512	250	0.0700	0.0031
snp579	1	1148059	A	G	0.2024	0.0022	0.0035	0.3865	0.5342	0.7163	254	0.1654	250	0.2400	0.0173
snp580	1	1148068	A	G	0.2014	0.0020	0.0035	0.3373	0.5614	0.7343	254	0.1654	250	0.2380	0.0164
snp581	1	1160969	A	G	0.1736	-0.0004	0.0038	0.0092	0.9236	0.9553	254	0.2047	250	0.1420	0.0137
snp582	1	1160999	A	G	0.0813	-0.0002	0.0053	9.94E-004	0.9748	0.9853	254	0.0906	250	0.0720	0.0023
snp583	1	1161082	G	A	0.1726	-0.0005	0.0039	0.0139	0.9062	0.9451	254	0.2087	250	0.1360	0.0185
snp584	1	1161106	G	C	0.1220	-0.0004	0.0042	0.0079	0.9292	0.9586	254	0.1299	250	0.1140	0.0012
snp585	1	1161111	T	C	0.1171	0.0031	0.0044	0.4999	0.4796	0.6794	254	0.0965	250	0.1380	0.0083
snp586	1	1161126	A	C	0.3899	0.0047	0.0029	2.7288	0.0986	0.3343	254	0.4213	250	0.3580	0.0084
snp587	1	1166467	C	T	0.2262	0.0178	0.0038	21.7776	3.06E-006	0.0064	254	0.1929	250	0.2600	0.0129
snp588	1	1169139	A	G	0.1696	-0.0028	0.0041	0.4741	0.4911	0.6874	254	0.1673	250	0.1720	7.76E-005
snp589	1	1169340	A	G	0.2143	0.0029	0.0034	0.7056	0.4009	0.6235	254	0.1732	250	0.2560	0.0203
snp590	1	1175307	G	T	0.1121	0.0006	0.0048	0.0136	0.9070	0.9456	254	0.1339	250	0.0900	0.0097
snp591	1	1175470	C	T	0.3452	-0.0040	0.0037	1.1301	0.2878	0.5344	254	0.3760	250	0.3140	0.0085
snp592	1	1178845	T	G	0.1478	-0.0024	0.0041	0.3633	0.5467	0.7246	254	0.1535	250	0.1420	0.0005
snp593	1	1186692	G	A	0.0635	0.0018	0.0060	0.0900	0.7641	0.8608	254	0.0689	250	0.0580	0.0010
snp594	1	1186756	A	G	0.0982	0.0004	0.0049	0.0068	0.9342	0.9615	254	0.1063	250	0.0900	0.0015
snp595	1	1188693	T	A	0.2639	-0.0016	0.0032	0.2328	0.6294	0.7779	254	0.3091	250	0.2180	0.0213
snp596	1	1188775	A	G	0.2718	-0.0061	0.0033	3.4008	0.0652	0.2811	254	0.3346	250	0.2080	0.0405
snp597	1	1188776	C	T	0.2708	-0.0061	0.0033	3.3967	0.0653	0.2814	254	0.3327	250	0.2080	0.0394
snp598	1	1188778	C	T	0.2688	-0.0062	0.0033	3.4626	0.0628	0.2768	254	0.3327	250	0.2040	0.0421
snp599	1	1188795	T	G	0.2698	-0.0061	0.0033	3.3865	0.0657	0.2821	254	0.3327	250	0.2060	0.0407
snp600	1	1189111	C	T	0.2788	-0.0064	0.0038	2.7736	0.0958	0.3303	254	0.3287	250	0.2280	0.0252
snp601	1	1189144	C	A	0.1597	0.0174	0.0040	18.7901	1.46E-005	0.0113	254	0.0984	250	0.2220	0.0569
snp602	1	1192792	T	C	0.1062	0.0002	0.0048	0.0010	0.9742	0.9849	254	0.1142	250	0.0980	0.0014
snp603	1	1192802	A	T	0.0754	-0.0046	0.0054	0.7438	0.3885	0.6142	254	0.0709	250	0.0800	0.0006
snp604	1	1192825	T	C	0.1419	-0.0034	0.0043	0.6482	0.4208	0.6379	254	0.1457	250	0.1380	0.0002
snp605	1	1202708	T	C	0.2867	0.0004	0.0030	0.0188	0.8908	0.9361	254	0.2520	250	0.3220	0.0120
snp606	1	1202767	C	T	0.0982	-0.0006	0.0050	0.0164	0.8982	0.9404	254	0.1063	250	0.0900	0.0015
snp607	1	1202908	G	T	0.4266	0.0010	0.0028	0.1171	0.7322	0.8415	254	0.4547	250	0.3980	0.0066
snp608	1	1203169	G	A	0.1994	-0.0085	0.0034	6.1382	0.0132	0.1476	254	0.2283	250	0.1700	0.0107
snp609	1	1203190	T	C	0.4891	0.0045	0.0028	2.6202	0.1055	0.3441	254	0.5000	250	0.4780	0.0010
snp610	1	1203215	C	T	0.1984	-0.0081	0.0034	5.6737	0.0172	0.1639	254	0.2264	250	0.1700	0.0100
snp611	1	1204951	T	A	0.4246	0.0042	0.0027	2.2937	0.1299	0.3760	254	0.4390	250	0.4100	0.0017
snp612	1	1210509	G	C	0.1002	0.0007	0.0048	0.0188	0.8909	0.9361	254	0.1102	250	0.0900	0.0023
snp613	1	1210598	C	A	0.0645	-0.0241	0.0056	18.2854	1.90E-005	0.0124	254	0.0768	250	0.0520	0.0051
snp614	1	1210614	T	C	0.0685	0.0044	0.0056	0.6079	0.4356	0.6486	254	0.0531	250	0.0840	0.0075
snp615	1	1210661	G	A	0.0823	-0.0160	0.0050	10.3729	0.0013	0.0598	254	0.0965	250	0.0680	0.0054
snp616	1	1212732	C	T	0.1042	-0.0055	0.0043	1.6046	0.2052	0.4591	254	0.1122	250	0.0960	0.0014
snp617	1	1212749	T	C	0.1052	-0.0064	0.0043	2.2039	0.1377	0.3856	254	0.1161	250	0.0940	0.0026
snp618	1	1212886	T	C	0.0575	-0.0205	0.0059	11.9781	0.0005	0.0431	254	0.0748	250	0.0400	0.0112
snp619	1	1216208	C	T	0.1071	-0.0092	0.0046	4.0128	0.0452	0.2417	254	0.1004	250	0.1140	0.0010
snp620	1	1216224	A	C	0.0962	-0.0092	0.0048	3.6650	0.0556	0.2632	254	0.0886	250	0.1040	0.0014
snp621	1	1218154	C	G	0.2024	-0.0140	0.0036	15.4031	8.68E-005	0.0218	254	0.2185	250	0.1860	0.0033
snp622	1	1218261	A	T	0.1429	-0.0154	0.0039	15.3530	8.92E-005	0.0220	254	0.1378	250	0.1480	0.0004
snp623	1	1219188	A	G	0.3661	-0.0122	0.0028	18.5265	1.68E-005	0.0119	254	0.3740	250	0.3580	0.0006
snp624	1	1221406	C	T	0.3105	-0.0122	0.0033	13.6322	0.0002	0.0309	254	0.3248	250	0.2960	0.0019
snp625	1	1221417	A	G	0.0506	0.0071	0.0066	1.1584	0.2818	0.5293	254	0.0433	250	0.0580	0.0022
snp626	1	1221424	A	G	0.2976	-0.0141	0.0033	18.1487	2.04E-005	0.0128	254	0.3209	250	0.2740	0.0053
snp627	1	1223168	C	A	0.1478	-0.0047	0.0039	1.4488	0.2287	0.4817	254	0.1457	250	0.1500	7.44E-005
snp628	1	1223174	A	G	0.1458	-0.0057	0.0039	2.0866	0.1486	0.3985	254	0.1457	250	0.1460	4.39E-007
snp629	1	1223206	T	C	0.1379	-0.0034	0.0042	0.6605	0.4164	0.6348	254	0.1299	250	0.1460	0.0011
snp630	1	1223306	T	C	0.1448	-0.0073	0.0041	3.1413	0.0763	0.3002	254	0.1339	250	0.1560	0.0020
snp631	1	1223339	C	T	0.1498	-0.0083	0.0041	4.1325	0.0421	0.2348	254	0.1476	250	0.1520	7.47E-005
snp632	1	1232907	C	T	0.4603	0.0096	0.0027	12.9240	0.0003	0.0356	254	0.4724	250	0.4480	0.0012
snp633	1	1232922	T	C	0.3581	-0.0034	0.0031	1.1671	0.2800	0.5278	254	0.3346	250	0.3820	0.0049
snp634	1	1233032	A	G	0.3413	-0.0033	0.0030	1.2135	0.2706	0.5197	254	0.3307	250	0.3520	0.0010
snp635	1	1233127	A	G	0.1091	-0.0038	0.0040	0.8758	0.3493	0.5844	254	0.1063	250	0.1120	0.0002
snp636	1	1233149	A	C	0.1062	-0.0013	0.0041	0.0993	0.7527	0.8539	254	0.1004	250	0.1120	0.0007
snp637	1	1233162	G	A	0.1052	-0.0014	0.0041	0.1154	0.7341	0.8426	254	0.1004	250	0.1100	0.0005
snp638	1	1233183	G	A	0.1071	-0.0009	0.0041	0.0474	0.8276	0.8987	254	0.1004	250	0.1140	0.0010
snp639	1	1233221	G	A	0.1101	-0.0165	0.0045	13.2530	0.0003	0.0334	254	0.1240	250	0.0960	0.0040
snp640	1	1236313	T	C	0.1756	-0.0058	0.0038	2.3374	0.1263	0.3715	254	0.1732	250	0.1780	7.86E-005
snp641	1	1236356	T	C	0.2202	-0.0047	0.0032	2.0787	0.1494	0.3994	254	0.2126	250	0.2280	0.0007
snp642	1	1236357	G	A	0.2192	-0.0046	0.0032	2.0348	0.1537	0.4044	254	0.2106	250	0.2280	0.0009
snp643	1	1236373	C	T	0.3115	-0.0073	0.0029	6.2852	0.0122	0.1428	254	0.3031	250	0.3200	0.0007
snp644	1	1236530	T	A	0.2619	-0.0112	0.0034	10.8226	0.0010	0.0545	254	0.2815	250	0.2420	0.0040
snp645	1	1236543	C	T	0.1756	-0.0032	0.0037	0.7640	0.3821	0.6094	254	0.1575	250	0.1940	0.0046
snp646	1	1236544	A	G	0.4554	0.0051	0.0027	3.6409	0.0564	0.2647	254	0.4744	250	0.4360	0.0030
snp647	1	1236575	T	C	0.2421	-0.0075	0.0035	4.5064	0.0338	0.2147	254	0.2539	250	0.2300	0.0016
snp648	1	1241093	T	C	0.0595	-0.0011	0.0060	0.0335	0.8547	0.9148	254	0.0531	250	0.0660	0.0015
snp649	1	1241148	C	T	0.0685	-0.0028	0.0058	0.2316	0.6303	0.7785	254	0.0610	250	0.0760	0.0018
snp650	1	1248741	A	G	0.4454	0.0081	0.0028	8.4804	0.0036	0.0887	254	0.4567	250	0.4340	0.0010
snp651	1	1261114	C	G	0.2510	0.0020	0.0033	0.3415	0.5590	0.7327	254	0.2520	250	0.2500	1.03E-005
snp652	1	1261124	G	A	0.2827	0.0007	0.0032	0.0463	0.8295	0.8999	254	0.2815	250	0.2840	1.55E-005
snp653	1	1261142	G	T	0.0893	0.0030	0.0049	0.3616	0.5476	0.7252	254	0.0630	250	0.1160	0.0173
snp654	1	1261301	G	A	0.2411	-0.0046	0.0032	2.1006	0.1472	0.3969	254	0.2657	250	0.2160	0.0068
snp655	1	1261322	C	T	0.2312	-0.0049	0.0032	2.3289	0.1270	0.3724	254	0.2559	250	0.2060	0.0070
snp656	1	1261328	C	T	0.2609	-0.0035	0.0031	1.3163	0.2513	0.5025	254	0.2795	250	0.2420	0.0037
snp657	1	1261335	T	C	0.2560	-0.0038	0.0031	1.4970	0.2211	0.4745	254	0.2736	250	0.2380	0.0033
snp658	1	1261344	C	T	0.2599	-0.0037	0.0031	1.3861	0.2391	0.4914	254	0.2756	250	0.2440	0.0026
snp659	1	1267931	C	A	0.2986	-0.0046	0.0037	1.5524	0.2128	0.4665	254	0.3071	250	0.2900	0.0007
snp660	1	1268168	A	G	0.0933	7.38E-005	0.0049	2.25E-004	0.9880	0.9930	254	0.0984	250	0.0880	0.0006
snp661	1	1270285	T	C	0.0893	-0.0011	0.0052	0.0411	0.8393	0.9057	254	0.1004	250	0.0780	0.0031
snp662	1	1270376	T	C	0.4117	0.0031	0.0036	0.7445	0.3882	0.6140	254	0.3681	250	0.4560	0.0159
snp663	1	1270409	G	A	0.1349	-0.0047	0.0045	1.0998	0.2943	0.5399	254	0.1654	250	0.1040	0.0161
snp664	1	1275510	C	T	0.1915	0.0100	0.0040	6.2037	0.0127	0.1454	254	0.2146	250	0.1680	0.0070
snp665	1	1279259	A	G	0.1290	-0.0038	0.0043	0.7602	0.3833	0.6103	254	0.1417	250	0.1160	0.0029
snp666	1	1306334	G	T	0.0883	-0.0036	0.0049	0.5280	0.4674	0.6710	254	0.0807	250	0.0960	0.0015
snp667	1	1306365	G	A	0.2232	-0.0009	0.0039	0.0497	0.8235	0.8963	254	0.2618	250	0.1840	0.0175
snp668	1	1310111	C	T	0.1250	0.0157	0.0043	13.3543	0.0003	0.0327	254	0.0945	250	0.1560	0.0173
snp669	1	1310115	A	G	0.1270	0.0153	0.0043	12.7581	0.0004	0.0368	254	0.0965	250	0.1580	0.0171
snp670	1	1310462	G	A	0.0972	-0.0058	0.0048	1.4612	0.2267	0.4799	254	0.0906	250	0.1040	0.0010
snp671	1	1318008	G	A	0.0615	-0.0143	0.0059	5.8334	0.0157	0.1580	254	0.0630	250	0.0600	7.75E-005
snp672	1	1362845	G	T	0.1349	-0.0067	0.0043	2.4768	0.1155	0.3576	254	0.1201	250	0.1500	0.0038
snp673	1	1362980	A	T	0.2272	0.0005	0.0034	0.0183	0.8923	0.9369	254	0.2520	250	0.2020	0.0071
snp674	1	1362989	T	C	0.4008	0.0025	0.0031	0.6349	0.4256	0.6414	254	0.3661	250	0.4360	0.0102
snp675	1	1364690	A	C	0.1994	-0.0065	0.0035	3.3786	0.0660	0.2827	254	0.1811	250	0.2180	0.0043
snp676	1	1364827	T	C	0.0625	-0.0004	0.0060	0.0048	0.9447	0.9677	254	0.0787	250	0.0460	0.0091
snp677	1	1364901	T	C	0.0962	0.0135	0.0048	8.0209	0.0046	0.0979	254	0.0650	250	0.1280	0.0228
snp678	1	1364928	G	T	0.1032	0.0024	0.0045	0.2889	0.5909	0.7534	254	0.0827	250	0.1240	0.0092
snp679	1	1364930	T	C	0.1756	-0.0067	0.0038	3.0403	0.0812	0.3081	254	0.1575	250	0.1940	0.0046
snp680	1	1365049	T	A	0.3929	-0.0066	0.0029	5.3095	0.0212	0.1780	254	0.3819	250	0.4040	0.0010
snp681	1	1365061	C	T	0.0863	0.0177	0.0049	13.3029	0.0003	0.0330	254	0.0551	250	0.1180	0.0251
snp682	1	1365103	T	G	0.3244	-0.0028	0.0026	1.1064	0.2929	0.5387	254	0.2874	250	0.3620	0.0127
snp683	1	1369605	T	C	0.1637	-0.0103	0.0037	7.8911	0.0050	0.1006	254	0.1713	250	0.1560	0.0009
snp684	1	1369610	G	C	0.1161	-0.0061	0.0041	2.2289	0.1354	0.3829	254	0.1142	250	0.1180	7.14E-005
snp685	1	1369650	G	A	0.0903	-0.0132	0.0049	7.1404	0.0075	0.1183	254	0.1004	250	0.0800	0.0025
snp686	1	1369773	G	A	0.2222	-0.0083	0.0034	6.0045	0.0143	0.1521	254	0.2303	250	0.2140	0.0008
snp687	1	1369785	C	T	0.2163	-0.0093	0.0034	7.5070	0.0061	0.1093	254	0.2264	250	0.2060	0.0012
snp688	1	1380207	T	C	0.0972	0.0135	0.0046	8.6212	0.0033	0.0861	254	0.0768	250	0.1180	0.0097
snp689	1	1385328	C	A	0.1895	-0.0045	0.0035	1.6594	0.1977	0.4515	254	0.1870	250	0.1920	8.11E-005
snp690	1	1385460	A	G	0.2688	-0.0088	0.0032	7.4973	0.0062	0.1095	254	0.2894	250	0.2480	0.0044
snp691	1	1385507	G	T	0.2123	-0.0100	0.0031	10.2415	0.0014	0.0614	254	0.2264	250	0.1980	0.0024
snp692	1	1385522	G	C	0.1875	-0.0121	0.0035	12.2939	0.0005	0.0404	254	0.2067	250	0.1680	0.0049
snp693	1	1408324	A	T	0.0605	-0.0194	0.0058	11.0929	0.0009	0.0516	254	0.0689	250	0.0520	0.0025
snp694	1	1410075	A	G	0.0605	-0.0213	0.0058	13.4757	0.0002	0.0319	254	0.0689	250	0.0520	0.0025
snp695	1	1410096	T	C	0.4950	0.0052	0.0033	2.5128	0.1129	0.3542	254	0.4665	250	0.5240	0.0066
snp696	1	1410156	T	C	0.0605	-0.0090	0.0058	2.4593	0.1168	0.3593	254	0.0630	250	0.0580	0.0002
snp697	1	1410163	T	C	0.2550	0.0165	0.0038	19.4070	1.06E-005	0.0100	254	0.2559	250	0.2540	9.56E-006
snp698	1	1420655	G	C	0.0625	-0.0131	0.0058	5.1493	0.0233	0.1847	254	0.0689	250	0.0560	0.0014
snp699	1	1422600	G	A	0.1131	-0.0034	0.0045	0.5598	0.4543	0.6619	254	0.1004	250	0.1260	0.0033
snp700	1	1468694	C	T	0.0615	-0.0006	0.0059	0.0114	0.9149	0.9502	254	0.0669	250	0.0560	0.0010
snp701	1	1491591	G	A	0.1637	-0.0149	0.0037	15.9918	6.36E-005	0.0194	254	0.1732	250	0.1540	0.0014
snp702	1	1502813	C	T	0.2153	-0.0098	0.0034	8.2582	0.0041	0.0930	254	0.2264	250	0.2040	0.0015
snp703	1	1502816	G	A	0.2163	-0.0098	0.0034	8.2666	0.0040	0.0929	254	0.2283	250	0.2040	0.0017
snp704	1	1502863	A	G	0.3948	-0.0059	0.0028	4.4670	0.0346	0.2167	254	0.4350	250	0.3540	0.0137
snp705	1	1502970	T	C	0.2113	0.0068	0.0032	4.4566	0.0348	0.2172	254	0.1555	250	0.2680	0.0380
snp706	1	1502993	T	C	0.1567	-0.0006	0.0042	0.0220	0.8822	0.9310	254	0.1614	250	0.1520	0.0003
snp707	1	1502995	T	C	0.1478	-0.0002	0.0041	0.0033	0.9538	0.9730	254	0.1831	250	0.1120	0.0200
snp708	1	1503479	C	T	0.3690	-0.0038	0.0029	1.7321	0.1881	0.4418	254	0.3681	250	0.3700	7.67E-006
snp709	1	1503486	A	G	0.3710	-0.0038	0.0029	1.7398	0.1872	0.4407	254	0.3720	250	0.3700	8.98E-006
snp710	1	1503510	A	G	0.1260	0.0077	0.0041	3.4448	0.0635	0.2780	254	0.0925	250	0.1600	0.0207
snp711	1	1521941	C	A	0.0744	-0.0058	0.0053	1.1784	0.2777	0.5258	254	0.0650	250	0.0840	0.0026
snp712	1	1521984	C	T	0.1012	0.0006	0.0049	0.0129	0.9096	0.9471	254	0.1122	250	0.0900	0.0027
snp713	1	1529346	A	G	0.0714	0.0164	0.0052	9.9057	0.0016	0.0658	254	0.0413	250	0.1020	0.0277
snp714	1	1529388	G	C	0.0843	0.0114	0.0049	5.3153	0.0211	0.1778	254	0.0591	250	0.1100	0.0168
snp715	1	1529392	G	A	0.0813	0.0100	0.0050	4.0100	0.0452	0.2418	254	0.0591	250	0.1040	0.0135
snp716	1	1560526	T	C	0.1210	0.0058	0.0046	1.5723	0.2099	0.4636	254	0.1024	250	0.1400	0.0067
snp717	1	1562054	T	A	0.3403	0.0060	0.0035	2.9341	0.0867	0.3167	254	0.3386	250	0.3420	2.60E-005
snp718	1	1562068	T	C	0.0556	0.0033	0.0063	0.2699	0.6034	0.7614	254	0.0551	250	0.0560	7.41E-006
snp719	1	1562101	G	A	0.3423	-0.0011	0.0034	0.1117	0.7382	0.8451	254	0.3602	250	0.3240	0.0029
snp720	1	1563854	A	G	0.2093	0.0045	0.0038	1.3596	0.2436	0.4955	254	0.1969	250	0.2220	0.0019
snp721	1	1564038	T	C	0.2163	0.0004	0.0033	0.0167	0.8972	0.9398	254	0.1909	250	0.2420	0.0077
snp722	1	1565635	T	C	0.3750	0.0020	0.0027	0.5659	0.4519	0.6602	254	0.3602	250	0.3900	0.0019
snp723	1	1565655	T	C	0.3502	7.53E-005	0.0030	6.36E-004	0.9799	0.9882	254	0.3346	250	0.3660	0.0022
snp724	1	1565900	G	C	0.1835	0.0034	0.0038	0.8069	0.3690	0.5996	254	0.1634	250	0.2040	0.0055
snp725	1	1614296	C	T	0.4315	-0.0072	0.0045	2.5843	0.1079	0.3474	254	0.4449	250	0.4180	0.0015
snp726	1	1614308	T	C	0.0724	0.0160	0.0056	8.1114	0.0044	0.0960	254	0.0433	250	0.1020	0.0256
snp727	1	1614324	C	T	0.3502	-0.0070	0.0038	3.3912	0.0655	0.2818	254	0.3799	250	0.3200	0.0079
snp728	1	1614635	T	C	0.1071	0.0054	0.0048	1.2533	0.2629	0.5129	254	0.1201	250	0.0940	0.0036
snp729	1	1614643	A	G	0.1002	0.0026	0.0050	0.2780	0.5980	0.7580	254	0.1161	250	0.0840	0.0057
snp730	1	1614651	C	A	0.1478	-0.0020	0.0044	0.2193	0.6396	0.7843	254	0.1378	250	0.1580	0.0016
snp731	1	1615060	A	G	0.0506	0.0051	0.0066	0.5934	0.4411	0.6525	254	0.0610	250	0.0400	0.0046
snp732	1	1615075	A	G	0.1399	0.0047	0.0044	1.1753	0.2783	0.5263	254	0.1142	250	0.1660	0.0112
snp733	1	1615123	G	A	0.2401	0.0092	0.0038	5.8097	0.0159	0.1589	254	0.2421	250	0.2380	4.67E-005
snp734	1	1615124	G	A	0.2530	0.0063	0.0038	2.8047	0.0940	0.3276	254	0.2579	250	0.2480	0.0003
snp735	1	1615168	A	C	0.1181	-6.95E-005	0.0042	2.74E-004	0.9868	0.9923	254	0.1260	250	0.1100	0.0012
snp736	1	1639575	T	G	0.2093	0.0143	0.0040	12.9065	0.0003	0.0357	254	0.2106	250	0.2080	2.09E-005
snp737	1	1639585	A	T	0.0982	-0.0085	0.0050	2.9313	0.0869	0.3170	254	0.0906	250	0.1060	0.0013
snp738	1	1639591	T	C	0.1121	-0.0034	0.0048	0.5233	0.4694	0.6724	254	0.1083	250	0.1160	0.0003
snp739	1	1639595	T	C	0.1706	-0.0076	0.0042	3.3165	0.0686	0.2871	254	0.1929	250	0.1480	0.0071
snp740	1	1639807	C	G	0.3700	0.0083	0.0041	4.0595	0.0439	0.2389	254	0.3740	250	0.3660	0.0001
snp741	1	1639835	A	G	0.4623	-0.0019	0.0047	0.1622	0.6872	0.8139	254	0.4547	250	0.4700	0.0005
snp742	1	1639859	G	A	0.4742	-0.0052	0.0052	0.9990	0.3175	0.5591	254	0.4744	250	0.4740	3.36E-007
snp743	1	1640391	A	G	0.1994	-0.0079	0.0040	3.8635	0.0493	0.2506	254	0.2146	250	0.1840	0.0029
snp744	1	1640392	T	C	0.3681	-0.0027	0.0042	0.4160	0.5190	0.7062	254	0.3543	250	0.3820	0.0016
snp745	1	1640404	A	C	0.0744	-0.0087	0.0056	2.4164	0.1201	0.3636	254	0.0945	250	0.0540	0.0119
snp746	1	1640408	A	C	0.1022	-0.0056	0.0049	1.2733	0.2592	0.5095	254	0.0945	250	0.1100	0.0013
snp747	1	1642002	G	A	0.1964	0.0098	0.0040	6.0986	0.0135	0.1489	254	0.1732	250	0.2200	0.0069
snp748	1	1642014	T	A	0.0645	-0.0088	0.0059	2.2329	0.1351	0.3824	254	0.0669	250	0.0620	0.0002
snp749	1	1642054	C	A	0.3194	-0.0068	0.0040	2.9763	0.0845	0.3133	254	0.3189	250	0.3200	2.79E-006
snp750	1	1642087	T	C	0.4276	-0.0029	0.0056	0.2643	0.6072	0.7638	254	0.4370	250	0.4180	0.0007
snp751	1	1642150	G	A	0.3175	0.0146	0.0040	13.0685	0.0003	0.0346	254	0.3248	250	0.3100	0.0005
snp752	1	1642151	G	A	0.0526	-0.0131	0.0065	4.1436	0.0418	0.2341	254	0.0571	250	0.0480	0.0008
snp753	1	1642154	C	A	0.3115	0.0137	0.0041	11.3467	0.0008	0.0490	254	0.3189	250	0.3040	0.0005
snp754	1	1647437	A	G	0.1944	-0.0033	0.0036	0.8387	0.3598	0.5924	254	0.1929	250	0.1960	3.04E-005
snp755	1	1647446	C	T	0.0665	0.0253	0.0053	22.8255	1.77E-006	0.0052	254	0.0315	250	0.1020	0.0401
snp756	1	1654050	A	C	0.1359	-0.0150	0.0042	12.4451	0.0004	0.0392	254	0.1634	250	0.1080	0.0131
snp757	1	1676556	T	C	0.1657	0.0043	0.0037	1.3524	0.2449	0.4967	254	0.1378	250	0.1940	0.0114
snp758	1	1676669	G	T	0.2450	0.0002	0.0030	0.0042	0.9484	0.9698	254	0.2106	250	0.2800	0.0130
snp759	1	1676772	A	T	0.0655	-0.0144	0.0054	7.0775	0.0078	0.1200	254	0.0709	250	0.0600	0.0010
snp760	1	1676817	A	C	0.2391	-0.0104	0.0036	8.0931	0.0044	0.0964	254	0.2657	250	0.2120	0.0079
snp761	1	1701352	T	C	0.0794	-0.0120	0.0050	5.8135	0.0159	0.1588	254	0.0827	250	0.0760	0.0003
snp762	1	1721191	G	A	0.0526	-0.0120	0.0065	3.4800	0.0621	0.2756	254	0.0531	250	0.0520	1.33E-005
snp763	1	1730031	G	A	0.4772	0.0044	0.0028	2.4621	0.1166	0.3591	254	0.4173	250	0.5380	0.0292
snp764	1	1791030	T	A	0.1399	0.0013	0.0042	0.0924	0.7611	0.8589	254	0.1220	250	0.1580	0.0054
snp765	1	1791049	T	A	0.1508	-0.0052	0.0042	1.5042	0.2200	0.4735	254	0.1535	250	0.1480	0.0001
snp766	1	1791073	T	A	0.1766	-0.0029	0.0040	0.5070	0.4765	0.6773	254	0.2165	250	0.1360	0.0223
snp767	1	1791096	A	G	0.1746	-0.0021	0.0041	0.2732	0.6012	0.7600	254	0.2165	250	0.1320	0.0248
snp768	1	1803865	T	C	0.2143	0.0026	0.0038	0.4762	0.4902	0.6867	254	0.2047	250	0.2240	0.0011
snp769	1	1804050	A	G	0.2272	-0.0014	0.0039	0.1317	0.7166	0.8320	254	0.2697	250	0.1840	0.0209
snp770	1	1812747	G	A	0.1558	-0.0015	0.0042	0.1355	0.7128	0.8296	254	0.1654	250	0.1460	0.0014
snp771	1	1812784	A	G	0.0615	-0.0051	0.0059	0.7330	0.3919	0.6168	254	0.0846	250	0.0380	0.0188
snp772	1	1812808	G	A	0.1429	-0.0015	0.0043	0.1251	0.7236	0.8362	254	0.1496	250	0.1360	0.0008
snp773	1	1812985	A	G	0.1161	-0.0084	0.0043	3.7727	0.0521	0.2563	254	0.1063	250	0.1260	0.0019
snp774	1	1813021	T	C	0.3006	-0.0061	0.0037	2.6939	0.1007	0.3374	254	0.3228	250	0.2780	0.0048
snp775	1	1817472	T	C	0.0556	-0.0025	0.0063	0.1514	0.6972	0.8201	254	0.0728	250	0.0380	0.0116
snp776	1	1831384	T	C	0.0962	0.0080	0.0050	2.5006	0.1138	0.3553	254	0.0846	250	0.1080	0.0031
snp777	1	1831385	T	C	0.0972	0.0079	0.0050	2.4699	0.1160	0.3583	254	0.0866	250	0.1080	0.0026
snp778	1	1831406	A	G	0.0863	0.0004	0.0053	0.0073	0.9319	0.9602	254	0.0709	250	0.1020	0.0061
snp779	1	1831419	C	G	0.1141	0.0031	0.0046	0.4405	0.5069	0.6981	254	0.0925	250	0.1360	0.0094
snp780	1	1831420	T	G	0.1151	0.0063	0.0046	1.8841	0.1699	0.4224	254	0.0925	250	0.1380	0.0102
snp781	1	1833010	G	A	0.0804	-0.0042	0.0054	0.5959	0.4401	0.6518	254	0.0906	250	0.0700	0.0029
snp782	1	1833030	T	C	0.1071	0.0094	0.0048	3.8591	0.0495	0.2509	254	0.0945	250	0.1200	0.0034
snp783	1	1833041	G	A	0.2222	-0.0004	0.0039	0.0084	0.9271	0.9574	254	0.2244	250	0.2200	5.62E-005
snp784	1	1833059	A	T	0.1091	0.0075	0.0047	2.4915	0.1145	0.3562	254	0.1024	250	0.1160	0.0010
snp785	1	1833169	A	G	0.0863	-0.0058	0.0053	1.2317	0.2671	0.5166	254	0.1004	250	0.0720	0.0051
snp786	1	1833177	A	G	0.4167	0.0043	0.0049	0.7889	0.3744	0.6037	254	0.3976	250	0.4360	0.0030
snp787	1	1833247	T	C	0.4008	-0.0037	0.0037	1.0269	0.3109	0.5536	254	0.3937	250	0.4080	0.0004
snp788	1	1833252	A	C	0.2817	-0.0012	0.0040	0.0935	0.7597	0.8581	254	0.2953	250	0.2680	0.0018
snp789	1	1833295	T	C	0.4851	0.0079	0.0083	0.8900	0.3455	0.5813	254	0.4862	250	0.4840	9.87E-006
snp790	1	1833530	T	C	0.3065	-0.0095	0.0039	6.0212	0.0141	0.1515	254	0.3228	250	0.2900	0.0025
snp791	1	1833556	T	C	0.0526	-0.0008	0.0065	0.0156	0.9008	0.9419	254	0.0669	250	0.0380	0.0084
snp792	1	1833557	A	G	0.2768	0.0004	0.0039	0.0112	0.9156	0.9506	254	0.2461	250	0.3080	0.0096
snp793	1	1833826	C	G	0.3740	-0.0059	0.0046	1.6890	0.1937	0.4475	254	0.3839	250	0.3640	0.0008
snp794	1	1833937	G	A	0.4653	0.0004	0.0072	0.0026	0.9594	0.9762	254	0.4724	250	0.4580	0.0004
snp795	1	1833947	G	A	0.4554	0.0106	0.0066	2.5479	0.1104	0.3508	254	0.4449	250	0.4660	0.0009
snp796	1	1834014	A	G	0.4901	-0.0098	0.0130	0.5729	0.4491	0.6582	254	0.4980	250	0.4820	0.0005
snp797	1	1834601	C	T	0.4702	-0.0030	0.0079	0.1427	0.7056	0.8253	254	0.4705	250	0.4700	4.48E-007
snp798	1	1834602	A	G	0.4683	-0.0029	0.0079	0.1358	0.7125	0.8295	254	0.4685	250	0.4680	5.10E-007
snp799	1	1834606	G	C	0.4722	-0.0031	0.0081	0.1501	0.6985	0.8209	254	0.4724	250	0.4720	3.90E-007
snp800	1	1834658	C	T	0.0754	-0.0016	0.0056	0.0797	0.7777	0.8690	254	0.0925	250	0.0580	0.0085
snp801	1	1834677	T	C	0.4861	7.18E-005	0.0101	5.07E-005	0.9943	0.9967	254	0.4882	250	0.4840	3.51E-005
snp802	1	1834864	T	C	0.0546	0.0014	0.0061	0.0551	0.8144	0.8909	254	0.0413	250	0.0680	0.0069
snp803	1	1834880	A	G	0.0556	0.0019	0.0061	0.0937	0.7596	0.8580	254	0.0413	250	0.0700	0.0078
snp804	1	1834904	A	G	0.2272	-0.0089	0.0039	5.2374	0.0221	0.1810	254	0.2736	250	0.1800	0.0250
snp805	1	1834921	T	C	0.3442	-0.0038	0.0029	1.6970	0.1927	0.4464	254	0.3406	250	0.3480	0.0001
snp806	1	1834930	G	A	0.1518	0.0065	0.0042	2.3860	0.1224	0.3666	254	0.1063	250	0.1980	0.0327
snp807	1	1855386	C	G	0.0595	0.0018	0.0061	0.0837	0.7724	0.8657	254	0.0413	250	0.0780	0.0120
snp808	1	1855392	T	C	0.2569	0.0093	0.0040	5.4822	0.0192	0.1711	254	0.2618	250	0.2520	0.0003
snp809	1	1855746	C	T	0.3859	0.0020	0.0046	0.1986	0.6559	0.7945	254	0.3701	250	0.4020	0.0021
snp810	1	1857501	C	T	0.1250	-0.0040	0.0046	0.7657	0.3815	0.6090	254	0.1555	250	0.0940	0.0173
snp811	1	1857859	T	G	0.3244	-0.0015	0.0041	0.1258	0.7228	0.8357	254	0.3465	250	0.3020	0.0045
snp812	1	1857881	C	T	0.0764	0.0072	0.0055	1.7125	0.1907	0.4443	254	0.0591	250	0.0940	0.0087
snp813	1	1857927	T	C	0.4296	0.0065	0.0056	1.3544	0.2445	0.4964	254	0.4291	250	0.4300	1.53E-006
snp814	1	1857940	C	G	0.4306	0.0046	0.0057	0.6594	0.4168	0.6351	254	0.4331	250	0.4280	5.24E-005
snp815	1	1858366	C	T	0.2550	-0.0014	0.0040	0.1182	0.7310	0.8408	254	0.2894	250	0.2200	0.0127
snp816	1	1858385	A	G	0.4871	-0.0092	0.0090	1.0436	0.3070	0.5505	254	0.4902	250	0.4840	7.59E-005
snp817	1	1868767	A	G	0.0853	-0.0025	0.0053	0.2255	0.6349	0.7814	254	0.0787	250	0.0920	0.0011
snp818	1	1913570	A	G	0.2609	0.0091	0.0036	6.2123	0.0127	0.1452	254	0.2205	250	0.3020	0.0172
snp819	1	1913617	T	C	0.2143	-0.0004	0.0033	0.0113	0.9153	0.9504	254	0.1811	250	0.2480	0.0133
snp820	1	1921208	A	G	0.4157	0.0044	0.0030	2.2128	0.1369	0.3846	254	0.4311	250	0.4000	0.0020
snp821	1	1929329	T	C	0.1270	-0.0049	0.0046	1.1473	0.2841	0.5313	254	0.1516	250	0.1020	0.0111
snp822	1	1939168	T	C	0.4613	0.0023	0.0027	0.7178	0.3969	0.6205	254	0.4980	250	0.4240	0.0110
snp823	1	1939303	A	C	0.1171	-0.0035	0.0045	0.5914	0.4419	0.6531	254	0.1398	250	0.0940	0.0101
snp824	1	1939359	A	G	0.3403	-0.0032	0.0026	1.5191	0.2177	0.4713	254	0.2972	250	0.3840	0.0168
snp825	1	1941937	G	A	0.0665	-0.0055	0.0057	0.9374	0.3330	0.5715	254	0.0768	250	0.0560	0.0035
snp826	1	1968916	C	G	0.1637	0.0009	0.0040	0.0518	0.8199	0.8941	254	0.1457	250	0.1820	0.0048
snp827	1	1969002	A	G	0.1052	0.0128	0.0048	6.9787	0.0082	0.1226	254	0.0886	250	0.1220	0.0059
snp828	1	1969046	T	C	0.0923	0.0145	0.0051	8.1378	0.0043	0.0954	254	0.0787	250	0.1060	0.0044
snp829	1	1969047	T	C	0.0992	0.0117	0.0050	5.6002	0.0180	0.1666	254	0.0906	250	0.1080	0.0017
snp830	1	1969200	A	G	0.2897	0.0004	0.0040	0.0102	0.9195	0.9529	254	0.3051	250	0.2740	0.0024
snp831	1	1969203	G	T	0.2897	0.0005	0.0040	0.0128	0.9100	0.9473	254	0.3051	250	0.2740	0.0024
snp832	1	1969287	T	G	0.0734	-0.0007	0.0056	0.0149	0.9028	0.9431	254	0.0807	250	0.0660	0.0016
snp833	1	1969318	A	C	0.2232	0.0051	0.0040	1.6384	0.2005	0.4544	254	0.2283	250	0.2180	0.0003
snp834	1	1969346	C	G	0.4454	0.0037	0.0056	0.4447	0.5049	0.6967	254	0.4390	250	0.4520	0.0003
snp835	1	1969377	T	C	0.1141	-0.0041	0.0047	0.7362	0.3909	0.6160	254	0.1339	250	0.0940	0.0079
snp836	1	1969383	T	C	0.3333	0.0015	0.0040	0.1459	0.7025	0.8233	254	0.3386	250	0.3280	0.0003
snp837	1	1969415	G	C	0.1538	0.0057	0.0043	1.7845	0.1816	0.4349	254	0.1398	250	0.1680	0.0031
snp838	1	1969860	G	T	0.2778	-0.0009	0.0037	0.0642	0.8000	0.8823	254	0.2657	250	0.2900	0.0015
snp839	1	1971158	G	A	0.2034	-0.0081	0.0040	4.0025	0.0454	0.2423	254	0.2323	250	0.1740	0.0105
snp840	1	1971175	G	A	0.3373	-0.0115	0.0040	8.3518	0.0039	0.0912	254	0.3819	250	0.2920	0.0181
snp841	1	1971193	A	T	0.2748	-0.0112	0.0039	8.2154	0.0042	0.0939	254	0.3071	250	0.2420	0.0106
snp842	1	1971204	G	T	0.1429	-0.0062	0.0044	1.9843	0.1589	0.4103	254	0.1437	250	0.1420	1.18E-005
snp843	1	1971217	C	T	0.3026	-0.0105	0.0040	6.8693	0.0088	0.1255	254	0.3445	250	0.2600	0.0169
snp844	1	1971230	C	G	0.4940	0.0117	0.0040	8.5731	0.0034	0.0870	254	0.4547	250	0.5340	0.0126
snp845	1	1971231	G	T	0.2639	0.0026	0.0039	0.4454	0.5045	0.6965	254	0.2343	250	0.2940	0.0092
snp846	1	1971539	T	C	0.2183	-0.0068	0.0040	2.8516	0.0913	0.3236	254	0.2126	250	0.2240	0.0004
snp847	1	1971557	C	T	0.0546	0.0087	0.0064	1.8631	0.1723	0.4250	254	0.0354	250	0.0740	0.0144
snp848	1	1971561	C	G	0.0952	0.0107	0.0050	4.5186	0.0335	0.2141	254	0.0984	250	0.0920	0.0002
snp849	1	1971564	G	C	0.2659	0.0008	0.0040	0.0445	0.8329	0.9018	254	0.3031	250	0.2280	0.0145
snp850	1	1971662	T	G	0.0546	-0.0002	0.0064	6.91E-004	0.9790	0.9877	254	0.0669	250	0.0420	0.0060
snp851	1	1971699	A	C	0.3998	-0.0003	0.0049	0.0040	0.9498	0.9707	254	0.4094	250	0.3900	0.0008
snp852	1	1971739	G	T	0.1002	-0.0003	0.0050	0.0030	0.9564	0.9745	254	0.1004	250	0.1000	8.60E-007
snp853	1	1971740	C	T	0.1022	0.0004	0.0049	0.0057	0.9399	0.9648	254	0.1004	250	0.1040	7.09E-005
snp854	1	1971745	A	C	0.3998	-0.0024	0.0045	0.2886	0.5911	0.7535	254	0.4016	250	0.3980	2.66E-005
snp855	1	1971860	T	C	0.3095	0.0030	0.0041	0.5550	0.4563	0.6633	254	0.3248	250	0.2940	0.0022
snp856	1	1971917	G	A	0.1766	0.0023	0.0042	0.3123	0.5763	0.7440	254	0.2028	250	0.1500	0.0096
snp857	1	1971938	A	G	0.0625	0.0013	0.0060	0.0500	0.8231	0.8961	254	0.0866	250	0.0380	0.0202
snp858	1	1980524	T	A	0.1260	0.0148	0.0045	10.8400	0.0010	0.0543	254	0.0807	250	0.1720	0.0378
snp859	1	2013968	G	A	0.3373	-0.0002	0.0032	0.0026	0.9595	0.9763	254	0.3110	250	0.3640	0.0063
snp860	1	2014025	A	G	0.1885	0.0014	0.0035	0.1484	0.7001	0.8219	254	0.1614	250	0.2160	0.0097
snp861	1	2016886	T	C	0.0992	-0.0029	0.0049	0.3374	0.5614	0.7342	254	0.1220	250	0.0760	0.0119
snp862	1	2016915	T	C	0.0734	-0.0036	0.0055	0.4205	0.5167	0.7047	254	0.0886	250	0.0580	0.0069
snp863	1	2027646	C	T	0.0764	-0.0222	0.0050	19.3075	1.11E-005	0.0102	254	0.0787	250	0.0740	0.0002
snp864	1	2027670	G	C	0.3641	0.0045	0.0027	2.6792	0.1017	0.3387	254	0.3642	250	0.3640	6.48E-008
snp865	1	2027683	T	C	0.2808	-2.69E-005	0.0027	1.00E-004	0.9920	0.9953	254	0.3110	250	0.2500	0.0092
snp866	1	2027688	G	A	0.0744	0.0184	0.0049	14.3497	0.0002	0.0268	254	0.0453	250	0.1040	0.0250
snp867	1	2027726	T	G	0.1736	2.38E-005	0.0040	3.59E-005	0.9952	0.9972	254	0.1634	250	0.1840	0.0015
snp868	1	2027855	A	G	0.1647	-0.0021	0.0036	0.3319	0.5645	0.7363	254	0.1417	250	0.1880	0.0078
snp869	1	2052750	T	A	0.0794	0.0064	0.0054	1.3781	0.2404	0.4926	254	0.0807	250	0.0780	5.02E-005
snp870	1	2055820	A	G	0.2956	-0.0036	0.0030	1.4874	0.2226	0.4759	254	0.3543	250	0.2360	0.0336
snp871	1	2055828	A	G	0.2976	-0.0035	0.0029	1.4398	0.2302	0.4831	254	0.3543	250	0.2400	0.0313
snp872	1	2055877	C	T	0.1002	-0.0018	0.0048	0.1369	0.7114	0.8288	254	0.1043	250	0.0960	0.0004
snp873	1	2055891	T	C	0.2867	-0.0037	0.0030	1.5440	0.2140	0.4677	254	0.3425	250	0.2300	0.0310
snp874	1	2056011	A	G	0.2738	-0.0031	0.0032	0.9605	0.3271	0.5668	254	0.3169	250	0.2300	0.0190
snp875	1	2056092	G	A	0.2698	-0.0034	0.0032	1.1796	0.2774	0.5256	254	0.3130	250	0.2260	0.0192
snp876	1	2056138	G	C	0.1389	-0.0013	0.0043	0.0943	0.7588	0.8576	254	0.1378	250	0.1400	2.03E-005
snp877	1	2056539	G	A	0.1190	0.0015	0.0046	0.1042	0.7468	0.8503	254	0.1201	250	0.1180	2.06E-005
snp878	1	2061022	A	G	0.0903	-0.0034	0.0051	0.4339	0.5101	0.7002	254	0.0886	250	0.0920	7.11E-005
snp879	1	2064746	G	T	0.2202	-0.0017	0.0038	0.2011	0.6538	0.7932	254	0.2441	250	0.1960	0.0067
snp880	1	2064805	T	C	0.2163	-0.0012	0.0038	0.1080	0.7424	0.8477	254	0.2382	250	0.1940	0.0058
snp881	1	2083226	A	G	0.0992	-0.0021	0.0046	0.2112	0.6459	0.7882	254	0.0886	250	0.1100	0.0026
snp882	1	2089711	A	G	0.2530	-0.0048	0.0031	2.3849	0.1225	0.3667	254	0.2323	250	0.2740	0.0046
snp883	1	2089751	G	A	0.2520	-0.0048	0.0031	2.4090	0.1206	0.3643	254	0.2323	250	0.2720	0.0042
snp884	1	2101399	T	C	0.0635	0.0045	0.0056	0.6539	0.4187	0.6365	254	0.0551	250	0.0720	0.0024
snp885	1	2101402	T	C	0.0704	0.0037	0.0054	0.4700	0.4930	0.6886	254	0.0630	250	0.0780	0.0017
snp886	1	2101422	C	G	0.3343	-0.0003	0.0028	0.0109	0.9168	0.9513	254	0.3937	250	0.2740	0.0322
snp887	1	2101616	T	G	0.1310	-0.0022	0.0040	0.3035	0.5817	0.7475	254	0.1142	250	0.1480	0.0050
snp888	1	2104261	A	G	0.3224	0.0005	0.0032	0.0240	0.8770	0.9279	254	0.3012	250	0.3440	0.0042
snp889	1	2104272	T	C	0.3819	0.0002	0.0025	0.0082	0.9280	0.9579	254	0.4252	250	0.3380	0.0161
snp890	1	2104431	T	C	0.1131	-0.0025	0.0044	0.3184	0.5725	0.7415	254	0.0965	250	0.1300	0.0056
snp891	1	2104435	A	C	0.1210	-0.0012	0.0042	0.0768	0.7816	0.8713	254	0.0965	250	0.1460	0.0115
snp892	1	2104438	T	C	0.1855	-0.0009	0.0040	0.0558	0.8132	0.8901	254	0.2008	250	0.1700	0.0031
snp893	1	2111849	G	A	0.0595	-0.0210	0.0058	12.9084	0.0003	0.0357	254	0.0689	250	0.0500	0.0032
snp894	1	2134276	G	T	0.2530	0.0003	0.0036	0.0089	0.9248	0.9560	254	0.2913	250	0.2140	0.0158
snp895	1	2134474	A	G	0.1121	0.0083	0.0047	3.0868	0.0789	0.3045	254	0.0965	250	0.1280	0.0050
snp896	1	2140311	T	C	0.1726	-0.0040	0.0038	1.1017	0.2939	0.5396	254	0.1535	250	0.1920	0.0052
snp897	1	2157473	T	G	0.3115	-0.0061	0.0032	3.6097	0.0574	0.2668	254	0.3031	250	0.3200	0.0007
snp898	1	2157612	G	A	0.1171	0.0044	0.0047	0.8665	0.3519	0.5864	254	0.1063	250	0.1280	0.0023
snp899	1	2157633	C	A	0.4762	0.0050	0.0031	2.5628	0.1094	0.3494	254	0.4902	250	0.4620	0.0016
snp900	1	2157684	G	C	0.0823	0.0207	0.0049	18.0943	2.10E-005	0.0129	254	0.0512	250	0.1140	0.0261
snp901	1	2179232	T	C	0.0942	-0.0214	0.0047	20.8003	5.10E-006	0.0077	254	0.0945	250	0.0940	1.40E-006
snp902	1	2179364	G	A	0.0694	-0.0006	0.0057	0.0113	0.9152	0.9504	254	0.0728	250	0.0660	0.0004
snp903	1	2179421	T	C	0.0556	-0.0033	0.0061	0.2890	0.5908	0.7533	254	0.0630	250	0.0480	0.0021
snp904	1	2191373	T	G	0.2014	0.0131	0.0037	12.2944	0.0005	0.0404	254	0.1555	250	0.2480	0.0266
snp905	1	2212351	T	C	0.3294	0.0138	0.0036	14.5964	0.0001	0.0255	254	0.2953	250	0.3640	0.0107
snp906	1	2212357	A	G	0.1915	-0.0037	0.0039	0.9123	0.3395	0.5767	254	0.1909	250	0.1920	3.60E-006
snp907	1	2226080	T	C	0.0804	0.0166	0.0050	11.0156	0.0009	0.0524	254	0.0472	250	0.1140	0.0301
snp908	1	2245961	G	A	0.0804	0.0039	0.0054	0.5166	0.4723	0.6744	254	0.0965	250	0.0640	0.0071
snp909	1	2248581	A	T	0.3214	-0.0042	0.0026	2.6420	0.1041	0.3421	254	0.2854	250	0.3580	0.0121
snp910	1	2252074	G	T	0.0813	0.0075	0.0052	2.0472	0.1525	0.4030	254	0.0689	250	0.0940	0.0042
snp911	1	2254706	A	C	0.0704	-0.0032	0.0056	0.3197	0.5718	0.7410	254	0.0669	250	0.0740	0.0004
snp912	1	2256323	A	G	0.1488	-0.0010	0.0043	0.0590	0.8081	0.8871	254	0.1673	250	0.1300	0.0055
snp913	1	2256438	C	T	0.1667	0.0020	0.0042	0.2296	0.6318	0.7794	254	0.1713	250	0.1620	0.0003
snp914	1	2260614	C	T	0.1300	-0.0093	0.0043	4.7970	0.0285	0.2005	254	0.1516	250	0.1080	0.0084
snp915	1	2260619	C	T	0.1389	-0.0083	0.0041	3.9957	0.0456	0.2427	254	0.1614	250	0.1160	0.0086
snp916	1	2289508	G	A	0.1200	-0.0033	0.0041	0.6447	0.4220	0.6389	254	0.1181	250	0.1220	7.16E-005
snp917	1	2289509	T	C	0.1190	-0.0034	0.0042	0.6789	0.4100	0.6301	254	0.1161	250	0.1220	0.0002
snp918	1	2289717	T	C	0.1270	-0.0102	0.0043	5.6806	0.0172	0.1636	254	0.1358	250	0.1180	0.0014
snp919	1	2289718	A	T	0.1270	-0.0102	0.0043	5.6806	0.0172	0.1636	254	0.1358	250	0.1180	0.0014
snp920	1	2293723	G	A	0.1339	0.0181	0.0042	18.5764	1.63E-005	0.0118	254	0.1004	250	0.1680	0.0197
snp921	1	2296603	A	G	0.0933	-0.0007	0.0050	0.0226	0.8805	0.9300	254	0.0886	250	0.0980	0.0005
snp922	1	2302530	C	T	0.2520	0.0011	0.0033	0.1014	0.7502	0.8524	254	0.3012	250	0.2020	0.0261
snp923	1	2302894	T	C	0.2540	0.0002	0.0034	0.0021	0.9634	0.9786	254	0.2992	250	0.2080	0.0220
snp924	1	2310149	G	A	0.4276	-0.0064	0.0037	3.0870	0.0789	0.3044	254	0.4291	250	0.4260	2.01E-005
snp925	1	2313598	T	G	0.0833	0.0129	0.0050	6.5753	0.0103	0.1339	254	0.0610	250	0.1060	0.0132
snp926	1	2317141	C	T	0.1280	0.0021	0.0046	0.2194	0.6395	0.7842	254	0.1339	250	0.1220	0.0006
snp927	1	2331968	T	C	0.3671	-0.0005	0.0038	0.0151	0.9022	0.9427	254	0.3839	250	0.3500	0.0025
snp928	1	2375362	T	G	0.0813	0.0002	0.0054	0.0013	0.9713	0.9832	254	0.0866	250	0.0760	0.0008
snp929	1	2375367	A	G	0.0833	0.0001	0.0053	6.33E-004	0.9799	0.9883	254	0.0906	250	0.0760	0.0014
snp930	1	2375664	C	T	0.2937	0.0086	0.0040	4.6999	0.0302	0.2051	254	0.2972	250	0.2900	0.0001
snp931	1	2380897	T	C	0.0883	-0.0029	0.0050	0.3338	0.5634	0.7356	254	0.0925	250	0.0840	0.0005
snp932	1	2381134	G	A	0.0675	-9.01E-005	0.0052	3.05E-004	0.9861	0.9919	254	0.0748	250	0.0600	0.0017
snp933	1	2381138	C	T	0.0685	0.0002	0.0051	0.0017	0.9674	0.9809	254	0.0748	250	0.0620	0.0013
snp934	1	2381154	C	T	0.0665	-3.10E-005	0.0053	3.49E-005	0.9953	0.9972	254	0.0728	250	0.0600	0.0013
snp935	1	2396045	G	A	0.0734	-0.0058	0.0054	1.1787	0.2776	0.5257	254	0.0650	250	0.0820	0.0021
snp936	1	2407827	A	G	0.0913	-0.0109	0.0045	5.9725	0.0145	0.1532	254	0.0807	250	0.1020	0.0027
snp937	1	2407854	A	C	0.0923	-0.0109	0.0044	5.9821	0.0145	0.1528	254	0.0827	250	0.1020	0.0022
snp938	1	2419313	A	C	0.1518	0.0001	0.0043	7.32E-004	0.9784	0.9874	254	0.1772	250	0.1260	0.0102
snp939	1	2435766	T	G	0.1002	-0.0179	0.0044	16.4481	5.00E-005	0.0178	254	0.1063	250	0.0940	0.0008
snp940	1	2435803	C	T	0.0972	-0.0160	0.0044	13.2623	0.0003	0.0333	254	0.1043	250	0.0900	0.0012
snp941	1	2435847	T	C	0.0992	-0.0160	0.0043	13.7329	0.0002	0.0303	254	0.1063	250	0.0920	0.0011
snp942	1	2478909	T	A	0.0655	-0.0080	0.0058	1.9075	0.1672	0.4195	254	0.0591	250	0.0720	0.0014
snp943	1	2478980	A	T	0.0694	-0.0011	0.0057	0.0377	0.8460	0.9096	254	0.1004	250	0.0380	0.0301
snp944	1	2486828	C	T	0.0734	0.0023	0.0054	0.1824	0.6693	0.8029	254	0.0630	250	0.0840	0.0032
snp945	1	2489510	A	G	0.0843	-0.0028	0.0053	0.2731	0.6013	0.7600	254	0.1024	250	0.0660	0.0086
snp946	1	2490278	T	A	0.1121	0.0005	0.0047	0.0139	0.9062	0.9451	254	0.1378	250	0.0860	0.0135
snp947	1	2490303	C	T	0.1210	0.0010	0.0045	0.0522	0.8193	0.8938	254	0.1398	250	0.1020	0.0067
snp948	1	2490334	C	T	0.3234	0.0091	0.0034	7.0687	0.0078	0.1202	254	0.3189	250	0.3280	0.0002
snp949	1	2490342	G	A	0.1161	0.0005	0.0046	0.0142	0.9051	0.9445	254	0.1437	250	0.0880	0.0151
snp950	1	2490349	A	C	0.0754	0.0016	0.0055	0.0816	0.7751	0.8674	254	0.1004	250	0.0500	0.0182
snp951	1	2490423	T	G	0.0645	-0.0001	0.0058	3.18E-004	0.9858	0.9917	254	0.0886	250	0.0400	0.0196
snp952	1	2490454	A	G	0.3264	0.0007	0.0030	0.0515	0.8204	0.8944	254	0.3642	250	0.2880	0.0132
snp953	1	2501026	G	A	0.2093	0.0035	0.0033	1.1192	0.2901	0.5363	254	0.1673	250	0.2520	0.0217
snp954	1	2501209	T	C	0.1845	0.0013	0.0041	0.1030	0.7482	0.8512	254	0.1949	250	0.1740	0.0014
snp955	1	2502469	T	G	0.1171	0.0010	0.0047	0.0467	0.8289	0.8995	254	0.1358	250	0.0980	0.0069
snp956	1	2504739	G	A	0.1855	0.0042	0.0035	1.4107	0.2349	0.4875	254	0.1555	250	0.2160	0.0121
snp957	1	2521682	G	C	0.1478	-0.0069	0.0041	2.8964	0.0888	0.3199	254	0.1339	250	0.1620	0.0031
snp958	1	2526669	T	C	0.1498	0.0106	0.0038	7.7696	0.0053	0.1033	254	0.1063	250	0.1940	0.0302
snp959	1	2526707	A	G	0.0685	0.0116	0.0058	4.0875	0.0432	0.2373	254	0.0492	250	0.0880	0.0118
snp960	1	2577120	C	A	0.1994	-0.0013	0.0035	0.1400	0.7082	0.8269	254	0.1752	250	0.2240	0.0075
snp961	1	2577141	C	T	0.1974	-0.0006	0.0035	0.0266	0.8705	0.9241	254	0.1732	250	0.2220	0.0075
snp962	1	2593741	C	T	0.5000	0.0020	0.0024	0.6817	0.4090	0.6294	254	0.5354	250	0.4640	0.0102
snp963	1	2593764	T	C	0.4990	-0.0020	0.0024	0.6686	0.4135	0.6327	254	0.4626	250	0.5360	0.0108
snp964	1	2593765	A	G	0.1121	0.0006	0.0047	0.0187	0.8913	0.9364	254	0.1181	250	0.1060	0.0007
snp965	1	2593767	C	A	0.1349	-0.0053	0.0041	1.6311	0.2016	0.4554	254	0.1260	250	0.1440	0.0014
snp966	1	2593776	A	G	0.4950	0.0021	0.0025	0.7334	0.3918	0.6167	254	0.5315	250	0.4580	0.0108
snp967	1	2595010	G	C	0.2282	0.0020	0.0037	0.2892	0.5907	0.7533	254	0.2165	250	0.2400	0.0016
snp968	1	2595035	T	C	0.1240	-0.0031	0.0043	0.5358	0.4642	0.6688	254	0.1083	250	0.1400	0.0046
snp969	1	2603861	T	C	0.4216	-0.0028	0.0036	0.5757	0.4480	0.6574	254	0.4291	250	0.4140	0.0005
snp970	1	2603874	C	T	0.1131	-0.0103	0.0042	6.0940	0.0136	0.1491	254	0.1220	250	0.1040	0.0016
snp971	1	2608955	T	C	0.1210	-0.0118	0.0044	7.2258	0.0072	0.1161	254	0.1240	250	0.1180	0.0002
snp972	1	2619265	A	C	0.2093	0.0035	0.0039	0.8016	0.3706	0.6008	254	0.2008	250	0.2180	0.0009
snp973	1	2619401	G	A	0.0655	-0.0007	0.0059	0.0122	0.9120	0.9485	254	0.0669	250	0.0640	7.01E-005
snp974	1	2619541	C	G	0.3690	-0.0078	0.0035	4.8633	0.0274	0.1974	254	0.3898	250	0.3480	0.0037
snp975	1	2625671	A	G	0.3304	0.0011	0.0032	0.1138	0.7359	0.8437	254	0.3071	250	0.3540	0.0050
snp976	1	2642040	T	C	0.1141	0.0020	0.0047	0.1821	0.6696	0.8030	254	0.1339	250	0.0940	0.0079
snp977	1	2642045	C	T	0.1240	-0.0085	0.0042	4.0324	0.0446	0.2405	254	0.1161	250	0.1320	0.0012
snp978	1	2651844	T	C	0.1597	-0.0007	0.0037	0.0316	0.8588	0.9172	254	0.1713	250	0.1480	0.0020
snp979	1	2651845	A	G	0.0863	-0.0017	0.0049	0.1169	0.7324	0.8416	254	0.0768	250	0.0960	0.0023
snp980	1	2651849	G	A	0.0863	0.0006	0.0048	0.0186	0.8914	0.9364	254	0.0787	250	0.0940	0.0015
snp981	1	2660213	C	T	0.1369	0.0109	0.0041	7.0886	0.0078	0.1197	254	0.1004	250	0.1740	0.0229
snp982	1	2694101	A	G	0.1637	0.0119	0.0038	9.8618	0.0017	0.0664	254	0.1299	250	0.1980	0.0169
snp983	1	2694296	G	A	0.3323	0.0021	0.0027	0.6538	0.4188	0.6365	254	0.2953	250	0.3700	0.0126
snp984	1	2694310	A	G	0.3363	0.0019	0.0026	0.5199	0.4709	0.6734	254	0.2992	250	0.3740	0.0125
snp985	1	2695676	A	G	0.0714	-0.0006	0.0057	0.0119	0.9130	0.9491	254	0.0965	250	0.0460	0.0192
snp986	1	2713603	T	C	0.3155	0.0019	0.0027	0.5090	0.4756	0.6767	254	0.2618	250	0.3700	0.0271
snp987	1	2718844	T	C	0.0625	0.0153	0.0059	6.8169	0.0090	0.1270	254	0.0413	250	0.0840	0.0155
snp988	1	2718908	G	T	0.0764	-0.0012	0.0054	0.0469	0.8285	0.8992	254	0.1024	250	0.0500	0.0194
snp989	1	2719061	C	G	0.0546	-1.62E-005	0.0064	6.43E-006	0.9980	0.9988	254	0.0591	250	0.0500	0.0008
snp990	1	2719112	A	G	0.1359	0.0040	0.0044	0.8348	0.3609	0.5933	254	0.1417	250	0.1300	0.0006
snp991	1	2735870	C	T	0.2242	0.0002	0.0038	0.0030	0.9564	0.9745	254	0.1909	250	0.2580	0.0129
snp992	1	2735951	T	C	0.3274	0.0006	0.0040	0.0203	0.8867	0.9336	254	0.3563	250	0.2980	0.0077
snp993	1	2736019	A	G	0.0625	0.0017	0.0060	0.0784	0.7795	0.8700	254	0.0571	250	0.0680	0.0010
snp994	1	2736037	C	T	0.2758	-0.0011	0.0038	0.0889	0.7656	0.8617	254	0.2953	250	0.2560	0.0039
snp995	1	2736040	C	A	0.2639	-0.0004	0.0039	0.0085	0.9266	0.9571	254	0.2874	250	0.2400	0.0058
snp996	1	2736059	A	G	0.0784	0.0021	0.0055	0.1478	0.7006	0.8222	254	0.0768	250	0.0800	7.21E-005
snp997	1	2736122	C	T	0.0685	3.69E-005	0.0058	4.06E-005	0.9949	0.9970	254	0.0846	250	0.0520	0.0084
snp998	1	2736127	A	T	0.4375	0.0008	0.0050	0.0240	0.8769	0.9278	254	0.4154	250	0.4600	0.0040
snp999	1	2736129	T	C	0.0724	-0.0020	0.0056	0.1292	0.7193	0.8336	254	0.0571	250	0.0880	0.0071
snp1000	1	2736137	C	T	0.1855	0.0060	0.0041	2.1292	0.1445	0.3937	254	0.1555	250	0.2160	0.0121
snp1001	1	2736167	A	G	0.0625	-0.0003	0.0060	0.0025	0.9598	0.9765	254	0.0807	250	0.0440	0.0115
snp1002	1	2736401	G	C	0.1538	0.0022	0.0041	0.2799	0.5968	0.7571	254	0.1299	250	0.1780	0.0089
snp1003	1	2736438	G	A	0.1528	-0.0027	0.0042	0.4207	0.5166	0.7046	254	0.1280	250	0.1780	0.0097
snp1004	1	2743617	C	A	0.4187	-0.0025	0.0037	0.4447	0.5049	0.6967	254	0.4547	250	0.3820	0.0109
snp1005	1	2743657	T	C	0.1310	0.0052	0.0045	1.3416	0.2468	0.4984	254	0.1319	250	0.1300	1.57E-005
snp1006	1	2743658	A	G	0.0813	0.0019	0.0054	0.1260	0.7226	0.8356	254	0.0689	250	0.0940	0.0042
snp1007	1	2743670	T	C	0.0665	0.0069	0.0058	1.4084	0.2353	0.4879	254	0.0531	250	0.0800	0.0058
snp1008	1	2743909	T	G	0.2421	-0.0040	0.0040	1.0267	0.3109	0.5537	254	0.2736	250	0.2100	0.0110
snp1009	1	2743948	G	A	0.1925	0.0010	0.0041	0.0625	0.8026	0.8838	254	0.1772	250	0.2080	0.0031
snp1010	1	2744207	C	T	0.1349	0.0050	0.0045	1.2611	0.2614	0.5116	254	0.1220	250	0.1480	0.0029
snp1011	1	2744634	G	A	0.1002	0.0035	0.0049	0.4959	0.4813	0.6806	254	0.0846	250	0.1160	0.0055
snp1012	1	2746202	A	C	0.0556	-0.0002	0.0063	0.0013	0.9708	0.9829	254	0.0571	250	0.0540	9.08E-005
snp1013	1	2746918	T	C	0.0853	-0.0028	0.0053	0.2896	0.5905	0.7531	254	0.0886	250	0.0820	0.0003
snp1014	1	2746926	A	G	0.0962	-0.0011	0.0050	0.0443	0.8334	0.9021	254	0.0984	250	0.0940	0.0001
snp1015	1	2747614	A	C	0.3849	0.0005	0.0045	0.0127	0.9102	0.9474	254	0.3878	250	0.3820	7.09E-005
snp1016	1	2747910	A	G	0.0536	-0.0032	0.0064	0.2526	0.6152	0.7689	254	0.0413	250	0.0660	0.0060
snp1017	1	2747940	G	A	0.1071	-0.0008	0.0048	0.0293	0.8640	0.9202	254	0.0945	250	0.1200	0.0034
snp1018	1	2752814	C	G	0.0615	-0.0019	0.0061	0.0973	0.7551	0.8554	254	0.0551	250	0.0680	0.0014
snp1019	1	2752833	G	A	0.0704	-0.0087	0.0055	2.4937	0.1143	0.3560	254	0.0630	250	0.0780	0.0017
snp1020	1	2752871	C	T	0.3889	0.0020	0.0036	0.3271	0.5674	0.7382	254	0.3701	250	0.4080	0.0030
snp1021	1	2752901	C	T	0.0754	0.0108	0.0052	4.2749	0.0387	0.2269	254	0.0650	250	0.0860	0.0032
snp1022	1	2784338	C	A	0.0635	0.0031	0.0055	0.3181	0.5727	0.7416	254	0.0512	250	0.0760	0.0052
snp1023	1	2784366	A	C	0.1438	-0.0075	0.0043	2.9964	0.0834	0.3116	254	0.1732	250	0.1140	0.0142
snp1024	1	2796486	C	T	0.2520	-0.0053	0.0036	2.1321	0.1442	0.3934	254	0.2579	250	0.2460	0.0004
snp1025	1	2801619	A	C	0.0546	0.0120	0.0061	3.8737	0.0490	0.2500	254	0.0335	250	0.0760	0.0175
snp1026	1	2801818	C	G	0.0655	0.0016	0.0058	0.0808	0.7763	0.8681	254	0.0669	250	0.0640	7.01E-005
snp1027	1	2801823	A	C	0.0675	0.0018	0.0057	0.0954	0.7574	0.8567	254	0.0689	250	0.0660	6.67E-005
snp1028	1	2822167	G	A	0.2123	-0.0001	0.0035	0.0012	0.9723	0.9838	254	0.2323	250	0.1920	0.0049
snp1029	1	2822440	T	C	0.1022	-0.0068	0.0047	2.0518	0.1520	0.4025	254	0.0945	250	0.1100	0.0013
snp1030	1	2841982	A	G	0.1696	0.0057	0.0040	1.9963	0.1577	0.4089	254	0.1811	250	0.1580	0.0019
snp1031	1	2841996	A	G	0.1210	0.0064	0.0044	2.1213	0.1453	0.3946	254	0.1102	250	0.1320	0.0022
snp1032	1	2854551	G	T	0.3661	0.0070	0.0033	4.4956	0.0340	0.2152	254	0.3504	250	0.3820	0.0022
snp1033	1	2854574	G	A	0.1944	0.0015	0.0031	0.2468	0.6194	0.7715	254	0.2126	250	0.1760	0.0043
snp1034	1	2854589	G	A	0.2014	0.0018	0.0031	0.3397	0.5600	0.7334	254	0.2185	250	0.1840	0.0037
snp1035	1	2854592	C	T	0.1974	0.0016	0.0031	0.2605	0.6098	0.7654	254	0.2146	250	0.1800	0.0038
snp1036	1	2877603	T	A	0.1905	-0.0130	0.0032	16.6408	4.52E-005	0.0171	254	0.1969	250	0.1840	0.0005
snp1037	1	2877625	G	A	0.1865	-0.0119	0.0032	13.4767	0.0002	0.0319	254	0.1909	250	0.1820	0.0003
snp1038	1	2877799	T	C	0.1210	-0.0157	0.0040	15.1878	9.73E-005	0.0227	254	0.1220	250	0.1200	1.97E-005
snp1039	1	2877833	C	T	0.1210	-0.0157	0.0040	15.1878	9.73E-005	0.0227	254	0.1220	250	0.1200	1.97E-005
snp1040	1	2881157	A	T	0.4335	0.0105	0.0029	12.7435	0.0004	0.0369	254	0.3583	250	0.5100	0.0469
snp1041	1	2890597	T	C	0.1270	-0.0086	0.0041	4.3935	0.0361	0.2205	254	0.1398	250	0.1140	0.0030
snp1042	1	2890756	A	G	0.1081	-0.0132	0.0046	8.2672	0.0040	0.0928	254	0.1260	250	0.0900	0.0067
snp1043	1	2890799	A	C	0.2044	0.0099	0.0035	8.1105	0.0044	0.0960	254	0.1437	250	0.2660	0.0460
snp1044	1	2892456	T	C	0.2847	0.0029	0.0036	0.6703	0.4129	0.6323	254	0.2657	250	0.3040	0.0036
snp1045	1	2900294	G	A	0.0913	0.0001	0.0051	4.57E-004	0.9829	0.9900	254	0.0965	250	0.0860	0.0007
snp1046	1	2902126	T	C	0.0675	-0.0056	0.0054	1.0977	0.2948	0.5403	254	0.0610	250	0.0740	0.0013
snp1047	1	2902396	A	G	0.1300	-0.0037	0.0041	0.8146	0.3668	0.5978	254	0.1142	250	0.1460	0.0045
snp1048	1	2902562	A	G	0.0823	-0.0186	0.0051	13.0147	0.0003	0.0350	254	0.0827	250	0.0820	3.03E-006
snp1049	1	2902594	A	G	0.2232	0.0077	0.0034	5.1058	0.0238	0.1866	254	0.1673	250	0.2800	0.0366
snp1050	1	2902602	A	C	0.0804	0.0009	0.0052	0.0327	0.8565	0.9158	254	0.0866	250	0.0740	0.0011
snp1051	1	2912339	C	A	0.1498	0.0013	0.0043	0.0974	0.7550	0.8552	254	0.1496	250	0.1500	6.08E-007
snp1052	1	2912395	C	A	0.2808	5.49E-005	0.0034	2.60E-004	0.9871	0.9925	254	0.3209	250	0.2400	0.0162
snp1053	1	2926226	A	G	0.2758	-0.0047	0.0028	2.7991	0.0943	0.3281	254	0.2461	250	0.3060	0.0090
snp1054	1	2926235	C	T	0.0933	0.0031	0.0043	0.5197	0.4710	0.6735	254	0.0827	250	0.1040	0.0027
snp1055	1	2926254	T	C	0.0873	0.0019	0.0045	0.1834	0.6685	0.8024	254	0.0768	250	0.0980	0.0028
snp1056	1	2926419	T	C	0.2688	0.0047	0.0036	1.6974	0.1926	0.4464	254	0.2657	250	0.2720	9.94E-005
snp1057	1	2930118	T	G	0.0565	-0.0206	0.0062	10.9901	0.0009	0.0527	254	0.0551	250	0.0580	7.78E-005
snp1058	1	2945453	T	A	0.1577	-0.0043	0.0039	1.2451	0.2645	0.5143	254	0.1378	250	0.1780	0.0061
snp1059	1	2983028	T	G	0.2391	-0.0020	0.0033	0.3759	0.5398	0.7201	254	0.2244	250	0.2540	0.0024
snp1060	1	2983053	A	G	0.3849	-0.0018	0.0026	0.4726	0.4918	0.6878	254	0.3445	250	0.4260	0.0140
snp1061	1	2983067	A	G	0.3800	-0.0017	0.0026	0.4297	0.5122	0.7016	254	0.3386	250	0.4220	0.0148
snp1062	1	2983068	T	G	0.3810	-0.0017	0.0026	0.4224	0.5157	0.7040	254	0.3386	250	0.4240	0.0155
snp1063	1	2983090	G	C	0.2292	0.0023	0.0031	0.5531	0.4570	0.6638	254	0.2579	250	0.2000	0.0095
snp1064	1	2983100	T	A	0.2292	0.0023	0.0031	0.5531	0.4570	0.6638	254	0.2579	250	0.2000	0.0095
snp1065	1	2989023	T	C	0.2004	-0.0002	0.0030	0.0033	0.9541	0.9732	254	0.2244	250	0.1760	0.0073
snp1066	1	2989194	G	A	0.2212	0.0002	0.0033	0.0046	0.9459	0.9683	254	0.2539	250	0.1880	0.0126
snp1067	1	2990937	A	G	0.0546	0.0149	0.0063	5.5112	0.0189	0.1700	254	0.0374	250	0.0720	0.0116
snp1068	1	2999831	C	G	0.0992	0.0054	0.0045	1.4678	0.2257	0.4789	254	0.0827	250	0.1160	0.0062
snp1069	1	3085671	G	A	0.1161	-0.0026	0.0044	0.3463	0.5562	0.7309	254	0.1004	250	0.1320	0.0049
snp1070	1	3110794	G	A	0.4732	-0.0002	0.0025	0.0051	0.9431	0.9667	254	0.4272	250	0.5200	0.0173
snp1071	1	3110932	T	C	0.1300	0.0055	0.0044	1.5317	0.2159	0.4695	254	0.1260	250	0.1340	0.0003
snp1072	1	3110933	A	G	0.1419	-0.0057	0.0036	2.4587	0.1169	0.3594	254	0.1319	250	0.1520	0.0017
snp1073	1	3110975	C	T	0.1438	-0.0063	0.0036	3.0247	0.0820	0.3094	254	0.1339	250	0.1540	0.0016
snp1074	1	3128818	C	T	0.3294	-0.0047	0.0029	2.6584	0.1030	0.3406	254	0.3484	250	0.3100	0.0033
snp1075	1	3128834	A	C	0.3254	-0.0052	0.0029	3.1867	0.0742	0.2968	254	0.3465	250	0.3040	0.0041
snp1076	1	3128850	A	T	0.1736	0.0025	0.0036	0.4742	0.4911	0.6873	254	0.1299	250	0.2180	0.0270
snp1077	1	3128966	T	C	0.2063	-0.0106	0.0034	9.8600	0.0017	0.0665	254	0.1988	250	0.2140	0.0007
snp1078	1	3136554	G	A	0.0585	-0.0033	0.0061	0.2909	0.5897	0.7526	254	0.0689	250	0.0480	0.0040
snp1079	1	3136564	G	A	0.2054	-0.0073	0.0032	5.1971	0.0226	0.1827	254	0.1850	250	0.2260	0.0051
snp1080	1	3136584	G	A	0.4008	0.0015	0.0025	0.3888	0.5329	0.7155	254	0.4055	250	0.3960	0.0002
snp1081	1	3136606	A	C	0.3125	0.0014	0.0030	0.2228	0.6369	0.7826	254	0.3150	250	0.3100	5.73E-005
snp1082	1	3136722	A	T	0.0595	0.0007	0.0061	0.0119	0.9131	0.9491	254	0.0610	250	0.0580	8.17E-005
snp1083	1	3136782	A	G	0.3234	-0.0015	0.0028	0.2896	0.5905	0.7531	254	0.3681	250	0.2780	0.0186
snp1084	1	3153935	A	G	0.0942	0.0049	0.0047	1.0755	0.2997	0.5444	254	0.0709	250	0.1180	0.0130
snp1085	1	3154088	T	C	0.1141	-0.0007	0.0046	0.0228	0.8799	0.9296	254	0.1102	250	0.1180	0.0003
snp1086	1	3225670	T	C	0.0565	-0.0019	0.0063	0.0954	0.7575	0.8568	254	0.0669	250	0.0460	0.0041
snp1087	1	3225671	C	G	0.0546	0.0119	0.0064	3.4866	0.0619	0.2751	254	0.0453	250	0.0640	0.0034
snp1088	1	3238204	T	C	0.0952	0.0096	0.0047	4.1554	0.0415	0.2335	254	0.0650	250	0.1260	0.0216
snp1089	1	3238225	A	T	0.0962	0.0094	0.0047	4.0352	0.0446	0.2403	254	0.0669	250	0.1260	0.0201
snp1090	1	3238326	G	C	0.0774	0.0090	0.0049	3.3837	0.0658	0.2823	254	0.0551	250	0.1000	0.0141
snp1091	1	3275376	A	G	0.0982	-0.0156	0.0045	12.0034	0.0005	0.0429	254	0.1024	250	0.0940	0.0004
snp1092	1	3275403	A	T	0.0615	-0.0003	0.0057	0.0032	0.9551	0.9738	254	0.0453	250	0.0780	0.0093
snp1093	1	3275413	G	C	0.3353	6.31E-006	0.0034	3.46E-006	0.9985	0.9991	254	0.3661	250	0.3040	0.0087
snp1094	1	3286011	G	A	0.0704	-0.0100	0.0055	3.2968	0.0694	0.2886	254	0.0728	250	0.0680	0.0002
snp1095	1	3286092	T	A	0.0734	-0.0064	0.0054	1.4034	0.2361	0.4887	254	0.0748	250	0.0720	5.78E-005
snp1096	1	3286101	A	G	0.2222	-0.0067	0.0032	4.3150	0.0378	0.2247	254	0.2087	250	0.2360	0.0022
snp1097	1	3308717	T	C	0.1111	0.0104	0.0046	5.2109	0.0224	0.1821	254	0.0807	250	0.1420	0.0190
snp1098	1	3335079	A	G	0.3333	-0.0053	0.0028	3.5608	0.0592	0.2701	254	0.3169	250	0.3500	0.0025
snp1099	1	3335948	T	C	0.0595	0.0007	0.0061	0.0136	0.9071	0.9456	254	0.0630	250	0.0560	0.0004
snp1100	1	3352375	C	A	0.3214	0.0036	0.0028	1.6128	0.2041	0.4579	254	0.3425	250	0.3000	0.0041
snp1101	1	3352565	A	G	0.0873	-0.0002	0.0052	0.0022	0.9624	0.9780	254	0.0945	250	0.0800	0.0013
snp1102	1	3352585	A	G	0.3145	-0.0004	0.0032	0.0165	0.8977	0.9401	254	0.2894	250	0.3400	0.0059
snp1103	1	3352602	G	A	0.0962	-0.0001	0.0050	6.20E-004	0.9801	0.9884	254	0.1024	250	0.0900	0.0009
snp1104	1	3352622	A	C	0.0536	-0.0142	0.0063	5.1009	0.0239	0.1868	254	0.0531	250	0.0540	7.13E-006
snp1105	1	3365212	G	A	0.4276	0.0041	0.0028	2.0429	0.1529	0.4035	254	0.4508	250	0.4040	0.0045
snp1106	1	3365225	A	C	0.1379	-0.0008	0.0039	0.0480	0.8267	0.8981	254	0.1102	250	0.1660	0.0131
snp1107	1	3365227	C	T	0.1409	-0.0023	0.0038	0.3740	0.5409	0.7208	254	0.1142	250	0.1680	0.0120
snp1108	1	3365273	T	G	0.1409	-0.0003	0.0040	0.0049	0.9439	0.9672	254	0.1142	250	0.1680	0.0120
snp1109	1	3367444	G	A	0.0982	-0.0128	0.0044	8.4265	0.0037	0.0898	254	0.1083	250	0.0880	0.0023
snp1110	1	3367481	C	T	0.0992	-0.0067	0.0044	2.2332	0.1351	0.3824	254	0.0984	250	0.1000	1.39E-005
snp1111	1	3367535	T	C	0.0992	-0.0067	0.0044	2.2332	0.1351	0.3824	254	0.0984	250	0.1000	1.39E-005
snp1112	1	3367539	A	G	0.0992	-0.0067	0.0044	2.2332	0.1351	0.3824	254	0.0984	250	0.1000	1.39E-005
snp1113	1	3376735	G	A	0.0972	-0.0027	0.0047	0.3220	0.5704	0.7401	254	0.0945	250	0.1000	0.0002
snp1114	1	3403889	T	C	0.1250	-7.95E-005	0.0045	3.19E-004	0.9858	0.9917	254	0.1339	250	0.1160	0.0015
snp1115	1	3410399	A	G	0.0536	0.0064	0.0064	1.0038	0.3164	0.5581	254	0.0531	250	0.0540	7.13E-006
snp1116	1	3423474	T	G	0.1260	0.0001	0.0040	0.0011	0.9732	0.9843	254	0.1358	250	0.1160	0.0018
snp1117	1	3430616	G	A	0.0556	-0.0003	0.0063	0.0016	0.9683	0.9814	254	0.0689	250	0.0420	0.0069
snp1118	1	3430621	T	A	0.0556	0.0061	0.0061	1.0060	0.3159	0.5577	254	0.0472	250	0.0640	0.0027
snp1119	1	3447897	A	G	0.1190	-0.0068	0.0042	2.5781	0.1084	0.3480	254	0.1043	250	0.1340	0.0042
snp1120	1	3471084	T	C	0.1270	0.0005	0.0043	0.0157	0.9002	0.9416	254	0.1004	250	0.1540	0.0130
snp1121	1	3471091	G	A	0.0615	0.0069	0.0058	1.4072	0.2355	0.4881	254	0.0453	250	0.0780	0.0093
snp1122	1	3471124	C	A	0.1071	0.0028	0.0046	0.3588	0.5491	0.7262	254	0.0807	250	0.1340	0.0148
snp1123	1	3474449	C	G	0.0903	-0.0025	0.0050	0.2562	0.6127	0.7673	254	0.0925	250	0.0880	0.0001
snp1124	1	3474453	G	T	0.0992	-0.0038	0.0048	0.6386	0.4242	0.6405	254	0.1004	250	0.0980	3.21E-005
snp1125	1	3474509	T	C	0.0685	0.0087	0.0057	2.3350	0.1265	0.3718	254	0.0492	250	0.0880	0.0118
snp1126	1	3478004	G	A	0.3948	-0.0030	0.0023	1.7055	0.1916	0.4453	254	0.3602	250	0.4300	0.0102
snp1127	1	3478021	A	T	0.4633	-0.0035	0.0024	2.1555	0.1421	0.3908	254	0.4331	250	0.4940	0.0075
snp1128	1	3478208	T	A	0.1468	-0.0114	0.0041	7.5365	0.0060	0.1086	254	0.1476	250	0.1460	1.07E-005
snp1129	1	3478214	A	G	0.0952	0.0028	0.0048	0.3491	0.5546	0.7299	254	0.0827	250	0.1080	0.0037
snp1130	1	3503271	A	G	0.1687	-0.0100	0.0036	7.6349	0.0057	0.1063	254	0.1634	250	0.1740	0.0004
snp1131	1	3522232	T	C	0.0734	0.0079	0.0054	2.1912	0.1388	0.3869	254	0.0591	250	0.0880	0.0062
snp1132	1	3530812	T	C	0.0665	0.0030	0.0053	0.3135	0.5755	0.7435	254	0.0591	250	0.0740	0.0018
snp1133	1	3531001	A	G	0.0526	-0.0054	0.0063	0.7263	0.3941	0.6184	254	0.0394	250	0.0660	0.0071
snp1134	1	3535089	G	A	0.2153	0.0003	0.0031	0.0106	0.9178	0.9519	254	0.2244	250	0.2060	0.0010
snp1135	1	3535238	G	A	0.1915	0.0020	0.0032	0.3869	0.5339	0.7162	254	0.2008	250	0.1820	0.0011
snp1136	1	3535248	C	T	0.1944	0.0025	0.0031	0.6210	0.4307	0.6451	254	0.2008	250	0.1880	0.0005
snp1137	1	3535313	C	T	0.4722	0.0019	0.0031	0.3607	0.5481	0.7256	254	0.4783	250	0.4660	0.0003
snp1138	1	3535319	T	C	0.1091	0.0014	0.0048	0.0791	0.7785	0.8694	254	0.1142	250	0.1040	0.0005
snp1139	1	3553757	T	A	0.0685	-0.0144	0.0052	7.5833	0.0059	0.1075	254	0.0689	250	0.0680	6.32E-006
snp1140	1	3554849	A	G	0.2252	0.0006	0.0028	0.0555	0.8137	0.8905	254	0.2756	250	0.1740	0.0296
snp1141	1	3560556	T	C	0.1052	0.0065	0.0048	1.8470	0.1741	0.4270	254	0.0787	250	0.1320	0.0151
snp1142	1	3560610	G	A	0.2629	0.0016	0.0030	0.2760	0.5993	0.7588	254	0.2165	250	0.3100	0.0225
snp1143	1	3598308	C	T	0.2708	-0.0030	0.0029	1.0582	0.3036	0.5477	254	0.3130	250	0.2280	0.0183
snp1144	1	3598311	C	T	0.2282	0.0016	0.0032	0.2624	0.6085	0.7646	254	0.1929	250	0.2640	0.0143
snp1145	1	3598331	C	T	0.2222	0.0004	0.0033	0.0150	0.9025	0.9429	254	0.1929	250	0.2520	0.0101
snp1146	1	3601631	G	A	0.2619	0.0011	0.0031	0.1241	0.7247	0.8369	254	0.2146	250	0.3100	0.0236
snp1147	1	3614707	G	A	0.1617	-0.0056	0.0034	2.6728	0.1021	0.3393	254	0.1457	250	0.1780	0.0039
snp1148	1	3614712	T	G	0.2222	-0.0038	0.0031	1.4869	0.2227	0.4760	254	0.2047	250	0.2400	0.0036
snp1149	1	3614714	C	T	0.2192	-0.0026	0.0031	0.6781	0.4102	0.6303	254	0.2008	250	0.2380	0.0040
snp1150	1	3614715	A	G	0.1607	-0.0055	0.0034	2.5596	0.1096	0.3497	254	0.1437	250	0.1780	0.0044
snp1151	1	3614771	G	C	0.0565	0.0077	0.0063	1.4990	0.2208	0.4742	254	0.0433	250	0.0700	0.0067
snp1152	1	3614803	A	G	0.1935	-8.75E-005	0.0029	9.06E-004	0.9760	0.9860	254	0.2480	250	0.1380	0.0388
snp1153	1	3622244	C	T	0.1250	-4.71E-005	0.0040	1.37E-004	0.9907	0.9945	254	0.1280	250	0.1220	0.0002
snp1154	1	3622393	A	G	0.0665	-0.0061	0.0058	1.1328	0.2872	0.5339	254	0.0591	250	0.0740	0.0018
snp1155	1	3622435	C	G	0.0813	-0.0046	0.0050	0.8680	0.3515	0.5861	254	0.0768	250	0.0860	0.0006
snp1156	1	3629593	C	T	0.0714	0.0087	0.0056	2.4337	0.1187	0.3619	254	0.0591	250	0.0840	0.0047
snp1157	1	3644772	A	G	0.0804	0.0036	0.0052	0.4804	0.4882	0.6854	254	0.0866	250	0.0740	0.0011
snp1158	1	3644777	C	A	0.3492	-0.0017	0.0027	0.3625	0.5471	0.7249	254	0.3937	250	0.3040	0.0177
snp1159	1	3688808	A	C	0.1171	-0.0002	0.0043	0.0029	0.9569	0.9748	254	0.0984	250	0.1360	0.0068
snp1160	1	3688817	G	T	0.4593	-0.0004	0.0028	0.0177	0.8943	0.9381	254	0.4193	250	0.5000	0.0131
snp1161	1	3688915	T	C	0.0863	-0.0153	0.0048	10.0202	0.0015	0.0643	254	0.0866	250	0.0860	2.39E-006
snp1162	1	3694520	T	C	0.0585	0.0042	0.0059	0.5224	0.4698	0.6727	254	0.0551	250	0.0620	0.0004
snp1163	1	3694690	A	C	0.1042	-0.0104	0.0045	5.4087	0.0200	0.1740	254	0.1024	250	0.1060	7.09E-005
snp1164	1	3696090	G	A	0.0665	-0.0021	0.0059	0.1335	0.7148	0.8309	254	0.0669	250	0.0660	6.96E-006
snp1165	1	3696209	G	A	0.3681	0.0027	0.0028	0.9174	0.3382	0.5756	254	0.3858	250	0.3500	0.0028
snp1166	1	3696312	A	G	0.2996	-0.0013	0.0030	0.1793	0.6719	0.8045	254	0.3091	250	0.2900	0.0009
snp1167	1	3696399	T	A	0.3026	0.0020	0.0029	0.4520	0.5014	0.6943	254	0.3031	250	0.3020	3.13E-006
snp1168	1	3700571	A	T	0.3393	0.0024	0.0030	0.6534	0.4189	0.6366	254	0.3327	250	0.3460	0.0004
snp1169	1	3700600	G	T	0.2173	0.0036	0.0029	1.5344	0.2154	0.4691	254	0.2618	250	0.1720	0.0237
snp1170	1	3700684	G	A	0.0923	0.0042	0.0045	0.8667	0.3519	0.5864	254	0.0709	250	0.1140	0.0111
snp1171	1	3700729	A	T	0.3194	-0.0009	0.0030	0.0870	0.7680	0.8631	254	0.3031	250	0.3360	0.0025
snp1172	1	3700734	C	A	0.3224	-0.0009	0.0030	0.0990	0.7530	0.8541	254	0.3071	250	0.3380	0.0022
snp1173	1	3779056	G	C	0.0923	-0.0007	0.0051	0.0165	0.8979	0.9402	254	0.1181	250	0.0660	0.0162
snp1174	1	3818515	A	G	0.3065	0.0074	0.0033	4.9629	0.0259	0.1929	254	0.2579	250	0.3560	0.0226
snp1175	1	3845187	C	T	0.1042	-0.0037	0.0047	0.6170	0.4322	0.6462	254	0.0925	250	0.1160	0.0030
snp1176	1	3845243	G	A	0.1062	-0.0021	0.0043	0.2455	0.6203	0.7721	254	0.1004	250	0.1120	0.0007
snp1177	1	3845249	T	C	0.1042	-0.0019	0.0043	0.1901	0.6629	0.7989	254	0.1004	250	0.1080	0.0003
snp1178	1	3853673	C	T	0.2540	0.0025	0.0030	0.7055	0.4009	0.6235	254	0.2146	250	0.2940	0.0166
snp1179	1	3853681	T	C	0.2550	0.0025	0.0030	0.7050	0.4011	0.6236	254	0.2165	250	0.2940	0.0158
snp1180	1	3853682	G	A	0.2550	0.0024	0.0030	0.6370	0.4248	0.6408	254	0.2165	250	0.2940	0.0158
snp1181	1	3864756	A	G	0.1240	0.0021	0.0045	0.2233	0.6365	0.7824	254	0.1299	250	0.1180	0.0007
snp1182	1	3870471	C	T	0.0645	-0.0004	0.0056	0.0063	0.9365	0.9629	254	0.0512	250	0.0780	0.0060
snp1183	1	3870491	G	A	0.0615	-0.0003	0.0057	0.0027	0.9583	0.9756	254	0.0472	250	0.0760	0.0072
snp1184	1	3870601	A	G	0.0665	0.0053	0.0056	0.9020	0.3423	0.5788	254	0.0472	250	0.0860	0.0121
snp1185	1	3875202	C	G	0.0744	-0.0091	0.0050	3.3316	0.0680	0.2860	254	0.0709	250	0.0780	0.0004
snp1186	1	3875244	A	G	0.2381	-0.0005	0.0030	0.0235	0.8781	0.9286	254	0.2244	250	0.2520	0.0021
snp1187	1	3875248	C	T	0.2391	-0.0011	0.0030	0.1299	0.7185	0.8331	254	0.2264	250	0.2520	0.0018
snp1188	1	3875363	T	C	0.1746	-0.0047	0.0034	1.8932	0.1688	0.4213	254	0.1594	250	0.1900	0.0032
snp1189	1	3875376	T	C	0.0645	-0.0061	0.0055	1.2447	0.2646	0.5143	254	0.0610	250	0.0680	0.0004
snp1190	1	3875385	C	T	0.2440	-0.0027	0.0031	0.7803	0.3771	0.6056	254	0.2362	250	0.2520	0.0007
snp1191	1	3875386	A	G	0.0585	-0.0055	0.0062	0.7973	0.3719	0.6017	254	0.0748	250	0.0420	0.0098
snp1192	1	3882939	G	C	0.0744	-0.0004	0.0055	0.0044	0.9471	0.9691	254	0.0906	250	0.0580	0.0077
snp1193	1	3882999	T	C	0.3968	-0.0026	0.0032	0.6389	0.4241	0.6404	254	0.4311	250	0.3620	0.0100
snp1194	1	3883033	C	T	0.0823	-0.0003	0.0050	0.0030	0.9560	0.9743	254	0.0768	250	0.0880	0.0008
snp1195	1	3964497	A	T	0.1925	-0.0034	0.0040	0.7512	0.3861	0.6124	254	0.2028	250	0.1820	0.0014
snp1196	1	3964500	A	C	0.1766	0.0021	0.0040	0.2841	0.5940	0.7554	254	0.1791	250	0.1740	9.06E-005
snp1197	1	3964557	A	G	0.1498	0.0019	0.0043	0.1944	0.6593	0.7966	254	0.1417	250	0.1580	0.0010
snp1198	1	3964598	T	G	0.0863	-0.0045	0.0052	0.7524	0.3857	0.6122	254	0.0846	250	0.0880	7.13E-005
snp1199	1	3968118	A	T	0.1706	-0.0003	0.0033	0.0090	0.9244	0.9558	254	0.1988	250	0.1420	0.0114
snp1200	1	3974790	A	G	0.2500	-0.0007	0.0025	0.0782	0.7798	0.8702	254	0.2618	250	0.2380	0.0015
snp1201	1	3977540	T	C	0.3571	0.0036	0.0038	0.9096	0.3402	0.5772	254	0.3504	250	0.3640	0.0004
snp1202	1	3977560	A	T	0.3383	0.0014	0.0037	0.1372	0.7111	0.8286	254	0.3406	250	0.3360	4.63E-005
snp1203	1	3977572	T	C	0.3383	-0.0008	0.0037	0.0450	0.8319	0.9013	254	0.3425	250	0.3340	0.0002
snp1204	1	3978871	G	A	0.3542	-0.0066	0.0043	2.3641	0.1242	0.3688	254	0.3720	250	0.3360	0.0028
snp1205	1	3979159	G	C	0.0804	-0.0180	0.0053	11.7019	0.0006	0.0456	254	0.0846	250	0.0760	0.0005
snp1206	1	3979251	A	G	0.0655	-0.0139	0.0058	5.8376	0.0157	0.1579	254	0.0768	250	0.0540	0.0042
snp1207	1	3979282	C	T	0.2212	-0.0011	0.0040	0.0752	0.7839	0.8726	254	0.2047	250	0.2380	0.0032
snp1208	1	3981882	A	G	0.1210	-0.0018	0.0046	0.1532	0.6955	0.8190	254	0.1220	250	0.1200	1.97E-005
snp1209	1	3986218	C	T	0.2421	0.0045	0.0039	1.3413	0.2468	0.4984	254	0.2303	250	0.2540	0.0015
snp1210	1	3986813	C	G	0.4762	0.0065	0.0040	2.6137	0.1059	0.3447	254	0.4567	250	0.4960	0.0031
snp1211	1	3991871	C	T	0.1567	-0.0001	0.0043	7.10E-004	0.9787	0.9876	254	0.1476	250	0.1660	0.0013
snp1212	1	3991879	T	G	0.1339	-0.0038	0.0045	0.7308	0.3926	0.6173	254	0.1319	250	0.1360	7.28E-005
snp1213	1	3991886	A	G	0.1230	-0.0033	0.0046	0.5247	0.4688	0.6720	254	0.1319	250	0.1140	0.0015
snp1214	1	3991930	T	G	0.3413	-0.0091	0.0042	4.7424	0.0294	0.2031	254	0.3622	250	0.3200	0.0040
snp1215	1	3991936	T	G	0.1736	-0.0088	0.0042	4.4774	0.0343	0.2162	254	0.1909	250	0.1560	0.0043
snp1216	1	3991942	A	G	0.4315	0.0030	0.0055	0.2885	0.5912	0.7536	254	0.4370	250	0.4260	0.0002
snp1217	1	3995918	C	T	0.3641	0.0056	0.0039	2.0827	0.1490	0.3989	254	0.3602	250	0.3680	0.0001
snp1218	1	3995930	T	A	0.1667	0.0055	0.0041	1.7628	0.1843	0.4377	254	0.1398	250	0.1940	0.0106
snp1219	1	3995938	T	G	0.0913	-0.0017	0.0051	0.1108	0.7392	0.8457	254	0.0906	250	0.0920	1.27E-005
snp1220	1	3995949	C	T	0.3442	0.0098	0.0039	6.4483	0.0111	0.1377	254	0.3346	250	0.3540	0.0008
snp1221	1	3995969	G	A	0.0685	0.0131	0.0056	5.4989	0.0190	0.1705	254	0.0551	250	0.0820	0.0057
snp1222	1	3995976	C	T	0.0665	0.0119	0.0057	4.2761	0.0387	0.2268	254	0.0551	250	0.0780	0.0042
snp1223	1	3995989	T	C	0.2718	0.0056	0.0039	2.0095	0.1563	0.4074	254	0.2598	250	0.2840	0.0015
snp1224	1	3996017	G	C	0.2808	-0.0060	0.0036	2.8046	0.0940	0.3277	254	0.2598	250	0.3020	0.0044
snp1225	1	3996024	A	T	0.0546	0.0008	0.0064	0.0150	0.9025	0.9429	254	0.0531	250	0.0560	7.87E-005
snp1226	1	3996040	A	G	0.0516	-0.0061	0.0065	0.8754	0.3495	0.5845	254	0.0472	250	0.0560	0.0008
snp1227	1	3996059	G	A	0.0893	-0.0050	0.0051	0.9394	0.3324	0.5710	254	0.0984	250	0.0800	0.0021
snp1228	1	3996078	G	C	0.0546	-0.0089	0.0064	1.9562	0.1619	0.4136	254	0.0492	250	0.0600	0.0011
snp1229	1	3996102	T	C	0.1081	0.0043	0.0048	0.7899	0.3741	0.6034	254	0.1083	250	0.1080	3.72E-007
snp1230	1	3996706	T	G	0.2460	0.0034	0.0040	0.7379	0.3903	0.6156	254	0.2421	250	0.2500	0.0002
snp1231	1	3996707	T	C	0.1230	0.0074	0.0046	2.5593	0.1096	0.3498	254	0.1161	250	0.1300	0.0009
snp1232	1	3996723	C	T	0.4782	-0.0004	0.0050	0.0068	0.9342	0.9615	254	0.4862	250	0.4700	0.0005
snp1233	1	3996759	C	A	0.4514	-0.0120	0.0057	4.3596	0.0368	0.2223	254	0.4587	250	0.4440	0.0004
snp1234	1	3999094	G	C	0.1815	0.0029	0.0041	0.4934	0.4824	0.6814	254	0.1850	250	0.1780	0.0002
snp1235	1	3999158	T	C	0.2659	-0.0094	0.0036	6.8538	0.0088	0.1260	254	0.2933	250	0.2380	0.0078
snp1236	1	3999166	G	C	0.0813	0.0075	0.0054	1.9684	0.1606	0.4122	254	0.0768	250	0.0860	0.0006
snp1237	1	3999196	T	C	0.1210	0.0071	0.0046	2.4322	0.1189	0.3620	254	0.1083	250	0.1340	0.0031
snp1238	1	3999230	T	G	0.2381	-0.0028	0.0039	0.5107	0.4749	0.6762	254	0.2402	250	0.2360	4.76E-005
snp1239	1	4054866	C	T	0.2411	-0.0016	0.0030	0.2912	0.5894	0.7524	254	0.2795	250	0.2020	0.0164
snp1240	1	4054873	G	A	0.1230	-0.0098	0.0037	7.0491	0.0079	0.1207	254	0.1181	250	0.1280	0.0005
snp1241	1	4054886	A	G	0.1230	-0.0098	0.0037	7.0491	0.0079	0.1207	254	0.1181	250	0.1280	0.0005
snp1242	1	4054908	C	T	0.1240	-0.0094	0.0037	6.4004	0.0114	0.1392	254	0.1181	250	0.1300	0.0007
snp1243	1	4075596	T	C	0.0903	-0.0017	0.0052	0.1021	0.7494	0.8519	254	0.1004	250	0.0800	0.0025
snp1244	1	4075608	C	G	0.1062	-0.0074	0.0047	2.4247	0.1194	0.3627	254	0.1260	250	0.0860	0.0084
snp1245	1	4075624	T	C	0.2232	0.0005	0.0038	0.0187	0.8914	0.9364	254	0.2283	250	0.2180	0.0003
snp1246	1	4120229	G	A	0.2440	0.0039	0.0034	1.2939	0.2553	0.5061	254	0.2224	250	0.2660	0.0051
snp1247	1	4120253	G	A	0.2431	0.0038	0.0034	1.2490	0.2638	0.5136	254	0.2224	250	0.2640	0.0047
snp1248	1	4120524	T	G	0.0744	0.0090	0.0053	2.9070	0.0882	0.3190	254	0.0512	250	0.0980	0.0159
snp1249	1	4157581	C	T	0.3790	0.0004	0.0031	0.0158	0.9000	0.9415	254	0.3504	250	0.4080	0.0070
snp1250	1	4157745	A	G	0.1726	0.0064	0.0040	2.5335	0.1115	0.3522	254	0.1575	250	0.1880	0.0033
snp1251	1	4193092	G	C	0.2302	0.0016	0.0030	0.2599	0.6102	0.7657	254	0.2362	250	0.2240	0.0004
snp1252	1	4198718	A	G	0.0764	0.0038	0.0052	0.5358	0.4642	0.6688	254	0.0650	250	0.0880	0.0038
snp1253	1	4247890	G	C	0.1250	-0.0082	0.0044	3.5945	0.0580	0.2678	254	0.1161	250	0.1340	0.0015
snp1254	1	4259292	T	G	0.0754	0.0003	0.0051	0.0026	0.9592	0.9762	254	0.0571	250	0.0940	0.0098
snp1255	1	4273917	T	C	0.1062	0.0001	0.0049	5.39E-004	0.9815	0.9892	254	0.1220	250	0.0900	0.0054
snp1256	1	4274821	C	A	0.2927	-0.0126	0.0032	15.1549	9.90E-005	0.0229	254	0.3091	250	0.2760	0.0026
snp1257	1	4274877	G	A	0.1726	-0.0038	0.0037	1.0782	0.2991	0.5439	254	0.1850	250	0.1600	0.0022
snp1258	1	4286481	C	T	0.2887	0.0039	0.0029	1.8094	0.1786	0.4317	254	0.3307	250	0.2460	0.0175
snp1259	1	4294696	A	G	0.1518	0.0045	0.0039	1.3040	0.2535	0.5045	254	0.1122	250	0.1920	0.0247
snp1260	1	4294705	T	C	0.1518	0.0045	0.0039	1.3040	0.2535	0.5045	254	0.1122	250	0.1920	0.0247
snp1261	1	4294973	T	G	0.1468	0.0139	0.0038	13.3628	0.0003	0.0326	254	0.1024	250	0.1920	0.0321
snp1262	1	4295923	A	G	0.1617	0.0078	0.0038	4.2916	0.0383	0.2260	254	0.1220	250	0.2020	0.0236
snp1263	1	4295988	C	A	0.2321	-0.0050	0.0035	2.0769	0.1495	0.3996	254	0.2343	250	0.2300	5.07E-005
snp1264	1	4300534	A	G	0.2867	0.0103	0.0033	9.8899	0.0017	0.0660	254	0.2264	250	0.3480	0.0362
snp1265	1	4300547	T	C	0.1111	0.0009	0.0044	0.0389	0.8437	0.9083	254	0.1043	250	0.1180	0.0009
snp1266	1	4300552	T	G	0.4137	-0.0014	0.0032	0.1906	0.6624	0.7986	254	0.4114	250	0.4160	4.33E-005
snp1267	1	4300569	G	A	0.4167	-0.0013	0.0029	0.2159	0.6422	0.7859	254	0.4409	250	0.3920	0.0049
snp1268	1	4303527	A	G	0.1220	-0.0042	0.0042	1.0014	0.3170	0.5586	254	0.1063	250	0.1380	0.0047
snp1269	1	4303602	T	C	0.1667	-0.0074	0.0036	4.3183	0.0377	0.2245	254	0.1516	250	0.1820	0.0033
snp1270	1	4309098	G	A	0.0655	0.0011	0.0059	0.0327	0.8565	0.9158	254	0.0650	250	0.0660	8.83E-006
snp1271	1	4371748	G	T	0.0972	-0.0003	0.0048	0.0048	0.9445	0.9675	254	0.1083	250	0.0860	0.0028
snp1272	1	4396705	T	C	0.1022	-0.0009	0.0047	0.0329	0.8561	0.9156	254	0.0886	250	0.1160	0.0041
snp1273	1	4396722	C	T	0.0556	-0.0047	0.0061	0.6064	0.4361	0.6490	254	0.0512	250	0.0600	0.0007
snp1274	1	4396844	C	T	0.1845	-0.0033	0.0036	0.8422	0.3588	0.5917	254	0.1634	250	0.2060	0.0060
snp1275	1	4398453	A	G	0.0754	-0.0001	0.0052	5.41E-004	0.9814	0.9892	254	0.0689	250	0.0820	0.0012
snp1276	1	4402233	A	G	0.0893	-0.0055	0.0051	1.1952	0.2743	0.5228	254	0.0827	250	0.0960	0.0011
snp1277	1	4423213	T	C	0.2351	-2.40E-005	0.0038	3.97E-005	0.9950	0.9971	254	0.2382	250	0.2320	0.0001
snp1278	1	4423328	T	C	0.1796	0.0056	0.0036	2.4371	0.1185	0.3615	254	0.1417	250	0.2180	0.0197
snp1279	1	4423359	G	A	0.0675	0.0162	0.0056	8.3712	0.0038	0.0908	254	0.0472	250	0.0880	0.0132
snp1280	1	4486173	C	T	0.1111	-0.0063	0.0046	1.8445	0.1744	0.4273	254	0.0984	250	0.1240	0.0033
snp1281	1	4489410	T	C	0.1468	0.0023	0.0040	0.3253	0.5684	0.7388	254	0.1142	250	0.1800	0.0173
snp1282	1	4529117	C	T	0.1538	-0.0174	0.0037	21.6930	3.20E-006	0.0065	254	0.1654	250	0.1420	0.0021
snp1283	1	4535458	A	C	0.4861	-0.0084	0.0027	10.0747	0.0015	0.0636	254	0.5059	250	0.4660	0.0032
snp1284	1	4535505	T	C	0.0655	-0.0075	0.0059	1.6305	0.2016	0.4555	254	0.0591	250	0.0720	0.0014
snp1285	1	4541515	T	G	0.0813	5.77E-005	0.0053	1.18E-004	0.9913	0.9949	254	0.0787	250	0.0840	0.0002
snp1286	1	4541587	C	T	0.2173	-0.0005	0.0039	0.0147	0.9034	0.9435	254	0.2205	250	0.2140	0.0001
snp1287	1	4541594	A	G	0.2163	-0.0008	0.0040	0.0378	0.8459	0.9096	254	0.2205	250	0.2120	0.0002
snp1288	1	4550730	G	A	0.3700	-0.0009	0.0025	0.1350	0.7133	0.8299	254	0.3248	250	0.4160	0.0178
snp1289	1	4550747	C	T	0.3750	-0.0007	0.0025	0.0874	0.7675	0.8628	254	0.3287	250	0.4220	0.0186
snp1290	1	4564044	T	C	0.1002	0.0006	0.0047	0.0176	0.8945	0.9382	254	0.1024	250	0.0980	0.0001
snp1291	1	4588585	A	G	0.2034	0.0010	0.0035	0.0760	0.7828	0.8720	254	0.1713	250	0.2360	0.0129
snp1292	1	4593222	G	A	0.1419	0.0022	0.0039	0.3038	0.5815	0.7473	254	0.1181	250	0.1660	0.0094
snp1293	1	4632084	T	G	0.1597	0.0008	0.0034	0.0596	0.8071	0.8865	254	0.1949	250	0.1240	0.0187
snp1294	1	4632094	G	A	0.1181	0.0056	0.0045	1.5469	0.2136	0.4672	254	0.0846	250	0.1520	0.0218
snp1295	1	4718020	T	G	0.3591	-0.0012	0.0035	0.1160	0.7334	0.8422	254	0.3583	250	0.3600	6.52E-006
snp1296	1	4718033	T	C	0.2510	0.0001	0.0038	0.0013	0.9709	0.9830	254	0.2461	250	0.2560	0.0003
snp1297	1	4718128	A	C	0.3155	0.0069	0.0036	3.5697	0.0588	0.2695	254	0.3012	250	0.3300	0.0019
snp1298	1	4728176	C	G	0.0645	-0.0018	0.0056	0.0997	0.7521	0.8535	254	0.0492	250	0.0800	0.0079
snp1299	1	4746808	A	G	0.2708	0.0014	0.0029	0.2252	0.6351	0.7815	254	0.2283	250	0.3140	0.0186
snp1300	1	4756863	T	A	0.2639	0.0007	0.0031	0.0511	0.8212	0.8949	254	0.2205	250	0.3080	0.0197
snp1301	1	4801302	G	A	0.2351	0.0024	0.0039	0.3807	0.5373	0.7184	254	0.2362	250	0.2340	1.37E-005
snp1302	1	4801587	C	T	0.1825	0.0002	0.0039	0.0015	0.9687	0.9817	254	0.1988	250	0.1660	0.0036
snp1303	1	4811933	G	A	0.1081	0.0010	0.0045	0.0467	0.8290	0.8995	254	0.1043	250	0.1120	0.0003
snp1304	1	4811940	G	A	0.0536	-0.0076	0.0064	1.3995	0.2368	0.4893	254	0.0512	250	0.0560	0.0002
snp1305	1	4811979	G	A	0.2718	-0.0002	0.0028	0.0075	0.9309	0.9596	254	0.3051	250	0.2380	0.0114
snp1306	1	4811982	C	T	0.2768	-0.0001	0.0028	0.0027	0.9586	0.9758	254	0.3091	250	0.2440	0.0106
snp1307	1	4811987	T	G	0.3631	-0.0008	0.0025	0.1041	0.7469	0.8504	254	0.3720	250	0.3540	0.0007
snp1308	1	4814647	T	C	0.4266	0.0039	0.0026	2.3319	0.1267	0.3721	254	0.4055	250	0.4480	0.0037
snp1309	1	4814667	G	A	0.4187	0.0033	0.0026	1.6143	0.2039	0.4577	254	0.4055	250	0.4320	0.0014
snp1310	1	4833731	C	A	0.1131	0.0002	0.0046	0.0020	0.9644	0.9792	254	0.1083	250	0.1180	0.0005
snp1311	1	4843338	T	C	0.1091	-0.0054	0.0042	1.5956	0.2065	0.4603	254	0.1063	250	0.1120	0.0002
snp1312	1	4843651	A	G	0.0992	-0.0061	0.0046	1.7908	0.1808	0.4341	254	0.0965	250	0.1020	0.0002
snp1313	1	4843745	G	T	0.4028	0.0124	0.0033	13.6499	0.0002	0.0308	254	0.3543	250	0.4520	0.0198
snp1314	1	4860956	G	T	0.4712	-0.0113	0.0026	18.2671	1.92E-005	0.0125	254	0.5217	250	0.4200	0.0207
snp1315	1	4861067	A	G	0.3274	0.0013	0.0025	0.2496	0.6173	0.7703	254	0.3228	250	0.3320	0.0002
snp1316	1	4874119	T	C	0.0655	0.0121	0.0053	5.3423	0.0208	0.1767	254	0.0413	250	0.0900	0.0193
snp1317	1	4874172	G	T	0.1260	-0.0077	0.0041	3.4844	0.0620	0.2753	254	0.1201	250	0.1320	0.0006
snp1318	1	4874254	G	A	0.1032	0.0002	0.0046	0.0017	0.9673	0.9809	254	0.1024	250	0.1040	1.45E-005
snp1319	1	4896067	T	C	0.1796	4.93E-005	0.0033	2.29E-004	0.9879	0.9929	254	0.2185	250	0.1400	0.0209
snp1320	1	4896075	A	G	0.1617	0.0002	0.0035	0.0033	0.9545	0.9734	254	0.2008	250	0.1220	0.0229
snp1321	1	4896145	T	C	0.0526	0.0117	0.0065	3.2585	0.0711	0.2914	254	0.0374	250	0.0680	0.0094
snp1322	1	4912369	T	C	0.1230	0.0007	0.0043	0.0277	0.8677	0.9225	254	0.1181	250	0.1280	0.0005
snp1323	1	4937829	A	G	0.4950	-0.0023	0.0028	0.6806	0.4094	0.6297	254	0.4665	250	0.5240	0.0066
snp1324	1	4937937	C	G	0.4246	-0.0015	0.0028	0.2775	0.5983	0.7581	254	0.3878	250	0.4620	0.0113
snp1325	1	4937940	G	A	0.2927	-6.31E-005	0.0029	4.65E-004	0.9828	0.9899	254	0.2461	250	0.3400	0.0213
snp1326	1	4944518	A	G	0.2391	0.0030	0.0034	0.7798	0.3772	0.6057	254	0.2283	250	0.2500	0.0013
snp1327	1	4944657	A	T	0.3690	-0.0034	0.0030	1.3242	0.2498	0.5012	254	0.4055	250	0.3320	0.0116
snp1328	1	5082837	T	G	0.1091	-0.0015	0.0043	0.1190	0.7301	0.8402	254	0.0906	250	0.1280	0.0072
snp1329	1	5083053	C	T	0.1121	0.0030	0.0044	0.4523	0.5012	0.6942	254	0.0906	250	0.1340	0.0095
snp1330	1	5110996	C	T	0.1290	-0.0047	0.0042	1.2861	0.2568	0.5074	254	0.1122	250	0.1460	0.0051
snp1331	1	5115664	A	G	0.1369	-0.0061	0.0043	1.9596	0.1616	0.4132	254	0.1102	250	0.1640	0.0122
snp1332	1	5144591	G	T	0.1200	-0.0045	0.0044	1.0598	0.3033	0.5474	254	0.1102	250	0.1300	0.0018
snp1333	1	5173725	A	T	0.2837	-0.0029	0.0028	1.0281	0.3106	0.5534	254	0.2441	250	0.3240	0.0157
snp1334	1	5191014	G	C	0.1319	-0.0002	0.0040	0.0017	0.9671	0.9807	254	0.1476	250	0.1160	0.0044
snp1335	1	5226085	T	G	0.3423	-0.0036	0.0034	1.1270	0.2884	0.5349	254	0.3189	250	0.3660	0.0049
snp1336	1	5226121	T	C	0.2698	0.0022	0.0037	0.3583	0.5495	0.7265	254	0.3012	250	0.2380	0.0101
snp1337	1	5226286	A	G	0.2788	-0.0016	0.0035	0.2100	0.6467	0.7888	254	0.3268	250	0.2300	0.0233
snp1338	1	5235837	T	C	0.2113	0.0007	0.0035	0.0379	0.8456	0.9094	254	0.1713	250	0.2520	0.0196
snp1339	1	5235840	T	C	0.2728	0.0063	0.0031	3.9960	0.0456	0.2426	254	0.2874	250	0.2580	0.0022
snp1340	1	5247513	T	C	0.0516	0.0094	0.0065	2.0580	0.1514	0.4018	254	0.0374	250	0.0660	0.0084
snp1341	1	5268794	G	A	0.1488	-0.0134	0.0037	12.8221	0.0003	0.0364	254	0.1476	250	0.1500	2.20E-005
snp1342	1	5268916	G	T	0.1627	-0.0100	0.0037	7.3042	0.0069	0.1142	254	0.1693	250	0.1560	0.0006
snp1343	1	5358132	C	G	0.2937	0.0019	0.0026	0.5627	0.4532	0.6611	254	0.3602	250	0.2260	0.0434
snp1344	1	5358962	G	C	0.3095	0.0026	0.0026	0.9932	0.3190	0.5602	254	0.3701	250	0.2480	0.0349
snp1345	1	5425883	A	C	0.4673	-0.0044	0.0031	2.0312	0.1541	0.4048	254	0.4331	250	0.5020	0.0095
snp1346	1	5441071	G	T	0.3532	0.0001	0.0031	0.0020	0.9640	0.9790	254	0.3287	250	0.3780	0.0053
snp1347	1	5454186	T	C	0.2401	0.0002	0.0030	0.0057	0.9399	0.9648	254	0.2992	250	0.1800	0.0389
snp1348	1	5549623	G	C	0.1498	0.0076	0.0041	3.4836	0.0620	0.2753	254	0.1142	250	0.1860	0.0203
snp1349	1	5549743	C	T	0.0536	0.0014	0.0064	0.0453	0.8314	0.9010	254	0.0433	250	0.0640	0.0042
snp1350	1	5549962	T	C	0.1627	0.0110	0.0038	8.4935	0.0036	0.0885	254	0.1024	250	0.2240	0.0543
snp1351	1	5554572	A	G	0.0982	0.0012	0.0049	0.0613	0.8044	0.8849	254	0.0827	250	0.1140	0.0055
snp1352	1	5564833	T	C	0.4921	-0.0001	0.0031	0.0014	0.9699	0.9824	254	0.5157	250	0.4680	0.0046
snp1353	1	5629360	T	A	0.0923	-0.0063	0.0051	1.5643	0.2110	0.4648	254	0.0787	250	0.1060	0.0044
snp1354	1	5630235	C	T	0.0764	-0.0104	0.0054	3.6812	0.0550	0.2621	254	0.0709	250	0.0820	0.0009
snp1355	1	5630316	G	C	0.0794	-0.0063	0.0052	1.4675	0.2257	0.4789	254	0.0709	250	0.0880	0.0020
snp1356	1	5631680	G	C	0.2123	-0.0021	0.0039	0.3030	0.5820	0.7476	254	0.1909	250	0.2340	0.0055
snp1357	1	5656677	A	G	0.1845	0.0005	0.0036	0.0219	0.8823	0.9311	254	0.1850	250	0.1840	3.59E-006
snp1358	1	5746599	T	C	0.0635	-0.0030	0.0059	0.2653	0.6065	0.7634	254	0.0650	250	0.0620	7.37E-005
snp1359	1	5748630	T	A	0.2222	0.0012	0.0030	0.1752	0.6755	0.8067	254	0.2106	250	0.2340	0.0016
snp1360	1	5767768	A	G	0.1855	0.0002	0.0032	0.0036	0.9519	0.9719	254	0.1949	250	0.1760	0.0012
snp1361	1	5792458	C	T	0.0833	0.0034	0.0053	0.4078	0.5231	0.7090	254	0.0610	250	0.1060	0.0132
snp1362	1	5794528	T	C	0.4881	-0.0054	0.0030	3.1242	0.0771	0.3016	254	0.5453	250	0.4300	0.0266
snp1363	1	5794537	T	G	0.1022	0.0020	0.0046	0.1862	0.6661	0.8009	254	0.0768	250	0.1280	0.0143
snp1364	1	5794563	G	C	0.4335	-0.0044	0.0028	2.4945	0.1142	0.3559	254	0.4843	250	0.3820	0.0213
snp1365	1	5795902	A	G	0.1776	-0.0005	0.0036	0.0156	0.9005	0.9418	254	0.1594	250	0.1960	0.0046
snp1366	1	5851044	G	T	0.1895	-0.0070	0.0033	4.4964	0.0340	0.2152	254	0.1772	250	0.2020	0.0020
snp1367	1	5851045	T	G	0.2034	-0.0075	0.0032	5.3362	0.0209	0.1770	254	0.1890	250	0.2180	0.0026
snp1368	1	5852013	G	A	0.3690	-0.0020	0.0034	0.3457	0.5565	0.7311	254	0.3602	250	0.3780	0.0007
snp1369	1	5864082	T	C	0.3085	-0.0022	0.0027	0.6568	0.4177	0.6357	254	0.2717	250	0.3460	0.0130
snp1370	1	5864098	T	A	0.2192	0.0007	0.0030	0.0599	0.8066	0.8862	254	0.2106	250	0.2280	0.0009
snp1371	1	5864102	A	G	0.2192	0.0010	0.0030	0.1117	0.7382	0.8451	254	0.2106	250	0.2280	0.0009
snp1372	1	5864159	T	G	0.2212	0.0011	0.0030	0.1348	0.7135	0.8301	254	0.2106	250	0.2320	0.0013
snp1373	1	5864224	T	C	0.2877	-0.0003	0.0028	0.0147	0.9034	0.9435	254	0.2520	250	0.3240	0.0127
snp1374	1	5864257	C	T	0.2063	-0.0010	0.0034	0.0838	0.7722	0.8656	254	0.1850	250	0.2280	0.0056
snp1375	1	5903091	G	C	0.2937	-0.0032	0.0027	1.3730	0.2413	0.4934	254	0.2618	250	0.3260	0.0099
snp1376	1	6026411	G	A	0.1161	0.0024	0.0046	0.2812	0.5959	0.7566	254	0.0925	250	0.1400	0.0110
snp1377	1	6026448	T	C	0.1409	0.0070	0.0042	2.7917	0.0948	0.3288	254	0.1122	250	0.1700	0.0138
snp1378	1	6026498	T	C	0.1944	0.0087	0.0037	5.6712	0.0172	0.1639	254	0.1417	250	0.2480	0.0360
snp1379	1	6027258	T	A	0.0923	-0.0097	0.0047	4.3161	0.0378	0.2246	254	0.0984	250	0.0860	0.0009
snp1380	1	6043738	A	G	0.0615	0.0060	0.0057	1.0863	0.2973	0.5424	254	0.0413	250	0.0820	0.0143
snp1381	1	6043770	A	G	0.1200	0.0087	0.0044	3.8908	0.0486	0.2489	254	0.0925	250	0.1480	0.0146
snp1382	1	6079480	C	T	0.0903	-0.0017	0.0050	0.1136	0.7360	0.8438	254	0.0827	250	0.0980	0.0014
snp1383	1	6079601	A	G	0.0565	-6.91E-005	0.0063	1.21E-004	0.9912	0.9949	254	0.0610	250	0.0520	0.0008
snp1384	1	6131797	G	T	0.1508	0.0069	0.0040	3.0180	0.0823	0.3099	254	0.1122	250	0.1900	0.0236
snp1385	1	6131806	C	T	0.1974	-0.0031	0.0034	0.8042	0.3698	0.6002	254	0.1791	250	0.2160	0.0043
snp1386	1	6131824	C	A	0.1974	-0.0029	0.0034	0.7437	0.3885	0.6142	254	0.1772	250	0.2180	0.0053
snp1387	1	6131832	T	C	0.1964	-0.0033	0.0034	0.9302	0.3348	0.5729	254	0.1772	250	0.2160	0.0048
snp1388	1	6165956	T	C	0.2877	-0.0012	0.0032	0.1292	0.7193	0.8336	254	0.2480	250	0.3280	0.0156
snp1389	1	6173762	A	G	0.0516	0.0047	0.0065	0.5247	0.4688	0.6720	254	0.0591	250	0.0440	0.0023
snp1390	1	6221064	C	T	0.1776	0.0088	0.0041	4.6609	0.0309	0.2070	254	0.1260	250	0.2300	0.0370
snp1391	1	6239147	G	A	0.1845	0.0127	0.0036	12.4491	0.0004	0.0392	254	0.1417	250	0.2280	0.0247
snp1392	1	6239212	T	C	0.1736	0.0135	0.0037	13.4459	0.0002	0.0321	254	0.1299	250	0.2180	0.0270
snp1393	1	6239213	G	A	0.3244	-0.0004	0.0028	0.0216	0.8831	0.9315	254	0.2795	250	0.3700	0.0187
snp1394	1	6239296	C	T	0.1319	0.0156	0.0044	12.7868	0.0003	0.0366	254	0.0827	250	0.1820	0.0431
snp1395	1	6270213	A	G	0.0685	0.0086	0.0056	2.3549	0.1249	0.3697	254	0.0472	250	0.0900	0.0143
snp1396	1	6328676	T	A	0.0913	0.0006	0.0050	0.0140	0.9057	0.9448	254	0.0768	250	0.1060	0.0051
snp1397	1	6328732	T	C	0.1905	-0.0050	0.0036	1.9212	0.1657	0.4179	254	0.1811	250	0.2000	0.0012
snp1398	1	6349378	A	G	0.2966	-0.0043	0.0027	2.5639	0.1093	0.3493	254	0.2736	250	0.3200	0.0052
snp1399	1	6349499	G	A	0.3016	-0.0037	0.0027	1.9503	0.1626	0.4144	254	0.2717	250	0.3320	0.0086
snp1400	1	6374993	A	G	0.2748	-0.0012	0.0030	0.1603	0.6889	0.8150	254	0.2461	250	0.3040	0.0084
snp1401	1	6407834	T	C	0.4921	-0.0015	0.0024	0.4139	0.5200	0.7069	254	0.4331	250	0.5520	0.0283
snp1402	1	6407835	G	A	0.4950	-0.0016	0.0024	0.4303	0.5118	0.7014	254	0.4370	250	0.5540	0.0274
snp1403	1	6407857	A	G	0.4980	-0.0017	0.0024	0.5081	0.4760	0.6770	254	0.4390	250	0.5580	0.0283
snp1404	1	6420589	T	C	0.3095	-0.0072	0.0032	5.0618	0.0245	0.1885	254	0.3110	250	0.3080	2.14E-005
snp1405	1	6447085	T	C	0.3621	-0.0012	0.0026	0.2280	0.6330	0.7802	254	0.3346	250	0.3900	0.0066
snp1406	1	6447109	A	C	0.3601	-0.0014	0.0026	0.3022	0.5825	0.7480	254	0.3346	250	0.3860	0.0057
snp1407	1	6454661	A	C	0.1230	0.0026	0.0043	0.3652	0.5456	0.7239	254	0.1142	250	0.1320	0.0015
snp1408	1	6454671	T	A	0.2976	-0.0005	0.0031	0.0298	0.8629	0.9196	254	0.2776	250	0.3180	0.0039
snp1409	1	6454898	T	C	0.1101	-0.0047	0.0044	1.1173	0.2905	0.5367	254	0.0984	250	0.1220	0.0028
snp1410	1	6466446	G	C	0.2192	-0.0005	0.0034	0.0176	0.8943	0.9381	254	0.2008	250	0.2380	0.0040
snp1411	1	6466636	G	C	0.2103	-0.0041	0.0036	1.2902	0.2560	0.5068	254	0.2106	250	0.2100	1.19E-006
snp1412	1	6481529	T	C	0.1845	-0.0015	0.0036	0.1754	0.6754	0.8066	254	0.1555	250	0.2140	0.0114
snp1413	1	6486079	T	C	0.0774	-0.0053	0.0052	1.0463	0.3064	0.5499	254	0.0768	250	0.0780	1.06E-005
snp1414	1	6486104	A	T	0.0774	-0.0053	0.0052	1.0463	0.3064	0.5499	254	0.0768	250	0.0780	1.06E-005
snp1415	1	6486321	G	A	0.2054	0.0053	0.0038	1.9757	0.1598	0.4113	254	0.1594	250	0.2520	0.0262
snp1416	1	6519594	T	C	0.3224	0.0028	0.0028	0.9807	0.3220	0.5627	254	0.3701	250	0.2740	0.0211
snp1417	1	6519680	C	T	0.1458	-0.0027	0.0044	0.3731	0.5413	0.7211	254	0.1398	250	0.1520	0.0006
snp1418	1	6550597	A	G	0.2946	-0.0074	0.0030	6.0068	0.0143	0.1520	254	0.2776	250	0.3120	0.0029
snp1419	1	6558598	G	C	0.4345	0.0052	0.0026	3.9074	0.0481	0.2479	254	0.4665	250	0.4020	0.0085
snp1420	1	6558606	A	G	0.4236	0.0049	0.0026	3.4813	0.0621	0.2755	254	0.4567	250	0.3900	0.0091
snp1421	1	6558636	T	C	0.3363	-0.0002	0.0028	0.0037	0.9517	0.9718	254	0.3110	250	0.3620	0.0058
snp1422	1	6558637	C	T	0.3363	-0.0002	0.0028	0.0037	0.9517	0.9718	254	0.3110	250	0.3620	0.0058
snp1423	1	6558658	A	G	0.3075	-0.0004	0.0028	0.0250	0.8744	0.9264	254	0.2736	250	0.3420	0.0110
snp1424	1	6592285	A	G	0.0675	0.0168	0.0055	9.3464	0.0022	0.0740	254	0.0394	250	0.0960	0.0255
snp1425	1	6592324	T	C	0.3651	0.0010	0.0027	0.1499	0.6986	0.8210	254	0.3228	250	0.4080	0.0156
snp1426	1	6600820	T	C	0.0714	0.0222	0.0052	18.3936	1.80E-005	0.0122	254	0.0354	250	0.1080	0.0397
snp1427	1	6600830	G	A	0.0843	0.0175	0.0051	11.7046	0.0006	0.0455	254	0.0531	250	0.1160	0.0256
snp1428	1	6600862	T	G	0.0754	0.0259	0.0052	25.0173	5.68E-007	0.0035	254	0.0354	250	0.1160	0.0466
snp1429	1	6601011	C	T	0.1052	-0.0048	0.0047	1.0395	0.3079	0.5512	254	0.0984	250	0.1120	0.0010
snp1430	1	6607417	A	G	0.3542	3.46E-005	0.0025	1.92E-004	0.9890	0.9935	254	0.4291	250	0.2780	0.0499
snp1431	1	6607420	A	T	0.3274	0.0057	0.0033	2.9790	0.0843	0.3131	254	0.2638	250	0.3920	0.0373
snp1432	1	6607431	C	T	0.2103	0.0103	0.0036	8.0810	0.0045	0.0966	254	0.1594	250	0.2620	0.0317
snp1433	1	6648303	C	A	0.4544	-0.0007	0.0023	0.0961	0.7565	0.8562	254	0.5315	250	0.3760	0.0488
snp1434	1	6648460	T	A	0.1796	0.0083	0.0038	4.7053	0.0301	0.2048	254	0.1417	250	0.2180	0.0197
snp1435	1	6648466	T	C	0.2103	-0.0043	0.0034	1.5956	0.2065	0.4603	254	0.1949	250	0.2260	0.0029
snp1436	1	6648470	C	G	0.4117	0.0003	0.0024	0.0130	0.9093	0.9469	254	0.4705	250	0.3520	0.0290
snp1437	1	6648477	G	A	0.1141	-0.0042	0.0042	1.0291	0.3104	0.5532	254	0.1161	250	0.1120	8.49E-005
snp1438	1	6648478	T	C	0.4444	0.0003	0.0026	0.0159	0.8998	0.9413	254	0.3996	250	0.4900	0.0165
snp1439	1	6648482	T	C	0.4444	0.0003	0.0026	0.0159	0.8998	0.9413	254	0.3996	250	0.4900	0.0165
snp1440	1	6648493	A	G	0.1617	0.0042	0.0040	1.1320	0.2874	0.5340	254	0.1260	250	0.1980	0.0191
snp1441	1	6651217	A	C	0.3393	0.0010	0.0030	0.1126	0.7372	0.8445	254	0.3071	250	0.3720	0.0094
snp1442	1	6667249	G	C	0.1746	-0.0103	0.0038	7.2157	0.0072	0.1164	254	0.1634	250	0.1860	0.0018
snp1443	1	6679452	A	T	0.1042	0.0003	0.0046	0.0043	0.9479	0.9696	254	0.1043	250	0.1040	5.86E-007
snp1444	1	6679498	A	G	0.4226	0.0027	0.0026	1.1088	0.2923	0.5382	254	0.4685	250	0.3760	0.0175
snp1445	1	6679610	C	T	0.4931	0.0044	0.0025	3.0362	0.0814	0.3085	254	0.5295	250	0.4560	0.0108
snp1446	1	6679624	G	A	0.4980	0.0038	0.0025	2.2155	0.1366	0.3843	254	0.5374	250	0.4580	0.0126
snp1447	1	6679626	T	C	0.4891	0.0045	0.0025	3.0774	0.0794	0.3052	254	0.5276	250	0.4500	0.0120
snp1448	1	6679641	G	A	0.4831	0.0042	0.0026	2.6778	0.1018	0.3388	254	0.5256	250	0.4400	0.0147
snp1449	1	6704216	C	T	0.3889	0.0008	0.0025	0.0989	0.7532	0.8542	254	0.4429	250	0.3340	0.0250
snp1450	1	6704220	A	T	0.4385	-0.0019	0.0024	0.6392	0.4240	0.6403	254	0.3996	250	0.4780	0.0125
snp1451	1	6704402	G	A	0.2907	-0.0015	0.0030	0.2631	0.6080	0.7643	254	0.2953	250	0.2860	0.0002
snp1452	1	6704421	G	A	0.2946	-0.0022	0.0030	0.5401	0.4624	0.6675	254	0.3051	250	0.2840	0.0011
snp1453	1	6704431	A	G	0.1062	-0.0073	0.0044	2.8183	0.0932	0.3265	254	0.1181	250	0.0940	0.0031
snp1454	1	6704465	G	A	0.2480	0.0023	0.0035	0.4450	0.5047	0.6966	254	0.2165	250	0.2800	0.0108
snp1455	1	6713819	T	G	0.0942	0.0039	0.0049	0.6199	0.4311	0.6454	254	0.0709	250	0.1180	0.0130
snp1456	1	6713870	A	G	0.1756	0.0096	0.0039	6.0633	0.0138	0.1501	254	0.1319	250	0.2200	0.0268
snp1457	1	6737822	A	G	0.1478	0.0027	0.0040	0.4424	0.5059	0.6974	254	0.1220	250	0.1740	0.0107
snp1458	1	6737860	T	C	0.1657	-0.0065	0.0038	2.8607	0.0908	0.3229	254	0.1772	250	0.1540	0.0019
snp1459	1	6737937	C	G	0.2679	0.0046	0.0032	2.0856	0.1487	0.3986	254	0.2205	250	0.3160	0.0233
snp1460	1	6795001	C	G	0.1875	0.0050	0.0037	1.8580	0.1729	0.4256	254	0.1516	250	0.2240	0.0172
snp1461	1	6807794	G	A	0.1151	0.0005	0.0045	0.0137	0.9067	0.9454	254	0.1181	250	0.1120	0.0002
snp1462	1	6833338	C	T	0.1329	-0.0088	0.0042	4.3616	0.0368	0.2222	254	0.1378	250	0.1280	0.0004
snp1463	1	6893150	C	A	0.0694	-0.0017	0.0056	0.0956	0.7572	0.8566	254	0.0512	250	0.0880	0.0105
snp1464	1	6893306	C	T	0.1409	0.0020	0.0040	0.2440	0.6213	0.7728	254	0.1083	250	0.1740	0.0178
snp1465	1	6895136	C	T	0.1181	0.0033	0.0046	0.5079	0.4760	0.6770	254	0.1181	250	0.1180	5.84E-008
snp1466	1	6899221	A	G	0.1696	0.0002	0.0031	0.0026	0.9594	0.9763	254	0.2067	250	0.1320	0.0198
snp1467	1	6900654	T	C	0.0754	0.0173	0.0053	10.5709	0.0011	0.0574	254	0.0472	250	0.1040	0.0231
snp1468	1	6910558	G	C	0.1627	-0.0002	0.0041	0.0018	0.9658	0.9800	254	0.1713	250	0.1540	0.0011
snp1469	1	6913101	A	G	0.0903	0.0061	0.0045	1.8471	0.1741	0.4270	254	0.0689	250	0.1120	0.0113
snp1470	1	6913102	C	G	0.0903	0.0061	0.0045	1.8471	0.1741	0.4270	254	0.0689	250	0.1120	0.0113
snp1471	1	6918367	A	G	0.1558	-0.0001	0.0037	0.0010	0.9745	0.9851	254	0.1969	250	0.1140	0.0261
snp1472	1	6918423	A	G	0.2550	0.0033	0.0026	1.6493	0.1991	0.4529	254	0.2402	250	0.2700	0.0023
snp1473	1	6921085	G	A	0.2044	-0.0069	0.0034	4.1944	0.0406	0.2313	254	0.1890	250	0.2200	0.0030
snp1474	1	6921087	G	C	0.1994	-0.0071	0.0034	4.2992	0.0381	0.2255	254	0.1850	250	0.2140	0.0026
snp1475	1	6921090	G	C	0.0556	-0.0003	0.0061	0.0018	0.9660	0.9802	254	0.0531	250	0.0580	0.0002
snp1476	1	6921112	C	T	0.2460	-0.0045	0.0032	1.9311	0.1646	0.4167	254	0.2283	250	0.2640	0.0034
snp1477	1	6921115	A	G	0.0734	-0.0171	0.0051	11.3125	0.0008	0.0493	254	0.0866	250	0.0600	0.0052
snp1478	1	6921136	T	C	0.1171	-0.0104	0.0042	6.0273	0.0141	0.1513	254	0.1181	250	0.1160	2.15E-005
snp1479	1	6921165	T	G	0.2976	-0.0034	0.0029	1.3459	0.2460	0.4977	254	0.3524	250	0.2420	0.0291
snp1480	1	6921265	C	T	0.2520	0.0024	0.0029	0.6685	0.4136	0.6327	254	0.1949	250	0.3100	0.0352
snp1481	1	6921273	G	A	0.2550	0.0025	0.0029	0.7451	0.3880	0.6139	254	0.1949	250	0.3160	0.0386
snp1482	1	6921309	T	C	0.4038	0.0017	0.0026	0.4470	0.5038	0.6960	254	0.3740	250	0.4340	0.0075
snp1483	1	6921334	A	G	0.2698	-0.0014	0.0031	0.2137	0.6439	0.7870	254	0.2402	250	0.3000	0.0091
snp1484	1	6939748	G	A	0.0714	8.65E-005	0.0054	2.55E-004	0.9873	0.9926	254	0.0689	250	0.0740	0.0002
snp1485	1	6943633	G	A	0.0804	-0.0001	0.0053	4.15E-004	0.9837	0.9905	254	0.0827	250	0.0780	0.0001
snp1486	1	6947105	G	A	0.4593	-0.0018	0.0027	0.4388	0.5077	0.6986	254	0.5138	250	0.4040	0.0243
snp1487	1	6954014	A	C	0.1776	-0.0061	0.0041	2.1965	0.1383	0.3864	254	0.1555	250	0.2000	0.0068
snp1488	1	6954017	T	A	0.1657	0.0067	0.0042	2.5375	0.1112	0.3518	254	0.1496	250	0.1820	0.0038
snp1489	1	6954018	A	G	0.0873	-0.0082	0.0052	2.4788	0.1154	0.3575	254	0.1004	250	0.0740	0.0044
snp1490	1	6973347	T	C	0.0833	0.0020	0.0053	0.1415	0.7068	0.8259	254	0.0768	250	0.0900	0.0011
snp1491	1	6982193	G	C	0.1528	0.0049	0.0041	1.4534	0.2280	0.4810	254	0.1122	250	0.1940	0.0258
snp1492	1	7002257	C	G	0.0585	0.0042	0.0062	0.4574	0.4989	0.6926	254	0.0374	250	0.0800	0.0165
snp1493	1	7020885	A	G	0.1984	-0.0009	0.0030	0.0836	0.7725	0.8658	254	0.2047	250	0.1920	0.0005
snp1494	1	7021016	C	T	0.1935	-9.79E-005	0.0031	0.0010	0.9745	0.9851	254	0.1909	250	0.1960	8.19E-005
snp1495	1	7021054	T	A	0.1875	0.0004	0.0031	0.0205	0.8862	0.9333	254	0.1850	250	0.1900	8.08E-005
snp1496	1	7021062	T	A	0.1875	-0.0001	0.0031	0.0013	0.9717	0.9835	254	0.1850	250	0.1900	8.08E-005
snp1497	1	7021065	T	C	0.2143	0.0002	0.0029	0.0070	0.9333	0.9610	254	0.2106	250	0.2180	0.0002
snp1498	1	7021075	C	T	0.2847	0.0064	0.0028	5.1363	0.0234	0.1853	254	0.2638	250	0.3060	0.0044
snp1499	1	7021076	A	G	0.0933	0.0187	0.0047	15.6509	7.62E-005	0.0208	254	0.0630	250	0.1240	0.0220
snp1500	1	7021935	T	C	0.0595	0.0228	0.0058	15.2231	9.55E-005	0.0226	254	0.0394	250	0.0800	0.0147
snp1501	1	7028342	A	G	0.0595	0.0223	0.0056	15.6189	7.75E-005	0.0209	254	0.0374	250	0.0820	0.0178
snp1502	1	7028384	A	G	0.0883	0.0118	0.0052	5.1314	0.0235	0.1855	254	0.0630	250	0.1140	0.0162
snp1503	1	7029422	T	G	0.1250	0.0013	0.0046	0.0761	0.7826	0.8719	254	0.1240	250	0.1260	1.80E-005
snp1504	1	7029432	C	T	0.0694	-0.0046	0.0056	0.6715	0.4125	0.6320	254	0.0551	250	0.0840	0.0065
snp1505	1	7052270	A	G	0.1052	-0.0084	0.0045	3.5166	0.0608	0.2730	254	0.1122	250	0.0980	0.0011
snp1506	1	7069722	G	T	0.0625	-0.0118	0.0059	3.9965	0.0456	0.2426	254	0.0512	250	0.0740	0.0044
snp1507	1	7078442	T	C	0.2579	-0.0047	0.0030	2.4561	0.1171	0.3597	254	0.2362	250	0.2800	0.0050
snp1508	1	7078451	G	A	0.0794	0.0146	0.0052	7.7265	0.0054	0.1042	254	0.0512	250	0.1080	0.0221
snp1509	1	7086489	T	C	0.0575	0.0071	0.0062	1.2839	0.2572	0.5078	254	0.0492	250	0.0660	0.0026
snp1510	1	7086585	A	G	0.3641	-0.0045	0.0026	2.9859	0.0840	0.3125	254	0.4232	250	0.3040	0.0307
snp1511	1	7086586	T	C	0.3661	-0.0048	0.0026	3.3684	0.0665	0.2834	254	0.4252	250	0.3060	0.0306
snp1512	1	7086616	C	T	0.3661	-0.0045	0.0026	2.9064	0.0882	0.3190	254	0.4252	250	0.3060	0.0306
snp1513	1	7092455	G	T	0.3720	0.0035	0.0026	1.8823	0.1701	0.4226	254	0.3504	250	0.3940	0.0041
snp1514	1	7092458	A	C	0.3581	0.0040	0.0026	2.4557	0.1171	0.3597	254	0.3366	250	0.3800	0.0041
snp1515	1	7092600	A	G	0.3790	0.0034	0.0027	1.5187	0.2178	0.4713	254	0.3583	250	0.4000	0.0037
snp1516	1	7092773	T	C	0.0556	0.0048	0.0062	0.5987	0.4391	0.6511	254	0.0472	250	0.0640	0.0027
snp1517	1	7143683	G	C	0.1349	-0.0202	0.0039	27.3827	1.67E-007	0.0022	254	0.1555	250	0.1140	0.0074
snp1518	1	7150051	A	G	0.0546	0.0217	0.0063	11.8075	0.0006	0.0446	254	0.0472	250	0.0620	0.0021
snp1519	1	7154468	T	C	0.0595	-0.0069	0.0059	1.3794	0.2402	0.4924	254	0.0610	250	0.0580	8.17E-005
snp1520	1	7159979	T	C	0.2460	-0.0114	0.0035	10.4777	0.0012	0.0585	254	0.2717	250	0.2200	0.0072
snp1521	1	7177418	C	T	0.0813	-0.0172	0.0053	10.4598	0.0012	0.0587	254	0.0866	250	0.0760	0.0008
snp1522	1	7181788	A	T	0.3879	6.98E-005	0.0024	8.64E-004	0.9765	0.9863	254	0.3406	250	0.4360	0.0192
snp1523	1	7195979	C	G	0.0585	-0.0049	0.0061	0.6536	0.4188	0.6366	254	0.0669	250	0.0500	0.0026
snp1524	1	7196152	C	G	0.0833	0.0041	0.0052	0.6387	0.4242	0.6404	254	0.0787	250	0.0880	0.0006
snp1525	1	7210824	A	G	0.0843	-0.0018	0.0053	0.1107	0.7393	0.8458	254	0.0748	250	0.0940	0.0024
snp1526	1	7223644	T	C	0.2817	-0.0050	0.0031	2.5272	0.1119	0.3528	254	0.2539	250	0.3100	0.0078
snp1527	1	7244762	G	A	0.1181	0.0004	0.0039	0.0091	0.9242	0.9556	254	0.1024	250	0.1340	0.0048
snp1528	1	7244770	G	A	0.1071	0.0025	0.0041	0.3552	0.5512	0.7276	254	0.0866	250	0.1280	0.0090
snp1529	1	7244804	A	G	0.1171	0.0004	0.0039	0.0103	0.9193	0.9528	254	0.1004	250	0.1340	0.0055
snp1530	1	7244840	C	T	0.1081	-0.0067	0.0042	2.4896	0.1146	0.3564	254	0.1043	250	0.1120	0.0003
snp1531	1	7244844	G	C	0.1101	-0.0063	0.0042	2.2580	0.1329	0.3798	254	0.1043	250	0.1160	0.0007
snp1532	1	7244868	C	A	0.1131	-0.0039	0.0041	0.8886	0.3459	0.5817	254	0.1063	250	0.1200	0.0009
snp1533	1	7244893	T	C	0.0883	-0.0090	0.0049	3.2912	0.0697	0.2890	254	0.0886	250	0.0880	2.11E-006
snp1534	1	7245954	A	G	0.0575	0.0040	0.0061	0.4281	0.5129	0.7021	254	0.0453	250	0.0700	0.0056
snp1535	1	7266492	T	A	0.1389	-0.0064	0.0041	2.3843	0.1226	0.3668	254	0.1280	250	0.1500	0.0020
snp1536	1	7266554	G	A	0.1726	0.0034	0.0039	0.7652	0.3817	0.6092	254	0.1378	250	0.2080	0.0173
snp1537	1	7266756	C	T	0.0744	-0.0099	0.0053	3.4720	0.0624	0.2761	254	0.0709	250	0.0780	0.0004
snp1538	1	7275623	C	A	0.0734	-0.0105	0.0054	3.7241	0.0536	0.2593	254	0.0669	250	0.0800	0.0013
snp1539	1	7286160	G	A	0.1984	0.0003	0.0034	0.0079	0.9292	0.9586	254	0.2382	250	0.1580	0.0202
snp1540	1	7286209	C	G	0.1915	0.0002	0.0034	0.0021	0.9638	0.9789	254	0.2303	250	0.1520	0.0198
snp1541	1	7294919	C	T	0.1260	0.0014	0.0044	0.1003	0.7515	0.8532	254	0.1299	250	0.1220	0.0003
snp1542	1	7298194	A	C	0.3671	0.0004	0.0031	0.0143	0.9048	0.9443	254	0.3386	250	0.3960	0.0071
snp1543	1	7298216	T	G	0.1171	0.0065	0.0044	2.1273	0.1447	0.3939	254	0.0827	250	0.1520	0.0232
snp1544	1	7340355	A	G	0.1756	0.0005	0.0033	0.0230	0.8794	0.9293	254	0.2185	250	0.1320	0.0258
snp1545	1	7349040	C	T	0.1518	0.0129	0.0041	9.9901	0.0016	0.0647	254	0.1181	250	0.1860	0.0179
snp1546	1	7350553	T	C	0.3105	0.0081	0.0033	5.9927	0.0144	0.1525	254	0.2697	250	0.3520	0.0158
snp1547	1	7357420	T	G	0.2004	-0.0049	0.0034	2.0785	0.1494	0.3994	254	0.1772	250	0.2240	0.0068
snp1548	1	7357619	T	C	0.0804	0.0125	0.0053	5.5942	0.0180	0.1668	254	0.0551	250	0.1060	0.0175
snp1549	1	7357620	A	G	0.0734	0.0019	0.0054	0.1211	0.7278	0.8388	254	0.0571	250	0.0900	0.0080
snp1550	1	7360366	G	A	0.3869	0.0052	0.0036	2.0781	0.1494	0.3995	254	0.3937	250	0.3800	0.0004
snp1551	1	7360374	A	T	0.0774	-0.0113	0.0050	5.2183	0.0224	0.1818	254	0.0728	250	0.0820	0.0006
snp1552	1	7360432	C	T	0.0804	-0.0114	0.0049	5.4180	0.0199	0.1737	254	0.0768	250	0.0840	0.0004
snp1553	1	7409910	T	A	0.4534	-0.0031	0.0040	0.5938	0.4410	0.6524	254	0.4528	250	0.4540	3.12E-006
snp1554	1	7409933	A	G	0.4524	-0.0033	0.0040	0.6723	0.4122	0.6318	254	0.4528	250	0.4520	1.15E-006
snp1555	1	7416151	T	A	0.0714	3.66E-005	0.0057	4.16E-005	0.9949	0.9970	254	0.0709	250	0.0720	9.69E-006
snp1556	1	7416156	T	C	0.1230	-0.0130	0.0041	9.8876	0.0017	0.0661	254	0.1260	250	0.1200	0.0002
snp1557	1	7424735	A	G	0.1280	0.0062	0.0045	1.9216	0.1657	0.4178	254	0.1142	250	0.1420	0.0035
snp1558	1	7429923	G	T	0.4494	-0.0035	0.0027	1.6881	0.1938	0.4476	254	0.5098	250	0.3880	0.0300
snp1559	1	7429939	A	G	0.2133	-0.0052	0.0037	1.9912	0.1582	0.4095	254	0.2165	250	0.2100	0.0001
snp1560	1	7429940	C	G	0.1865	-0.0019	0.0034	0.3142	0.5751	0.7432	254	0.2264	250	0.1460	0.0213
snp1561	1	7443074	C	G	0.1448	-0.0038	0.0042	0.8060	0.3693	0.5998	254	0.1161	250	0.1740	0.0135
snp1562	1	7469349	G	A	0.0655	-0.0003	0.0059	0.0022	0.9623	0.9780	254	0.0728	250	0.0580	0.0018
snp1563	1	7480119	G	A	0.0992	-0.0106	0.0046	5.3443	0.0208	0.1766	254	0.1004	250	0.0980	3.21E-005
snp1564	1	7480309	T	C	0.1042	0.0047	0.0046	1.0331	0.3094	0.5525	254	0.0807	250	0.1280	0.0120
snp1565	1	7480348	T	C	0.1508	-0.0101	0.0040	6.2685	0.0123	0.1434	254	0.1417	250	0.1600	0.0013
snp1566	1	7489446	A	T	0.1825	0.0092	0.0037	6.2285	0.0126	0.1446	254	0.1299	250	0.2360	0.0377
snp1567	1	7489547	G	T	0.0804	-0.0003	0.0053	0.0028	0.9575	0.9751	254	0.0906	250	0.0700	0.0029
snp1568	1	7489558	T	C	0.2014	-0.0075	0.0039	3.6648	0.0556	0.2632	254	0.2283	250	0.1740	0.0092
snp1569	1	7489562	C	G	0.0704	0.0032	0.0055	0.3429	0.5582	0.7322	254	0.0492	250	0.0920	0.0140
snp1570	1	7489568	A	G	0.0704	-0.0001	0.0055	5.06E-004	0.9821	0.9895	254	0.0748	250	0.0660	0.0006
snp1571	1	7489571	T	A	0.0754	-9.62E-005	0.0054	3.19E-004	0.9858	0.9917	254	0.0787	250	0.0720	0.0003
snp1572	1	7550439	G	A	0.0972	-0.0035	0.0050	0.5005	0.4793	0.6792	254	0.1004	250	0.0940	0.0002
snp1573	1	7576603	T	G	0.1220	-0.0018	0.0044	0.1684	0.6816	0.8105	254	0.1220	250	0.1220	1.04E-008
snp1574	1	7586940	T	C	0.2292	0.0033	0.0035	0.8658	0.3521	0.5865	254	0.2047	250	0.2540	0.0069
snp1575	1	7595312	T	C	0.1577	-0.0001	0.0036	0.0013	0.9718	0.9835	254	0.1949	250	0.1200	0.0211
snp1576	1	7595356	A	G	0.1587	-0.0001	0.0036	0.0014	0.9707	0.9828	254	0.1969	250	0.1200	0.0221
snp1577	1	7600361	C	T	0.3244	0.0033	0.0026	1.5872	0.2077	0.4615	254	0.3051	250	0.3440	0.0034
snp1578	1	7629894	T	C	0.0923	0.0045	0.0050	0.8168	0.3661	0.5973	254	0.0787	250	0.1060	0.0044
snp1579	1	7644308	A	G	0.3889	-0.0013	0.0031	0.1639	0.6856	0.8130	254	0.3799	250	0.3980	0.0007
snp1580	1	7644373	T	A	0.3621	0.0030	0.0033	0.8667	0.3519	0.5863	254	0.3484	250	0.3760	0.0016
snp1581	1	7651213	C	T	0.3353	0.0040	0.0027	2.2584	0.1329	0.3797	254	0.3701	250	0.3000	0.0110
snp1582	1	7651243	T	A	0.3313	0.0035	0.0027	1.7250	0.1890	0.4427	254	0.3681	250	0.2940	0.0124
snp1583	1	7651262	T	C	0.2649	-0.0055	0.0031	3.2192	0.0728	0.2943	254	0.2480	250	0.2820	0.0030
snp1584	1	7651290	A	T	0.3254	0.0033	0.0027	1.5775	0.2091	0.4629	254	0.3681	250	0.2820	0.0169
snp1585	1	7676819	C	A	0.1230	-0.0016	0.0043	0.1357	0.7126	0.8295	254	0.1339	250	0.1120	0.0022
snp1586	1	7676872	A	C	0.2073	0.0080	0.0036	4.8046	0.0284	0.2001	254	0.1496	250	0.2660	0.0412
snp1587	1	7686023	T	C	0.2718	0.0134	0.0028	22.4515	2.16E-006	0.0056	254	0.1850	250	0.3600	0.0773
snp1588	1	7686038	T	C	0.1448	-0.0014	0.0039	0.1348	0.7135	0.8301	254	0.1594	250	0.1300	0.0035
snp1589	1	7686203	C	T	0.4107	0.0083	0.0028	8.8264	0.0030	0.0825	254	0.3425	250	0.4800	0.0390
snp1590	1	7686239	A	G	0.4028	0.0085	0.0028	9.0356	0.0026	0.0789	254	0.3346	250	0.4720	0.0392
snp1591	1	7686399	T	G	0.2381	0.0062	0.0033	3.5175	0.0607	0.2730	254	0.1732	250	0.3040	0.0471
snp1592	1	7686411	C	T	0.3026	-0.0018	0.0035	0.2843	0.5939	0.7553	254	0.2894	250	0.3160	0.0017
snp1593	1	7700208	A	G	0.1409	1.38E-005	0.0039	1.22E-005	0.9972	0.9984	254	0.1535	250	0.1280	0.0027
snp1594	1	7700267	T	C	0.1399	0.0003	0.0042	0.0070	0.9331	0.9609	254	0.1476	250	0.1320	0.0010
snp1595	1	7718521	G	A	0.3423	0.0103	0.0030	11.9460	0.0005	0.0434	254	0.2618	250	0.4240	0.0584
snp1596	1	7718573	T	G	0.1617	0.0078	0.0038	4.3673	0.0366	0.2219	254	0.1083	250	0.2160	0.0428
snp1597	1	7736693	T	A	0.1200	-0.0018	0.0046	0.1593	0.6898	0.8155	254	0.1102	250	0.1300	0.0018
snp1598	1	7743001	G	A	0.0863	0.0006	0.0051	0.0128	0.9100	0.9473	254	0.0945	250	0.0780	0.0017
snp1599	1	7763581	A	G	0.1200	0.0258	0.0042	38.1350	6.60E-010	0.0003	254	0.0669	250	0.1740	0.0543
snp1600	1	7813419	T	C	0.2113	-0.0129	0.0035	13.1898	0.0003	0.0338	254	0.2283	250	0.1940	0.0035
snp1601	1	7813485	T	C	0.0843	-0.0017	0.0052	0.1079	0.7426	0.8478	254	0.0610	250	0.1080	0.0143
snp1602	1	7828873	A	G	0.0754	0.0189	0.0054	12.1808	0.0005	0.0414	254	0.0453	250	0.1060	0.0264
snp1603	1	7828896	C	A	0.1528	-0.0055	0.0042	1.7041	0.1917	0.4455	254	0.1398	250	0.1660	0.0027
snp1604	1	7872056	T	C	0.0635	0.0046	0.0058	0.6347	0.4257	0.6415	254	0.0394	250	0.0880	0.0199
snp1605	1	7900737	T	C	0.0506	-0.0134	0.0066	4.1438	0.0418	0.2341	254	0.0492	250	0.0520	8.09E-005
snp1606	1	7955344	C	A	0.3552	-0.0062	0.0024	6.4242	0.0113	0.1385	254	0.3346	250	0.3760	0.0037
snp1607	1	7955370	G	A	0.3492	-0.0064	0.0025	6.9020	0.0086	0.1246	254	0.3327	250	0.3660	0.0024
snp1608	1	7970261	A	G	0.4067	-0.0049	0.0030	2.6858	0.1012	0.3381	254	0.4587	250	0.3540	0.0227
snp1609	1	7976695	C	T	0.3512	0.0056	0.0030	3.4882	0.0618	0.2750	254	0.3799	250	0.3220	0.0074
snp1610	1	7976754	C	A	0.1359	0.0049	0.0045	1.1895	0.2754	0.5238	254	0.1496	250	0.1220	0.0032
snp1611	1	7976764	A	G	0.1756	0.0072	0.0036	4.0646	0.0438	0.2386	254	0.1280	250	0.2240	0.0319
snp1612	1	7976894	G	A	0.4593	0.0005	0.0028	0.0364	0.8486	0.9112	254	0.4724	250	0.4460	0.0014
snp1613	1	7982924	T	C	0.2054	0.0035	0.0033	1.0980	0.2947	0.5402	254	0.1654	250	0.2460	0.0199
snp1614	1	8045860	C	G	0.1339	0.0096	0.0040	5.6242	0.0177	0.1657	254	0.0925	250	0.1760	0.0300
snp1615	1	8066980	C	T	0.0665	0.0015	0.0058	0.0673	0.7953	0.8795	254	0.0709	250	0.0620	0.0006
snp1616	1	8113454	T	C	0.0556	0.0009	0.0063	0.0194	0.8892	0.9351	254	0.0512	250	0.0600	0.0007
snp1617	1	8130342	C	T	0.2232	-0.0028	0.0030	0.9102	0.3401	0.5771	254	0.2067	250	0.2400	0.0032
snp1618	1	8130414	G	A	0.2212	-0.0016	0.0030	0.3042	0.5812	0.7472	254	0.2008	250	0.2420	0.0049
snp1619	1	8176673	G	A	0.4256	0.0073	0.0027	7.0090	0.0081	0.1218	254	0.3858	250	0.4660	0.0131
snp1620	1	8176714	G	T	0.3492	0.0051	0.0029	2.9872	0.0839	0.3124	254	0.3091	250	0.3900	0.0144
snp1621	1	8194839	C	T	0.0893	0.0073	0.0048	2.3289	0.1270	0.3724	254	0.0630	250	0.1160	0.0173
snp1622	1	8196067	A	G	0.4792	0.0023	0.0027	0.7311	0.3925	0.6172	254	0.5059	250	0.4520	0.0058
snp1623	1	8196074	T	C	0.4772	-0.0058	0.0028	4.3758	0.0365	0.2215	254	0.4665	250	0.4880	0.0009
snp1624	1	8196104	C	A	0.4593	0.0018	0.0027	0.4341	0.5100	0.7002	254	0.4862	250	0.4320	0.0059
snp1625	1	8230676	T	C	0.1567	-0.0193	0.0038	25.6073	4.18E-007	0.0031	254	0.1732	250	0.1400	0.0042
snp1626	1	8230802	G	A	0.1131	-0.0217	0.0041	28.5582	9.09E-008	0.0018	254	0.1358	250	0.0900	0.0105
snp1627	1	8230856	A	G	0.3462	0.0009	0.0029	0.1048	0.7462	0.8499	254	0.3839	250	0.3080	0.0127
snp1628	1	8261953	C	G	0.1468	0.0044	0.0040	1.2367	0.2661	0.5157	254	0.1476	250	0.1460	1.07E-005
snp1629	1	8262319	A	C	0.2004	-0.0007	0.0036	0.0366	0.8484	0.9110	254	0.2402	250	0.1600	0.0200
snp1630	1	8262360	T	G	0.1498	0.0007	0.0037	0.0371	0.8473	0.9104	254	0.1575	250	0.1420	0.0009
snp1631	1	8262978	T	G	0.1329	0.0011	0.0042	0.0643	0.7999	0.8822	254	0.1417	250	0.1240	0.0014
snp1632	1	8262997	A	C	0.1319	0.0011	0.0043	0.0661	0.7972	0.8806	254	0.1398	250	0.1240	0.0011
snp1633	1	8264964	C	T	0.2232	-0.0037	0.0035	1.1311	0.2875	0.5342	254	0.2028	250	0.2440	0.0049
snp1634	1	8282732	G	A	0.0764	0.0093	0.0054	2.9556	0.0856	0.3150	254	0.0472	250	0.1060	0.0245
snp1635	1	8304661	G	T	0.1002	-0.0041	0.0044	0.8551	0.3551	0.5889	254	0.1063	250	0.0940	0.0008
snp1636	1	8305842	T	C	0.1290	0.0077	0.0043	3.2830	0.0700	0.2896	254	0.0945	250	0.1640	0.0215
snp1637	1	8321654	A	C	0.0704	0.0008	0.0056	0.0226	0.8804	0.9299	254	0.0728	250	0.0680	0.0002
snp1638	1	8321673	A	G	0.2887	-0.0066	0.0032	4.2905	0.0383	0.2260	254	0.2953	250	0.2820	0.0004
snp1639	1	8367330	T	A	0.3343	-0.0004	0.0032	0.0171	0.8960	0.9391	254	0.3091	250	0.3600	0.0058
snp1640	1	8402410	C	T	0.2460	-0.0026	0.0033	0.6041	0.4370	0.6496	254	0.2402	250	0.2520	0.0004
snp1641	1	8402642	A	C	0.2232	-0.0034	0.0034	1.0014	0.3170	0.5586	254	0.2126	250	0.2340	0.0013
snp1642	1	8402684	T	A	0.2411	-0.0055	0.0033	2.7720	0.0959	0.3305	254	0.2362	250	0.2460	0.0003
snp1643	1	8482290	G	A	0.2252	-0.0019	0.0031	0.3684	0.5439	0.7228	254	0.2087	250	0.2420	0.0032
snp1644	1	8517487	T	C	0.2024	-0.0090	0.0032	7.7554	0.0054	0.1036	254	0.2028	250	0.2020	1.77E-006
snp1645	1	8582485	T	G	0.0873	0.0005	0.0050	0.0099	0.9208	0.9537	254	0.0630	250	0.1120	0.0151
snp1646	1	8630562	A	C	0.1181	0.0139	0.0044	9.8367	0.0017	0.0668	254	0.0768	250	0.1600	0.0333
snp1647	1	8639348	A	G	0.3284	0.0020	0.0027	0.5400	0.4624	0.6675	254	0.2894	250	0.3680	0.0140
snp1648	1	8639370	C	T	0.3571	0.0025	0.0026	0.9618	0.3267	0.5665	254	0.3169	250	0.3980	0.0143
snp1649	1	8677894	A	T	0.2073	-0.0044	0.0039	1.2818	0.2576	0.5081	254	0.2126	250	0.2020	0.0003
snp1650	1	8747997	A	C	0.3353	0.0085	0.0029	8.4117	0.0037	0.0900	254	0.2598	250	0.4120	0.0519
snp1651	1	8756699	G	A	0.1141	-0.0008	0.0045	0.0328	0.8562	0.9157	254	0.1240	250	0.1040	0.0020
snp1652	1	8816900	T	A	0.1062	-0.0170	0.0041	16.8465	4.05E-005	0.0164	254	0.1240	250	0.0880	0.0068
snp1653	1	8826144	A	C	0.1071	-0.0164	0.0042	15.1206	0.0001	0.0230	254	0.1181	250	0.0960	0.0026
snp1654	1	8893795	A	G	0.2133	-0.0002	0.0029	0.0072	0.9323	0.9604	254	0.2323	250	0.1940	0.0044
snp1655	1	8924550	G	A	0.1716	-9.85E-005	0.0032	9.52E-004	0.9754	0.9856	254	0.1909	250	0.1520	0.0053
snp1656	1	8926457	G	T	0.0992	0.0127	0.0048	6.8750	0.0087	0.1254	254	0.0787	250	0.1200	0.0095
snp1657	1	8937426	A	T	0.1101	-0.0149	0.0045	10.9818	0.0009	0.0528	254	0.0965	250	0.1240	0.0039
snp1658	1	8939235	G	A	0.1607	-6.59E-005	0.0038	3.01E-004	0.9862	0.9919	254	0.1378	250	0.1840	0.0079
snp1659	1	8939286	T	C	0.1200	0.0062	0.0043	2.0205	0.1552	0.4061	254	0.0984	250	0.1420	0.0090
snp1660	1	8939292	A	T	0.1151	-0.0216	0.0044	23.7868	1.08E-006	0.0044	254	0.1161	250	0.1140	2.25E-005
snp1661	1	8940452	A	G	0.1528	0.0114	0.0040	7.9998	0.0047	0.0983	254	0.1063	250	0.2000	0.0339
snp1662	1	8947650	C	T	0.1141	-0.0068	0.0044	2.4152	0.1202	0.3637	254	0.1024	250	0.1260	0.0028
snp1663	1	8948269	G	A	0.2659	-0.0066	0.0029	5.2155	0.0224	0.1819	254	0.2382	250	0.2940	0.0080
snp1664	1	8977372	C	T	0.1230	0.0018	0.0041	0.1896	0.6632	0.7991	254	0.1043	250	0.1420	0.0066
snp1665	1	8977402	A	G	0.1220	0.0025	0.0041	0.3625	0.5471	0.7249	254	0.1024	250	0.1420	0.0073
snp1666	1	9001278	A	G	0.1935	0.0040	0.0036	1.2012	0.2731	0.5218	254	0.1457	250	0.2420	0.0297
snp1667	1	9001512	T	C	0.0992	0.0083	0.0049	2.9604	0.0853	0.3146	254	0.0827	250	0.1160	0.0062
snp1668	1	9020356	A	G	0.0893	0.0070	0.0049	2.0321	0.1540	0.4047	254	0.0787	250	0.1000	0.0028
snp1669	1	9020417	T	C	0.2202	0.0003	0.0032	0.0070	0.9332	0.9609	254	0.2579	250	0.1820	0.0168
snp1670	1	9020480	G	T	0.1617	-0.0006	0.0036	0.0278	0.8675	0.9223	254	0.1850	250	0.1380	0.0082
snp1671	1	9020590	T	C	0.2391	0.0078	0.0034	5.3533	0.0207	0.1763	254	0.1732	250	0.3060	0.0484
snp1672	1	9198343	A	G	0.2560	-0.0062	0.0030	4.3373	0.0373	0.2235	254	0.2992	250	0.2120	0.0200
snp1673	1	9299107	A	G	0.1518	-0.0006	0.0042	0.0228	0.8799	0.9296	254	0.1850	250	0.1180	0.0175
snp1674	1	9299156	C	T	0.2093	0.0095	0.0034	7.6916	0.0055	0.1050	254	0.1535	250	0.2660	0.0382
snp1675	1	9340918	C	G	0.2768	6.83E-005	0.0030	5.26E-004	0.9817	0.9893	254	0.3248	250	0.2280	0.0234
snp1676	1	9385165	C	T	0.1458	0.0002	0.0039	0.0015	0.9694	0.9821	254	0.1575	250	0.1340	0.0022
snp1677	1	9427381	C	T	0.0962	-0.0139	0.0046	9.2960	0.0023	0.0747	254	0.1024	250	0.0900	0.0009
snp1678	1	9427869	A	G	0.0913	-0.0189	0.0046	16.9705	3.80E-005	0.0160	254	0.1102	250	0.0720	0.0088
snp1679	1	9473221	T	C	0.0992	-0.0167	0.0042	15.6963	7.44E-005	0.0206	254	0.1240	250	0.0740	0.0140
snp1680	1	9504816	G	A	0.1190	0.0058	0.0047	1.5650	0.2109	0.4647	254	0.1024	250	0.1360	0.0054
snp1681	1	9504883	C	T	0.1458	0.0066	0.0040	2.7355	0.0981	0.3337	254	0.1181	250	0.1740	0.0125
snp1682	1	9562484	A	G	0.1657	-0.0143	0.0033	18.3109	1.88E-005	0.0124	254	0.1811	250	0.1500	0.0035
snp1683	1	9562599	A	G	0.0536	-0.0094	0.0063	2.2525	0.1334	0.3804	254	0.0472	250	0.0600	0.0016
snp1684	1	9638502	C	T	0.0942	-0.0027	0.0050	0.2961	0.5863	0.7504	254	0.0728	250	0.1160	0.0109
snp1685	1	9638617	G	C	0.1111	-0.0020	0.0046	0.1887	0.6640	0.7996	254	0.0965	250	0.1260	0.0044
snp1686	1	9638621	A	G	0.1508	-0.0003	0.0042	0.0060	0.9380	0.9638	254	0.1339	250	0.1680	0.0046
snp1687	1	9729366	G	A	0.1042	0.0005	0.0049	0.0114	0.9150	0.9502	254	0.0965	250	0.1120	0.0013
snp1688	1	9729438	A	G	0.1270	0.0105	0.0044	5.6068	0.0179	0.1664	254	0.0965	250	0.1580	0.0171
snp1689	1	9729612	C	T	0.1240	0.0141	0.0044	10.4084	0.0013	0.0593	254	0.0906	250	0.1580	0.0209
snp1690	1	9729632	A	G	0.3998	0.0003	0.0024	0.0135	0.9074	0.9458	254	0.4685	250	0.3300	0.0400
snp1691	1	9756465	A	G	0.0625	0.0004	0.0060	0.0055	0.9407	0.9653	254	0.0669	250	0.0580	0.0007
snp1692	1	9765562	A	G	0.1359	-0.0002	0.0043	0.0034	0.9538	0.9730	254	0.1083	250	0.1640	0.0132
snp1693	1	9793501	A	C	0.2044	0.0024	0.0039	0.3699	0.5430	0.7222	254	0.1909	250	0.2180	0.0023
snp1694	1	9793510	G	T	0.0853	-0.0080	0.0049	2.7201	0.0991	0.3351	254	0.0709	250	0.1000	0.0054
snp1695	1	9800486	T	C	0.2143	0.0061	0.0037	2.7126	0.0996	0.3357	254	0.1929	250	0.2360	0.0055
snp1696	1	9800680	T	C	0.1696	0.0063	0.0040	2.5124	0.1130	0.3542	254	0.1476	250	0.1920	0.0070
snp1697	1	9846697	C	T	0.1141	0.0025	0.0047	0.2684	0.6044	0.7620	254	0.1161	250	0.1120	8.49E-005
snp1698	1	9879561	T	G	0.1210	-0.0036	0.0042	0.7193	0.3964	0.6201	254	0.1024	250	0.1400	0.0067
snp1699	1	9879562	T	A	0.1270	-0.0041	0.0041	0.9743	0.3236	0.5640	254	0.1063	250	0.1480	0.0078
snp1700	1	9886455	C	G	0.0526	-0.0182	0.0064	8.0354	0.0046	0.0976	254	0.0512	250	0.0540	7.98E-005
snp1701	1	9886679	T	C	0.3512	-0.0035	0.0025	1.9144	0.1665	0.4187	254	0.3169	250	0.3860	0.0105
snp1702	1	9891704	A	G	0.1974	0.0080	0.0040	4.1039	0.0428	0.2364	254	0.1811	250	0.2140	0.0034
snp1703	1	9891765	G	A	0.2183	-0.0010	0.0034	0.0853	0.7703	0.8645	254	0.2874	250	0.1480	0.0569
snp1704	1	9903050	T	C	0.1171	0.0106	0.0046	5.3708	0.0205	0.1756	254	0.0945	250	0.1400	0.0100
snp1705	1	9903064	C	A	0.2371	0.0023	0.0036	0.4313	0.5114	0.7011	254	0.2087	250	0.2660	0.0091
snp1706	1	9903090	A	G	0.2063	0.0001	0.0034	9.21E-004	0.9758	0.9859	254	0.2539	250	0.1580	0.0281
snp1707	1	9966041	A	G	0.3562	-0.0030	0.0028	1.1059	0.2930	0.5388	254	0.3425	250	0.3700	0.0016
snp1708	1	9981423	T	G	0.0933	0.0197	0.0048	16.6688	4.45E-005	0.0170	254	0.0551	250	0.1320	0.0349
snp1709	1	9981452	C	A	0.0873	0.0173	0.0048	12.7542	0.0004	0.0369	254	0.0531	250	0.1220	0.0297
snp1710	1	9981474	T	C	0.2133	-0.0005	0.0034	0.0260	0.8720	0.9250	254	0.2165	250	0.2100	0.0001
snp1711	1	9987202	A	G	0.1587	0.0046	0.0039	1.3978	0.2371	0.4895	254	0.1280	250	0.1900	0.0144
snp1712	1	9987256	C	A	0.3978	-0.0078	0.0028	7.7316	0.0054	0.1041	254	0.4724	250	0.3220	0.0472
snp1713	1	10008052	C	T	0.4494	-0.0060	0.0031	3.6856	0.0549	0.2618	254	0.5098	250	0.3880	0.0300
snp1714	1	10033279	A	G	0.1042	0.0003	0.0048	0.0050	0.9437	0.9671	254	0.0846	250	0.1240	0.0083
snp1715	1	10066768	C	T	0.0724	0.0114	0.0055	4.3454	0.0371	0.2231	254	0.0551	250	0.0900	0.0091
snp1716	1	10066788	C	A	0.4911	-0.0015	0.0021	0.5111	0.4747	0.6760	254	0.4291	250	0.5540	0.0312
snp1717	1	10072185	T	C	0.0833	0.0196	0.0050	15.4775	8.35E-005	0.0215	254	0.0512	250	0.1160	0.0275
snp1718	1	10099839	T	C	0.1538	0.0026	0.0041	0.4126	0.5206	0.7073	254	0.1339	250	0.1740	0.0062
snp1719	1	10099881	A	G	0.3105	0.0006	0.0028	0.0403	0.8408	0.9066	254	0.3642	250	0.2560	0.0273
snp1720	1	10099915	C	T	0.4058	-0.0024	0.0028	0.7331	0.3919	0.6168	254	0.4547	250	0.3560	0.0202
snp1721	1	10137736	A	G	0.1220	-0.0003	0.0044	0.0053	0.9418	0.9659	254	0.1339	250	0.1100	0.0027
snp1722	1	10137747	C	T	0.1498	0.0173	0.0038	20.5971	5.67E-006	0.0080	254	0.0965	250	0.2040	0.0454
snp1723	1	10140946	A	G	0.1508	0.0080	0.0041	3.8138	0.0508	0.2537	254	0.1181	250	0.1840	0.0170
snp1724	1	10141004	T	G	0.0952	0.0012	0.0048	0.0577	0.8102	0.8884	254	0.0768	250	0.1140	0.0080
snp1725	1	10155721	T	G	0.1895	0.0001	0.0040	0.0011	0.9739	0.9848	254	0.1752	250	0.2040	0.0027
snp1726	1	10155742	G	C	0.4772	9.33E-005	0.0028	0.0011	0.9732	0.9843	254	0.5315	250	0.4220	0.0240
snp1727	1	10155763	T	G	0.0565	0.0026	0.0063	0.1766	0.6743	0.8060	254	0.0551	250	0.0580	7.78E-005
snp1728	1	10156661	C	T	0.4762	-0.0059	0.0029	4.1444	0.0418	0.2341	254	0.4665	250	0.4860	0.0008
snp1729	1	10156795	G	A	0.1677	0.0017	0.0040	0.1703	0.6798	0.8094	254	0.1555	250	0.1800	0.0021
snp1730	1	10158905	A	C	0.4563	0.0066	0.0028	5.5101	0.0189	0.1701	254	0.4764	250	0.4360	0.0033
snp1731	1	10158911	T	C	0.1409	0.0038	0.0043	0.7741	0.3789	0.6071	254	0.1220	250	0.1600	0.0060
snp1732	1	10158919	T	C	0.0952	0.0032	0.0049	0.4257	0.5141	0.7029	254	0.0748	250	0.1160	0.0098
snp1733	1	10175814	T	G	0.1022	0.0002	0.0049	0.0024	0.9610	0.9772	254	0.0787	250	0.1260	0.0122
snp1734	1	10269070	A	G	0.3919	-0.0020	0.0023	0.7786	0.3776	0.6060	254	0.3504	250	0.4340	0.0147
snp1735	1	10269314	A	G	0.0575	-0.0002	0.0062	9.77E-004	0.9751	0.9854	254	0.0571	250	0.0580	7.69E-006
snp1736	1	10299359	C	T	0.4206	0.0011	0.0029	0.1516	0.6970	0.8200	254	0.4528	250	0.3880	0.0086
snp1737	1	10350290	T	C	0.2262	-0.0007	0.0033	0.0472	0.8280	0.8989	254	0.2736	250	0.1780	0.0261
snp1738	1	10398531	G	T	0.2877	-0.0030	0.0029	1.0798	0.2987	0.5436	254	0.2657	250	0.3100	0.0048
snp1739	1	10407249	G	C	0.0546	0.0040	0.0064	0.3913	0.5316	0.7147	254	0.0551	250	0.0540	1.21E-005
snp1740	1	10410950	T	G	0.3929	0.0009	0.0027	0.1160	0.7334	0.8422	254	0.3465	250	0.4400	0.0183
snp1741	1	10411085	A	G	0.2212	-0.0047	0.0031	2.2939	0.1299	0.3760	254	0.2146	250	0.2280	0.0005
snp1742	1	10418982	G	A	0.3155	-0.0021	0.0035	0.3593	0.5489	0.7261	254	0.3287	250	0.3020	0.0017
snp1743	1	10419002	G	A	0.3175	-0.0019	0.0035	0.3021	0.5825	0.7480	254	0.3287	250	0.3060	0.0012
snp1744	1	10419043	G	T	0.1171	0.0035	0.0047	0.5622	0.4534	0.6612	254	0.1181	250	0.1160	2.15E-005
snp1745	1	10419053	A	C	0.1925	-0.0068	0.0038	3.1883	0.0742	0.2966	254	0.2087	250	0.1760	0.0034
snp1746	1	10419059	T	G	0.1667	-0.0040	0.0039	1.0882	0.2969	0.5420	254	0.1732	250	0.1600	0.0006
snp1747	1	10452271	C	T	0.2440	0.0021	0.0037	0.3227	0.5700	0.7399	254	0.2441	250	0.2440	2.42E-008
snp1748	1	10506088	A	C	0.1458	-0.0006	0.0043	0.0208	0.8852	0.9328	254	0.1654	250	0.1260	0.0062
snp1749	1	10515503	C	T	0.3274	0.0002	0.0025	0.0085	0.9264	0.9569	254	0.3858	250	0.2680	0.0315
snp1750	1	10516690	A	T	0.0565	0.0028	0.0059	0.2269	0.6338	0.7807	254	0.0413	250	0.0720	0.0088
snp1751	1	10521068	T	A	0.2808	0.0084	0.0036	5.4213	0.0199	0.1735	254	0.2323	250	0.3300	0.0236
snp1752	1	10537743	T	C	0.0615	-0.0052	0.0060	0.7276	0.3937	0.6181	254	0.0531	250	0.0700	0.0025
snp1753	1	10550183	C	T	0.0675	0.0025	0.0055	0.1969	0.6572	0.7953	254	0.0669	250	0.0680	9.11E-006
snp1754	1	10550184	T	G	0.0675	0.0025	0.0055	0.1969	0.6572	0.7953	254	0.0669	250	0.0680	9.11E-006
snp1755	1	10610797	C	T	0.0764	-0.0152	0.0052	8.6800	0.0032	0.0851	254	0.0768	250	0.0760	4.22E-006
snp1756	1	10611032	T	G	0.1131	0.0005	0.0045	0.0124	0.9115	0.9482	254	0.1161	250	0.1100	0.0002
snp1757	1	10639435	C	T	0.0982	-0.0158	0.0046	11.7228	0.0006	0.0454	254	0.0886	250	0.1080	0.0021
snp1758	1	10639451	C	G	0.0942	-0.0129	0.0046	7.6843	0.0056	0.1052	254	0.0827	250	0.1060	0.0032
snp1759	1	10640395	G	A	0.2827	-0.0014	0.0028	0.2401	0.6242	0.7746	254	0.2520	250	0.3140	0.0095
snp1760	1	10640450	T	G	0.0704	0.0247	0.0054	20.7057	5.36E-006	0.0078	254	0.0394	250	0.1020	0.0300
snp1761	1	10640455	A	G	0.1458	0.0054	0.0043	1.5687	0.2104	0.4641	254	0.1476	250	0.1440	5.31E-005
snp1762	1	10645694	C	T	0.1131	-0.0113	0.0043	6.8612	0.0088	0.1258	254	0.1181	250	0.1080	0.0005
snp1763	1	10645823	G	A	0.1577	0.0039	0.0038	1.0582	0.3036	0.5477	254	0.1575	250	0.1580	1.02E-006
snp1764	1	10645850	G	A	0.1944	7.15E-005	0.0030	5.85E-004	0.9807	0.9887	254	0.2480	250	0.1400	0.0373
snp1765	1	10755695	A	G	0.0784	-0.0012	0.0053	0.0549	0.8148	0.8911	254	0.0728	250	0.0840	0.0009
snp1766	1	10755706	G	A	0.0833	-0.0034	0.0051	0.4402	0.5070	0.6982	254	0.0768	250	0.0900	0.0011
snp1767	1	10766575	C	T	0.3601	-0.0086	0.0027	10.3757	0.0013	0.0597	254	0.3563	250	0.3640	0.0001
snp1768	1	10766604	A	G	0.3135	-0.0097	0.0028	11.9558	0.0005	0.0433	254	0.3130	250	0.3140	2.36E-006
snp1769	1	10775711	A	G	0.0714	0.0225	0.0052	18.8916	1.38E-005	0.0111	254	0.0374	250	0.1060	0.0355
snp1770	1	10828978	G	T	0.3512	0.0003	0.0028	0.0084	0.9269	0.9572	254	0.3051	250	0.3980	0.0189
snp1771	1	10836403	C	T	0.0605	-0.0038	0.0061	0.3793	0.5380	0.7189	254	0.0650	250	0.0560	0.0007
snp1772	1	10836427	G	A	0.0665	-0.0132	0.0055	5.6366	0.0176	0.1652	254	0.0768	250	0.0560	0.0035
snp1773	1	10836444	C	T	0.0675	-0.0141	0.0055	6.5247	0.0106	0.1354	254	0.0807	250	0.0540	0.0057
snp1774	1	10859205	G	C	0.1766	-0.0061	0.0036	2.8364	0.0922	0.3249	254	0.1791	250	0.1740	9.06E-005
snp1775	1	10883556	C	G	0.2163	-0.0055	0.0035	2.5721	0.1088	0.3486	254	0.2067	250	0.2260	0.0011
snp1776	1	10892564	C	A	0.1984	0.0164	0.0037	19.8003	8.60E-006	0.0093	254	0.1398	250	0.2580	0.0439
snp1777	1	10939819	C	G	0.1399	-0.0011	0.0039	0.0761	0.7827	0.8719	254	0.1476	250	0.1320	0.0010
snp1778	1	10939888	A	G	0.3938	-0.0077	0.0030	6.3577	0.0117	0.1405	254	0.3937	250	0.3940	1.87E-007
snp1779	1	11025663	T	C	0.3244	-0.0037	0.0026	1.9490	0.1627	0.4145	254	0.3012	250	0.3480	0.0050
snp1780	1	11025710	G	T	0.3353	-0.0029	0.0026	1.2250	0.2684	0.5177	254	0.3091	250	0.3620	0.0063
snp1781	1	11031630	A	G	0.0546	0.0188	0.0063	8.8189	0.0030	0.0826	254	0.0354	250	0.0740	0.0144
snp1782	1	11111366	C	T	0.0704	-0.0232	0.0054	18.2071	1.98E-005	0.0126	254	0.0906	250	0.0500	0.0126
snp1783	1	11111454	C	T	0.1091	-0.0111	0.0044	6.3979	0.0114	0.1393	254	0.1201	250	0.0980	0.0025
snp1784	1	11111492	A	T	0.1062	-0.0147	0.0043	11.6062	0.0007	0.0465	254	0.1240	250	0.0880	0.0068
snp1785	1	11121707	G	T	0.3829	0.0015	0.0026	0.3327	0.5641	0.7360	254	0.3543	250	0.4120	0.0070
snp1786	1	11121749	A	T	0.3313	0.0021	0.0027	0.6009	0.4382	0.6505	254	0.2874	250	0.3760	0.0177
snp1787	1	11121750	G	A	0.3333	0.0023	0.0027	0.7143	0.3980	0.6213	254	0.2913	250	0.3760	0.0161
snp1788	1	11121861	A	G	0.3522	0.0024	0.0026	0.8388	0.3597	0.5924	254	0.3169	250	0.3880	0.0111
snp1789	1	11121877	A	G	0.3542	0.0023	0.0026	0.7691	0.3805	0.6082	254	0.3189	250	0.3900	0.0111
snp1790	1	11121882	C	A	0.3135	0.0034	0.0027	1.5211	0.2175	0.4710	254	0.2776	250	0.3500	0.0122
snp1791	1	11121898	C	G	0.3145	0.0035	0.0027	1.6182	0.2033	0.4572	254	0.2776	250	0.3520	0.0129
snp1792	1	11121904	C	T	0.3145	0.0034	0.0027	1.5056	0.2198	0.4733	254	0.2776	250	0.3520	0.0129
snp1793	1	11121910	G	A	0.2996	0.0033	0.0028	1.3772	0.2406	0.4928	254	0.2638	250	0.3360	0.0124
snp1794	1	11173340	A	G	0.3085	0.0024	0.0033	0.5480	0.4591	0.6652	254	0.2795	250	0.3380	0.0080
snp1795	1	11206455	A	G	0.0714	-0.0173	0.0050	11.9401	0.0005	0.0434	254	0.0728	250	0.0700	6.06E-005
snp1796	1	11206470	G	A	0.0714	-0.0185	0.0050	13.6615	0.0002	0.0307	254	0.0728	250	0.0700	6.06E-005
snp1797	1	11226416	A	G	0.1766	0.0100	0.0035	8.0587	0.0045	0.0971	254	0.1240	250	0.2300	0.0386
snp1798	1	11226443	A	T	0.2073	0.0081	0.0032	6.4769	0.0109	0.1369	254	0.1516	250	0.2640	0.0385
snp1799	1	11246698	T	C	0.3780	0.0037	0.0028	1.6879	0.1939	0.4476	254	0.3386	250	0.4180	0.0134
snp1800	1	11246723	G	A	0.2331	-0.0002	0.0034	0.0052	0.9422	0.9662	254	0.2677	250	0.1980	0.0136
snp1801	1	11246729	G	C	0.0685	0.0016	0.0053	0.0963	0.7563	0.8561	254	0.0531	250	0.0840	0.0075
snp1802	1	11246734	A	G	0.1687	0.0009	0.0035	0.0604	0.8059	0.8858	254	0.2067	250	0.1300	0.0210
snp1803	1	11246887	A	G	0.4871	0.0051	0.0026	3.8413	0.0500	0.2520	254	0.5197	250	0.4540	0.0086
snp1804	1	11268260	T	A	0.1181	0.0079	0.0046	2.9475	0.0860	0.3156	254	0.0846	250	0.1520	0.0218
snp1805	1	11268447	A	G	0.1171	0.0050	0.0045	1.2172	0.2699	0.5190	254	0.0807	250	0.1540	0.0260
snp1806	1	11268460	T	C	0.0992	-0.0188	0.0045	17.2049	3.36E-005	0.0153	254	0.1201	250	0.0780	0.0099
snp1807	1	11268467	A	C	0.0575	-1.51E-005	0.0062	5.91E-006	0.9981	0.9989	254	0.0531	250	0.0620	0.0007
snp1808	1	11268605	C	T	0.3194	0.0093	0.0034	7.2781	0.0070	0.1148	254	0.2579	250	0.3820	0.0354
snp1809	1	11269991	C	A	0.2550	6.46E-006	0.0039	2.72E-006	0.9987	0.9992	254	0.2894	250	0.2200	0.0127
snp1810	1	11316990	A	T	0.0923	0.0003	0.0050	0.0025	0.9599	0.9766	254	0.0886	250	0.0960	0.0003
snp1811	1	11322992	A	G	0.1875	-0.0128	0.0036	12.8777	0.0003	0.0360	254	0.2264	250	0.1480	0.0202
snp1812	1	11323021	C	T	0.2609	0.0003	0.0026	0.0100	0.9204	0.9534	254	0.3209	250	0.2000	0.0379
snp1813	1	11339214	C	T	0.1935	-0.0037	0.0035	1.1083	0.2924	0.5383	254	0.1988	250	0.1880	0.0004
snp1814	1	11339220	G	A	0.1429	-0.0055	0.0042	1.7818	0.1819	0.4353	254	0.1476	250	0.1380	0.0004
snp1815	1	11371151	T	G	0.1062	-0.0002	0.0045	0.0023	0.9619	0.9777	254	0.1161	250	0.0960	0.0021
snp1816	1	11371208	A	G	0.1815	0.0008	0.0039	0.0387	0.8441	0.9085	254	0.1791	250	0.1840	7.97E-005
snp1817	1	11393741	T	C	0.0655	-0.0047	0.0055	0.7393	0.3899	0.6153	254	0.0551	250	0.0760	0.0036
snp1818	1	11410201	A	C	0.3026	0.0028	0.0035	0.6367	0.4249	0.6409	254	0.2736	250	0.3320	0.0081
snp1819	1	11410213	C	T	0.1518	-0.0065	0.0039	2.7497	0.0973	0.3324	254	0.1476	250	0.1560	0.0003
snp1820	1	11410332	A	G	0.0952	0.0121	0.0048	6.3508	0.0117	0.1408	254	0.0689	250	0.1220	0.0164
snp1821	1	11410337	T	C	0.0933	0.0043	0.0050	0.7144	0.3980	0.6213	254	0.0709	250	0.1160	0.0120
snp1822	1	11448494	A	G	0.0714	0.0164	0.0055	8.7680	0.0031	0.0835	254	0.0512	250	0.0920	0.0126
snp1823	1	11455060	G	C	0.1667	-0.0002	0.0039	0.0027	0.9587	0.9759	254	0.1850	250	0.1480	0.0049
snp1824	1	11455066	C	T	0.1121	-0.0124	0.0042	8.7217	0.0031	0.0843	254	0.1240	250	0.1000	0.0029
snp1825	1	11469812	G	A	0.3472	-0.0019	0.0037	0.2597	0.6104	0.7658	254	0.3543	250	0.3400	0.0005
snp1826	1	11470727	T	C	0.3978	0.0018	0.0028	0.4010	0.5265	0.7113	254	0.3839	250	0.4120	0.0017
snp1827	1	11470728	A	G	0.0625	0.0232	0.0058	15.9820	6.39E-005	0.0195	254	0.0335	250	0.0920	0.0292
snp1828	1	11489146	A	G	0.1528	-0.0003	0.0036	0.0049	0.9444	0.9675	254	0.1673	250	0.1380	0.0033
snp1829	1	11489168	T	C	0.1448	-0.0002	0.0038	0.0035	0.9530	0.9725	254	0.1555	250	0.1340	0.0019
snp1830	1	11530921	C	A	0.2401	0.0054	0.0034	2.5892	0.1076	0.3470	254	0.2559	250	0.2240	0.0028
snp1831	1	11564680	G	A	0.1200	0.0098	0.0042	5.3754	0.0204	0.1754	254	0.0807	250	0.1600	0.0298
snp1832	1	11613239	A	G	0.4712	-0.0012	0.0029	0.1626	0.6868	0.8137	254	0.4449	250	0.4980	0.0057
snp1833	1	11613294	T	G	0.0685	-0.0004	0.0058	0.0058	0.9394	0.9646	254	0.0728	250	0.0640	0.0006
snp1834	1	11639858	T	G	0.1220	-0.0010	0.0045	0.0459	0.8303	0.9003	254	0.1378	250	0.1060	0.0047
snp1835	1	11639897	C	G	0.2540	0.0072	0.0028	6.5649	0.0104	0.1342	254	0.1791	250	0.3300	0.0601
snp1836	1	11639902	A	G	0.2540	0.0072	0.0028	6.5649	0.0104	0.1342	254	0.1791	250	0.3300	0.0601
snp1837	1	11655034	A	G	0.0625	0.0007	0.0060	0.0154	0.9013	0.9422	254	0.0689	250	0.0560	0.0014
snp1838	1	11703577	T	C	0.0625	0.0021	0.0059	0.1271	0.7214	0.8349	254	0.0551	250	0.0700	0.0019
snp1839	1	11703597	T	C	0.0982	-0.0137	0.0047	8.4032	0.0037	0.0902	254	0.1024	250	0.0940	0.0004
snp1840	1	11748301	T	C	0.2431	-0.0080	0.0033	5.6499	0.0175	0.1647	254	0.2480	250	0.2380	0.0003
snp1841	1	11748344	A	G	0.0645	0.0244	0.0057	18.1012	2.09E-005	0.0129	254	0.0433	250	0.0860	0.0151
snp1842	1	11748347	A	G	0.3819	0.0041	0.0027	2.3326	0.1267	0.3720	254	0.4154	250	0.3480	0.0096
snp1843	1	11748577	G	A	0.1508	0.0031	0.0037	0.7096	0.3996	0.6225	254	0.1299	250	0.1720	0.0069
snp1844	1	11748585	T	G	0.2282	0.0008	0.0035	0.0491	0.8246	0.8970	254	0.2185	250	0.2380	0.0011
snp1845	1	11757878	C	G	0.1002	-0.0118	0.0044	7.0878	0.0078	0.1197	254	0.1142	250	0.0860	0.0044
snp1846	1	11760813	A	G	0.3770	-0.0016	0.0027	0.3652	0.5456	0.7239	254	0.3425	250	0.4120	0.0103
snp1847	1	11841489	A	G	0.3601	-0.0067	0.0031	4.6050	0.0319	0.2097	254	0.3720	250	0.3480	0.0013
snp1848	1	11841501	T	C	0.0754	0.0198	0.0053	13.8933	0.0002	0.0294	254	0.0492	250	0.1020	0.0200
snp1849	1	11841508	T	C	0.1300	-0.0094	0.0041	5.2244	0.0223	0.1816	254	0.1280	250	0.1320	7.24E-005
snp1850	1	11841747	C	T	0.1498	-0.0095	0.0038	6.2076	0.0127	0.1453	254	0.1654	250	0.1340	0.0039
snp1851	1	11844533	A	G	0.3492	-0.0031	0.0030	1.1376	0.2862	0.5330	254	0.3327	250	0.3660	0.0024
snp1852	1	11844757	T	C	0.2679	-0.0118	0.0032	13.2827	0.0003	0.0332	254	0.2835	250	0.2520	0.0025
snp1853	1	11844773	A	C	0.0942	-0.0048	0.0048	0.9938	0.3188	0.5601	254	0.0827	250	0.1060	0.0032
snp1854	1	11847092	G	A	0.1161	-0.0032	0.0043	0.5381	0.4632	0.6681	254	0.0984	250	0.1340	0.0062
snp1855	1	11847148	A	T	0.0655	-4.18E-006	0.0059	5.04E-007	0.9994	0.9997	254	0.0689	250	0.0620	0.0004
snp1856	1	11847155	G	A	0.0704	-0.0038	0.0053	0.5272	0.4678	0.6713	254	0.0610	250	0.0800	0.0027
snp1857	1	11862413	C	T	0.1200	-0.0007	0.0047	0.0208	0.8854	0.9329	254	0.1280	250	0.1120	0.0012
snp1858	1	11862415	T	C	0.0883	0.0032	0.0050	0.4048	0.5246	0.7100	254	0.0768	250	0.1000	0.0034
snp1859	1	11891176	G	T	0.2540	0.0039	0.0031	1.5579	0.2120	0.4657	254	0.2776	250	0.2300	0.0060
snp1860	1	11917518	C	T	0.3373	0.0058	0.0029	3.9920	0.0457	0.2429	254	0.3661	250	0.3080	0.0076
snp1861	1	11917599	C	G	0.4028	0.0046	0.0025	3.3161	0.0686	0.2872	254	0.4508	250	0.3540	0.0195
snp1862	1	11995536	A	G	0.1091	0.0003	0.0047	0.0034	0.9534	0.9727	254	0.1122	250	0.1060	0.0002
snp1863	1	12012693	C	T	0.1280	-0.0004	0.0044	0.0105	0.9185	0.9523	254	0.1358	250	0.1200	0.0011
snp1864	1	12041442	C	T	0.1151	0.0015	0.0046	0.1123	0.7375	0.8447	254	0.1181	250	0.1120	0.0002
snp1865	1	12041513	T	G	0.1627	0.0013	0.0041	0.1031	0.7481	0.8511	254	0.1791	250	0.1460	0.0040
snp1866	1	12041607	C	G	0.0516	0.0160	0.0065	6.0768	0.0137	0.1496	254	0.0276	250	0.0760	0.0240
snp1867	1	12109356	A	G	0.1032	-0.0086	0.0044	3.7949	0.0514	0.2549	254	0.0945	250	0.1120	0.0017
snp1868	1	12117079	A	G	0.1012	-0.0120	0.0045	7.0391	0.0080	0.1210	254	0.0965	250	0.1060	0.0005
snp1869	1	12117232	A	C	0.1131	-0.0004	0.0043	0.0068	0.9342	0.9615	254	0.1201	250	0.1060	0.0010
snp1870	1	12117266	G	A	0.2698	-0.0004	0.0032	0.0181	0.8929	0.9373	254	0.3051	250	0.2340	0.0128
snp1871	1	12117299	C	A	0.1468	0.0024	0.0041	0.3562	0.5506	0.7272	254	0.1496	250	0.1440	0.0001
snp1872	1	12117306	C	T	0.4147	-0.0017	0.0029	0.3538	0.5520	0.7281	254	0.3996	250	0.4300	0.0019
snp1873	1	12124749	G	A	0.0962	-0.0017	0.0049	0.1154	0.7341	0.8426	254	0.0886	250	0.1040	0.0014
snp1874	1	12124897	T	C	0.4891	0.0001	0.0023	0.0034	0.9534	0.9728	254	0.4311	250	0.5480	0.0273
snp1875	1	12129177	A	G	0.3909	-0.0034	0.0032	1.1469	0.2842	0.5314	254	0.3780	250	0.4040	0.0014
snp1876	1	12129194	A	G	0.2490	0.0072	0.0032	5.0855	0.0241	0.1875	254	0.2657	250	0.2320	0.0030
snp1877	1	12129196	C	G	0.2490	0.0068	0.0032	4.6543	0.0310	0.2073	254	0.2697	250	0.2280	0.0046
snp1878	1	12129205	G	A	0.4524	-0.0007	0.0031	0.0480	0.8265	0.8981	254	0.4272	250	0.4780	0.0052
snp1879	1	12192731	G	C	0.0526	0.0106	0.0065	2.7059	0.1000	0.3363	254	0.0472	250	0.0580	0.0012
snp1880	1	12212057	T	G	0.1190	0.0071	0.0045	2.4652	0.1164	0.3588	254	0.0984	250	0.1400	0.0082
snp1881	1	12234054	A	T	0.1925	-0.0041	0.0036	1.2552	0.2626	0.5126	254	0.1594	250	0.2260	0.0142
snp1882	1	12234108	T	C	0.0675	0.0002	0.0058	0.0011	0.9730	0.9842	254	0.0728	250	0.0620	0.0009
snp1883	1	12234241	C	T	0.1815	0.0031	0.0037	0.6814	0.4091	0.6295	254	0.2165	250	0.1460	0.0167
snp1884	1	12234286	G	C	0.2222	0.0003	0.0037	0.0067	0.9346	0.9618	254	0.2185	250	0.2260	0.0002
snp1885	1	12234312	T	G	0.2490	0.0151	0.0033	20.4807	6.02E-006	0.0082	254	0.2500	250	0.2480	1.07E-005
snp1886	1	12306321	A	G	0.2123	0.0153	0.0037	16.7504	4.26E-005	0.0167	254	0.1614	250	0.2640	0.0315
snp1887	1	12306424	T	C	0.1657	-0.0158	0.0036	19.4856	1.01E-005	0.0099	254	0.1831	250	0.1480	0.0044
snp1888	1	12338136	T	C	0.3641	-0.0081	0.0034	5.7864	0.0162	0.1597	254	0.4154	250	0.3120	0.0231
snp1889	1	12338137	A	G	0.1746	0.0126	0.0036	12.3901	0.0004	0.0396	254	0.1339	250	0.2160	0.0234
snp1890	1	12338144	G	T	0.0843	-0.0181	0.0049	13.6984	0.0002	0.0305	254	0.0906	250	0.0780	0.0010
snp1891	1	12338160	G	A	0.1825	0.0101	0.0036	8.0777	0.0045	0.0967	254	0.1496	250	0.2160	0.0148
snp1892	1	12357759	C	T	0.1617	-0.0025	0.0037	0.4361	0.5090	0.6995	254	0.1496	250	0.1740	0.0022
snp1893	1	12357902	G	A	0.2480	0.0071	0.0034	4.2153	0.0401	0.2301	254	0.1909	250	0.3060	0.0355
snp1894	1	12357948	G	A	0.1300	-0.0121	0.0040	9.3310	0.0023	0.0742	254	0.1299	250	0.1300	2.74E-008
snp1895	1	12357969	T	A	0.1230	-0.0108	0.0042	6.7379	0.0094	0.1292	254	0.1102	250	0.1360	0.0031
snp1896	1	12357974	A	G	0.3204	0.0059	0.0027	4.6064	0.0319	0.2097	254	0.2539	250	0.3880	0.0413
snp1897	1	12358041	T	C	0.2153	0.0110	0.0035	9.8082	0.0017	0.0672	254	0.1555	250	0.2760	0.0430
snp1898	1	12358390	T	A	0.0714	0.0194	0.0056	11.9689	0.0005	0.0432	254	0.0413	250	0.1020	0.0277
snp1899	1	12358396	A	G	0.4534	-0.0044	0.0049	0.8222	0.3645	0.5961	254	0.4429	250	0.4640	0.0009
snp1900	1	12358397	A	C	0.2341	0.0022	0.0039	0.3250	0.5686	0.7390	254	0.2264	250	0.2420	0.0007
snp1901	1	12358406	C	A	0.0595	0.0058	0.0061	0.8906	0.3453	0.5812	254	0.0453	250	0.0740	0.0074
snp1902	1	12358409	T	C	0.0992	-0.0050	0.0050	1.0230	0.3118	0.5544	254	0.0945	250	0.1040	0.0005
snp1903	1	12358412	C	G	0.0605	0.0049	0.0061	0.6423	0.4229	0.6395	254	0.0472	250	0.0740	0.0063
snp1904	1	12378448	C	T	0.1776	-0.0013	0.0037	0.1197	0.7293	0.8397	254	0.1909	250	0.1640	0.0025
snp1905	1	12378586	G	C	0.3800	0.0074	0.0024	9.6304	0.0019	0.0697	254	0.2953	250	0.4660	0.0619
snp1906	1	12378608	T	C	0.1528	-0.0027	0.0040	0.4412	0.5065	0.6978	254	0.1713	250	0.1340	0.0054
snp1907	1	12413780	C	T	0.1587	-0.0029	0.0038	0.5778	0.4472	0.6568	254	0.1496	250	0.1680	0.0013
snp1908	1	12413798	A	G	0.1012	-0.0011	0.0044	0.0682	0.7940	0.8787	254	0.0945	250	0.1080	0.0010
snp1909	1	12422795	A	G	0.0744	-0.0075	0.0051	2.1304	0.1444	0.3936	254	0.0689	250	0.0800	0.0009
snp1910	1	12422797	A	G	0.0744	-0.0075	0.0051	2.1304	0.1444	0.3936	254	0.0689	250	0.0800	0.0009
snp1911	1	12422816	C	G	0.0585	0.0221	0.0061	13.1375	0.0003	0.0341	254	0.0335	250	0.0840	0.0232
snp1912	1	12422842	C	T	0.0764	-0.0004	0.0055	0.0055	0.9409	0.9654	254	0.0610	250	0.0920	0.0068
snp1913	1	12494682	A	G	0.2619	0.0013	0.0030	0.1913	0.6619	0.7982	254	0.2205	250	0.3040	0.0180
snp1914	1	12494699	G	A	0.2331	-0.0070	0.0035	3.8651	0.0493	0.2505	254	0.2697	250	0.1960	0.0152
snp1915	1	12497720	C	T	0.0942	0.0008	0.0047	0.0304	0.8616	0.9188	254	0.0906	250	0.0980	0.0003
snp1916	1	12497727	G	C	0.0942	0.0008	0.0047	0.0304	0.8616	0.9188	254	0.0906	250	0.0980	0.0003
snp1917	1	12497729	G	C	0.0962	0.0014	0.0046	0.0925	0.7610	0.8589	254	0.0925	250	0.1000	0.0003
snp1918	1	12497751	G	A	0.0952	0.0007	0.0047	0.0255	0.8732	0.9257	254	0.0925	250	0.0980	0.0002
snp1919	1	12497996	T	C	0.0754	-0.0010	0.0053	0.0390	0.8434	0.9081	254	0.0531	250	0.0980	0.0144
snp1920	1	12498002	A	G	0.4167	-0.0024	0.0031	0.5968	0.4398	0.6516	254	0.4469	250	0.3860	0.0076
snp1921	1	12498003	A	C	0.0833	-0.0071	0.0052	1.8719	0.1713	0.4239	254	0.0669	250	0.1000	0.0072
snp1922	1	12498025	T	C	0.0675	0.0193	0.0058	11.2460	0.0008	0.0500	254	0.0453	250	0.0900	0.0159
snp1923	1	12498034	T	C	0.0883	0.0070	0.0051	1.9192	0.1659	0.4181	254	0.0709	250	0.1060	0.0077
snp1924	1	12509300	G	A	0.2202	0.0005	0.0032	0.0254	0.8733	0.9257	254	0.2362	250	0.2040	0.0030
snp1925	1	12509313	G	A	0.2113	-0.0020	0.0032	0.3888	0.5329	0.7155	254	0.2618	250	0.1600	0.0311
snp1926	1	12509472	G	A	0.1518	-2.59E-005	0.0038	4.53E-005	0.9946	0.9969	254	0.1339	250	0.1700	0.0051
snp1927	1	12509477	T	C	0.0665	0.0198	0.0056	12.5454	0.0004	0.0384	254	0.0394	250	0.0940	0.0240
snp1928	1	12509532	G	A	0.1250	-0.0179	0.0040	19.7299	8.92E-006	0.0094	254	0.1280	250	0.1220	0.0002
snp1929	1	12532905	C	T	0.1230	-4.50E-005	0.0046	9.49E-005	0.9922	0.9955	254	0.1516	250	0.0940	0.0154
snp1930	1	12558686	A	G	0.4395	0.0020	0.0031	0.4245	0.5147	0.7033	254	0.4252	250	0.4540	0.0017
snp1931	1	12708900	C	T	0.2202	-0.0010	0.0033	0.0829	0.7734	0.8663	254	0.2441	250	0.1960	0.0067
snp1932	1	12708923	A	G	0.2629	0.0022	0.0034	0.4089	0.5225	0.7086	254	0.2697	250	0.2560	0.0005
snp1933	1	12740587	C	A	0.1131	0.0150	0.0045	11.0398	0.0009	0.0521	254	0.0827	250	0.1440	0.0187
snp1934	1	12782779	T	C	0.3472	-0.0026	0.0025	1.0056	0.3159	0.5578	254	0.2953	250	0.4000	0.0242
snp1935	1	12782811	A	G	0.1558	0.0056	0.0041	1.8281	0.1764	0.4294	254	0.1476	250	0.1640	0.0010
snp1936	1	12841377	T	G	0.0952	-0.0069	0.0051	1.8755	0.1708	0.4234	254	0.0846	250	0.1060	0.0026
snp1937	1	12841414	A	G	0.2103	-0.0051	0.0035	2.1577	0.1419	0.3906	254	0.1732	250	0.2480	0.0168
snp1938	1	12853370	A	G	0.0704	0.0161	0.0054	8.8261	0.0030	0.0825	254	0.0531	250	0.0880	0.0093
snp1939	1	12876737	A	G	0.0645	-0.0063	0.0059	1.1226	0.2894	0.5357	254	0.0551	250	0.0740	0.0030
snp1940	1	12882256	G	A	0.0883	-0.0119	0.0049	5.8791	0.0153	0.1564	254	0.0906	250	0.0860	0.0001
snp1941	1	12882298	C	T	0.2113	0.0079	0.0036	4.6765	0.0306	0.2062	254	0.1890	250	0.2340	0.0061
snp1942	1	12882374	C	T	0.0565	0.0078	0.0059	1.7343	0.1879	0.4415	254	0.0472	250	0.0660	0.0033
snp1943	1	12882405	G	A	0.1687	-0.0099	0.0038	6.8827	0.0087	0.1252	254	0.1634	250	0.1740	0.0004
snp1944	1	12882441	A	C	0.2827	-0.0072	0.0035	4.1825	0.0408	0.2319	254	0.2756	250	0.2900	0.0005
snp1945	1	12882461	A	G	0.3780	-0.0004	0.0025	0.0272	0.8689	0.9231	254	0.4213	250	0.3340	0.0162
snp1946	1	12908923	G	A	0.0685	0.0116	0.0052	5.0242	0.0250	0.1902	254	0.0512	250	0.0860	0.0095
snp1947	1	12908953	G	T	0.0645	0.0114	0.0053	4.6311	0.0314	0.2085	254	0.0472	250	0.0820	0.0100
snp1948	1	12908958	T	C	0.1696	0.0021	0.0041	0.2717	0.6022	0.7606	254	0.1555	250	0.1840	0.0029
snp1949	1	12908971	G	T	0.2153	-0.0022	0.0034	0.4218	0.5161	0.7043	254	0.1949	250	0.2360	0.0050
snp1950	1	12909007	G	T	0.2361	-0.0001	0.0034	0.0010	0.9747	0.9852	254	0.2244	250	0.2480	0.0015
snp1951	1	12964073	T	C	0.0704	0.0007	0.0057	0.0157	0.9004	0.9417	254	0.0866	250	0.0540	0.0081
snp1952	1	12967287	G	A	0.0923	-8.29E-005	0.0051	2.69E-004	0.9869	0.9924	254	0.1142	250	0.0700	0.0116
snp1953	1	12967339	G	A	0.0843	-0.0006	0.0053	0.0116	0.9142	0.9498	254	0.1063	250	0.0620	0.0127
snp1954	1	13024448	C	A	0.2381	0.0036	0.0033	1.2136	0.2706	0.5196	254	0.2028	250	0.2740	0.0140
snp1955	1	13024702	A	G	0.0883	0.0012	0.0052	0.0542	0.8159	0.8918	254	0.0965	250	0.0800	0.0017
snp1956	1	13027688	T	C	0.0655	-0.0006	0.0054	0.0121	0.9123	0.9487	254	0.0551	250	0.0760	0.0036
snp1957	1	13027692	G	C	0.1895	0.0156	0.0033	22.6067	1.99E-006	0.0055	254	0.1437	250	0.2360	0.0277
snp1958	1	13027726	A	G	0.1111	-0.0031	0.0046	0.4354	0.5094	0.6997	254	0.1083	250	0.1140	0.0002
snp1959	1	13027735	T	C	0.0645	-0.0015	0.0054	0.0810	0.7759	0.8679	254	0.0551	250	0.0740	0.0030
snp1960	1	13027804	T	G	0.0694	-0.0049	0.0056	0.7911	0.3738	0.6031	254	0.0492	250	0.0900	0.0129
snp1961	1	13027809	G	A	0.1200	-0.0069	0.0046	2.2002	0.1380	0.3859	254	0.1102	250	0.1300	0.0018
snp1962	1	13034884	T	C	0.0863	0.0018	0.0050	0.1231	0.7257	0.8375	254	0.0728	250	0.1000	0.0047
snp1963	1	13064418	T	C	0.1607	-0.0054	0.0038	2.0368	0.1535	0.4042	254	0.1476	250	0.1740	0.0026
snp1964	1	13068593	A	T	0.1458	-0.0002	0.0037	0.0038	0.9508	0.9712	254	0.1713	250	0.1200	0.0105
snp1965	1	13122667	A	G	0.0655	-0.0141	0.0056	6.4063	0.0114	0.1390	254	0.0689	250	0.0620	0.0004
snp1966	1	13143972	C	G	0.0784	0.0014	0.0055	0.0626	0.8024	0.8837	254	0.0787	250	0.0780	3.79E-006
snp1967	1	13144050	A	G	0.3968	0.0013	0.0030	0.2000	0.6547	0.7938	254	0.4035	250	0.3900	0.0004
snp1968	1	13144125	C	A	0.0546	0.0003	0.0064	0.0024	0.9608	0.9771	254	0.0630	250	0.0460	0.0028
snp1969	1	13144335	T	G	0.2887	0.0032	0.0032	0.9649	0.3259	0.5659	254	0.2933	250	0.2840	0.0002
snp1970	1	13144336	A	G	0.1964	0.0006	0.0033	0.0382	0.8451	0.9091	254	0.2087	250	0.1840	0.0019
snp1971	1	13144375	G	A	0.1488	-0.0004	0.0038	0.0105	0.9183	0.9522	254	0.1811	250	0.1160	0.0167
snp1972	1	13144414	T	C	0.0962	0.0029	0.0049	0.3603	0.5483	0.7257	254	0.0925	250	0.1000	0.0003
snp1973	1	13144621	T	C	0.1458	0.0146	0.0038	14.6912	0.0001	0.0251	254	0.0945	250	0.1980	0.0430
snp1974	1	13144640	C	T	0.1438	0.0150	0.0038	15.3309	9.02E-005	0.0221	254	0.0925	250	0.1960	0.0435
snp1975	1	13153265	T	C	0.1677	0.0009	0.0036	0.0690	0.7929	0.8780	254	0.1319	250	0.2040	0.0186
snp1976	1	13153266	G	A	0.3929	0.0014	0.0030	0.2009	0.6540	0.7933	254	0.3720	250	0.4140	0.0037
snp1977	1	13153285	T	C	0.2659	-0.0005	0.0027	0.0313	0.8595	0.9176	254	0.2933	250	0.2380	0.0078
snp1978	1	13153310	T	C	0.2123	-0.0003	0.0030	0.0127	0.9102	0.9474	254	0.2441	250	0.1800	0.0123
snp1979	1	13153421	T	C	0.1151	0.0122	0.0044	7.8960	0.0050	0.1005	254	0.0787	250	0.1520	0.0263
snp1980	1	13153436	C	T	0.0565	0.0130	0.0060	4.6692	0.0307	0.2066	254	0.0335	250	0.0800	0.0203
snp1981	1	13153593	T	C	0.1071	0.0101	0.0047	4.5738	0.0325	0.2113	254	0.0787	250	0.1360	0.0171
snp1982	1	13153653	C	T	0.4345	0.0008	0.0029	0.0794	0.7782	0.8692	254	0.4291	250	0.4400	0.0002
snp1983	1	13153798	C	T	0.2302	0.0021	0.0035	0.3740	0.5408	0.7207	254	0.2402	250	0.2200	0.0011
snp1984	1	13153805	T	C	0.4365	-9.57E-005	0.0026	0.0013	0.9711	0.9831	254	0.4528	250	0.4200	0.0022
snp1985	1	13153816	C	T	0.4325	-7.02E-005	0.0027	7.00E-004	0.9789	0.9877	254	0.4488	250	0.4160	0.0022
snp1986	1	13153839	C	A	0.4812	-0.0028	0.0026	1.1355	0.2866	0.5334	254	0.4980	250	0.4640	0.0023
snp1987	1	13240003	A	G	0.2034	0.0080	0.0038	4.4070	0.0358	0.2198	254	0.1673	250	0.2400	0.0163
snp1988	1	13240008	C	T	0.2262	-0.0002	0.0037	0.0039	0.9504	0.9710	254	0.2067	250	0.2460	0.0044
snp1989	1	13240009	T	C	0.1637	0.0060	0.0039	2.3643	0.1241	0.3688	254	0.1417	250	0.1860	0.0072
snp1990	1	13240023	T	G	0.1260	0.0049	0.0044	1.2782	0.2582	0.5087	254	0.1102	250	0.1420	0.0046
snp1991	1	13240079	T	C	0.0546	-0.0042	0.0064	0.4419	0.5062	0.6976	254	0.0669	250	0.0420	0.0060
snp1992	1	13257490	A	T	0.3720	0.0063	0.0029	4.7487	0.0293	0.2028	254	0.3248	250	0.4200	0.0194
snp1993	1	13257499	C	T	0.3710	0.0060	0.0029	4.3104	0.0379	0.2249	254	0.3248	250	0.4180	0.0186
snp1994	1	13257537	A	G	0.1220	-0.0014	0.0044	0.1026	0.7488	0.8515	254	0.1299	250	0.1140	0.0012
snp1995	1	13291169	A	G	0.1062	0.0006	0.0041	0.0204	0.8864	0.9334	254	0.0965	250	0.1160	0.0020
snp1996	1	13291191	G	A	0.1081	0.0006	0.0041	0.0233	0.8786	0.9288	254	0.0984	250	0.1180	0.0020
snp1997	1	13291398	T	C	0.1270	0.0095	0.0045	4.5227	0.0334	0.2139	254	0.1142	250	0.1400	0.0030
snp1998	1	13296531	A	G	0.1161	0.0008	0.0045	0.0360	0.8495	0.9117	254	0.1161	250	0.1160	9.79E-008
snp1999	1	13296573	T	C	0.1270	-0.0029	0.0041	0.4975	0.4806	0.6801	254	0.1024	250	0.1520	0.0111
[truncated: 98,115 more rows]
