# Supplementary material for: Identifying Genetic Differences Between Dongxiang Blue-Shelled and White Leghorn Chickens Using Sequencing Data
Source: G3 (Bethesda). 2017 Nov 29;8(2):469–76. doi: 10.1534/g3.117.300382 (PMC5919749; doi:10.1534/g3.117.300382)
Supplement: Supplementary file 2 [file 469FileS2.zip › The_results_of_eigengwas/plink.5.egwas]

SNP	CHR	BP	RefAllele	AltAllele	freq	Beta	SE	Chi	P	PGC	n1	freq1	n2	freq2	Fst
snp1	1	1902	G	C	0.3710	-0.0060	0.0042	2.0733	0.1499	0.4000	260	0.4000	244	0.3402	0.0077
snp2	1	1905	T	C	0.4663	0.0006	0.0051	0.0158	0.8999	0.9414	260	0.4654	244	0.4672	6.71E-006
snp3	1	1937	C	A	0.4683	0.0008	0.0051	0.0243	0.8762	0.9275	260	0.4731	244	0.4631	0.0002
snp4	1	1938	A	G	0.1220	-0.0070	0.0045	2.4074	0.1208	0.3644	260	0.1058	244	0.1393	0.0053
snp5	1	1951	C	A	0.0784	0.0078	0.0055	2.0486	0.1523	0.4028	260	0.0596	244	0.0984	0.0104
snp6	1	2187	G	C	0.3909	-0.0040	0.0042	0.9235	0.3366	0.5743	260	0.3788	244	0.4037	0.0013
snp7	1	2199	T	A	0.1548	-0.0086	0.0042	4.1356	0.0420	0.2345	260	0.1654	244	0.1434	0.0018
snp8	1	2200	A	C	0.2163	-0.0033	0.0039	0.7247	0.3946	0.6187	260	0.2173	244	0.2152	1.35E-005
snp9	1	2232	T	C	0.4167	0.0194	0.0049	15.5989	7.83E-005	0.0210	260	0.4212	244	0.4119	0.0002
snp10	1	2241	T	C	0.3363	-0.0010	0.0042	0.0569	0.8115	0.8891	260	0.3173	244	0.3566	0.0034
snp11	1	2250	C	T	0.0704	-0.0069	0.0057	1.4449	0.2294	0.4823	260	0.0615	244	0.0799	0.0026
snp12	1	2258	C	T	0.0625	0.0118	0.0060	3.8806	0.0488	0.2495	260	0.0519	244	0.0738	0.0041
snp13	1	3324	A	G	0.4623	0.0076	0.0047	2.5679	0.1091	0.3489	260	0.4519	244	0.4734	0.0009
snp14	1	3377	A	G	0.0952	0.0098	0.0050	3.7727	0.0521	0.2562	260	0.0712	244	0.1209	0.0143
snp15	1	3396	T	G	0.3571	-0.0005	0.0044	0.0146	0.9038	0.9437	260	0.3308	244	0.3852	0.0065
snp16	1	3859	T	C	0.1835	-0.0059	0.0039	2.2907	0.1302	0.3763	260	0.1962	244	0.1701	0.0023
snp17	1	3868	G	T	0.0853	-0.0101	0.0051	3.9583	0.0466	0.2448	260	0.0865	244	0.0840	4.07E-005
snp18	1	8396	G	C	0.0556	-0.0026	0.0063	0.1673	0.6825	0.8110	260	0.0885	244	0.0205	0.0440
snp19	1	8415	C	A	0.0565	-0.0082	0.0063	1.7277	0.1887	0.4423	260	0.0519	244	0.0615	0.0009
snp20	1	8425	C	T	0.1052	-0.0101	0.0049	4.3201	0.0377	0.2244	260	0.1212	244	0.0881	0.0058
snp21	1	8455	T	C	0.1121	-0.0011	0.0048	0.0565	0.8121	0.8895	260	0.1269	244	0.0963	0.0047
snp22	1	9261	G	C	0.0565	-0.0004	0.0063	0.0043	0.9476	0.9694	260	0.0750	244	0.0369	0.0136
snp23	1	9282	G	C	0.3681	-0.0043	0.0041	1.0926	0.2959	0.5412	260	0.3788	244	0.3566	0.0011
snp24	1	9293	C	T	0.3790	-0.0031	0.0045	0.4552	0.4999	0.6933	260	0.3808	244	0.3770	2.94E-005
snp25	1	9307	T	A	0.1488	-0.0039	0.0043	0.7866	0.3751	0.6042	260	0.1269	244	0.1721	0.0081
snp26	1	9346	G	A	0.4236	-0.0150	0.0050	8.8723	0.0029	0.0817	260	0.4442	244	0.4016	0.0037
snp27	1	9358	T	C	0.1756	-0.0060	0.0041	2.1162	0.1457	0.3951	260	0.1577	244	0.1947	0.0047
snp28	1	9376	C	T	0.1885	0.0061	0.0041	2.2787	0.1312	0.3776	260	0.1500	244	0.2295	0.0206
snp29	1	9385	C	T	0.2252	-0.0023	0.0040	0.3438	0.5576	0.7318	260	0.2442	244	0.2049	0.0044
snp30	1	9424	G	T	0.1567	0.0016	0.0043	0.1427	0.7056	0.8252	260	0.1250	244	0.1906	0.0162
snp31	1	9501	A	G	0.2083	0.0077	0.0040	3.6598	0.0557	0.2634	260	0.1942	244	0.2234	0.0026
snp32	1	9530	A	G	0.1062	0.0102	0.0048	4.4428	0.0350	0.2179	260	0.0788	244	0.1352	0.0167
snp33	1	9752	A	G	0.0575	-0.0078	0.0062	1.5817	0.2085	0.4622	260	0.0385	244	0.0779	0.0143
snp34	1	9760	T	A	0.0585	-0.0362	0.0058	38.3042	6.05E-010	0.0003	260	0.0577	244	0.0594	2.73E-005
snp35	1	9765	A	G	0.1875	0.0024	0.0040	0.3495	0.5544	0.7297	260	0.1462	244	0.2316	0.0239
snp36	1	9799	T	C	0.1409	0.0032	0.0043	0.5310	0.4662	0.6701	260	0.1519	244	0.1291	0.0022
snp37	1	10746	T	C	0.1498	0.0021	0.0043	0.2442	0.6212	0.7727	260	0.1808	244	0.1168	0.0160
snp38	1	10776	C	T	0.3016	-0.0050	0.0040	1.5770	0.2092	0.4629	260	0.3000	244	0.3033	2.55E-005
snp39	1	10780	T	G	0.4583	-0.0046	0.0041	1.2440	0.2647	0.5144	260	0.4827	244	0.4324	0.0051
snp40	1	10794	T	C	0.0754	0.0018	0.0056	0.1065	0.7442	0.8487	260	0.0615	244	0.0902	0.0059
snp41	1	11021	T	C	0.0556	-0.0016	0.0063	0.0640	0.8003	0.8824	260	0.0750	244	0.0348	0.0154
snp42	1	11071	T	C	0.1349	-0.0148	0.0044	11.0880	0.0009	0.0516	260	0.1212	244	0.1496	0.0035
snp43	1	11278	T	C	0.2411	0.0030	0.0037	0.6566	0.4178	0.6357	260	0.1731	244	0.3135	0.0539
snp44	1	11298	T	G	0.4325	-0.0139	0.0053	6.7411	0.0094	0.1291	260	0.4423	244	0.4221	0.0008
snp45	1	11307	A	G	0.1558	0.0016	0.0043	0.1350	0.7133	0.8299	260	0.1231	244	0.1906	0.0173
snp46	1	11796	T	C	0.2262	0.0049	0.0040	1.5506	0.2131	0.4667	260	0.2173	244	0.2357	0.0010
snp47	1	11859	G	A	0.4881	0.0001	0.0061	3.83E-004	0.9844	0.9909	260	0.4788	244	0.4980	0.0007
snp48	1	11880	T	A	0.1875	0.0102	0.0041	6.2470	0.0124	0.1440	260	0.1673	244	0.2090	0.0057
snp49	1	11939	A	C	0.0694	0.0163	0.0054	9.0450	0.0026	0.0787	260	0.0500	244	0.0902	0.0125
snp50	1	11949	T	A	0.1766	-0.0033	0.0039	0.7142	0.3981	0.6213	260	0.1538	244	0.2008	0.0076
snp51	1	25941	G	A	0.1825	-0.0004	0.0041	0.0115	0.9148	0.9501	260	0.1500	244	0.2172	0.0151
snp52	1	25956	T	C	0.1815	-0.0103	0.0041	6.3466	0.0118	0.1409	260	0.1923	244	0.1701	0.0017
snp53	1	36638	C	A	0.3065	0.0025	0.0035	0.4889	0.4844	0.6828	260	0.3558	244	0.2541	0.0243
snp54	1	36661	T	G	0.3065	0.0025	0.0035	0.4889	0.4844	0.6828	260	0.3558	244	0.2541	0.0243
snp55	1	36676	T	C	0.2917	-4.62E-005	0.0036	1.61E-004	0.9899	0.9941	260	0.2481	244	0.3381	0.0196
snp56	1	36726	C	A	0.1161	-0.0011	0.0047	0.0596	0.8071	0.8865	260	0.1058	244	0.1270	0.0022
snp57	1	36733	A	G	0.2113	0.0074	0.0040	3.4804	0.0621	0.2755	260	0.1962	244	0.2275	0.0029
snp58	1	36735	A	G	0.1032	-0.0042	0.0049	0.7393	0.3899	0.6152	260	0.0923	244	0.1148	0.0027
snp59	1	36742	T	A	0.4950	0.0107	0.0064	2.8134	0.0935	0.3269	260	0.4923	244	0.4980	6.36E-005
snp60	1	36830	G	A	0.0615	-0.0169	0.0060	7.9309	0.0049	0.0997	260	0.0885	244	0.0328	0.0268
snp61	1	36850	G	A	0.4603	-0.0016	0.0055	0.0825	0.7739	0.8666	260	0.4712	244	0.4488	0.0010
snp62	1	36862	T	A	0.0933	-0.0043	0.0051	0.7160	0.3974	0.6209	260	0.1135	244	0.0717	0.0103
snp63	1	36865	A	G	0.2490	-0.0064	0.0038	2.8704	0.0902	0.3220	260	0.2135	244	0.2869	0.0144
snp64	1	36874	G	A	0.1250	0.0138	0.0046	9.1591	0.0025	0.0769	260	0.0962	244	0.1557	0.0162
snp65	1	36875	T	G	0.0942	0.0090	0.0051	3.1886	0.0742	0.2966	260	0.0712	244	0.1189	0.0133
snp66	1	36876	A	T	0.3274	-0.0120	0.0039	9.4424	0.0021	0.0725	260	0.3481	244	0.3053	0.0041
snp67	1	36884	A	G	0.0923	-0.0021	0.0051	0.1621	0.6872	0.8139	260	0.1000	244	0.0840	0.0015
snp68	1	36886	C	A	0.1151	0.0066	0.0047	1.9824	0.1591	0.4105	260	0.1231	244	0.1066	0.0013
snp69	1	36888	A	C	0.1200	0.0009	0.0047	0.0374	0.8466	0.9100	260	0.1231	244	0.1168	0.0002
snp70	1	37084	A	G	0.2450	-0.0028	0.0039	0.5257	0.4684	0.6717	260	0.2423	244	0.2480	8.60E-005
snp71	1	37086	C	A	0.1290	0.0004	0.0045	0.0092	0.9237	0.9554	260	0.1250	244	0.1332	0.0003
snp72	1	37087	C	T	0.0754	-0.0071	0.0055	1.6255	0.2023	0.4561	260	0.0712	244	0.0799	0.0006
snp73	1	37088	G	C	0.1994	-0.0063	0.0040	2.5012	0.1138	0.3552	260	0.2096	244	0.1885	0.0014
snp74	1	37097	T	G	0.1280	-0.0020	0.0046	0.1948	0.6590	0.7964	260	0.1346	244	0.1209	0.0008
snp75	1	37103	A	G	0.1042	0.0055	0.0048	1.3043	0.2534	0.5044	260	0.0788	244	0.1311	0.0146
snp76	1	37106	T	A	0.1081	-0.0083	0.0048	2.9597	0.0854	0.3146	260	0.1231	244	0.0922	0.0049
snp77	1	37107	G	T	0.2321	-0.0131	0.0039	11.3746	0.0007	0.0487	260	0.2462	244	0.2172	0.0023
snp78	1	37114	C	G	0.0685	0.0053	0.0058	0.8409	0.3591	0.5919	260	0.0462	244	0.0922	0.0166
snp79	1	37115	A	G	0.0744	0.0018	0.0053	0.1183	0.7309	0.8406	260	0.0519	244	0.0984	0.0156
snp80	1	37122	T	A	0.0813	-0.0045	0.0053	0.7322	0.3922	0.6169	260	0.1115	244	0.0492	0.0260
snp81	1	37123	G	A	0.1617	0.0089	0.0042	4.4212	0.0355	0.2190	260	0.1385	244	0.1865	0.0085
snp82	1	37124	A	G	0.0595	-0.0015	0.0061	0.0592	0.8078	0.8869	260	0.0615	244	0.0574	0.0002
snp83	1	37126	T	A	0.1756	0.0119	0.0041	8.3270	0.0039	0.0916	260	0.1615	244	0.1906	0.0029
snp84	1	37128	T	C	0.0873	0.0102	0.0051	3.9515	0.0468	0.2452	260	0.0596	244	0.1168	0.0205
snp85	1	37136	C	T	0.0714	-0.0095	0.0057	2.8350	0.0922	0.3250	260	0.0865	244	0.0553	0.0073
snp86	1	37359	G	C	0.4405	0.0075	0.0052	2.0707	0.1502	0.4003	260	0.4615	244	0.4180	0.0038
snp87	1	68249	T	A	0.0546	0.0116	0.0062	3.4605	0.0629	0.2769	260	0.0346	244	0.0758	0.0164
snp88	1	71552	A	T	0.3165	0.0076	0.0027	7.9896	0.0047	0.0985	260	0.2288	244	0.4098	0.0756
snp89	1	71569	A	G	0.3165	0.0076	0.0027	7.9896	0.0047	0.0985	260	0.2288	244	0.4098	0.0756
snp90	1	77894	T	C	0.1111	0.0024	0.0044	0.3073	0.5793	0.7459	260	0.0942	244	0.1291	0.0061
snp91	1	84613	T	C	0.0794	-0.0072	0.0054	1.7428	0.1868	0.4403	260	0.1135	244	0.0430	0.0339
snp92	1	95125	T	C	0.1577	-0.0019	0.0034	0.3135	0.5756	0.7435	260	0.1154	244	0.2029	0.0288
snp93	1	95145	T	A	0.1706	-0.0018	0.0033	0.2853	0.5932	0.7549	260	0.1250	244	0.2193	0.0314
snp94	1	95169	T	C	0.1677	-0.0017	0.0033	0.2538	0.6144	0.7684	260	0.1212	244	0.2172	0.0330
snp95	1	98280	A	G	0.1736	0.0126	0.0038	11.1246	0.0009	0.0512	260	0.1058	244	0.2459	0.0684
snp96	1	98319	G	A	0.1339	0.0125	0.0044	8.1383	0.0043	0.0954	260	0.0865	244	0.1844	0.0413
snp97	1	98592	A	G	0.3403	0.0006	0.0040	0.0196	0.8887	0.9348	260	0.3442	244	0.3361	0.0001
snp98	1	98597	T	C	0.0536	0.0081	0.0064	1.5941	0.2067	0.4605	260	0.0481	244	0.0594	0.0013
snp99	1	101567	G	C	0.3700	-0.0124	0.0034	13.5903	0.0002	0.0312	260	0.3865	244	0.3525	0.0025
snp100	1	101570	C	G	0.0962	-0.0003	0.0050	0.0029	0.9573	0.9750	260	0.1308	244	0.0594	0.0292
snp101	1	107512	T	C	0.1518	0.0105	0.0042	6.2219	0.0126	0.1448	260	0.1538	244	0.1496	7.03E-005
snp102	1	111868	T	C	0.2024	-0.0058	0.0039	2.1668	0.1410	0.3895	260	0.2519	244	0.1496	0.0324
snp103	1	111916	C	G	0.1369	0.0011	0.0043	0.0639	0.8004	0.8825	260	0.1808	244	0.0902	0.0347
snp104	1	111960	T	C	0.0873	0.0084	0.0049	2.9179	0.0876	0.3180	260	0.0558	244	0.1209	0.0266
snp105	1	112161	A	G	0.0933	0.0040	0.0047	0.7308	0.3926	0.6173	260	0.0673	244	0.1209	0.0170
snp106	1	112173	A	G	0.0952	0.0016	0.0047	0.1134	0.7363	0.8439	260	0.0692	244	0.1230	0.0167
snp107	1	112644	G	A	0.3423	-0.0071	0.0035	4.2597	0.0390	0.2276	260	0.3423	244	0.3422	1.98E-008
snp108	1	112704	A	G	0.0982	-0.0016	0.0050	0.0985	0.7536	0.8544	260	0.1423	244	0.0512	0.0468
snp109	1	115367	C	G	0.2014	-0.0096	0.0035	7.6787	0.0056	0.1053	260	0.1692	244	0.2357	0.0137
snp110	1	115431	T	C	0.1558	0.0043	0.0039	1.1860	0.2761	0.5244	260	0.1154	244	0.1988	0.0264
snp111	1	115467	A	G	0.1478	0.0046	0.0038	1.5306	0.2160	0.4696	260	0.1077	244	0.1906	0.0272
snp112	1	115476	C	T	0.1448	0.0033	0.0038	0.7595	0.3835	0.6105	260	0.1077	244	0.1844	0.0237
snp113	1	115484	C	T	0.0506	-0.0012	0.0066	0.0323	0.8574	0.9164	260	0.0692	244	0.0307	0.0154
snp114	1	116455	T	C	0.1726	-0.0074	0.0037	3.9759	0.0462	0.2438	260	0.1365	244	0.2111	0.0194
snp115	1	116456	G	C	0.1766	-0.0072	0.0037	3.8041	0.0511	0.2542	260	0.1404	244	0.2152	0.0192
snp116	1	117118	T	C	0.1081	0.0077	0.0048	2.5641	0.1093	0.3493	260	0.0750	244	0.1434	0.0243
snp117	1	118284	T	C	0.1121	-0.0010	0.0048	0.0470	0.8283	0.8991	260	0.1558	244	0.0656	0.0408
snp118	1	118303	C	T	0.1200	-0.0022	0.0047	0.2172	0.6412	0.7853	260	0.1635	244	0.0738	0.0380
snp119	1	120868	A	G	0.1776	-0.0115	0.0036	10.2947	0.0013	0.0607	260	0.1423	244	0.2152	0.0182
snp120	1	120881	C	G	0.2173	-0.0102	0.0034	9.1579	0.0025	0.0769	260	0.1731	244	0.2643	0.0245
snp121	1	120897	T	G	0.0843	0.0050	0.0050	1.0334	0.3094	0.5524	260	0.0635	244	0.1066	0.0120
snp122	1	121066	G	A	0.0764	0.0013	0.0054	0.0595	0.8073	0.8866	260	0.1019	244	0.0492	0.0197
snp123	1	121067	C	A	0.0764	0.0013	0.0054	0.0595	0.8073	0.8866	260	0.1019	244	0.0492	0.0197
snp124	1	141022	T	C	0.1260	-0.0004	0.0043	0.0092	0.9237	0.9554	260	0.1038	244	0.1496	0.0095
snp125	1	141039	G	A	0.2927	-0.0036	0.0031	1.3538	0.2446	0.4964	260	0.2385	244	0.3504	0.0302
snp126	1	141191	G	A	0.1756	0.0041	0.0038	1.1421	0.2852	0.5322	260	0.2058	244	0.1434	0.0134
snp127	1	141194	A	G	0.1756	0.0036	0.0038	0.8785	0.3486	0.5838	260	0.2135	244	0.1352	0.0211
snp128	1	141217	G	T	0.1726	0.0038	0.0038	1.0038	0.3164	0.5581	260	0.2077	244	0.1352	0.0184
snp129	1	141225	T	C	0.1716	0.0030	0.0038	0.6249	0.4292	0.6440	260	0.2096	244	0.1311	0.0216
snp130	1	154783	T	C	0.2262	-0.0088	0.0038	5.4082	0.0200	0.1740	260	0.2692	244	0.1803	0.0226
snp131	1	154896	T	G	0.1895	0.0073	0.0036	4.1614	0.0414	0.2331	260	0.1385	244	0.2439	0.0361
snp132	1	155108	A	G	0.1071	-0.0155	0.0046	11.5152	0.0007	0.0473	260	0.0942	244	0.1209	0.0037
snp133	1	166995	T	C	0.0546	-0.0578	0.0058	98.2165	3.34E-023	6.91E-009	260	0.0635	244	0.0451	0.0033
snp134	1	167086	C	T	0.0734	-0.0213	0.0052	16.6848	4.41E-005	0.0170	260	0.0712	244	0.0758	0.0002
snp135	1	167096	G	C	0.0734	-0.0213	0.0052	16.6848	4.41E-005	0.0170	260	0.0712	244	0.0758	0.0002
snp136	1	167101	A	C	0.3383	0.0097	0.0039	6.2617	0.0123	0.1435	260	0.3462	244	0.3299	0.0006
snp137	1	167104	A	T	0.1062	0.0083	0.0048	2.9029	0.0884	0.3193	260	0.1096	244	0.1025	0.0003
snp138	1	167105	G	A	0.3482	-0.0049	0.0040	1.4788	0.2240	0.4772	260	0.3558	244	0.3402	0.0005
snp139	1	169333	C	G	0.3105	0.0142	0.0037	14.7606	0.0001	0.0247	260	0.2692	244	0.3545	0.0170
snp140	1	169374	T	C	0.1052	-0.0033	0.0049	0.4528	0.5010	0.6941	260	0.1519	244	0.0553	0.0495
snp141	1	169396	T	A	0.1319	0.0133	0.0039	11.3559	0.0008	0.0489	260	0.1038	244	0.1619	0.0147
snp142	1	169406	A	T	0.1329	0.0132	0.0039	11.2725	0.0008	0.0497	260	0.1058	244	0.1619	0.0136
snp143	1	169439	C	T	0.1359	0.0130	0.0039	11.3385	0.0008	0.0490	260	0.1058	244	0.1680	0.0165
snp144	1	169521	C	A	0.1012	0.0145	0.0043	11.1418	0.0008	0.0510	260	0.0654	244	0.1393	0.0300
snp145	1	169544	G	T	0.1022	0.0126	0.0042	9.0350	0.0026	0.0789	260	0.0654	244	0.1414	0.0315
snp146	1	169571	A	C	0.1012	0.0130	0.0042	9.7022	0.0018	0.0686	260	0.0635	244	0.1414	0.0334
snp147	1	183369	C	A	0.2262	0.0063	0.0039	2.6386	0.1043	0.3423	260	0.1923	244	0.2623	0.0140
snp148	1	183377	C	A	0.2351	-0.0021	0.0040	0.2811	0.5960	0.7566	260	0.2750	244	0.1926	0.0188
snp149	1	183387	T	C	0.1131	-0.0072	0.0047	2.2856	0.1306	0.3768	260	0.1212	244	0.1045	0.0014
snp150	1	190383	G	T	0.0645	0.0030	0.0059	0.2530	0.6150	0.7687	260	0.0769	244	0.0512	0.0055
snp151	1	190385	T	A	0.0883	-0.0215	0.0049	19.0649	1.26E-005	0.0107	260	0.0904	244	0.0861	0.0001
snp152	1	207793	G	A	0.0833	-0.0227	0.0051	19.9376	8.00E-006	0.0091	260	0.0923	244	0.0738	0.0022
snp153	1	220793	T	C	0.3105	-0.0008	0.0028	0.0762	0.7826	0.8718	260	0.3808	244	0.2357	0.0491
snp154	1	220823	A	C	0.1260	0.0070	0.0045	2.4363	0.1186	0.3616	260	0.1000	244	0.1537	0.0131
snp155	1	226617	G	A	0.2163	-0.0079	0.0036	4.8005	0.0285	0.2003	260	0.1750	244	0.2602	0.0214
snp156	1	248573	G	A	0.3740	-0.0007	0.0025	0.0827	0.7736	0.8665	260	0.4654	244	0.2766	0.0760
snp157	1	249159	A	C	0.4712	0.0071	0.0027	6.8243	0.0090	0.1268	260	0.3885	244	0.5594	0.0586
snp158	1	250183	A	G	0.1190	-0.0067	0.0043	2.4425	0.1181	0.3609	260	0.1038	244	0.1352	0.0047
snp159	1	266083	A	G	0.0546	-0.0015	0.0064	0.0547	0.8151	0.8913	260	0.0808	244	0.0266	0.0284
snp160	1	266419	A	G	0.0585	-0.0011	0.0062	0.0297	0.8632	0.9198	260	0.0885	244	0.0266	0.0346
snp161	1	266436	C	G	0.2738	-0.0003	0.0036	0.0094	0.9226	0.9547	260	0.2788	244	0.2684	0.0003
snp162	1	266576	G	T	0.0744	-0.0262	0.0047	31.4226	2.08E-008	0.0011	260	0.0769	244	0.0717	0.0002
snp163	1	266598	A	C	0.0744	-0.0262	0.0047	31.4226	2.08E-008	0.0011	260	0.0769	244	0.0717	0.0002
snp164	1	266613	A	G	0.4931	-0.0058	0.0025	5.3568	0.0206	0.1761	260	0.5904	244	0.3893	0.0808
snp165	1	268335	G	A	0.0982	0.0011	0.0050	0.0448	0.8324	0.9016	260	0.1327	244	0.0615	0.0286
snp166	1	271834	C	T	0.4107	-0.0006	0.0030	0.0460	0.8302	0.9002	260	0.4519	244	0.3668	0.0150
snp167	1	271870	T	A	0.1498	0.0031	0.0042	0.5342	0.4649	0.6692	260	0.1962	244	0.1004	0.0360
snp168	1	271875	T	C	0.1488	0.0027	0.0042	0.4132	0.5203	0.7071	260	0.1962	244	0.0984	0.0377
snp169	1	271978	A	G	0.1438	0.0013	0.0043	0.0972	0.7552	0.8554	260	0.1962	244	0.0881	0.0473
snp170	1	272060	T	C	0.1468	0.0019	0.0043	0.2037	0.6517	0.7919	260	0.1981	244	0.0922	0.0447
snp171	1	275693	G	A	0.1399	0.0045	0.0044	1.0555	0.3042	0.5481	260	0.1808	244	0.0963	0.0296
snp172	1	275697	T	C	0.0635	0.0155	0.0056	7.6125	0.0058	0.1068	260	0.0365	244	0.0922	0.0260
snp173	1	279567	T	C	0.0625	0.0034	0.0056	0.3733	0.5412	0.7210	260	0.0596	244	0.0656	0.0003
snp174	1	279570	T	C	0.0635	0.0038	0.0056	0.4584	0.4984	0.6923	260	0.0596	244	0.0676	0.0005
snp175	1	292532	T	C	0.3730	0.0025	0.0037	0.4577	0.4987	0.6925	260	0.3827	244	0.3627	0.0009
snp176	1	292548	A	G	0.0575	0.0176	0.0061	8.4286	0.0037	0.0897	260	0.0346	244	0.0820	0.0207
snp177	1	292754	A	C	0.3740	0.0120	0.0037	10.2145	0.0014	0.0617	260	0.3769	244	0.3709	7.74E-005
snp178	1	301281	T	C	0.1131	-0.0248	0.0044	32.3429	1.29E-008	0.0009	260	0.1077	244	0.1189	0.0006
snp179	1	301292	T	C	0.1121	-0.0286	0.0043	44.4328	2.63E-011	9.76E-005	260	0.1115	244	0.1127	6.83E-006
snp180	1	329076	G	A	0.0804	-0.0010	0.0054	0.0372	0.8470	0.9102	260	0.0635	244	0.0984	0.0082
snp181	1	335508	C	T	0.4950	-0.0007	0.0059	0.0130	0.9092	0.9469	260	0.5019	244	0.4877	0.0004
snp182	1	335511	C	T	0.2817	-0.0020	0.0040	0.2542	0.6141	0.7682	260	0.3000	244	0.2623	0.0035
snp183	1	335536	G	C	0.0784	0.0005	0.0055	0.0099	0.9209	0.9537	260	0.1000	244	0.0553	0.0138
snp184	1	335542	G	A	0.0813	0.0013	0.0054	0.0570	0.8113	0.8890	260	0.1019	244	0.0594	0.0121
snp185	1	335667	G	T	0.1567	-0.0039	0.0042	0.8240	0.3640	0.5957	260	0.1654	244	0.1475	0.0012
snp186	1	335679	G	A	0.4514	0.0092	0.0050	3.4091	0.0648	0.2805	260	0.4346	244	0.4693	0.0024
snp187	1	340584	A	G	0.2331	0.0025	0.0039	0.4128	0.5205	0.7072	260	0.2654	244	0.1988	0.0124
snp188	1	340599	A	G	0.0774	0.0183	0.0054	11.6292	0.0006	0.0462	260	0.0385	244	0.1189	0.0452
snp189	1	340618	G	A	0.0685	-0.0272	0.0053	26.4586	2.69E-007	0.0026	260	0.0673	244	0.0697	4.38E-005
snp190	1	345580	T	C	0.1736	0.0059	0.0041	2.0419	0.1530	0.4036	260	0.1865	244	0.1598	0.0025
snp191	1	345591	T	C	0.1270	0.0058	0.0045	1.6279	0.2020	0.4558	260	0.1365	244	0.1168	0.0018
snp192	1	345596	A	C	0.1746	0.0056	0.0041	1.8503	0.1738	0.4265	260	0.1885	244	0.1598	0.0028
snp193	1	359696	C	T	0.2421	0.0136	0.0039	11.9288	0.0006	0.0435	260	0.2269	244	0.2582	0.0027
snp194	1	359697	T	C	0.0843	-0.0030	0.0053	0.3238	0.5694	0.7394	260	0.0904	244	0.0779	0.0010
snp195	1	359698	T	C	0.1637	0.0047	0.0042	1.2337	0.2667	0.5162	260	0.1788	244	0.1475	0.0036
snp196	1	359701	A	G	0.2252	-0.0010	0.0040	0.0620	0.8034	0.8843	260	0.2231	244	0.2275	5.50E-005
snp197	1	359707	T	G	0.0883	-0.0143	0.0052	7.6687	0.0056	0.1055	260	0.1058	244	0.0697	0.0081
snp198	1	359711	C	T	0.1865	0.0106	0.0041	6.7411	0.0094	0.1291	260	0.1750	244	0.1988	0.0019
snp199	1	359730	A	C	0.1577	-0.0011	0.0042	0.0701	0.7911	0.8770	260	0.1808	244	0.1332	0.0085
snp200	1	359731	G	C	0.1667	-0.0054	0.0042	1.6464	0.1994	0.4532	260	0.1731	244	0.1598	0.0006
snp201	1	359734	G	A	0.1667	-0.0054	0.0042	1.6464	0.1994	0.4532	260	0.1731	244	0.1598	0.0006
snp202	1	359749	C	T	0.1319	0.0027	0.0045	0.3586	0.5493	0.7263	260	0.1154	244	0.1496	0.0051
snp203	1	359754	C	T	0.3651	-0.0083	0.0044	3.5086	0.0611	0.2735	260	0.3904	244	0.3381	0.0059
snp204	1	359758	G	T	0.1558	0.0007	0.0043	0.0287	0.8655	0.9211	260	0.1404	244	0.1721	0.0038
snp205	1	359759	C	A	0.4504	-0.0009	0.0055	0.0278	0.8677	0.9224	260	0.4558	244	0.4447	0.0002
snp206	1	365436	A	G	0.1319	-0.0002	0.0043	0.0026	0.9594	0.9763	260	0.1808	244	0.0799	0.0444
snp207	1	370980	T	C	0.2351	-0.0129	0.0031	17.3451	3.12E-005	0.0149	260	0.2019	244	0.2705	0.0131
snp208	1	371118	T	C	0.1746	-0.0126	0.0036	12.0778	0.0005	0.0422	260	0.1442	244	0.2070	0.0136
snp209	1	371161	A	G	0.2202	0.0121	0.0036	11.5475	0.0007	0.0470	260	0.1654	244	0.2787	0.0373
snp210	1	371928	T	C	0.1895	-0.0090	0.0037	5.8463	0.0156	0.1575	260	0.1885	244	0.1906	1.45E-005
snp211	1	376127	G	C	0.3929	-0.0033	0.0037	0.7971	0.3720	0.6017	260	0.3865	244	0.3996	0.0004
snp212	1	376139	C	T	0.2579	-0.0104	0.0036	8.2155	0.0042	0.0938	260	0.2827	244	0.2316	0.0068
snp213	1	376159	C	A	0.0595	-0.0010	0.0061	0.0279	0.8673	0.9222	260	0.0827	244	0.0348	0.0204
snp214	1	376284	G	A	0.0933	-0.0123	0.0047	6.8640	0.0088	0.1257	260	0.0692	244	0.1189	0.0145
snp215	1	407282	T	C	0.0962	-0.0383	0.0044	76.5384	1.93E-018	3.15E-007	260	0.1038	244	0.0881	0.0014
snp216	1	412883	C	A	0.1379	-0.0021	0.0044	0.2204	0.6387	0.7837	260	0.1481	244	0.1270	0.0019
snp217	1	412889	G	C	0.0813	-0.0012	0.0054	0.0508	0.8218	0.8952	260	0.0712	244	0.0922	0.0030
snp218	1	412891	G	A	0.2192	-0.0009	0.0040	0.0511	0.8211	0.8948	260	0.2135	244	0.2254	0.0004
snp219	1	412896	G	A	0.0754	-0.0136	0.0055	6.0646	0.0138	0.1500	260	0.0865	244	0.0635	0.0038
snp220	1	412898	C	G	0.0724	-0.0038	0.0056	0.4517	0.5015	0.6944	260	0.0654	244	0.0799	0.0016
snp221	1	412899	A	G	0.1756	-0.0053	0.0042	1.6531	0.1985	0.4523	260	0.1942	244	0.1557	0.0051
snp222	1	413220	A	G	0.4871	0.0026	0.0055	0.2179	0.6406	0.7850	260	0.4962	244	0.4775	0.0007
snp223	1	413221	C	T	0.4256	0.0049	0.0048	1.0748	0.2999	0.5445	260	0.4538	244	0.3955	0.0070
snp224	1	413223	C	G	0.0982	-0.0002	0.0050	0.0016	0.9677	0.9811	260	0.0942	244	0.1025	0.0004
snp225	1	413232	G	A	0.1111	-0.0021	0.0048	0.1934	0.6601	0.7971	260	0.1269	244	0.0943	0.0054
snp226	1	427473	A	G	0.0506	-0.0036	0.0066	0.3016	0.5829	0.7482	260	0.0731	244	0.0266	0.0224
snp227	1	427476	A	G	0.0625	0.0078	0.0060	1.6854	0.1942	0.4479	260	0.0577	244	0.0676	0.0008
snp228	1	427479	C	A	0.0585	-0.0293	0.0059	24.4129	7.77E-007	0.0039	260	0.0577	244	0.0594	2.73E-005
snp229	1	427502	G	C	0.1131	-0.0017	0.0047	0.1360	0.7123	0.8293	260	0.1038	244	0.1230	0.0018
snp230	1	427513	T	A	0.0823	-0.0019	0.0054	0.1307	0.7178	0.8327	260	0.0788	244	0.0861	0.0003
snp231	1	453250	A	G	0.0665	0.0320	0.0056	32.8135	1.01E-008	0.0008	260	0.0327	244	0.1025	0.0392
snp232	1	453425	T	C	0.1319	0.0003	0.0045	0.0035	0.9528	0.9724	260	0.1692	244	0.0922	0.0259
snp233	1	464305	G	A	0.0744	0.0091	0.0054	2.8079	0.0938	0.3273	260	0.0731	244	0.0758	5.46E-005
snp234	1	468170	T	C	0.3075	-0.0147	0.0028	26.4878	2.65E-007	0.0026	260	0.2962	244	0.3197	0.0013
snp235	1	468289	A	G	0.1032	0.0074	0.0048	2.3909	0.1220	0.3661	260	0.0692	244	0.1393	0.0265
snp236	1	475152	A	G	0.1359	0.0002	0.0044	0.0012	0.9718	0.9835	260	0.1712	244	0.0984	0.0225
snp237	1	487211	G	T	0.4444	-0.0087	0.0029	8.8090	0.0030	0.0828	260	0.5173	244	0.3668	0.0458
snp238	1	487216	C	T	0.1389	-0.0006	0.0043	0.0188	0.8911	0.9362	260	0.1712	244	0.1045	0.0186
snp239	1	487227	T	C	0.2044	0.0132	0.0036	13.4409	0.0002	0.0321	260	0.1288	244	0.2848	0.0747
snp240	1	488814	G	A	0.2004	0.0064	0.0038	2.8377	0.0921	0.3248	260	0.1596	244	0.2439	0.0221
snp241	1	488828	G	A	0.1944	0.0087	0.0038	5.2269	0.0222	0.1814	260	0.1500	244	0.2418	0.0269
snp242	1	488830	G	A	0.1726	0.0066	0.0040	2.7316	0.0984	0.3340	260	0.1365	244	0.2111	0.0194
snp243	1	489058	C	T	0.1429	-0.0025	0.0044	0.3181	0.5727	0.7416	260	0.1192	244	0.1680	0.0097
snp244	1	503473	G	A	0.1786	0.0051	0.0036	2.0669	0.1505	0.4007	260	0.1173	244	0.2439	0.0545
snp245	1	503482	T	C	0.0833	-0.0029	0.0050	0.3273	0.5673	0.7381	260	0.0673	244	0.1004	0.0072
snp246	1	503487	T	C	0.0784	0.0133	0.0053	6.3647	0.0116	0.1403	260	0.0327	244	0.1270	0.0616
snp247	1	503494	C	A	0.0804	-0.0066	0.0051	1.6672	0.1966	0.4504	260	0.0692	244	0.0922	0.0036
snp248	1	503540	G	A	0.2054	-0.0087	0.0036	5.9186	0.0150	0.1550	260	0.1865	244	0.2254	0.0046
snp249	1	503679	T	C	0.0585	-0.0219	0.0060	13.3394	0.0003	0.0328	260	0.0615	244	0.0553	0.0003
snp250	1	503715	T	C	0.1994	0.0007	0.0038	0.0361	0.8493	0.9115	260	0.1596	244	0.2418	0.0211
snp251	1	520719	T	C	0.4742	-0.0133	0.0048	7.5992	0.0058	0.1071	260	0.4962	244	0.4508	0.0041
snp252	1	520724	A	C	0.1637	-0.0055	0.0042	1.6794	0.1950	0.4487	260	0.1942	244	0.1311	0.0145
snp253	1	520727	G	T	0.0595	-0.0078	0.0061	1.6276	0.2020	0.4558	260	0.0827	244	0.0348	0.0204
snp254	1	520859	C	T	0.0506	0.0069	0.0066	1.0855	0.2975	0.5425	260	0.0346	244	0.0676	0.0113
snp255	1	520867	T	C	0.0694	0.0142	0.0057	6.1358	0.0132	0.1476	260	0.0654	244	0.0738	0.0005
snp256	1	520869	G	A	0.3135	0.0091	0.0038	5.8258	0.0158	0.1583	260	0.3058	244	0.3217	0.0006
snp257	1	520871	G	A	0.2440	0.0108	0.0039	7.5498	0.0060	0.1082	260	0.2615	244	0.2254	0.0035
snp258	1	521003	G	A	0.0784	-0.0058	0.0055	1.1119	0.2917	0.5376	260	0.0885	244	0.0676	0.0030
snp259	1	521006	T	G	0.1310	0.0062	0.0043	2.0643	0.1508	0.4010	260	0.0885	244	0.1762	0.0338
snp260	1	521010	T	G	0.1260	0.0054	0.0044	1.5286	0.2163	0.4699	260	0.0865	244	0.1680	0.0301
snp261	1	536210	G	A	0.1419	0.0029	0.0044	0.4473	0.5036	0.6958	260	0.1212	244	0.1639	0.0075
snp262	1	536220	A	C	0.1687	0.0049	0.0042	1.3765	0.2407	0.4928	260	0.1442	244	0.1947	0.0091
snp263	1	536221	C	A	0.2034	0.0137	0.0038	12.8441	0.0003	0.0362	260	0.1500	244	0.2602	0.0375
snp264	1	536223	A	G	0.0853	-0.0135	0.0052	6.7582	0.0093	0.1286	260	0.0904	244	0.0799	0.0007
snp265	1	537800	A	G	0.2381	-0.0077	0.0039	3.8047	0.0511	0.2542	260	0.2788	244	0.1947	0.0195
snp266	1	537801	A	C	0.0933	-0.0067	0.0050	1.8408	0.1749	0.4277	260	0.0942	244	0.0922	2.40E-005
snp267	1	537804	C	T	0.2808	-0.0058	0.0039	2.2056	0.1375	0.3853	260	0.3173	244	0.2418	0.0141
snp268	1	537810	C	A	0.4772	0.0088	0.0064	1.8562	0.1731	0.4258	260	0.4846	244	0.4693	0.0005
snp269	1	537838	C	T	0.1429	0.0027	0.0044	0.3645	0.5460	0.7242	260	0.1288	244	0.1578	0.0034
snp270	1	537849	G	C	0.4683	0.0109	0.0063	3.0118	0.0827	0.3104	260	0.4692	244	0.4672	8.17E-006
snp271	1	537860	C	T	0.0516	-0.0033	0.0065	0.2561	0.6128	0.7673	260	0.0538	244	0.0492	0.0002
snp272	1	537861	A	C	0.1012	-0.0081	0.0049	2.6761	0.1019	0.3389	260	0.1135	244	0.0881	0.0035
snp273	1	537869	G	A	0.4048	0.0131	0.0048	7.5438	0.0060	0.1084	260	0.4038	244	0.4057	7.42E-006
snp274	1	546896	A	G	0.1260	0.0048	0.0046	1.0929	0.2958	0.5411	260	0.0981	244	0.1557	0.0151
snp275	1	547034	T	C	0.1687	-0.0130	0.0034	14.6085	0.0001	0.0255	260	0.1596	244	0.1783	0.0012
snp276	1	547039	T	C	0.1647	-0.0143	0.0035	17.0893	3.57E-005	0.0157	260	0.1577	244	0.1721	0.0008
snp277	1	547040	G	A	0.1637	-0.0136	0.0035	15.3990	8.70E-005	0.0218	260	0.1558	244	0.1721	0.0010
snp278	1	547044	G	A	0.1687	-0.0135	0.0034	15.6112	7.78E-005	0.0209	260	0.1596	244	0.1783	0.0012
snp279	1	547337	A	G	0.4901	-0.0008	0.0053	0.0227	0.8804	0.9299	260	0.4904	244	0.4898	7.95E-007
snp280	1	554066	C	T	0.3700	-0.0002	0.0024	0.0105	0.9183	0.9522	260	0.2827	244	0.4631	0.0698
snp281	1	554244	T	C	0.2063	-0.0062	0.0032	3.8277	0.0504	0.2528	260	0.1635	244	0.2520	0.0239
snp282	1	554283	G	A	0.2331	-0.0070	0.0032	4.9097	0.0267	0.1952	260	0.1981	244	0.2705	0.0147
snp283	1	555567	C	T	0.0675	0.0169	0.0057	8.9090	0.0028	0.0810	260	0.0365	244	0.1004	0.0324
snp284	1	555604	A	G	0.2560	0.0016	0.0029	0.3205	0.5713	0.7407	260	0.1712	244	0.3463	0.0805
snp285	1	555742	T	A	0.0556	0.0096	0.0061	2.4763	0.1156	0.3576	260	0.0327	244	0.0799	0.0212
snp286	1	567055	C	T	0.1002	0.0029	0.0050	0.3421	0.5586	0.7324	260	0.0885	244	0.1127	0.0033
snp287	1	567088	A	C	0.0595	-0.0007	0.0061	0.0125	0.9111	0.9479	260	0.0692	244	0.0492	0.0036
snp288	1	567091	C	A	0.0823	0.0119	0.0050	5.7505	0.0165	0.1610	260	0.0538	244	0.1127	0.0229
snp289	1	570481	C	T	0.4187	-0.0090	0.0048	3.5335	0.0601	0.2718	260	0.4346	244	0.4016	0.0022
snp290	1	570485	T	C	0.1190	-0.0065	0.0047	1.9174	0.1661	0.4183	260	0.1269	244	0.1107	0.0013
snp291	1	570488	T	C	0.1200	0.0064	0.0046	1.9248	0.1653	0.4174	260	0.1173	244	0.1230	0.0002
snp292	1	570489	A	G	0.0823	-0.0037	0.0054	0.4765	0.4900	0.6866	260	0.0788	244	0.0861	0.0003
snp293	1	570494	C	T	0.1052	-0.0098	0.0048	4.1973	0.0405	0.2311	260	0.0962	244	0.1148	0.0018
snp294	1	570495	G	A	0.2609	-0.0047	0.0039	1.4459	0.2292	0.4821	260	0.2865	244	0.2336	0.0073
snp295	1	570499	G	T	0.1101	6.41E-005	0.0048	1.78E-004	0.9893	0.9938	260	0.1346	244	0.0840	0.0131
snp296	1	570503	C	T	0.1974	0.0018	0.0041	0.1951	0.6587	0.7962	260	0.1788	244	0.2172	0.0046
snp297	1	574526	G	C	0.3621	0.0032	0.0043	0.5441	0.4607	0.6663	260	0.3750	244	0.3484	0.0015
snp298	1	574588	A	G	0.1746	-0.0024	0.0041	0.3414	0.5590	0.7327	260	0.2077	244	0.1393	0.0162
snp299	1	574748	C	T	0.1389	-0.0077	0.0040	3.7898	0.0516	0.2551	260	0.1096	244	0.1701	0.0153
snp300	1	574776	T	C	0.4990	0.0029	0.0025	1.2726	0.2593	0.5096	260	0.5788	244	0.4139	0.0543
snp301	1	574781	C	G	0.3472	0.0002	0.0027	0.0035	0.9529	0.9725	260	0.2538	244	0.4467	0.0820
snp302	1	574784	T	C	0.1865	0.0089	0.0038	5.5829	0.0181	0.1672	260	0.1365	244	0.2398	0.0351
snp303	1	577502	T	C	0.0764	-0.0014	0.0054	0.0727	0.7875	0.8748	260	0.0577	244	0.0963	0.0106
snp304	1	577642	T	C	0.0675	-0.0067	0.0053	1.6193	0.2032	0.4570	260	0.0519	244	0.0840	0.0082
snp305	1	577659	T	C	0.1319	-0.0023	0.0041	0.3206	0.5712	0.7407	260	0.0885	244	0.1783	0.0352
snp306	1	577820	T	A	0.0843	0.0044	0.0053	0.6853	0.4078	0.6284	260	0.0615	244	0.1086	0.0143
snp307	1	577844	A	G	0.0506	0.0172	0.0065	6.9021	0.0086	0.1246	260	0.0462	244	0.0553	0.0009
snp308	1	577906	T	A	0.1121	0.0202	0.0046	19.0254	1.29E-005	0.0108	260	0.0712	244	0.1557	0.0359
snp309	1	577908	A	C	0.1022	0.0188	0.0049	14.9678	0.0001	0.0237	260	0.0673	244	0.1393	0.0283
snp310	1	579762	T	C	0.2341	-0.0048	0.0039	1.4531	0.2280	0.4810	260	0.2538	244	0.2131	0.0046
snp311	1	579763	A	C	0.0952	-0.0038	0.0051	0.5590	0.4547	0.6621	260	0.0904	244	0.1004	0.0006
snp312	1	579766	G	C	0.2381	-0.0040	0.0039	1.0306	0.3100	0.5529	260	0.2558	244	0.2193	0.0037
snp313	1	579774	G	A	0.4544	0.0001	0.0047	7.75E-004	0.9778	0.9870	260	0.4462	244	0.4631	0.0006
snp314	1	579780	T	C	0.1141	-0.0059	0.0047	1.5788	0.2089	0.4626	260	0.1385	244	0.0881	0.0125
snp315	1	579789	T	C	0.4097	0.0035	0.0042	0.7127	0.3985	0.6217	260	0.3692	244	0.4529	0.0144
snp316	1	579798	G	A	0.3234	-0.0025	0.0035	0.5105	0.4749	0.6762	260	0.3000	244	0.3484	0.0053
snp317	1	579815	G	C	0.0546	-0.0077	0.0061	1.5701	0.2102	0.4639	260	0.0596	244	0.0492	0.0011
snp318	1	579823	G	A	0.1369	-0.0019	0.0044	0.1959	0.6581	0.7959	260	0.1577	244	0.1148	0.0078
snp319	1	580930	C	T	0.3571	0.0013	0.0029	0.2007	0.6542	0.7934	260	0.3038	244	0.4139	0.0264
snp320	1	581098	G	C	0.4028	-0.0023	0.0031	0.5636	0.4528	0.6608	260	0.3923	244	0.4139	0.0010
snp321	1	581099	G	A	0.4028	-0.0023	0.0031	0.5636	0.4528	0.6608	260	0.3923	244	0.4139	0.0010
snp322	1	581103	A	G	0.2837	0.0003	0.0035	0.0053	0.9422	0.9662	260	0.2865	244	0.2807	8.27E-005
snp323	1	581281	T	C	0.0665	0.0139	0.0058	5.7125	0.0168	0.1624	260	0.0385	244	0.0963	0.0269
snp324	1	592389	T	C	0.0883	-0.0005	0.0052	0.0095	0.9225	0.9547	260	0.1173	244	0.0574	0.0223
snp325	1	595972	C	G	0.0724	-0.0132	0.0054	5.8548	0.0155	0.1572	260	0.0596	244	0.0861	0.0052
snp326	1	595974	C	G	0.0724	-0.0132	0.0054	5.8548	0.0155	0.1572	260	0.0596	244	0.0861	0.0052
snp327	1	600378	G	A	0.3165	0.0018	0.0041	0.1904	0.6626	0.7987	260	0.3038	244	0.3299	0.0016
snp328	1	600382	A	G	0.4405	0.0048	0.0054	0.8082	0.3687	0.5992	260	0.4288	244	0.4529	0.0012
snp329	1	600386	T	C	0.0536	0.0016	0.0064	0.0614	0.8043	0.8848	260	0.0519	244	0.0553	0.0001
snp330	1	600396	A	G	0.0546	0.0012	0.0064	0.0346	0.8525	0.9134	260	0.0538	244	0.0553	2.13E-005
snp331	1	608887	T	C	0.1022	-0.0021	0.0049	0.1899	0.6630	0.7989	260	0.1423	244	0.0594	0.0374
snp332	1	608969	G	A	0.1022	-0.0021	0.0049	0.1899	0.6630	0.7989	260	0.1423	244	0.0594	0.0374
snp333	1	619932	G	A	0.0536	-0.0094	0.0064	2.1266	0.1448	0.3940	260	0.0615	244	0.0451	0.0027
snp334	1	620442	A	T	0.1845	-0.0026	0.0041	0.4195	0.5172	0.7050	260	0.1865	244	0.1824	5.75E-005
snp335	1	620450	A	C	0.0893	-0.0008	0.0052	0.0217	0.8828	0.9314	260	0.1019	244	0.0758	0.0042
snp336	1	620459	G	A	0.1438	-0.0072	0.0044	2.7228	0.0989	0.3348	260	0.1404	244	0.1475	0.0002
snp337	1	620461	C	T	0.0724	-4.16E-005	0.0056	5.42E-005	0.9941	0.9966	260	0.0538	244	0.0922	0.0109
snp338	1	620541	A	T	0.2540	0.0089	0.0039	5.2702	0.0217	0.1796	260	0.2019	244	0.3094	0.0305
snp339	1	620543	G	A	0.1062	-0.0030	0.0049	0.3815	0.5368	0.7181	260	0.1442	244	0.0656	0.0326
snp340	1	620552	T	G	0.2331	0.0025	0.0040	0.4148	0.5196	0.7066	260	0.2577	244	0.2070	0.0072
snp341	1	620610	G	A	0.0913	-0.0093	0.0051	3.3205	0.0684	0.2868	260	0.0846	244	0.0984	0.0011
snp342	1	620614	C	A	0.3819	-0.0011	0.0044	0.0608	0.8053	0.8854	260	0.3731	244	0.3914	0.0007
snp343	1	620616	A	C	0.1954	0.0040	0.0040	0.9627	0.3265	0.5663	260	0.1846	244	0.2070	0.0016
snp344	1	620622	A	T	0.0903	0.0058	0.0052	1.2441	0.2647	0.5144	260	0.0885	244	0.0922	8.56E-005
snp345	1	620624	A	G	0.0655	-0.0024	0.0059	0.1685	0.6815	0.8104	260	0.0904	244	0.0389	0.0216
snp346	1	620638	A	G	0.1468	-0.0042	0.0042	0.9826	0.3216	0.5623	260	0.1731	244	0.1189	0.0117
snp347	1	620673	T	C	0.1012	-0.0060	0.0049	1.4592	0.2271	0.4801	260	0.1096	244	0.0922	0.0017
snp348	1	620679	A	T	0.1905	-0.0001	0.0041	6.94E-004	0.9790	0.9877	260	0.2135	244	0.1660	0.0073
snp349	1	620683	C	A	0.0784	0.0010	0.0055	0.0363	0.8489	0.9113	260	0.0750	244	0.0820	0.0003
snp350	1	620687	T	C	0.0893	-0.0163	0.0051	10.0368	0.0015	0.0640	260	0.1077	244	0.0697	0.0089
snp351	1	620688	G	C	0.0873	-0.0166	0.0052	10.2661	0.0014	0.0611	260	0.1058	244	0.0676	0.0091
snp352	1	620693	T	A	0.3919	0.0018	0.0043	0.1776	0.6734	0.8054	260	0.3942	244	0.3893	5.00E-005
snp353	1	624569	T	A	0.0962	-0.0090	0.0050	3.2328	0.0722	0.2932	260	0.1173	244	0.0738	0.0109
snp354	1	625800	T	G	0.1994	-0.0066	0.0039	2.8353	0.0922	0.3250	260	0.1615	244	0.2398	0.0191
snp355	1	629408	G	A	0.2639	0.0001	0.0038	8.62E-004	0.9766	0.9863	260	0.2442	244	0.2848	0.0042
snp356	1	629412	C	T	0.4286	-0.0101	0.0045	4.9670	0.0258	0.1927	260	0.4346	244	0.4221	0.0003
snp357	1	633051	C	G	0.1607	0.0004	0.0042	0.0086	0.9262	0.9568	260	0.1577	244	0.1639	0.0001
snp358	1	633056	T	C	0.1290	0.0047	0.0045	1.0937	0.2957	0.5410	260	0.0904	244	0.1701	0.0282
snp359	1	633068	C	A	0.3710	-0.0065	0.0044	2.2596	0.1328	0.3796	260	0.3942	244	0.3463	0.0049
snp360	1	633407	T	C	0.0546	-0.0034	0.0061	0.3064	0.5799	0.7463	260	0.0404	244	0.0697	0.0083
snp361	1	636330	C	A	0.1181	-0.0014	0.0047	0.0854	0.7701	0.8644	260	0.1654	244	0.0676	0.0459
snp362	1	641575	T	C	0.0635	0.0145	0.0057	6.4346	0.0112	0.1381	260	0.0385	244	0.0902	0.0225
snp363	1	643666	G	A	0.1845	0.0095	0.0038	6.2222	0.0126	0.1448	260	0.1404	244	0.2316	0.0276
snp364	1	643720	G	T	0.2649	-0.0002	0.0040	0.0038	0.9509	0.9713	260	0.2769	244	0.2520	0.0016
snp365	1	643721	A	C	0.0635	0.0051	0.0060	0.7190	0.3965	0.6201	260	0.0538	244	0.0738	0.0033
snp366	1	643723	C	A	0.2034	0.0095	0.0040	5.6690	0.0173	0.1640	260	0.1962	244	0.2111	0.0007
snp367	1	643738	G	T	0.0556	0.0037	0.0063	0.3434	0.5579	0.7320	260	0.0673	244	0.0430	0.0056
snp368	1	646268	A	C	0.3770	-0.0036	0.0037	0.9330	0.3341	0.5723	260	0.3962	244	0.3566	0.0033
snp369	1	648236	A	G	0.1171	0.0107	0.0045	5.7169	0.0168	0.1622	260	0.0885	244	0.1475	0.0169
snp370	1	648421	T	G	0.0595	0.0127	0.0060	4.4709	0.0345	0.2165	260	0.0365	244	0.0840	0.0201
snp371	1	648428	G	A	0.0605	0.0099	0.0060	2.7311	0.0984	0.3340	260	0.0385	244	0.0840	0.0182
snp372	1	648497	A	G	0.2946	0.0039	0.0035	1.2454	0.2644	0.5142	260	0.2769	244	0.3135	0.0032
snp373	1	651344	A	T	0.0536	0.0037	0.0063	0.3390	0.5604	0.7336	260	0.0423	244	0.0656	0.0053
snp374	1	651345	T	A	0.0585	0.0016	0.0061	0.0659	0.7973	0.8807	260	0.0442	244	0.0738	0.0079
snp375	1	651353	A	G	0.0685	-0.0079	0.0057	1.9536	0.1622	0.4139	260	0.0827	244	0.0533	0.0068
snp376	1	651362	T	G	0.0635	-0.0149	0.0059	6.3035	0.0120	0.1422	260	0.0827	244	0.0430	0.0132
snp377	1	651443	A	G	0.0962	0.0175	0.0050	12.3755	0.0004	0.0397	260	0.0577	244	0.1373	0.0364
snp378	1	651444	A	T	0.1101	-0.0164	0.0047	11.9425	0.0005	0.0434	260	0.1327	244	0.0861	0.0111
snp379	1	651449	G	T	0.0556	0.0035	0.0063	0.3065	0.5798	0.7462	260	0.0404	244	0.0717	0.0093
snp380	1	651452	A	G	0.0655	-0.0020	0.0059	0.1128	0.7370	0.8443	260	0.0692	244	0.0615	0.0005
snp381	1	651457	A	G	0.0556	-0.0220	0.0062	12.3443	0.0004	0.0400	260	0.0596	244	0.0512	0.0007
snp382	1	662659	C	T	0.3343	-0.0024	0.0037	0.4102	0.5219	0.7081	260	0.3404	244	0.3279	0.0004
snp383	1	662660	A	C	0.2421	-0.0007	0.0037	0.0371	0.8473	0.9103	260	0.2519	244	0.2316	0.0011
snp384	1	662661	G	A	0.1349	-0.0053	0.0043	1.5156	0.2183	0.4718	260	0.1404	244	0.1291	0.0005
snp385	1	667294	T	G	0.2530	-0.0072	0.0038	3.5413	0.0599	0.2713	260	0.2404	244	0.2664	0.0018
snp386	1	667301	A	T	0.0804	0.0047	0.0054	0.7510	0.3862	0.6125	260	0.0615	244	0.1004	0.0102
snp387	1	667305	A	G	0.0863	0.0057	0.0052	1.1990	0.2735	0.5221	260	0.0692	244	0.1045	0.0079
snp388	1	667307	A	G	0.0655	0.0067	0.0059	1.2783	0.2582	0.5087	260	0.0635	244	0.0676	0.0001
snp389	1	671029	T	C	0.2272	0.0014	0.0040	0.1154	0.7341	0.8426	260	0.2115	244	0.2439	0.0030
snp390	1	671031	C	T	0.0536	0.0011	0.0064	0.0269	0.8698	0.9237	260	0.0673	244	0.0389	0.0079
snp391	1	671032	G	C	0.0794	-0.0076	0.0054	1.9622	0.1613	0.4129	260	0.0596	244	0.1004	0.0114
snp392	1	671035	T	A	0.1339	-0.0060	0.0045	1.8179	0.1776	0.4306	260	0.1327	244	0.1352	2.81E-005
snp393	1	671050	T	C	0.1091	0.0001	0.0048	8.52E-004	0.9767	0.9864	260	0.1058	244	0.1127	0.0002
snp394	1	671052	T	C	0.3492	-0.0053	0.0042	1.6018	0.2056	0.4594	260	0.3635	244	0.3340	0.0019
snp395	1	671082	G	A	0.0714	-0.0068	0.0056	1.4805	0.2237	0.4769	260	0.0904	244	0.0512	0.0115
snp396	1	671083	T	A	0.0754	-0.0066	0.0055	1.4773	0.2242	0.4774	260	0.0942	244	0.0553	0.0108
snp397	1	671166	A	C	0.3204	0.0007	0.0040	0.0293	0.8640	0.9203	260	0.3173	244	0.3238	9.58E-005
snp398	1	671180	G	C	0.0933	-0.0035	0.0051	0.4726	0.4918	0.6878	260	0.1231	244	0.0615	0.0224
snp399	1	671182	G	A	0.3244	0.0007	0.0040	0.0326	0.8568	0.9160	260	0.3231	244	0.3258	1.71E-005
snp400	1	671183	G	T	0.0952	-0.0034	0.0051	0.4455	0.5045	0.6964	260	0.1288	244	0.0594	0.0279
snp401	1	675870	C	T	0.2688	0.0014	0.0039	0.1295	0.7189	0.8334	260	0.2462	244	0.2930	0.0056
snp402	1	675878	G	C	0.0893	-0.0013	0.0051	0.0617	0.8038	0.8845	260	0.0865	244	0.0922	0.0002
snp403	1	675889	G	T	0.3056	-0.0020	0.0036	0.3063	0.5800	0.7463	260	0.3577	244	0.2500	0.0273
snp404	1	675890	G	T	0.3502	-0.0029	0.0037	0.6161	0.4325	0.6464	260	0.3962	244	0.3012	0.0198
snp405	1	675898	G	A	0.2629	0.0032	0.0039	0.6813	0.4092	0.6295	260	0.2385	244	0.2889	0.0066
snp406	1	675917	C	G	0.1498	0.0151	0.0043	12.3790	0.0004	0.0397	260	0.1288	244	0.1721	0.0073
snp407	1	675975	A	G	0.2024	0.0147	0.0037	15.5029	8.24E-005	0.0214	260	0.1327	244	0.2766	0.0641
snp408	1	676001	T	G	0.3571	0.0106	0.0038	7.7724	0.0053	0.1032	260	0.3077	244	0.4098	0.0227
snp409	1	678324	A	G	0.2966	0.0050	0.0033	2.3334	0.1266	0.3719	260	0.2462	244	0.3504	0.0260
snp410	1	678351	A	T	0.1399	0.0045	0.0042	1.1574	0.2820	0.5294	260	0.1096	244	0.1721	0.0162
snp411	1	680735	G	T	0.0774	-0.0075	0.0053	1.9865	0.1587	0.4100	260	0.0885	244	0.0656	0.0037
snp412	1	682929	T	C	0.0645	0.0030	0.0057	0.2765	0.5990	0.7585	260	0.0385	244	0.0922	0.0239
snp413	1	684403	T	C	0.1607	0.0049	0.0042	1.3525	0.2449	0.4966	260	0.1519	244	0.1701	0.0012
snp414	1	684407	T	C	0.1736	0.0055	0.0041	1.7635	0.1842	0.4376	260	0.1654	244	0.1824	0.0010
snp415	1	684411	C	A	0.4206	0.0046	0.0045	1.0502	0.3055	0.5491	260	0.4231	244	0.4180	5.21E-005
snp416	1	684414	G	A	0.1349	0.0120	0.0044	7.2523	0.0071	0.1154	260	0.1192	244	0.1516	0.0045
snp417	1	684424	C	T	0.0942	-0.0029	0.0051	0.3365	0.5618	0.7345	260	0.1077	244	0.0799	0.0045
snp418	1	689994	A	G	0.0754	0.0191	0.0053	12.8087	0.0003	0.0364	260	0.0538	244	0.0984	0.0142
snp419	1	690028	A	G	0.1081	0.0156	0.0045	11.9796	0.0005	0.0431	260	0.0788	244	0.1393	0.0190
snp420	1	692308	C	T	0.4028	-0.0122	0.0044	7.6453	0.0057	0.1060	260	0.4462	244	0.3566	0.0167
snp421	1	692312	A	G	0.3333	0.0006	0.0041	0.0227	0.8803	0.9298	260	0.3365	244	0.3299	9.85E-005
snp422	1	692318	A	G	0.1002	0.0138	0.0049	7.9839	0.0047	0.0986	260	0.0788	244	0.1230	0.0108
snp423	1	692319	C	T	0.3403	0.0005	0.0041	0.0160	0.8992	0.9410	260	0.3231	244	0.3586	0.0028
snp424	1	692790	T	G	0.1964	-0.0064	0.0034	3.4441	0.0635	0.2780	260	0.1538	244	0.2418	0.0245
snp425	1	692791	T	A	0.2014	-0.0060	0.0034	3.1212	0.0773	0.3017	260	0.1596	244	0.2459	0.0231
snp426	1	692850	C	T	0.1290	-0.0015	0.0045	0.1161	0.7333	0.8421	260	0.1788	244	0.0758	0.0472
snp427	1	692939	A	G	0.3512	0.0003	0.0024	0.0166	0.8975	0.9400	260	0.4596	244	0.2357	0.1100
snp428	1	692968	G	A	0.3512	0.0003	0.0024	0.0166	0.8975	0.9400	260	0.4596	244	0.2357	0.1100
snp429	1	696842	C	T	0.3948	-0.0072	0.0032	5.0906	0.0241	0.1872	260	0.4269	244	0.3607	0.0092
snp430	1	696843	A	G	0.3631	-0.0054	0.0031	2.9191	0.0875	0.3179	260	0.3923	244	0.3320	0.0079
snp431	1	697018	C	T	0.1121	-0.0024	0.0048	0.2625	0.6084	0.7646	260	0.0846	244	0.1414	0.0162
snp432	1	697039	C	T	0.3740	-0.0071	0.0045	2.4861	0.1149	0.3567	260	0.4115	244	0.3340	0.0128
snp433	1	697042	C	T	0.0645	-0.0027	0.0059	0.2107	0.6462	0.7885	260	0.0596	244	0.0697	0.0008
snp434	1	697043	G	A	0.2004	0.0015	0.0041	0.1367	0.7115	0.8289	260	0.2442	244	0.1537	0.0256
snp435	1	697051	A	C	0.0575	-0.0186	0.0062	9.0622	0.0026	0.0785	260	0.0712	244	0.0430	0.0073
snp436	1	705255	A	C	0.4643	-0.0110	0.0046	5.5722	0.0182	0.1676	260	0.4827	244	0.4447	0.0029
snp437	1	705276	T	C	0.3591	0.0045	0.0039	1.3704	0.2417	0.4938	260	0.3481	244	0.3709	0.0011
snp438	1	705283	C	T	0.1190	0.0026	0.0047	0.3029	0.5821	0.7477	260	0.1288	244	0.1086	0.0020
snp439	1	713697	G	A	0.3938	0.0042	0.0027	2.4126	0.1204	0.3639	260	0.4481	244	0.3361	0.0263
snp440	1	735764	C	T	0.2103	-0.0034	0.0039	0.7618	0.3828	0.6099	260	0.2173	244	0.2029	0.0006
snp441	1	735805	A	G	0.3125	-0.0104	0.0032	10.4891	0.0012	0.0583	260	0.3250	244	0.2992	0.0015
snp442	1	735860	A	G	0.3145	-0.0108	0.0032	11.2572	0.0008	0.0498	260	0.3288	244	0.2992	0.0020
snp443	1	741272	C	T	0.3462	-0.0055	0.0040	1.8774	0.1706	0.4232	260	0.3788	244	0.3115	0.0100
snp444	1	741283	T	C	0.3393	-0.0058	0.0040	2.1361	0.1439	0.3929	260	0.3731	244	0.3033	0.0109
snp445	1	748855	C	T	0.1409	0.0019	0.0038	0.2609	0.6095	0.7652	260	0.1615	244	0.1189	0.0075
snp446	1	748860	T	C	0.3165	-0.0035	0.0026	1.7791	0.1823	0.4356	260	0.3346	244	0.2971	0.0032
snp447	1	748866	A	G	0.1855	0.0013	0.0031	0.1774	0.6736	0.8055	260	0.2077	244	0.1619	0.0069
snp448	1	748880	T	C	0.4613	-0.0008	0.0027	0.0992	0.7527	0.8539	260	0.4346	244	0.4898	0.0061
snp449	1	748902	C	G	0.4256	-0.0009	0.0026	0.1150	0.7345	0.8429	260	0.4038	244	0.4488	0.0041
snp450	1	752609	C	T	0.0694	0.0053	0.0057	0.8910	0.3452	0.5811	260	0.0462	244	0.0943	0.0179
snp451	1	752622	A	G	0.0605	-0.0175	0.0060	8.3896	0.0038	0.0904	260	0.0481	244	0.0738	0.0058
snp452	1	752672	T	C	0.0605	-0.0115	0.0061	3.5605	0.0592	0.2700	260	0.0442	244	0.0779	0.0099
snp453	1	771160	C	A	0.3284	-0.0055	0.0039	2.0141	0.1558	0.4068	260	0.3423	244	0.3135	0.0019
snp454	1	771174	G	T	0.3264	-0.0054	0.0039	1.9770	0.1597	0.4111	260	0.3404	244	0.3115	0.0019
snp455	1	790569	G	A	0.2431	-0.0024	0.0033	0.5597	0.4544	0.6619	260	0.1865	244	0.3033	0.0370
snp456	1	792553	A	G	0.1518	0.0006	0.0040	0.0218	0.8826	0.9312	260	0.1962	244	0.1045	0.0326
snp457	1	792630	C	T	0.0992	0.0002	0.0050	0.0021	0.9632	0.9785	260	0.1288	244	0.0676	0.0210
snp458	1	792688	T	C	0.2341	-0.0107	0.0034	9.9025	0.0017	0.0658	260	0.2038	244	0.2664	0.0109
snp459	1	792853	G	A	0.2569	0.0032	0.0039	0.6784	0.4101	0.6302	260	0.2808	244	0.2316	0.0063
snp460	1	793028	A	G	0.1151	0.0073	0.0044	2.7156	0.0994	0.3354	260	0.0750	244	0.1578	0.0336
snp461	1	797843	A	G	0.0585	0.0047	0.0062	0.5796	0.4464	0.6563	260	0.0462	244	0.0717	0.0059
snp462	1	809983	C	T	0.1319	-0.0006	0.0045	0.0165	0.8977	0.9401	260	0.1404	244	0.1230	0.0013
snp463	1	817423	A	C	0.1567	0.0008	0.0036	0.0472	0.8279	0.8989	260	0.1288	244	0.1865	0.0126
snp464	1	817456	A	G	0.1597	0.0006	0.0036	0.0311	0.8600	0.9179	260	0.1308	244	0.1906	0.0133
snp465	1	817459	C	T	0.1627	0.0012	0.0035	0.1181	0.7311	0.8408	260	0.1308	244	0.1967	0.0159
snp466	1	822972	C	T	0.3542	0.0021	0.0029	0.5248	0.4688	0.6720	260	0.2846	244	0.4283	0.0451
snp467	1	823071	C	A	0.3105	0.0016	0.0031	0.2756	0.5996	0.7589	260	0.2558	244	0.3689	0.0298
snp468	1	850452	A	T	0.1161	0.0035	0.0044	0.6265	0.4287	0.6436	260	0.0712	244	0.1639	0.0419
snp469	1	850664	G	A	0.3224	0.0143	0.0036	15.8703	6.78E-005	0.0199	260	0.2904	244	0.3566	0.0100
snp470	1	850673	A	G	0.1538	0.0028	0.0042	0.4518	0.5015	0.6944	260	0.1769	244	0.1291	0.0088
snp471	1	850759	T	C	0.1002	-0.0002	0.0047	0.0013	0.9709	0.9830	260	0.0846	244	0.1168	0.0057
snp472	1	856902	G	A	0.1300	-0.0002	0.0043	0.0025	0.9605	0.9769	260	0.1154	244	0.1455	0.0040
snp473	1	859445	G	C	0.2500	0.0006	0.0038	0.0249	0.8746	0.9265	260	0.1808	244	0.3238	0.0545
snp474	1	899962	C	T	0.2540	0.0070	0.0033	4.5879	0.0322	0.2105	260	0.2673	244	0.2398	0.0020
snp475	1	899977	G	A	0.2431	0.0070	0.0033	4.6167	0.0317	0.2091	260	0.2538	244	0.2316	0.0013
snp476	1	899989	A	G	0.2083	0.0067	0.0034	3.9516	0.0468	0.2452	260	0.2173	244	0.1988	0.0010
snp477	1	899993	G	C	0.2083	0.0068	0.0034	4.1045	0.0428	0.2363	260	0.2154	244	0.2008	0.0006
snp478	1	900022	G	A	0.0675	0.0067	0.0058	1.3286	0.2491	0.5005	260	0.0635	244	0.0717	0.0005
snp479	1	900532	C	G	0.0923	-8.37E-005	0.0049	2.95E-004	0.9863	0.9920	260	0.0615	244	0.1250	0.0240
snp480	1	900535	G	C	0.0724	0.0071	0.0056	1.5806	0.2087	0.4624	260	0.0519	244	0.0943	0.0133
snp481	1	911860	G	A	0.0853	0.0056	0.0052	1.1755	0.2783	0.5262	260	0.0538	244	0.1189	0.0270
snp482	1	912126	C	T	0.3919	0.0035	0.0032	1.2376	0.2659	0.5155	260	0.4212	244	0.3607	0.0077
snp483	1	916708	C	A	0.0863	-0.0103	0.0052	3.8399	0.0500	0.2520	260	0.0788	244	0.0943	0.0015
snp484	1	918450	C	T	0.2222	-0.0006	0.0034	0.0282	0.8666	0.9218	260	0.2731	244	0.1680	0.0319
snp485	1	918630	A	G	0.3075	0.0029	0.0033	0.7399	0.3897	0.6151	260	0.3308	244	0.2828	0.0054
snp486	1	918645	C	T	0.1200	0.0068	0.0046	2.2064	0.1374	0.3852	260	0.1038	244	0.1373	0.0053
snp487	1	919844	A	G	0.0585	-0.0055	0.0061	0.8305	0.3621	0.5942	260	0.0615	244	0.0553	0.0003
snp488	1	919890	T	C	0.3353	-0.0036	0.0032	1.3295	0.2489	0.5003	260	0.3808	244	0.2869	0.0198
snp489	1	920116	C	T	0.2183	-0.0040	0.0034	1.3841	0.2394	0.4916	260	0.1692	244	0.2705	0.0300
snp490	1	922886	T	C	0.1627	0.0028	0.0042	0.4472	0.5036	0.6959	260	0.1962	244	0.1270	0.0175
snp491	1	922903	T	C	0.0774	0.0129	0.0054	5.7456	0.0165	0.1612	260	0.0423	244	0.1148	0.0367
snp492	1	932516	C	T	0.3264	-0.0016	0.0032	0.2443	0.6211	0.7726	260	0.3692	244	0.2807	0.0178
snp493	1	932549	G	A	0.3274	-0.0021	0.0032	0.4205	0.5167	0.7046	260	0.3731	244	0.2787	0.0202
snp494	1	932737	T	C	0.3482	0.0025	0.0031	0.6879	0.4069	0.6278	260	0.3673	244	0.3279	0.0034
snp495	1	932761	C	T	0.3125	-0.0055	0.0028	3.8861	0.0487	0.2492	260	0.2673	244	0.3607	0.0203
snp496	1	932767	C	T	0.3165	-0.0062	0.0027	5.1615	0.0231	0.1842	260	0.2731	244	0.3627	0.0185
snp497	1	932782	A	G	0.3442	0.0026	0.0031	0.7224	0.3953	0.6193	260	0.3596	244	0.3279	0.0022
snp498	1	949511	G	A	0.1865	-0.0102	0.0035	8.5548	0.0034	0.0873	260	0.1442	244	0.2316	0.0251
snp499	1	949513	A	T	0.0992	-0.0171	0.0045	14.2198	0.0002	0.0275	260	0.0865	244	0.1127	0.0038
snp500	1	949543	G	T	0.0694	0.0178	0.0056	10.1445	0.0014	0.0626	260	0.0423	244	0.0984	0.0243
snp501	1	952991	T	A	0.0506	0.0003	0.0066	0.0021	0.9637	0.9788	260	0.0577	244	0.0430	0.0022
snp502	1	954172	A	T	0.2292	-0.0006	0.0033	0.0354	0.8508	0.9124	260	0.1731	244	0.2889	0.0380
snp503	1	954223	A	G	0.1161	0.0030	0.0043	0.4645	0.4955	0.6903	260	0.0885	244	0.1455	0.0158
snp504	1	954224	T	C	0.2212	-0.0017	0.0033	0.2606	0.6097	0.7654	260	0.1596	244	0.2869	0.0470
snp505	1	958564	G	T	0.1855	-0.0027	0.0041	0.4453	0.5046	0.6965	260	0.1827	244	0.1885	0.0001
snp506	1	958571	C	T	0.3611	-0.0042	0.0043	0.9786	0.3225	0.5631	260	0.3462	244	0.3770	0.0021
snp507	1	965201	T	C	0.1310	-0.0007	0.0043	0.0233	0.8787	0.9289	260	0.1808	244	0.0779	0.0465
snp508	1	965583	G	A	0.4117	-0.0061	0.0046	1.7295	0.1885	0.4420	260	0.4385	244	0.3832	0.0063
snp509	1	967342	G	C	0.0942	-0.0262	0.0048	29.6243	5.24E-008	0.0015	260	0.0904	244	0.0984	0.0004
snp510	1	967358	C	T	0.1280	5.97E-005	0.0045	1.75E-004	0.9894	0.9938	260	0.1731	244	0.0799	0.0388
snp511	1	975461	G	A	0.0704	0.0017	0.0056	0.0938	0.7594	0.8579	260	0.0519	244	0.0902	0.0112
snp512	1	975468	T	A	0.0913	0.0119	0.0051	5.5069	0.0189	0.1701	260	0.0731	244	0.1107	0.0085
snp513	1	977489	A	G	0.0546	-0.0064	0.0062	1.0619	0.3028	0.5469	260	0.0404	244	0.0697	0.0083
snp514	1	989508	A	G	0.0645	-0.0409	0.0055	54.5418	1.52E-013	1.58E-005	260	0.0596	244	0.0697	0.0008
snp515	1	989601	T	C	0.3115	-0.0074	0.0029	6.5554	0.0105	0.1345	260	0.2635	244	0.3627	0.0229
snp516	1	989670	T	G	0.2063	-0.0014	0.0033	0.1732	0.6772	0.8078	260	0.1769	244	0.2377	0.0113
snp517	1	990261	C	T	0.0595	0.0002	0.0060	6.75E-004	0.9793	0.9879	260	0.0404	244	0.0799	0.0139
snp518	1	1006043	C	T	0.1270	0.0086	0.0043	3.9246	0.0476	0.2469	260	0.0808	244	0.1762	0.0411
snp519	1	1006150	A	T	0.1002	-0.0009	0.0049	0.0347	0.8522	0.9133	260	0.0750	244	0.1270	0.0150
snp520	1	1006155	T	C	0.3452	0.0089	0.0033	7.1880	0.0073	0.1171	260	0.3365	244	0.3545	0.0007
snp521	1	1006188	T	G	0.3780	0.0114	0.0034	10.9367	0.0009	0.0532	260	0.3519	244	0.4057	0.0062
snp522	1	1006373	T	A	0.3056	0.0059	0.0035	2.7978	0.0944	0.3282	260	0.2904	244	0.3217	0.0023
snp523	1	1006388	A	G	0.3403	-0.0017	0.0030	0.3365	0.5619	0.7346	260	0.4096	244	0.2664	0.0456
snp524	1	1006436	C	T	0.2054	-0.0018	0.0034	0.2778	0.5981	0.7580	260	0.1481	244	0.2664	0.0428
snp525	1	1006500	C	A	0.2391	0.0072	0.0038	3.6001	0.0578	0.2674	260	0.2481	244	0.2295	0.0009
snp526	1	1025959	G	A	0.2589	-0.0017	0.0033	0.2573	0.6120	0.7668	260	0.2269	244	0.2930	0.0114
snp527	1	1033129	T	C	0.3889	-0.0016	0.0026	0.4034	0.5253	0.7104	260	0.3115	244	0.4713	0.0537
snp528	1	1033181	A	G	0.4792	0.0002	0.0024	0.0086	0.9263	0.9569	260	0.3692	244	0.5963	0.1032
snp529	1	1033198	T	C	0.4048	-0.0034	0.0025	1.7784	0.1823	0.4357	260	0.3231	244	0.4918	0.0590
snp530	1	1033278	G	A	0.0774	0.0152	0.0052	8.4386	0.0037	0.0895	260	0.0365	244	0.1209	0.0498
snp531	1	1034220	T	G	0.2163	0.0067	0.0036	3.4804	0.0621	0.2755	260	0.1442	244	0.2930	0.0653
snp532	1	1034371	C	T	0.1300	0.0051	0.0044	1.3970	0.2372	0.4896	260	0.0846	244	0.1783	0.0388
snp533	1	1034471	A	G	0.4276	-0.0028	0.0026	1.1796	0.2774	0.5255	260	0.5404	244	0.3074	0.1108
snp534	1	1034472	A	G	0.1498	-0.0123	0.0039	9.9710	0.0016	0.0649	260	0.1231	244	0.1783	0.0120
snp535	1	1034495	C	T	0.1845	-0.0005	0.0041	0.0158	0.8999	0.9414	260	0.2212	244	0.1455	0.0190
snp536	1	1044418	T	C	0.2163	-0.0089	0.0039	5.1082	0.0238	0.1864	260	0.2135	244	0.2193	9.92E-005
snp537	1	1060915	C	T	0.1349	-0.0028	0.0043	0.4241	0.5149	0.7035	260	0.1385	244	0.1311	0.0002
snp538	1	1060927	G	A	0.3542	0.0071	0.0037	3.6311	0.0567	0.2653	260	0.3692	244	0.3381	0.0021
snp539	1	1061125	C	T	0.3274	-0.0151	0.0035	18.2439	1.94E-005	0.0125	260	0.3481	244	0.3053	0.0041
snp540	1	1064422	C	T	0.1250	-0.0003	0.0041	0.0058	0.9394	0.9646	260	0.0827	244	0.1701	0.0349
snp541	1	1064512	T	C	0.2619	-0.0018	0.0030	0.3834	0.5358	0.7174	260	0.2173	244	0.3094	0.0219
snp542	1	1067085	T	A	0.1052	0.0009	0.0045	0.0375	0.8465	0.9099	260	0.0692	244	0.1434	0.0292
snp543	1	1067154	C	A	0.0655	0.0044	0.0058	0.5718	0.4495	0.6585	260	0.0558	244	0.0758	0.0033
snp544	1	1067168	A	G	0.1181	0.0007	0.0043	0.0277	0.8679	0.9225	260	0.0769	244	0.1619	0.0346
snp545	1	1067183	T	C	0.3363	-0.0077	0.0036	4.4448	0.0350	0.2178	260	0.3385	244	0.3340	4.42E-005
snp546	1	1070826	A	C	0.1438	0.0088	0.0043	4.2269	0.0398	0.2294	260	0.0904	244	0.2008	0.0495
snp547	1	1070994	G	A	0.1181	0.0045	0.0045	1.0135	0.3141	0.5562	260	0.0981	244	0.1393	0.0082
snp548	1	1071021	T	A	0.1399	-0.0021	0.0040	0.2737	0.6009	0.7598	260	0.1962	244	0.0799	0.0561
snp549	1	1071029	A	G	0.1409	-0.0006	0.0037	0.0276	0.8680	0.9226	260	0.1750	244	0.1045	0.0205
snp550	1	1071032	T	C	0.1052	0.0028	0.0047	0.3506	0.5538	0.7292	260	0.0885	244	0.1230	0.0063
snp551	1	1082439	G	T	0.0605	-0.0004	0.0061	0.0051	0.9432	0.9668	260	0.0808	244	0.0389	0.0154
snp552	1	1084280	G	A	0.0724	0.0229	0.0055	17.5881	2.74E-005	0.0142	260	0.0327	244	0.1148	0.0501
snp553	1	1100836	G	A	0.3849	0.0054	0.0046	1.3956	0.2375	0.4898	260	0.3923	244	0.3770	0.0005
snp554	1	1100863	C	T	0.4970	0.0005	0.0039	0.0168	0.8970	0.9397	260	0.4942	244	0.5000	6.65E-005
snp555	1	1100864	G	C	0.4980	0.0025	0.0039	0.4227	0.5156	0.7039	260	0.4981	244	0.4980	3.18E-008
snp556	1	1100865	G	A	0.4990	-0.0009	0.0039	0.0567	0.8118	0.8893	260	0.4981	244	0.5000	7.39E-006
snp557	1	1100897	C	A	0.0675	0.0038	0.0058	0.4258	0.5140	0.7029	260	0.0654	244	0.0697	0.0001
snp558	1	1100908	C	G	0.1131	0.0011	0.0048	0.0539	0.8164	0.8921	260	0.1115	244	0.1148	5.15E-005
snp559	1	1100910	C	T	0.0685	0.0056	0.0058	0.9375	0.3329	0.5714	260	0.0673	244	0.0697	4.38E-005
snp560	1	1100916	G	A	0.1141	0.0011	0.0047	0.0577	0.8101	0.8883	260	0.1115	244	0.1168	0.0001
snp561	1	1104817	C	T	0.2877	0.0076	0.0032	5.5244	0.0188	0.1695	260	0.2269	244	0.3525	0.0384
snp562	1	1104866	G	T	0.1875	0.0091	0.0034	7.0831	0.0078	0.1198	260	0.1288	244	0.2500	0.0481
snp563	1	1110312	A	G	0.1002	0.0086	0.0047	3.4141	0.0646	0.2801	260	0.0635	244	0.1393	0.0319
snp564	1	1116926	T	C	0.1071	0.0123	0.0040	9.5192	0.0020	0.0713	260	0.0615	244	0.1557	0.0463
snp565	1	1116927	G	A	0.1071	0.0123	0.0040	9.5192	0.0020	0.0713	260	0.0615	244	0.1557	0.0463
snp566	1	1116958	T	C	0.1071	0.0123	0.0040	9.5192	0.0020	0.0713	260	0.0615	244	0.1557	0.0463
snp567	1	1116959	C	T	0.1071	0.0123	0.0040	9.5192	0.0020	0.0713	260	0.0615	244	0.1557	0.0463
snp568	1	1116975	G	A	0.4990	0.0057	0.0032	3.1104	0.0778	0.3026	260	0.4827	244	0.5164	0.0023
snp569	1	1117072	G	A	0.3482	-0.0059	0.0029	4.0478	0.0442	0.2396	260	0.4173	244	0.2746	0.0448
snp570	1	1117117	A	C	0.1855	0.0047	0.0034	1.8846	0.1698	0.4223	260	0.1442	244	0.2295	0.0240
snp571	1	1117122	T	A	0.1905	0.0023	0.0034	0.4634	0.4960	0.6907	260	0.1519	244	0.2316	0.0205
snp572	1	1122338	A	G	0.1429	0.0018	0.0040	0.1971	0.6571	0.7952	260	0.1827	244	0.1004	0.0276
snp573	1	1122361	T	A	0.1409	0.0020	0.0040	0.2350	0.6278	0.7769	260	0.1769	244	0.1025	0.0229
snp574	1	1122384	A	G	0.1706	0.0043	0.0037	1.3674	0.2423	0.4943	260	0.1135	244	0.2316	0.0492
snp575	1	1122390	C	G	0.3740	0.0052	0.0029	3.2246	0.0725	0.2939	260	0.3115	244	0.4406	0.0355
snp576	1	1122432	T	C	0.0595	0.0102	0.0061	2.7887	0.0949	0.3290	260	0.0462	244	0.0738	0.0068
snp577	1	1130940	G	A	0.0665	0.0030	0.0059	0.2647	0.6069	0.7636	260	0.0712	244	0.0615	0.0008
snp578	1	1148049	A	T	0.0605	-0.0005	0.0060	0.0071	0.9329	0.9608	260	0.0654	244	0.0553	0.0009
snp579	1	1148059	A	G	0.2024	-0.0059	0.0035	2.9136	0.0878	0.3184	260	0.1712	244	0.2357	0.0129
snp580	1	1148068	A	G	0.2014	-0.0062	0.0035	3.2081	0.0733	0.2951	260	0.1712	244	0.2336	0.0121
snp581	1	1160969	A	G	0.1736	0.0004	0.0038	0.0127	0.9101	0.9474	260	0.2192	244	0.1250	0.0309
snp582	1	1160999	A	G	0.0813	-0.0006	0.0053	0.0133	0.9081	0.9462	260	0.1058	244	0.0553	0.0170
snp583	1	1161082	G	A	0.1726	0.0003	0.0039	0.0053	0.9419	0.9660	260	0.2212	244	0.1209	0.0352
snp584	1	1161106	G	C	0.1220	-0.0004	0.0042	0.0107	0.9177	0.9518	260	0.1442	244	0.0984	0.0098
snp585	1	1161111	T	C	0.1171	0.0118	0.0043	7.3588	0.0067	0.1128	260	0.0654	244	0.1721	0.0551
snp586	1	1161126	A	C	0.3899	-0.0011	0.0029	0.1385	0.7098	0.8278	260	0.4692	244	0.3053	0.0564
snp587	1	1166467	C	T	0.2262	-0.0192	0.0038	25.5576	4.29E-007	0.0031	260	0.2308	244	0.2213	0.0003
snp588	1	1169139	A	G	0.1696	0.0077	0.0041	3.5948	0.0580	0.2677	260	0.1500	244	0.1906	0.0058
snp589	1	1169340	A	G	0.2143	0.0122	0.0034	12.9032	0.0003	0.0357	260	0.1250	244	0.3094	0.1009
snp590	1	1175307	G	T	0.1121	0.0028	0.0048	0.3364	0.5619	0.7346	260	0.1423	244	0.0799	0.0195
snp591	1	1175470	C	T	0.3452	0.0035	0.0037	0.8758	0.3494	0.5843	260	0.3788	244	0.3094	0.0106
snp592	1	1178845	T	G	0.1478	-9.76E-005	0.0041	5.79E-004	0.9808	0.9888	260	0.1654	244	0.1291	0.0052
snp593	1	1186692	G	A	0.0635	-0.0043	0.0060	0.5247	0.4689	0.6720	260	0.0769	244	0.0492	0.0065
snp594	1	1186756	A	G	0.0982	0.0005	0.0049	0.0114	0.9148	0.9502	260	0.1115	244	0.0840	0.0043
snp595	1	1188693	T	A	0.2639	0.0038	0.0032	1.4079	0.2354	0.4879	260	0.3096	244	0.2152	0.0229
snp596	1	1188775	A	G	0.2718	0.0083	0.0033	6.2817	0.0122	0.1429	260	0.2904	244	0.2520	0.0037
snp597	1	1188776	C	T	0.2708	0.0083	0.0033	6.2983	0.0121	0.1424	260	0.2885	244	0.2520	0.0034
snp598	1	1188778	C	T	0.2688	0.0084	0.0033	6.4493	0.0111	0.1377	260	0.2827	244	0.2541	0.0021
snp599	1	1188795	T	G	0.2698	0.0083	0.0033	6.3108	0.0120	0.1420	260	0.2865	244	0.2520	0.0030
snp600	1	1189111	C	T	0.2788	0.0038	0.0038	0.9648	0.3260	0.5659	260	0.3192	244	0.2357	0.0174
snp601	1	1189144	C	A	0.1597	0.0141	0.0040	12.2713	0.0005	0.0406	260	0.0942	244	0.2295	0.0681
snp602	1	1192792	T	C	0.1062	0.0025	0.0047	0.2779	0.5981	0.7580	260	0.1192	244	0.0922	0.0038
snp603	1	1192802	A	T	0.0754	0.0180	0.0053	11.4072	0.0007	0.0483	260	0.0404	244	0.1127	0.0375
snp604	1	1192825	T	C	0.1419	0.0085	0.0043	3.9223	0.0476	0.2470	260	0.1327	244	0.1516	0.0015
snp605	1	1202708	T	C	0.2867	0.0003	0.0030	0.0077	0.9300	0.9590	260	0.2115	244	0.3668	0.0589
snp606	1	1202767	C	T	0.0982	0.0027	0.0050	0.2973	0.5856	0.7499	260	0.1154	244	0.0799	0.0071
snp607	1	1202908	G	T	0.4266	-0.0017	0.0028	0.3687	0.5437	0.7226	260	0.5096	244	0.3381	0.0601
snp608	1	1203169	G	A	0.1994	0.0075	0.0034	4.8551	0.0276	0.1977	260	0.1712	244	0.2295	0.0107
snp609	1	1203190	T	C	0.4891	0.0018	0.0028	0.4069	0.5235	0.7092	260	0.5519	244	0.4221	0.0337
snp610	1	1203215	C	T	0.1984	0.0076	0.0034	4.9987	0.0254	0.1912	260	0.1692	244	0.2295	0.0114
snp611	1	1204951	T	A	0.4246	-0.0041	0.0027	2.2620	0.1326	0.3793	260	0.5231	244	0.3197	0.0846
snp612	1	1210509	G	C	0.1002	1.41E-005	0.0048	8.51E-006	0.9977	0.9986	260	0.1154	244	0.0840	0.0055
snp613	1	1210598	C	A	0.0645	0.0200	0.0057	12.5342	0.0004	0.0385	260	0.0346	244	0.0963	0.0315
snp614	1	1210614	T	C	0.0685	0.0076	0.0056	1.8609	0.1725	0.4252	260	0.0462	244	0.0922	0.0166
snp615	1	1210661	G	A	0.0823	0.0147	0.0050	8.7176	0.0032	0.0844	260	0.0519	244	0.1148	0.0261
snp616	1	1212732	C	T	0.1042	0.0154	0.0043	13.0705	0.0003	0.0346	260	0.0635	244	0.1475	0.0378
snp617	1	1212749	T	C	0.1052	0.0160	0.0043	13.8990	0.0002	0.0293	260	0.0615	244	0.1516	0.0431
snp618	1	1212886	T	C	0.0575	0.0119	0.0060	3.9763	0.0461	0.2438	260	0.0385	244	0.0779	0.0143
snp619	1	1216208	C	T	0.1071	-0.0045	0.0046	0.9266	0.3358	0.5737	260	0.0885	244	0.1270	0.0078
snp620	1	1216224	A	C	0.0962	0.0029	0.0048	0.3751	0.5403	0.7203	260	0.0731	244	0.1209	0.0131
snp621	1	1218154	C	G	0.2024	-0.0036	0.0036	0.9990	0.3175	0.5590	260	0.2019	244	0.2029	2.77E-006
snp622	1	1218261	A	T	0.1429	0.0019	0.0040	0.2365	0.6267	0.7762	260	0.0981	244	0.1906	0.0349
snp623	1	1219188	A	G	0.3661	-0.0054	0.0029	3.4718	0.0624	0.2761	260	0.3250	244	0.4098	0.0155
snp624	1	1221406	C	T	0.3105	-0.0065	0.0033	3.8062	0.0511	0.2541	260	0.2904	244	0.3320	0.0040
snp625	1	1221417	A	G	0.0506	0.0133	0.0066	4.0864	0.0432	0.2373	260	0.0385	244	0.0635	0.0065
snp626	1	1221424	A	G	0.2976	-0.0077	0.0034	5.3281	0.0210	0.1772	260	0.2827	244	0.3135	0.0023
snp627	1	1223168	C	A	0.1478	0.0125	0.0039	10.3610	0.0013	0.0599	260	0.0827	244	0.2172	0.0718
snp628	1	1223174	A	G	0.1458	0.0122	0.0039	9.7224	0.0018	0.0684	260	0.0827	244	0.2131	0.0682
snp629	1	1223206	T	C	0.1379	-0.0009	0.0042	0.0465	0.8293	0.8997	260	0.1385	244	0.1373	5.72E-006
snp630	1	1223306	T	C	0.1448	0.0114	0.0041	7.8158	0.0052	0.1022	260	0.0827	244	0.2111	0.0665
snp631	1	1223339	C	T	0.1498	0.0056	0.0041	1.9135	0.1666	0.4187	260	0.1000	244	0.2029	0.0415
snp632	1	1232907	C	T	0.4603	0.0024	0.0027	0.7688	0.3806	0.6083	260	0.5192	244	0.3975	0.0298
snp633	1	1232922	T	C	0.3581	0.0084	0.0031	7.4517	0.0063	0.1106	260	0.3077	244	0.4119	0.0236
snp634	1	1233032	A	G	0.3413	0.0051	0.0030	2.8303	0.0925	0.3254	260	0.3058	244	0.3791	0.0119
snp635	1	1233127	A	G	0.1091	-0.0235	0.0039	36.1129	1.86E-009	0.0004	260	0.1173	244	0.1004	0.0015
snp636	1	1233149	A	C	0.1062	-0.0219	0.0040	30.0794	4.15E-008	0.0013	260	0.1115	244	0.1004	0.0007
snp637	1	1233162	G	A	0.1052	-0.0226	0.0040	31.5030	1.99E-008	0.0010	260	0.1115	244	0.0984	0.0009
snp638	1	1233183	G	A	0.1071	-0.0216	0.0040	29.0417	7.08E-008	0.0016	260	0.1115	244	0.1025	0.0004
snp639	1	1233221	G	A	0.1101	-0.0224	0.0045	24.9356	5.93E-007	0.0035	260	0.1019	244	0.1189	0.0015
snp640	1	1236313	T	C	0.1756	0.0042	0.0038	1.2157	0.2702	0.5192	260	0.1385	244	0.2152	0.0203
snp641	1	1236356	T	C	0.2202	-0.0083	0.0032	6.5555	0.0105	0.1345	260	0.1962	244	0.2459	0.0072
snp642	1	1236357	G	A	0.2192	-0.0085	0.0032	6.9145	0.0086	0.1243	260	0.1962	244	0.2439	0.0066
snp643	1	1236373	C	T	0.3115	-0.0069	0.0029	5.5445	0.0185	0.1687	260	0.2654	244	0.3607	0.0211
snp644	1	1236530	T	A	0.2619	-0.0078	0.0034	5.1888	0.0227	0.1830	260	0.2500	244	0.2746	0.0016
snp645	1	1236543	C	T	0.1756	0.0043	0.0037	1.3559	0.2442	0.4961	260	0.1308	244	0.2234	0.0296
snp646	1	1236544	A	G	0.4554	0.0035	0.0027	1.7167	0.1901	0.4437	260	0.5192	244	0.3873	0.0351
snp647	1	1236575	T	C	0.2421	-0.0087	0.0035	6.0505	0.0139	0.1505	260	0.2327	244	0.2520	0.0010
snp648	1	1241093	T	C	0.0595	0.0100	0.0060	2.7956	0.0945	0.3284	260	0.0346	244	0.0861	0.0236
snp649	1	1241148	C	T	0.0685	0.0128	0.0058	4.9673	0.0258	0.1926	260	0.0365	244	0.1025	0.0340
snp650	1	1248741	A	G	0.4454	-0.0003	0.0028	0.0089	0.9247	0.9559	260	0.5077	244	0.3791	0.0334
snp651	1	1261114	C	G	0.2510	0.0070	0.0033	4.4434	0.0350	0.2179	260	0.2173	244	0.2869	0.0129
snp652	1	1261124	G	A	0.2827	0.0068	0.0032	4.5900	0.0322	0.2104	260	0.2442	244	0.3238	0.0156
snp653	1	1261142	G	T	0.0893	0.0058	0.0049	1.3727	0.2413	0.4934	260	0.0654	244	0.1148	0.0150
snp654	1	1261301	G	A	0.2411	0.0036	0.0032	1.3229	0.2501	0.5014	260	0.2173	244	0.2664	0.0066
snp655	1	1261322	C	T	0.2312	0.0029	0.0032	0.7957	0.3724	0.6021	260	0.2096	244	0.2541	0.0056
snp656	1	1261328	C	T	0.2609	0.0026	0.0031	0.7124	0.3986	0.6217	260	0.2327	244	0.2910	0.0088
snp657	1	1261335	T	C	0.2560	0.0031	0.0031	1.0039	0.3164	0.5581	260	0.2250	244	0.2889	0.0107
snp658	1	1261344	C	T	0.2599	0.0032	0.0031	1.0768	0.2994	0.5441	260	0.2288	244	0.2930	0.0107
snp659	1	1267931	C	A	0.2986	0.0091	0.0037	6.0878	0.0136	0.1492	260	0.3077	244	0.2889	0.0008
snp660	1	1268168	A	G	0.0933	-0.0013	0.0049	0.0752	0.7839	0.8727	260	0.1231	244	0.0615	0.0224
snp661	1	1270285	T	C	0.0893	-0.0027	0.0052	0.2631	0.6080	0.7643	260	0.1058	244	0.0717	0.0071
snp662	1	1270376	T	C	0.4117	0.0051	0.0036	1.9451	0.1631	0.4149	260	0.3712	244	0.4549	0.0145
snp663	1	1270409	G	A	0.1349	0.0049	0.0045	1.1911	0.2751	0.5235	260	0.1519	244	0.1168	0.0053
snp664	1	1275510	C	T	0.1915	-0.0044	0.0040	1.2132	0.2707	0.5197	260	0.2308	244	0.1496	0.0213
snp665	1	1279259	A	G	0.1290	0.0014	0.0043	0.1105	0.7395	0.8459	260	0.1423	244	0.1148	0.0034
snp666	1	1306334	G	T	0.0883	-0.0209	0.0049	18.5468	1.66E-005	0.0118	260	0.0885	244	0.0881	7.46E-007
snp667	1	1306365	G	A	0.2232	0.0014	0.0039	0.1292	0.7193	0.8336	260	0.2596	244	0.1844	0.0163
snp668	1	1310111	C	T	0.1250	-0.0015	0.0044	0.1165	0.7328	0.8418	260	0.1365	244	0.1127	0.0026
snp669	1	1310115	A	G	0.1270	-0.0004	0.0043	0.0093	0.9231	0.9550	260	0.1365	244	0.1168	0.0018
snp670	1	1310462	G	A	0.0972	-0.0293	0.0046	40.4478	2.02E-010	0.0002	260	0.0942	244	0.1004	0.0002
snp671	1	1318008	G	A	0.0615	0.0253	0.0058	18.7357	1.50E-005	0.0114	260	0.0288	244	0.0963	0.0394
snp672	1	1362845	G	T	0.1349	-0.0144	0.0042	11.5820	0.0007	0.0467	260	0.1135	244	0.1578	0.0084
snp673	1	1362980	A	T	0.2272	0.0014	0.0034	0.1643	0.6852	0.8127	260	0.2692	244	0.1824	0.0215
snp674	1	1362989	T	C	0.4008	-0.0017	0.0031	0.3032	0.5819	0.7475	260	0.3615	244	0.4426	0.0137
snp675	1	1364690	A	C	0.1994	0.0111	0.0035	9.9734	0.0016	0.0649	260	0.1212	244	0.2828	0.0817
snp676	1	1364827	T	C	0.0625	-0.0005	0.0060	0.0064	0.9365	0.9628	260	0.0904	244	0.0328	0.0283
snp677	1	1364901	T	C	0.0962	0.0178	0.0047	14.1868	0.0002	0.0277	260	0.0519	244	0.1434	0.0481
snp678	1	1364928	G	T	0.1032	-0.0380	0.0042	81.3039	1.73E-019	1.36E-007	260	0.1115	244	0.0943	0.0016
snp679	1	1364930	T	C	0.1756	0.0187	0.0038	24.7705	6.46E-007	0.0036	260	0.1192	244	0.2357	0.0468
snp680	1	1365049	T	A	0.3929	-0.0059	0.0029	4.1989	0.0405	0.2310	260	0.3423	244	0.4467	0.0228
snp681	1	1365061	C	T	0.0863	0.0126	0.0049	6.6082	0.0102	0.1329	260	0.0519	244	0.1230	0.0320
snp682	1	1365103	T	G	0.3244	-0.0061	0.0026	5.3346	0.0209	0.1770	260	0.2615	244	0.3914	0.0384
snp683	1	1369605	T	C	0.1637	-0.0234	0.0036	43.3690	4.53E-011	0.0001	260	0.1558	244	0.1721	0.0010
snp684	1	1369610	G	C	0.1161	-0.0293	0.0039	57.4222	3.51E-014	9.44E-006	260	0.1192	244	0.1127	0.0002
snp685	1	1369650	G	A	0.0903	0.0053	0.0050	1.1230	0.2893	0.5356	260	0.0692	244	0.1127	0.0115
snp686	1	1369773	G	A	0.2222	-0.0155	0.0033	21.6450	3.28E-006	0.0065	260	0.2038	244	0.2418	0.0042
snp687	1	1369785	C	T	0.2163	-0.0159	0.0033	22.8292	1.77E-006	0.0052	260	0.1981	244	0.2357	0.0042
snp688	1	1380207	T	C	0.0972	0.0015	0.0046	0.1032	0.7480	0.8510	260	0.0788	244	0.1168	0.0082
snp689	1	1385328	C	A	0.1895	-0.0106	0.0034	9.3913	0.0022	0.0732	260	0.1673	244	0.2131	0.0068
snp690	1	1385460	A	G	0.2688	-0.0104	0.0032	10.5583	0.0012	0.0575	260	0.2558	244	0.2828	0.0019
snp691	1	1385507	G	T	0.2123	-0.0104	0.0031	11.0514	0.0009	0.0520	260	0.1827	244	0.2439	0.0112
snp692	1	1385522	G	C	0.1875	-0.0121	0.0035	12.2782	0.0005	0.0405	260	0.1596	244	0.2172	0.0109
snp693	1	1408324	A	T	0.0605	0.0146	0.0058	6.2611	0.0123	0.1436	260	0.0462	244	0.0758	0.0077
snp694	1	1410075	A	G	0.0605	0.0151	0.0058	6.6945	0.0097	0.1304	260	0.0423	244	0.0799	0.0124
snp695	1	1410096	T	C	0.4950	0.0092	0.0033	7.8582	0.0051	0.1013	260	0.4846	244	0.5061	0.0009
snp696	1	1410156	T	C	0.0605	0.0197	0.0057	11.8404	0.0006	0.0443	260	0.0308	244	0.0922	0.0332
snp697	1	1410163	T	C	0.2550	0.0020	0.0038	0.2672	0.6052	0.7625	260	0.2846	244	0.2234	0.0099
snp698	1	1420655	G	C	0.0625	0.0187	0.0057	10.6205	0.0011	0.0568	260	0.0423	244	0.0840	0.0148
snp699	1	1422600	G	A	0.1131	-0.0188	0.0044	18.0214	2.18E-005	0.0131	260	0.0981	244	0.1291	0.0048
snp700	1	1468694	C	T	0.0615	0.0034	0.0059	0.3242	0.5691	0.7392	260	0.0712	244	0.0512	0.0034
snp701	1	1491591	G	A	0.1637	0.0099	0.0038	6.9093	0.0086	0.1244	260	0.0981	244	0.2336	0.0670
snp702	1	1502813	C	T	0.2153	-0.0243	0.0033	55.8509	7.82E-014	1.25E-005	260	0.2500	244	0.1783	0.0152
snp703	1	1502816	G	A	0.2163	-0.0243	0.0033	55.7647	8.17E-014	1.27E-005	260	0.2500	244	0.1803	0.0143
snp704	1	1502863	A	G	0.3948	-0.0148	0.0027	29.8439	4.68E-008	0.0014	260	0.4712	244	0.3135	0.0519
snp705	1	1502970	T	C	0.2113	0.0066	0.0032	4.3001	0.0381	0.2254	260	0.1500	244	0.2766	0.0481
snp706	1	1502993	T	C	0.1567	-0.0268	0.0040	44.8899	2.08E-011	8.99E-005	260	0.1846	244	0.1270	0.0125
snp707	1	1502995	T	C	0.1478	-0.0001	0.0041	8.21E-004	0.9771	0.9866	260	0.1885	244	0.1045	0.0279
snp708	1	1503479	C	T	0.3690	0.0034	0.0029	1.3732	0.2413	0.4934	260	0.3404	244	0.3996	0.0075
snp709	1	1503486	A	G	0.3710	0.0033	0.0029	1.3659	0.2425	0.4945	260	0.3423	244	0.4016	0.0075
snp710	1	1503510	A	G	0.1260	0.0084	0.0041	4.0911	0.0431	0.2371	260	0.0885	244	0.1660	0.0273
snp711	1	1521941	C	A	0.0744	0.0050	0.0053	0.8664	0.3520	0.5864	260	0.0500	244	0.1004	0.0184
snp712	1	1521984	C	T	0.1012	0.0011	0.0049	0.0529	0.8182	0.8931	260	0.1288	244	0.0717	0.0179
snp713	1	1529346	A	G	0.0714	0.0108	0.0052	4.2231	0.0399	0.2296	260	0.0519	244	0.0922	0.0122
snp714	1	1529388	G	C	0.0843	0.0136	0.0049	7.5966	0.0058	0.1072	260	0.0558	244	0.1148	0.0225
snp715	1	1529392	G	A	0.0813	0.0129	0.0050	6.6379	0.0100	0.1321	260	0.0538	244	0.1107	0.0216
snp716	1	1560526	T	C	0.1210	0.0065	0.0046	1.9882	0.1585	0.4098	260	0.0981	244	0.1455	0.0106
snp717	1	1562054	T	A	0.3403	-0.0091	0.0035	6.7114	0.0096	0.1299	260	0.4038	244	0.2725	0.0384
snp718	1	1562068	T	C	0.0556	-0.0015	0.0063	0.0541	0.8161	0.8918	260	0.0596	244	0.0512	0.0007
snp719	1	1562101	G	A	0.3423	-0.0025	0.0034	0.5561	0.4559	0.6629	260	0.3981	244	0.2828	0.0295
snp720	1	1563854	A	G	0.2093	0.0051	0.0038	1.7763	0.1826	0.4359	260	0.1788	244	0.2418	0.0120
snp721	1	1564038	T	C	0.2163	-0.0021	0.0033	0.4158	0.5190	0.7062	260	0.1654	244	0.2705	0.0326
snp722	1	1565635	T	C	0.3750	0.0052	0.0027	3.7415	0.0531	0.2582	260	0.3654	244	0.3852	0.0008
snp723	1	1565655	T	C	0.3502	-0.0069	0.0030	5.4315	0.0198	0.1731	260	0.3442	244	0.3566	0.0003
snp724	1	1565900	G	C	0.1835	0.0062	0.0038	2.6398	0.1042	0.3422	260	0.1481	244	0.2213	0.0179
snp725	1	1614296	C	T	0.4315	0.0036	0.0045	0.6599	0.4166	0.6349	260	0.4173	244	0.4467	0.0018
snp726	1	1614308	T	C	0.0724	0.0107	0.0056	3.6357	0.0566	0.2650	260	0.0519	244	0.0943	0.0133
snp727	1	1614324	C	T	0.3502	-0.0092	0.0038	5.8976	0.0152	0.1557	260	0.3654	244	0.3340	0.0022
snp728	1	1614635	T	C	0.1071	0.0082	0.0048	2.8947	0.0889	0.3200	260	0.1096	244	0.1045	0.0001
snp729	1	1614643	A	G	0.1002	0.0077	0.0050	2.4344	0.1187	0.3617	260	0.1038	244	0.0963	0.0003
snp730	1	1614651	C	A	0.1478	-0.0094	0.0043	4.6613	0.0309	0.2069	260	0.1462	244	0.1496	4.68E-005
snp731	1	1615060	A	G	0.0506	-0.0034	0.0066	0.2695	0.6036	0.7615	260	0.0673	244	0.0328	0.0124
snp732	1	1615075	A	G	0.1399	-0.0011	0.0044	0.0646	0.7994	0.8819	260	0.1288	244	0.1516	0.0022
snp733	1	1615123	G	A	0.2401	0.0032	0.0038	0.7069	0.4005	0.6231	260	0.2442	244	0.2357	0.0002
snp734	1	1615124	G	A	0.2530	0.0026	0.0038	0.4657	0.4950	0.6900	260	0.2519	244	0.2541	1.25E-005
snp735	1	1615168	A	C	0.1181	-0.0001	0.0042	9.74E-004	0.9751	0.9854	260	0.1365	244	0.0984	0.0070
snp736	1	1639575	T	G	0.2093	-0.0025	0.0040	0.3890	0.5328	0.7154	260	0.2423	244	0.1742	0.0140
snp737	1	1639585	A	T	0.0982	0.0021	0.0050	0.1720	0.6783	0.8084	260	0.0769	244	0.1209	0.0109
snp738	1	1639591	T	C	0.1121	-0.0134	0.0047	7.9978	0.0047	0.0983	260	0.0981	244	0.1270	0.0042
snp739	1	1639595	T	C	0.1706	0.0016	0.0042	0.1534	0.6953	0.8189	260	0.1808	244	0.1598	0.0015
snp740	1	1639807	C	G	0.3700	-0.0039	0.0041	0.8998	0.3428	0.5792	260	0.4019	244	0.3361	0.0093
snp741	1	1639835	A	G	0.4623	-0.0118	0.0046	6.4216	0.0113	0.1385	260	0.4731	244	0.4508	0.0010
snp742	1	1639859	G	A	0.4742	-0.0099	0.0051	3.6875	0.0548	0.2616	260	0.4750	244	0.4734	5.38E-006
snp743	1	1640391	A	G	0.1994	-0.0008	0.0040	0.0369	0.8476	0.9106	260	0.1885	244	0.2111	0.0016
snp744	1	1640392	T	C	0.3681	0.0033	0.0042	0.6181	0.4318	0.6458	260	0.3558	244	0.3811	0.0014
snp745	1	1640404	A	C	0.0744	-0.0167	0.0055	9.1303	0.0025	0.0773	260	0.0808	244	0.0676	0.0013
snp746	1	1640408	A	C	0.1022	-0.0176	0.0049	13.0226	0.0003	0.0349	260	0.0981	244	0.1066	0.0004
snp747	1	1642002	G	A	0.1964	0.0037	0.0040	0.8724	0.3503	0.5851	260	0.2288	244	0.1619	0.0142
snp748	1	1642014	T	A	0.0645	0.0043	0.0059	0.5253	0.4686	0.6718	260	0.0442	244	0.0861	0.0145
snp749	1	1642054	C	A	0.3194	-0.0050	0.0040	1.6083	0.2047	0.4585	260	0.3038	244	0.3361	0.0024
snp750	1	1642087	T	C	0.4276	-0.0023	0.0056	0.1610	0.6882	0.8145	260	0.4154	244	0.4406	0.0013
snp751	1	1642150	G	A	0.3175	-0.0006	0.0041	0.0231	0.8793	0.9292	260	0.3558	244	0.2766	0.0144
snp752	1	1642151	G	A	0.0526	-0.0233	0.0064	13.2957	0.0003	0.0331	260	0.0596	244	0.0451	0.0021
snp753	1	1642154	C	A	0.3115	-0.0014	0.0041	0.1096	0.7406	0.8465	260	0.3519	244	0.2684	0.0162
snp754	1	1647437	A	G	0.1944	-0.0043	0.0036	1.3998	0.2368	0.4892	260	0.1827	244	0.2070	0.0019
snp755	1	1647446	C	T	0.0665	0.0050	0.0054	0.8693	0.3512	0.5858	260	0.0442	244	0.0902	0.0170
snp756	1	1654050	A	C	0.1359	-0.0312	0.0041	58.8275	1.73E-014	7.34E-006	260	0.1731	244	0.0963	0.0251
snp757	1	1676556	T	C	0.1657	-0.0152	0.0036	17.6513	2.65E-005	0.0141	260	0.1404	244	0.1926	0.0099
snp758	1	1676669	G	T	0.2450	-0.0139	0.0030	21.7328	3.13E-006	0.0064	260	0.2096	244	0.2828	0.0145
snp759	1	1676772	A	T	0.0655	0.0116	0.0054	4.5943	0.0321	0.2102	260	0.0365	244	0.0963	0.0292
snp760	1	1676817	A	C	0.2391	0.0104	0.0036	8.1051	0.0044	0.0961	260	0.2135	244	0.2664	0.0077
snp761	1	1701352	T	C	0.0794	0.0259	0.0049	28.2528	1.06E-007	0.0019	260	0.0346	244	0.1270	0.0584
snp762	1	1721191	G	A	0.0526	-0.0130	0.0065	4.0317	0.0447	0.2405	260	0.0481	244	0.0574	0.0009
snp763	1	1730031	G	A	0.4772	0.0115	0.0028	17.3588	3.09E-005	0.0149	260	0.3865	244	0.5738	0.0702
snp764	1	1791030	T	A	0.1399	-0.0166	0.0042	15.9724	6.43E-005	0.0195	260	0.1231	244	0.1578	0.0050
snp765	1	1791049	T	A	0.1508	0.0058	0.0042	1.9186	0.1660	0.4181	260	0.1269	244	0.1762	0.0095
snp766	1	1791073	T	A	0.1766	0.0012	0.0040	0.0915	0.7623	0.8597	260	0.1981	244	0.1537	0.0068
snp767	1	1791096	A	G	0.1746	0.0010	0.0041	0.0555	0.8138	0.8905	260	0.2077	244	0.1393	0.0162
snp768	1	1803865	T	C	0.2143	-0.0005	0.0038	0.0156	0.9005	0.9417	260	0.1904	244	0.2398	0.0072
snp769	1	1804050	A	G	0.2272	-0.0015	0.0039	0.1525	0.6961	0.8194	260	0.2962	244	0.1537	0.0577
snp770	1	1812747	G	A	0.1558	0.0140	0.0041	11.4657	0.0007	0.0478	260	0.1365	244	0.1762	0.0060
snp771	1	1812784	A	G	0.0615	0.0004	0.0059	0.0046	0.9457	0.9682	260	0.0808	244	0.0410	0.0137
snp772	1	1812808	G	A	0.1429	0.0110	0.0042	6.7440	0.0094	0.1290	260	0.1288	244	0.1578	0.0034
snp773	1	1812985	A	G	0.1161	-0.0131	0.0043	9.3057	0.0023	0.0746	260	0.1058	244	0.1270	0.0022
snp774	1	1813021	T	C	0.3006	-0.0062	0.0037	2.8300	0.0925	0.3254	260	0.3269	244	0.2725	0.0070
snp775	1	1817472	T	C	0.0556	-0.0030	0.0063	0.2305	0.6312	0.7790	260	0.0827	244	0.0266	0.0299
snp776	1	1831384	T	C	0.0962	-0.0089	0.0050	3.1238	0.0772	0.3015	260	0.0981	244	0.0943	8.36E-005
snp777	1	1831385	T	C	0.0972	-0.0088	0.0050	3.0610	0.0802	0.3064	260	0.0981	244	0.0963	1.77E-005
snp778	1	1831406	A	G	0.0863	0.0001	0.0053	3.91E-004	0.9842	0.9908	260	0.0731	244	0.1004	0.0047
snp779	1	1831419	C	G	0.1141	-0.0027	0.0046	0.3451	0.5569	0.7313	260	0.1019	244	0.1270	0.0031
snp780	1	1831420	T	G	0.1151	-0.0058	0.0046	1.5571	0.2121	0.4657	260	0.1058	244	0.1250	0.0018
snp781	1	1833010	G	A	0.0804	-0.0011	0.0054	0.0410	0.8396	0.9058	260	0.1000	244	0.0594	0.0111
snp782	1	1833030	T	C	0.1071	-0.0021	0.0048	0.2003	0.6545	0.7936	260	0.1115	244	0.1025	0.0004
snp783	1	1833041	G	A	0.2222	0.0055	0.0039	1.9892	0.1584	0.4097	260	0.2173	244	0.2275	0.0003
snp784	1	1833059	A	T	0.1091	-0.0019	0.0048	0.1602	0.6890	0.8150	260	0.1288	244	0.0881	0.0085
snp785	1	1833169	A	G	0.0863	0.0028	0.0053	0.2896	0.5905	0.7531	260	0.0885	244	0.0840	0.0001
snp786	1	1833177	A	G	0.4167	-0.0063	0.0049	1.6855	0.1942	0.4479	260	0.4269	244	0.4057	0.0009
snp787	1	1833247	T	C	0.4008	-0.0042	0.0037	1.3178	0.2510	0.5022	260	0.3904	244	0.4119	0.0010
snp788	1	1833252	A	C	0.2817	0.0076	0.0040	3.6587	0.0558	0.2635	260	0.3019	244	0.2602	0.0043
snp789	1	1833295	T	C	0.4851	-0.0014	0.0084	0.0301	0.8622	0.9192	260	0.4865	244	0.4836	1.72E-005
snp790	1	1833530	T	C	0.3065	-0.0127	0.0038	10.9554	0.0009	0.0530	260	0.2981	244	0.3156	0.0007
snp791	1	1833556	T	C	0.0526	-0.0008	0.0065	0.0167	0.8971	0.9397	260	0.0673	244	0.0369	0.0093
snp792	1	1833557	A	G	0.2768	0.0050	0.0039	1.6114	0.2043	0.4581	260	0.2404	244	0.3156	0.0141
snp793	1	1833826	C	G	0.3740	-0.0112	0.0046	6.0795	0.0137	0.1495	260	0.3981	244	0.3484	0.0053
snp794	1	1833937	G	A	0.4653	-0.0104	0.0072	2.0858	0.1487	0.3985	260	0.4788	244	0.4508	0.0016
snp795	1	1833947	G	A	0.4554	-0.0049	0.0067	0.5516	0.4577	0.6642	260	0.4615	244	0.4488	0.0003
snp796	1	1834014	A	G	0.4901	-0.0079	0.0130	0.3697	0.5431	0.7223	260	0.4923	244	0.4877	4.23E-005
snp797	1	1834601	C	T	0.4702	-0.0049	0.0079	0.3904	0.5321	0.7149	260	0.4673	244	0.4734	7.35E-005
snp798	1	1834602	A	G	0.4683	-0.0059	0.0079	0.5510	0.4579	0.6643	260	0.4654	244	0.4713	7.05E-005
snp799	1	1834606	G	C	0.4722	-0.0054	0.0081	0.4386	0.5078	0.6987	260	0.4712	244	0.4734	9.76E-006
snp800	1	1834658	C	T	0.0754	-0.0009	0.0056	0.0251	0.8741	0.9262	260	0.1038	244	0.0451	0.0247
snp801	1	1834677	T	C	0.4861	-0.0025	0.0101	0.0622	0.8030	0.8841	260	0.4846	244	0.4877	1.91E-005
snp802	1	1834864	T	C	0.0546	0.0087	0.0061	2.0148	0.1558	0.4067	260	0.0404	244	0.0697	0.0083
snp803	1	1834880	A	G	0.0556	0.0089	0.0061	2.1598	0.1417	0.3903	260	0.0404	244	0.0717	0.0093
snp804	1	1834904	A	G	0.2272	-0.0023	0.0039	0.3366	0.5618	0.7345	260	0.2615	244	0.1906	0.0143
snp805	1	1834921	T	C	0.3442	-0.0113	0.0029	15.4013	8.69E-005	0.0218	260	0.3135	244	0.3770	0.0089
snp806	1	1834930	G	A	0.1518	0.0236	0.0041	33.4763	7.21E-009	0.0007	260	0.0788	244	0.2295	0.0881
snp807	1	1855386	C	G	0.0595	0.0072	0.0061	1.3984	0.2370	0.4894	260	0.0519	244	0.0676	0.0022
snp808	1	1855392	T	C	0.2569	0.0010	0.0040	0.0678	0.7946	0.8791	260	0.2712	244	0.2418	0.0023
snp809	1	1855746	C	T	0.3859	-0.0030	0.0046	0.4166	0.5186	0.7059	260	0.3692	244	0.4037	0.0025
snp810	1	1857501	C	T	0.1250	-0.0023	0.0046	0.2466	0.6195	0.7716	260	0.1750	244	0.0717	0.0487
snp811	1	1857859	T	G	0.3244	-0.0026	0.0041	0.4105	0.5217	0.7080	260	0.3288	244	0.3197	0.0002
snp812	1	1857881	C	T	0.0764	0.0009	0.0055	0.0268	0.8700	0.9238	260	0.0769	244	0.0758	8.62E-006
snp813	1	1857927	T	C	0.4296	-0.0032	0.0056	0.3318	0.5646	0.7363	260	0.4519	244	0.4057	0.0043
snp814	1	1857940	C	G	0.4306	-0.0105	0.0056	3.4521	0.0632	0.2774	260	0.4558	244	0.4037	0.0055
snp815	1	1858366	C	T	0.2550	-0.0004	0.0040	0.0104	0.9188	0.9525	260	0.2981	244	0.2090	0.0209
snp816	1	1858385	A	G	0.4871	0.0093	0.0090	1.0665	0.3017	0.5461	260	0.4769	244	0.4980	0.0009
snp817	1	1868767	A	G	0.0853	0.0111	0.0053	4.4389	0.0351	0.2181	260	0.0596	244	0.1127	0.0180
snp818	1	1913570	A	G	0.2609	0.0124	0.0036	11.7214	0.0006	0.0454	260	0.2135	244	0.3115	0.0249
snp819	1	1913617	T	C	0.2143	-0.0122	0.0033	13.9176	0.0002	0.0292	260	0.1846	244	0.2459	0.0111
snp820	1	1921208	A	G	0.4157	0.0054	0.0030	3.3357	0.0678	0.2857	260	0.4500	244	0.3791	0.0103
snp821	1	1929329	T	C	0.1270	0.0005	0.0046	0.0121	0.9124	0.9487	260	0.1500	244	0.1025	0.0102
snp822	1	1939168	T	C	0.4613	0.0032	0.0027	1.4239	0.2328	0.4855	260	0.5308	244	0.3873	0.0414
snp823	1	1939303	A	C	0.1171	-0.0004	0.0045	0.0081	0.9282	0.9580	260	0.1365	244	0.0963	0.0078
snp824	1	1939359	A	G	0.3403	-0.0021	0.0026	0.6210	0.4307	0.6451	260	0.2750	244	0.4098	0.0405
snp825	1	1941937	G	A	0.0665	0.0015	0.0057	0.0740	0.7856	0.8737	260	0.0750	244	0.0574	0.0025
snp826	1	1968916	C	G	0.1637	-0.0055	0.0040	1.8764	0.1707	0.4233	260	0.1327	244	0.1967	0.0150
snp827	1	1969002	A	G	0.1052	-0.0107	0.0049	4.8285	0.0280	0.1990	260	0.1269	244	0.0820	0.0107
snp828	1	1969046	T	C	0.0923	0.0017	0.0051	0.1087	0.7417	0.8472	260	0.0962	244	0.0881	0.0004
snp829	1	1969047	T	C	0.0992	0.0020	0.0050	0.1564	0.6925	0.8172	260	0.1096	244	0.0881	0.0026
snp830	1	1969200	A	G	0.2897	-0.0019	0.0040	0.2183	0.6403	0.7847	260	0.3058	244	0.2725	0.0027
snp831	1	1969203	G	T	0.2897	-0.0021	0.0040	0.2768	0.5988	0.7584	260	0.3019	244	0.2766	0.0016
snp832	1	1969287	T	G	0.0734	1.75E-005	0.0056	9.68E-006	0.9975	0.9985	260	0.0788	244	0.0676	0.0009
snp833	1	1969318	A	C	0.2232	-0.0019	0.0040	0.2246	0.6355	0.7817	260	0.2538	244	0.1906	0.0115
snp834	1	1969346	C	G	0.4454	0.0034	0.0056	0.3717	0.5421	0.7215	260	0.4404	244	0.4508	0.0002
snp835	1	1969377	T	C	0.1141	0.0002	0.0047	0.0017	0.9674	0.9809	260	0.1365	244	0.0902	0.0106
snp836	1	1969383	T	C	0.3333	0.0198	0.0039	25.1350	5.35E-007	0.0034	260	0.3462	244	0.3197	0.0016
snp837	1	1969415	G	C	0.1538	0.0150	0.0043	12.4751	0.0004	0.0390	260	0.1385	244	0.1701	0.0038
snp838	1	1969860	G	T	0.2778	-0.0100	0.0037	7.4618	0.0063	0.1103	260	0.2712	244	0.2848	0.0005
snp839	1	1971158	G	A	0.2034	-0.0090	0.0040	5.0157	0.0251	0.1905	260	0.2385	244	0.1660	0.0162
snp840	1	1971175	G	A	0.3373	0.0003	0.0040	0.0053	0.9420	0.9661	260	0.3769	244	0.2951	0.0150
snp841	1	1971193	A	T	0.2748	-0.0051	0.0039	1.6566	0.1981	0.4518	260	0.2904	244	0.2582	0.0026
snp842	1	1971204	G	T	0.1429	0.0002	0.0044	0.0025	0.9603	0.9768	260	0.1500	244	0.1352	0.0009
snp843	1	1971217	C	T	0.3026	0.0019	0.0040	0.2226	0.6371	0.7827	260	0.3269	244	0.2766	0.0060
snp844	1	1971230	C	G	0.4940	0.0145	0.0040	13.1912	0.0003	0.0337	260	0.4519	244	0.5389	0.0151
snp845	1	1971231	G	T	0.2639	0.0123	0.0039	10.0807	0.0015	0.0635	260	0.2404	244	0.2889	0.0061
snp846	1	1971539	T	C	0.2183	0.0002	0.0040	0.0025	0.9604	0.9768	260	0.1923	244	0.2459	0.0084
snp847	1	1971557	C	T	0.0546	0.0066	0.0064	1.0784	0.2991	0.5438	260	0.0385	244	0.0717	0.0107
snp848	1	1971561	C	G	0.0952	-0.0045	0.0051	0.8083	0.3686	0.5992	260	0.1154	244	0.0738	0.0100
snp849	1	1971564	G	C	0.2659	-9.46E-005	0.0040	5.73E-004	0.9809	0.9888	260	0.3077	244	0.2213	0.0191
snp850	1	1971662	T	G	0.0546	-0.0003	0.0064	0.0020	0.9642	0.9791	260	0.0673	244	0.0410	0.0067
snp851	1	1971699	A	C	0.3998	0.0036	0.0049	0.5339	0.4650	0.6693	260	0.4096	244	0.3893	0.0009
snp852	1	1971739	G	T	0.1002	-0.0007	0.0050	0.0226	0.8806	0.9300	260	0.0962	244	0.1045	0.0004
snp853	1	1971740	C	T	0.1022	0.0007	0.0049	0.0222	0.8815	0.9305	260	0.0981	244	0.1066	0.0004
snp854	1	1971745	A	C	0.3998	-0.0034	0.0045	0.5514	0.4577	0.6642	260	0.3865	244	0.4139	0.0016
snp855	1	1971860	T	C	0.3095	-0.0015	0.0041	0.1420	0.7063	0.8256	260	0.3481	244	0.2684	0.0148
snp856	1	1971917	G	A	0.1766	0.0044	0.0042	1.0985	0.2946	0.5401	260	0.2038	244	0.1475	0.0109
snp857	1	1971938	A	G	0.0625	0.0029	0.0060	0.2308	0.6309	0.7788	260	0.0827	244	0.0410	0.0148
snp858	1	1980524	T	A	0.1260	0.0143	0.0045	10.1855	0.0014	0.0621	260	0.0827	244	0.1721	0.0363
snp859	1	2013968	G	A	0.3373	0.0108	0.0032	11.1905	0.0008	0.0505	260	0.2846	244	0.3934	0.0265
snp860	1	2014025	A	G	0.1885	0.0080	0.0035	5.1623	0.0231	0.1841	260	0.1288	244	0.2520	0.0496
snp861	1	2016886	T	C	0.0992	0.0086	0.0049	3.0989	0.0783	0.3035	260	0.0981	244	0.1004	3.04E-005
snp862	1	2016915	T	C	0.0734	0.0047	0.0055	0.7388	0.3900	0.6154	260	0.0827	244	0.0635	0.0027
snp863	1	2027646	C	T	0.0764	-0.0338	0.0049	47.1204	6.68E-012	6.01E-005	260	0.0769	244	0.0758	8.62E-006
snp864	1	2027670	G	C	0.3641	0.0006	0.0027	0.0435	0.8348	0.9029	260	0.4000	244	0.3258	0.0119
snp865	1	2027683	T	C	0.2808	6.84E-006	0.0027	6.48E-006	0.9980	0.9988	260	0.3365	244	0.2213	0.0328
snp866	1	2027688	G	A	0.0744	0.0016	0.0049	0.1040	0.7471	0.8505	260	0.0558	244	0.0943	0.0107
snp867	1	2027726	T	G	0.1736	-9.86E-005	0.0040	6.16E-004	0.9802	0.9884	260	0.1865	244	0.1598	0.0025
snp868	1	2027855	A	G	0.1647	-0.0082	0.0036	5.1936	0.0227	0.1828	260	0.1269	244	0.2049	0.0221
snp869	1	2052750	T	A	0.0794	-0.0027	0.0054	0.2461	0.6198	0.7718	260	0.0981	244	0.0594	0.0102
snp870	1	2055820	A	G	0.2956	-0.0005	0.0030	0.0300	0.8625	0.9193	260	0.3346	244	0.2541	0.0156
snp871	1	2055828	A	G	0.2976	-0.0006	0.0029	0.0359	0.8497	0.9118	260	0.3404	244	0.2520	0.0186
snp872	1	2055877	C	T	0.1002	-0.0032	0.0048	0.4395	0.5074	0.6984	260	0.1077	244	0.0922	0.0013
snp873	1	2055891	T	C	0.2867	-0.0009	0.0030	0.0814	0.7754	0.8675	260	0.3269	244	0.2439	0.0169
snp874	1	2056011	A	G	0.2738	-0.0030	0.0032	0.9103	0.3400	0.5770	260	0.3154	244	0.2295	0.0185
snp875	1	2056092	G	A	0.2698	-0.0036	0.0032	1.2519	0.2632	0.5131	260	0.3135	244	0.2234	0.0206
snp876	1	2056138	G	C	0.1389	-0.0045	0.0043	1.0713	0.3006	0.5452	260	0.1442	244	0.1332	0.0005
snp877	1	2056539	G	A	0.1190	-0.0001	0.0046	7.03E-004	0.9789	0.9876	260	0.1269	244	0.1107	0.0013
snp878	1	2061022	A	G	0.0903	0.0055	0.0051	1.1707	0.2793	0.5271	260	0.0885	244	0.0922	8.56E-005
snp879	1	2064746	G	T	0.2202	0.0062	0.0038	2.6974	0.1005	0.3370	260	0.2442	244	0.1947	0.0071
snp880	1	2064805	T	C	0.2163	0.0034	0.0038	0.8168	0.3661	0.5973	260	0.2538	244	0.1762	0.0178
snp881	1	2083226	A	G	0.0992	-0.0213	0.0046	21.8040	3.02E-006	0.0063	260	0.1115	244	0.0861	0.0036
snp882	1	2089711	A	G	0.2530	-0.0172	0.0030	32.8659	9.87E-009	0.0008	260	0.2538	244	0.2520	8.53E-006
snp883	1	2089751	G	A	0.2520	-0.0172	0.0030	32.9878	9.27E-009	0.0008	260	0.2538	244	0.2500	3.92E-005
snp884	1	2101399	T	C	0.0635	0.0053	0.0056	0.9064	0.3411	0.5779	260	0.0519	244	0.0758	0.0048
snp885	1	2101402	T	C	0.0704	0.0048	0.0054	0.8056	0.3694	0.5998	260	0.0558	244	0.0861	0.0070
snp886	1	2101422	C	G	0.3343	0.0011	0.0028	0.1510	0.6976	0.8203	260	0.4154	244	0.2480	0.0629
snp887	1	2101616	T	G	0.1310	0.0060	0.0040	2.1911	0.1388	0.3869	260	0.0846	244	0.1803	0.0402
snp888	1	2104261	A	G	0.3224	0.0061	0.0032	3.5271	0.0604	0.2723	260	0.2692	244	0.3791	0.0276
snp889	1	2104272	T	C	0.3819	0.0018	0.0025	0.5218	0.4701	0.6728	260	0.4615	244	0.2971	0.0572
snp890	1	2104431	T	C	0.1131	-0.0269	0.0042	40.0737	2.45E-010	0.0002	260	0.1115	244	0.1148	5.15E-005
snp891	1	2104435	A	C	0.1210	0.0020	0.0042	0.2250	0.6352	0.7815	260	0.0846	244	0.1598	0.0266
snp892	1	2104438	T	C	0.1855	0.0010	0.0040	0.0582	0.8094	0.8879	260	0.1962	244	0.1742	0.0016
snp893	1	2111849	G	A	0.0595	-0.0039	0.0059	0.4289	0.5125	0.7019	260	0.0500	244	0.0697	0.0035
snp894	1	2134276	G	T	0.2530	0.0012	0.0036	0.1091	0.7412	0.8469	260	0.3096	244	0.1926	0.0362
snp895	1	2134474	A	G	0.1121	-0.0007	0.0047	0.0236	0.8779	0.9284	260	0.1365	244	0.0861	0.0128
snp896	1	2140311	T	C	0.1726	0.0181	0.0037	23.3934	1.32E-006	0.0047	260	0.1058	244	0.2439	0.0667
snp897	1	2157473	T	G	0.3115	0.0010	0.0032	0.0879	0.7668	0.8624	260	0.2577	244	0.3689	0.0288
snp898	1	2157612	G	A	0.1171	0.0095	0.0047	4.1147	0.0425	0.2357	260	0.1096	244	0.1250	0.0011
snp899	1	2157633	C	A	0.4762	0.0070	0.0031	5.1327	0.0235	0.1854	260	0.4942	244	0.4570	0.0028
snp900	1	2157684	G	C	0.0823	0.0068	0.0049	1.9021	0.1678	0.4201	260	0.0692	244	0.0963	0.0048
snp901	1	2179232	T	C	0.0942	-0.0221	0.0047	22.1991	2.46E-006	0.0059	260	0.0865	244	0.1025	0.0015
snp902	1	2179364	G	A	0.0694	0.0073	0.0056	1.6492	0.1991	0.4528	260	0.0750	244	0.0635	0.0010
snp903	1	2179421	T	C	0.0556	0.0047	0.0061	0.5859	0.4440	0.6546	260	0.0635	244	0.0471	0.0025
snp904	1	2191373	T	G	0.2014	0.0192	0.0037	27.2790	1.76E-007	0.0023	260	0.1327	244	0.2746	0.0625
snp905	1	2212351	T	C	0.3294	0.0079	0.0036	4.6622	0.0308	0.2069	260	0.3096	244	0.3504	0.0038
snp906	1	2212357	A	G	0.1915	-0.0020	0.0039	0.2535	0.6146	0.7685	260	0.1788	244	0.2049	0.0022
snp907	1	2226080	T	C	0.0804	0.0100	0.0050	3.9767	0.0461	0.2437	260	0.0538	244	0.1086	0.0203
snp908	1	2245961	G	A	0.0804	-0.0026	0.0054	0.2327	0.6295	0.7780	260	0.1135	244	0.0451	0.0316
snp909	1	2248581	A	T	0.3214	-0.0036	0.0026	1.9114	0.1668	0.4190	260	0.2462	244	0.4016	0.0554
snp910	1	2252074	G	T	0.0813	-0.0001	0.0052	6.57E-004	0.9796	0.9880	260	0.0731	244	0.0902	0.0020
snp911	1	2254706	A	C	0.0704	-0.0028	0.0056	0.2495	0.6174	0.7703	260	0.0596	244	0.0820	0.0038
snp912	1	2256323	A	G	0.1488	0.0025	0.0043	0.3240	0.5692	0.7393	260	0.1827	244	0.1127	0.0193
snp913	1	2256438	C	T	0.1667	0.0062	0.0042	2.1583	0.1418	0.3905	260	0.1904	244	0.1414	0.0086
snp914	1	2260614	C	T	0.1300	0.0048	0.0043	1.2848	0.2570	0.5076	260	0.1365	244	0.1230	0.0008
snp915	1	2260619	C	T	0.1389	0.0030	0.0042	0.5066	0.4766	0.6774	260	0.1500	244	0.1270	0.0022
snp916	1	2289508	G	A	0.1200	0.0007	0.0041	0.0261	0.8718	0.9248	260	0.0981	244	0.1434	0.0097
snp917	1	2289509	T	C	0.1190	0.0012	0.0042	0.0826	0.7738	0.8666	260	0.0981	244	0.1414	0.0089
snp918	1	2289717	T	C	0.1270	0.0037	0.0043	0.7472	0.3874	0.6134	260	0.1077	244	0.1475	0.0072
snp919	1	2289718	A	T	0.1270	0.0037	0.0043	0.7472	0.3874	0.6134	260	0.1077	244	0.1475	0.0072
snp920	1	2293723	G	A	0.1339	0.0051	0.0043	1.4360	0.2308	0.4836	260	0.1077	244	0.1619	0.0126
snp921	1	2296603	A	G	0.0933	0.0019	0.0050	0.1503	0.6983	0.8207	260	0.0673	244	0.1209	0.0170
snp922	1	2302530	C	T	0.2520	-0.0011	0.0033	0.1192	0.7299	0.8400	260	0.3135	244	0.1865	0.0427
snp923	1	2302894	T	C	0.2540	0.0002	0.0034	0.0055	0.9410	0.9655	260	0.3135	244	0.1906	0.0398
snp924	1	2310149	G	A	0.4276	-0.0087	0.0036	5.6677	0.0173	0.1640	260	0.4231	244	0.4324	0.0002
snp925	1	2313598	T	G	0.0833	0.0089	0.0050	3.1496	0.0759	0.2995	260	0.0615	244	0.1066	0.0133
snp926	1	2317141	C	T	0.1280	0.0029	0.0046	0.4177	0.5181	0.7056	260	0.1577	244	0.0963	0.0169
snp927	1	2331968	T	C	0.3671	0.0068	0.0038	3.1835	0.0744	0.2970	260	0.3788	244	0.3545	0.0013
snp928	1	2375362	T	G	0.0813	0.0038	0.0054	0.4963	0.4811	0.6805	260	0.0981	244	0.0635	0.0080
snp929	1	2375367	A	G	0.0833	0.0036	0.0053	0.4613	0.4970	0.6914	260	0.1019	244	0.0635	0.0096
snp930	1	2375664	C	T	0.2937	-0.0003	0.0040	0.0048	0.9448	0.9677	260	0.3269	244	0.2582	0.0114
snp931	1	2380897	T	C	0.0883	-0.0077	0.0050	2.3639	0.1242	0.3688	260	0.1077	244	0.0676	0.0100
snp932	1	2381134	G	A	0.0675	-0.0064	0.0052	1.5321	0.2158	0.4693	260	0.0731	244	0.0615	0.0011
snp933	1	2381138	C	T	0.0685	-0.0061	0.0051	1.4059	0.2357	0.4882	260	0.0731	244	0.0635	0.0007
snp934	1	2381154	C	T	0.0665	-0.0066	0.0052	1.5905	0.2073	0.4610	260	0.0731	244	0.0594	0.0015
snp935	1	2396045	G	A	0.0734	0.0112	0.0053	4.4256	0.0354	0.2188	260	0.0385	244	0.1107	0.0383
snp936	1	2407827	A	G	0.0913	-0.0254	0.0043	34.2352	4.88E-009	0.0006	260	0.1058	244	0.0758	0.0054
snp937	1	2407854	A	C	0.0923	-0.0243	0.0043	31.4156	2.08E-008	0.0011	260	0.1038	244	0.0799	0.0034
snp938	1	2419313	A	C	0.1518	0.0011	0.0043	0.0622	0.8030	0.8841	260	0.1885	244	0.1127	0.0223
snp939	1	2435766	T	G	0.1002	-0.0210	0.0044	22.8047	1.79E-006	0.0052	260	0.0942	244	0.1066	0.0008
snp940	1	2435803	C	T	0.0972	-0.0140	0.0044	10.1513	0.0014	0.0625	260	0.0846	244	0.1107	0.0039
snp941	1	2435847	T	C	0.0992	-0.0136	0.0043	9.8958	0.0017	0.0659	260	0.0865	244	0.1127	0.0038
snp942	1	2478909	T	A	0.0655	0.0013	0.0058	0.0487	0.8253	0.8973	260	0.0481	244	0.0840	0.0105
snp943	1	2478980	A	T	0.0694	-0.0019	0.0057	0.1091	0.7412	0.8469	260	0.0981	244	0.0389	0.0270
snp944	1	2486828	C	T	0.0734	-0.0115	0.0053	4.6563	0.0309	0.2072	260	0.0731	244	0.0738	3.53E-006
snp945	1	2489510	A	G	0.0843	-0.0016	0.0053	0.0896	0.7646	0.8611	260	0.1173	244	0.0492	0.0300
snp946	1	2490278	T	A	0.1121	0.0028	0.0047	0.3560	0.5507	0.7272	260	0.1404	244	0.0820	0.0171
snp947	1	2490303	C	T	0.1210	0.0035	0.0045	0.6040	0.4371	0.6496	260	0.1519	244	0.0881	0.0191
snp948	1	2490334	C	T	0.3234	0.0087	0.0034	6.4330	0.0112	0.1382	260	0.3423	244	0.3033	0.0035
snp949	1	2490342	G	A	0.1161	0.0042	0.0046	0.8426	0.3586	0.5915	260	0.1404	244	0.0902	0.0123
snp950	1	2490349	A	C	0.0754	0.0028	0.0055	0.2658	0.6061	0.7631	260	0.1077	244	0.0410	0.0319
snp951	1	2490423	T	G	0.0645	-0.0003	0.0058	0.0029	0.9569	0.9748	260	0.0962	244	0.0307	0.0354
snp952	1	2490454	A	G	0.3264	-3.34E-005	0.0030	1.21E-004	0.9912	0.9949	260	0.3942	244	0.2541	0.0446
snp953	1	2501026	G	A	0.2093	0.0074	0.0033	4.9932	0.0254	0.1915	260	0.1500	244	0.2725	0.0453
snp954	1	2501209	T	C	0.1845	-0.0050	0.0041	1.5224	0.2173	0.4708	260	0.1962	244	0.1721	0.0019
snp955	1	2502469	T	G	0.1171	0.0019	0.0047	0.1720	0.6783	0.8084	260	0.1500	244	0.0820	0.0224
snp956	1	2504739	G	A	0.1855	0.0081	0.0035	5.4439	0.0196	0.1726	260	0.1231	244	0.2520	0.0550
snp957	1	2521682	G	C	0.1478	-0.0232	0.0040	34.4246	4.43E-009	0.0006	260	0.1442	244	0.1516	0.0002
snp958	1	2526669	T	C	0.1498	0.0073	0.0038	3.6346	0.0566	0.2651	260	0.1038	244	0.1988	0.0353
snp959	1	2526707	A	G	0.0685	0.0147	0.0057	6.5511	0.0105	0.1346	260	0.0442	244	0.0943	0.0196
snp960	1	2577120	C	A	0.1994	0.0138	0.0034	16.3724	5.20E-005	0.0180	260	0.1288	244	0.2746	0.0665
snp961	1	2577141	C	T	0.1974	0.0140	0.0034	16.5620	4.71E-005	0.0174	260	0.1250	244	0.2746	0.0705
snp962	1	2593741	C	T	0.5000	0.0026	0.0024	1.1111	0.2918	0.5378	260	0.5558	244	0.4406	0.0265
snp963	1	2593764	T	C	0.4990	-0.0024	0.0024	0.9896	0.3198	0.5609	260	0.4423	244	0.5594	0.0274
snp964	1	2593765	A	G	0.1121	0.0003	0.0047	0.0028	0.9577	0.9753	260	0.1404	244	0.0820	0.0171
snp965	1	2593767	C	A	0.1349	0.0097	0.0041	5.6157	0.0178	0.1660	260	0.0808	244	0.1926	0.0535
snp966	1	2593776	A	G	0.4950	0.0026	0.0025	1.1128	0.2915	0.5375	260	0.5519	244	0.4344	0.0276
snp967	1	2595010	G	C	0.2282	0.0043	0.0037	1.3850	0.2393	0.4915	260	0.2212	244	0.2357	0.0006
snp968	1	2595035	T	C	0.1240	0.0175	0.0042	17.4437	2.96E-005	0.0146	260	0.0654	244	0.1865	0.0674
snp969	1	2603861	T	C	0.4216	0.0172	0.0036	23.2836	1.40E-006	0.0048	260	0.4019	244	0.4426	0.0034
snp970	1	2603874	C	T	0.1131	-0.0307	0.0040	59.3169	1.33E-014	6.73E-006	260	0.1231	244	0.1025	0.0021
snp971	1	2608955	T	C	0.1210	-0.0217	0.0043	25.4942	4.44E-007	0.0032	260	0.1173	244	0.1250	0.0003
snp972	1	2619265	A	C	0.2093	0.0109	0.0038	8.0110	0.0046	0.0980	260	0.1885	244	0.2316	0.0056
snp973	1	2619401	G	A	0.0655	0.0001	0.0059	6.11E-004	0.9803	0.9885	260	0.0750	244	0.0553	0.0032
snp974	1	2619541	C	G	0.3690	-0.0177	0.0035	26.0854	3.27E-007	0.0028	260	0.4135	244	0.3217	0.0181
snp975	1	2625671	A	G	0.3304	0.0074	0.0032	5.3016	0.0213	0.1783	260	0.2731	244	0.3914	0.0316
snp976	1	2642040	T	C	0.1141	0.0011	0.0047	0.0553	0.8141	0.8907	260	0.1500	244	0.0758	0.0272
snp977	1	2642045	C	T	0.1240	0.0067	0.0042	2.4916	0.1145	0.3562	260	0.0769	244	0.1742	0.0435
snp978	1	2651844	T	C	0.1597	-0.0015	0.0037	0.1695	0.6805	0.8098	260	0.1808	244	0.1373	0.0070
snp979	1	2651845	A	G	0.0863	-0.0358	0.0047	58.8721	1.69E-014	7.29E-006	260	0.0942	244	0.0779	0.0017
snp980	1	2651849	G	A	0.0863	0.0178	0.0047	14.3797	0.0001	0.0266	260	0.0462	244	0.1291	0.0436
snp981	1	2660213	C	T	0.1369	0.0181	0.0040	20.3365	6.49E-006	0.0084	260	0.0808	244	0.1967	0.0568
snp982	1	2694101	A	G	0.1637	0.0114	0.0038	9.0390	0.0026	0.0788	260	0.1269	244	0.2029	0.0210
snp983	1	2694296	G	A	0.3323	0.0061	0.0026	5.3963	0.0202	0.1745	260	0.2558	244	0.4139	0.0563
snp984	1	2694310	A	G	0.3363	0.0061	0.0026	5.3476	0.0208	0.1764	260	0.2577	244	0.4201	0.0590
snp985	1	2695676	A	G	0.0714	0.0047	0.0057	0.6839	0.4083	0.6288	260	0.0827	244	0.0594	0.0041
snp986	1	2713603	T	C	0.3155	-0.0068	0.0027	6.4989	0.0108	0.1362	260	0.2500	244	0.3852	0.0423
snp987	1	2718844	T	C	0.0625	0.0086	0.0059	2.1256	0.1449	0.3941	260	0.0442	244	0.0820	0.0121
snp988	1	2718908	G	T	0.0764	-0.0011	0.0054	0.0410	0.8396	0.9058	260	0.1135	244	0.0369	0.0415
snp989	1	2719061	C	G	0.0546	-0.0006	0.0064	0.0075	0.9308	0.9595	260	0.0731	244	0.0348	0.0142
snp990	1	2719112	A	G	0.1359	0.0007	0.0044	0.0254	0.8734	0.9258	260	0.1538	244	0.1168	0.0058
snp991	1	2735870	C	T	0.2242	-0.0097	0.0038	6.6669	0.0098	0.1312	260	0.2250	244	0.2234	7.72E-006
snp992	1	2735951	T	C	0.3274	0.0090	0.0040	5.2114	0.0224	0.1821	260	0.3404	244	0.3135	0.0016
snp993	1	2736019	A	G	0.0625	0.0099	0.0060	2.7294	0.0985	0.3342	260	0.0442	244	0.0820	0.0121
snp994	1	2736037	C	T	0.2758	0.0035	0.0038	0.8350	0.3608	0.5932	260	0.2942	244	0.2561	0.0036
snp995	1	2736040	C	A	0.2639	0.0036	0.0039	0.8420	0.3588	0.5917	260	0.2827	244	0.2439	0.0039
snp996	1	2736059	A	G	0.0784	0.0023	0.0055	0.1738	0.6768	0.8075	260	0.0769	244	0.0799	6.20E-005
snp997	1	2736122	C	T	0.0685	-9.23E-005	0.0058	2.55E-004	0.9873	0.9926	260	0.0865	244	0.0492	0.0109
snp998	1	2736127	A	T	0.4375	0.0059	0.0050	1.3906	0.2383	0.4906	260	0.4096	244	0.4672	0.0067
snp999	1	2736129	T	C	0.0724	-0.0093	0.0056	2.7189	0.0992	0.3351	260	0.0654	244	0.0799	0.0016
snp1000	1	2736137	C	T	0.1855	0.0146	0.0041	12.9122	0.0003	0.0357	260	0.1462	244	0.2275	0.0219
snp1001	1	2736167	A	G	0.0625	0.0003	0.0060	0.0027	0.9584	0.9757	260	0.0769	244	0.0471	0.0076
snp1002	1	2736401	G	C	0.1538	-0.0184	0.0040	20.7522	5.23E-006	0.0077	260	0.1385	244	0.1701	0.0038
snp1003	1	2736438	G	A	0.1528	-0.0152	0.0042	13.1330	0.0003	0.0341	260	0.1288	244	0.1783	0.0094
snp1004	1	2743617	C	A	0.4187	0.0092	0.0037	6.1674	0.0130	0.1466	260	0.4481	244	0.3873	0.0076
snp1005	1	2743657	T	C	0.1310	0.0046	0.0045	1.0539	0.3046	0.5485	260	0.1288	244	0.1332	8.31E-005
snp1006	1	2743658	A	G	0.0813	0.0093	0.0054	2.9720	0.0847	0.3136	260	0.0750	244	0.0881	0.0011
snp1007	1	2743670	T	C	0.0665	0.0121	0.0058	4.3218	0.0376	0.2243	260	0.0519	244	0.0820	0.0073
snp1008	1	2743909	T	G	0.2421	0.0048	0.0040	1.4826	0.2234	0.4766	260	0.2769	244	0.2049	0.0141
snp1009	1	2743948	G	A	0.1925	-0.0163	0.0040	16.3801	5.18E-005	0.0180	260	0.1865	244	0.1988	0.0005
snp1010	1	2744207	C	T	0.1349	0.0020	0.0045	0.1956	0.6583	0.7960	260	0.1231	244	0.1475	0.0026
snp1011	1	2744634	G	A	0.1002	0.0157	0.0049	10.4478	0.0012	0.0588	260	0.0750	244	0.1270	0.0150
snp1012	1	2746202	A	C	0.0556	-0.0221	0.0062	12.4617	0.0004	0.0391	260	0.0673	244	0.0430	0.0056
snp1013	1	2746918	T	C	0.0853	0.0080	0.0053	2.3287	0.1270	0.3724	260	0.0846	244	0.0861	1.35E-005
snp1014	1	2746926	A	G	0.0962	0.0069	0.0050	1.8792	0.1704	0.4229	260	0.1000	244	0.0922	0.0003
snp1015	1	2747614	A	C	0.3849	0.0161	0.0045	12.9776	0.0003	0.0352	260	0.3731	244	0.3975	0.0013
snp1016	1	2747910	A	G	0.0536	0.0003	0.0064	0.0022	0.9630	0.9783	260	0.0385	244	0.0697	0.0096
snp1017	1	2747940	G	A	0.1071	-0.0251	0.0047	29.0706	6.98E-008	0.0016	260	0.1038	244	0.1107	0.0002
snp1018	1	2752814	C	G	0.0615	0.0141	0.0060	5.4688	0.0194	0.1716	260	0.0500	244	0.0738	0.0049
snp1019	1	2752833	G	A	0.0704	-0.0067	0.0055	1.4902	0.2222	0.4755	260	0.0577	244	0.0840	0.0053
snp1020	1	2752871	C	T	0.3889	0.0064	0.0036	3.2165	0.0729	0.2945	260	0.3615	244	0.4180	0.0067
snp1021	1	2752901	C	T	0.0754	-0.0089	0.0052	2.9111	0.0880	0.3186	260	0.0596	244	0.0922	0.0076
snp1022	1	2784338	C	A	0.0635	0.0060	0.0055	1.2069	0.2719	0.5208	260	0.0500	244	0.0779	0.0065
snp1023	1	2784366	A	C	0.1438	0.0027	0.0043	0.3940	0.5302	0.7137	260	0.1731	244	0.1127	0.0148
snp1024	1	2796486	C	T	0.2520	-0.0166	0.0035	21.8940	2.88E-006	0.0062	260	0.2962	244	0.2049	0.0221
snp1025	1	2801619	A	C	0.0546	0.0129	0.0061	4.4352	0.0352	0.2183	260	0.0346	244	0.0758	0.0164
snp1026	1	2801818	C	G	0.0655	0.0046	0.0058	0.6277	0.4282	0.6433	260	0.0731	244	0.0574	0.0020
snp1027	1	2801823	A	C	0.0675	0.0042	0.0057	0.5346	0.4647	0.6691	260	0.0769	244	0.0574	0.0030
snp1028	1	2822167	G	A	0.2123	0.0015	0.0035	0.1751	0.6756	0.8068	260	0.2327	244	0.1906	0.0053
snp1029	1	2822440	T	C	0.1022	0.0136	0.0047	8.3400	0.0039	0.0914	260	0.0654	244	0.1414	0.0315
snp1030	1	2841982	A	G	0.1696	0.0053	0.0041	1.6891	0.1937	0.4474	260	0.2077	244	0.1291	0.0219
snp1031	1	2841996	A	G	0.1210	0.0113	0.0044	6.6609	0.0099	0.1314	260	0.1096	244	0.1332	0.0026
snp1032	1	2854551	G	T	0.3661	0.0110	0.0033	11.1861	0.0008	0.0506	260	0.3327	244	0.4016	0.0102
snp1033	1	2854574	G	A	0.1944	-0.0003	0.0031	0.0077	0.9303	0.9592	260	0.2423	244	0.1434	0.0312
snp1034	1	2854589	G	A	0.2014	-0.0003	0.0031	0.0078	0.9295	0.9588	260	0.2519	244	0.1475	0.0338
snp1035	1	2854592	C	T	0.1974	-0.0004	0.0031	0.0129	0.9094	0.9470	260	0.2481	244	0.1434	0.0345
snp1036	1	2877603	T	A	0.1905	-0.0129	0.0032	16.1638	5.81E-005	0.0188	260	0.1712	244	0.2111	0.0052
snp1037	1	2877625	G	A	0.1865	-0.0111	0.0032	11.8632	0.0006	0.0441	260	0.1673	244	0.2070	0.0052
snp1038	1	2877799	T	C	0.1210	-0.0255	0.0039	42.0112	9.08E-011	0.0002	260	0.1250	244	0.1168	0.0003
snp1039	1	2877833	C	T	0.1210	-0.0255	0.0039	42.0112	9.08E-011	0.0002	260	0.1250	244	0.1168	0.0003
snp1040	1	2881157	A	T	0.4335	0.0097	0.0030	10.7550	0.0010	0.0552	260	0.3615	244	0.5102	0.0450
snp1041	1	2890597	T	C	0.1270	-0.0233	0.0040	34.3448	4.62E-009	0.0006	260	0.1385	244	0.1148	0.0025
snp1042	1	2890756	A	G	0.1081	-0.0263	0.0045	34.5640	4.12E-009	0.0006	260	0.1269	244	0.0881	0.0078
snp1043	1	2890799	A	C	0.2044	0.0155	0.0034	20.4048	6.27E-006	0.0083	260	0.1327	244	0.2807	0.0673
snp1044	1	2892456	T	C	0.2847	0.0173	0.0035	24.1809	8.77E-007	0.0040	260	0.2481	244	0.3238	0.0141
snp1045	1	2900294	G	A	0.0913	-0.0006	0.0051	0.0129	0.9096	0.9471	260	0.1135	244	0.0676	0.0127
snp1046	1	2902126	T	C	0.0675	-0.0027	0.0054	0.2590	0.6108	0.7661	260	0.0500	244	0.0861	0.0103
snp1047	1	2902396	A	G	0.1300	-0.0197	0.0040	24.8304	6.26E-007	0.0036	260	0.1269	244	0.1332	0.0002
snp1048	1	2902562	A	G	0.0823	-0.0316	0.0050	39.7603	2.87E-010	0.0002	260	0.0750	244	0.0902	0.0015
snp1049	1	2902594	A	G	0.2232	0.0068	0.0034	4.0327	0.0446	0.2404	260	0.1673	244	0.2828	0.0384
snp1050	1	2902602	A	C	0.0804	-0.0018	0.0052	0.1227	0.7261	0.8378	260	0.0942	244	0.0656	0.0056
snp1051	1	2912339	C	A	0.1498	-0.0006	0.0043	0.0172	0.8957	0.9389	260	0.1731	244	0.1250	0.0091
snp1052	1	2912395	C	A	0.2808	0.0006	0.0034	0.0337	0.8544	0.9146	260	0.3500	244	0.2070	0.0506
snp1053	1	2926226	A	G	0.2758	-0.0060	0.0028	4.5743	0.0325	0.2112	260	0.2269	244	0.3279	0.0255
snp1054	1	2926235	C	T	0.0933	0.0004	0.0043	0.0093	0.9232	0.9551	260	0.0635	244	0.1250	0.0224
snp1055	1	2926254	T	C	0.0873	0.0011	0.0045	0.0564	0.8123	0.8896	260	0.0596	244	0.1168	0.0205
snp1056	1	2926419	T	C	0.2688	0.0005	0.0036	0.0226	0.8806	0.9300	260	0.2558	244	0.2828	0.0019
snp1057	1	2930118	T	G	0.0565	-0.0102	0.0063	2.6445	0.1039	0.3418	260	0.0481	244	0.0656	0.0029
snp1058	1	2945453	T	A	0.1577	0.0021	0.0039	0.2936	0.5879	0.7514	260	0.1135	244	0.2049	0.0314
snp1059	1	2983028	T	G	0.2391	0.0021	0.0033	0.4188	0.5175	0.7052	260	0.1942	244	0.2869	0.0236
snp1060	1	2983053	A	G	0.3849	-0.0065	0.0026	6.4759	0.0109	0.1369	260	0.3365	244	0.4365	0.0211
snp1061	1	2983067	A	G	0.3800	-0.0067	0.0026	6.8074	0.0091	0.1272	260	0.3327	244	0.4303	0.0202
snp1062	1	2983068	T	G	0.3810	-0.0067	0.0026	6.8384	0.0089	0.1264	260	0.3346	244	0.4303	0.0194
snp1063	1	2983090	G	C	0.2292	0.0075	0.0031	5.8376	0.0157	0.1578	260	0.2538	244	0.2029	0.0073
snp1064	1	2983100	T	A	0.2292	0.0075	0.0031	5.8376	0.0157	0.1578	260	0.2538	244	0.2029	0.0073
snp1065	1	2989023	T	C	0.2004	-0.0013	0.0030	0.1958	0.6581	0.7959	260	0.2538	244	0.1434	0.0380
snp1066	1	2989194	G	A	0.2212	0.0035	0.0033	1.1513	0.2833	0.5305	260	0.2615	244	0.1783	0.0201
snp1067	1	2990937	A	G	0.0546	0.0070	0.0064	1.1941	0.2745	0.5230	260	0.0442	244	0.0656	0.0044
snp1068	1	2999831	C	G	0.0992	0.0013	0.0045	0.0801	0.7772	0.8686	260	0.0769	244	0.1230	0.0118
snp1069	1	3085671	G	A	0.1161	0.0179	0.0044	16.8914	3.96E-005	0.0163	260	0.0769	244	0.1578	0.0318
snp1070	1	3110794	G	A	0.4732	-0.0004	0.0025	0.0287	0.8654	0.9211	260	0.3923	244	0.5594	0.0560
snp1071	1	3110932	T	C	0.1300	0.0012	0.0044	0.0680	0.7943	0.8788	260	0.1365	244	0.1230	0.0008
snp1072	1	3110933	A	G	0.1419	-0.0101	0.0036	7.8714	0.0050	0.1010	260	0.1269	244	0.1578	0.0039
snp1073	1	3110975	C	T	0.1438	-0.0100	0.0036	7.8195	0.0052	0.1021	260	0.1288	244	0.1598	0.0039
snp1074	1	3128818	C	T	0.3294	-0.0077	0.0029	7.2252	0.0072	0.1161	260	0.3538	244	0.3033	0.0058
snp1075	1	3128834	A	C	0.3254	-0.0082	0.0029	8.0939	0.0044	0.0963	260	0.3538	244	0.2951	0.0079
snp1076	1	3128850	A	T	0.1736	0.0013	0.0036	0.1414	0.7069	0.8260	260	0.1269	244	0.2234	0.0324
snp1077	1	3128966	T	C	0.2063	-0.0082	0.0034	5.7439	0.0165	0.1612	260	0.1731	244	0.2418	0.0144
snp1078	1	3136554	G	A	0.0585	-0.0005	0.0061	0.0080	0.9285	0.9582	260	0.0731	244	0.0430	0.0082
snp1079	1	3136564	G	A	0.2054	-0.0128	0.0032	16.2144	5.66E-005	0.0186	260	0.1885	244	0.2234	0.0037
snp1080	1	3136584	G	A	0.4008	0.0036	0.0025	2.2058	0.1375	0.3853	260	0.3923	244	0.4098	0.0006
snp1081	1	3136606	A	C	0.3125	0.0046	0.0029	2.4428	0.1181	0.3609	260	0.3019	244	0.3238	0.0011
snp1082	1	3136722	A	T	0.0595	0.0003	0.0061	0.0026	0.9592	0.9762	260	0.0750	244	0.0430	0.0091
snp1083	1	3136782	A	G	0.3234	0.0022	0.0028	0.5851	0.4443	0.6548	260	0.3750	244	0.2684	0.0259
snp1084	1	3153935	A	G	0.0942	0.0052	0.0047	1.2154	0.2703	0.5193	260	0.0615	244	0.1291	0.0267
snp1085	1	3154088	T	C	0.1141	0.0029	0.0046	0.3976	0.5284	0.7124	260	0.1038	244	0.1250	0.0022
snp1086	1	3225670	T	C	0.0565	0.0018	0.0063	0.0825	0.7739	0.8666	260	0.0654	244	0.0471	0.0031
snp1087	1	3225671	C	G	0.0546	0.0040	0.0064	0.4032	0.5255	0.7105	260	0.0481	244	0.0615	0.0017
snp1088	1	3238204	T	C	0.0952	0.0041	0.0047	0.7453	0.3880	0.6138	260	0.0808	244	0.1107	0.0052
snp1089	1	3238225	A	T	0.0962	0.0044	0.0047	0.8716	0.3505	0.5853	260	0.0808	244	0.1127	0.0059
snp1090	1	3238326	G	C	0.0774	0.0059	0.0049	1.4132	0.2345	0.4871	260	0.0596	244	0.0963	0.0094
snp1091	1	3275376	A	G	0.0982	-0.0284	0.0044	41.9184	9.52E-011	0.0002	260	0.1038	244	0.0922	0.0008
snp1092	1	3275403	A	T	0.0615	0.0148	0.0056	6.9665	0.0083	0.1229	260	0.0346	244	0.0902	0.0267
snp1093	1	3275413	G	C	0.3353	0.0030	0.0034	0.7979	0.3717	0.6016	260	0.3885	244	0.2787	0.0270
snp1094	1	3286011	G	A	0.0704	0.0167	0.0055	9.2142	0.0024	0.0760	260	0.0462	244	0.0963	0.0192
snp1095	1	3286092	T	A	0.0734	0.0213	0.0054	15.7476	7.24E-005	0.0204	260	0.0481	244	0.1004	0.0201
snp1096	1	3286101	A	G	0.2222	-0.0075	0.0032	5.4967	0.0191	0.1705	260	0.1923	244	0.2541	0.0110
snp1097	1	3308717	T	C	0.1111	0.0027	0.0046	0.3426	0.5583	0.7322	260	0.0808	244	0.1434	0.0199
snp1098	1	3335079	A	G	0.3333	-0.0007	0.0028	0.0675	0.7950	0.8793	260	0.2673	244	0.4037	0.0418
snp1099	1	3335948	T	C	0.0595	-0.0009	0.0061	0.0220	0.8821	0.9309	260	0.0750	244	0.0430	0.0091
snp1100	1	3352375	C	A	0.3214	-0.0004	0.0028	0.0193	0.8896	0.9353	260	0.3615	244	0.2787	0.0157
snp1101	1	3352565	A	G	0.0873	-0.0012	0.0052	0.0549	0.8147	0.8911	260	0.1058	244	0.0676	0.0091
snp1102	1	3352585	A	G	0.3145	-0.0072	0.0032	5.2072	0.0225	0.1822	260	0.2962	244	0.3340	0.0033
snp1103	1	3352602	G	A	0.0962	-0.0009	0.0050	0.0304	0.8617	0.9189	260	0.1135	244	0.0779	0.0073
snp1104	1	3352622	A	C	0.0536	-0.0073	0.0063	1.3524	0.2449	0.4966	260	0.0442	244	0.0635	0.0037
snp1105	1	3365212	G	A	0.4276	0.0042	0.0028	2.2169	0.1365	0.3841	260	0.4423	244	0.4119	0.0019
snp1106	1	3365225	A	C	0.1379	0.0129	0.0038	11.3853	0.0007	0.0486	260	0.0846	244	0.1947	0.0509
snp1107	1	3365227	C	T	0.1409	0.0112	0.0038	8.6987	0.0032	0.0847	260	0.0885	244	0.1967	0.0484
snp1108	1	3365273	T	G	0.1409	0.0146	0.0040	13.3433	0.0003	0.0327	260	0.0885	244	0.1967	0.0484
snp1109	1	3367444	G	A	0.0982	-0.0133	0.0044	9.2415	0.0024	0.0756	260	0.0962	244	0.1004	0.0001
snp1110	1	3367481	C	T	0.0992	-0.0065	0.0045	2.1194	0.1454	0.3948	260	0.0865	244	0.1127	0.0038
snp1111	1	3367535	T	C	0.0992	-0.0065	0.0045	2.1194	0.1454	0.3948	260	0.0865	244	0.1127	0.0038
snp1112	1	3367539	A	G	0.0992	-0.0065	0.0045	2.1194	0.1454	0.3948	260	0.0865	244	0.1127	0.0038
snp1113	1	3376735	G	A	0.0972	0.0028	0.0047	0.3682	0.5440	0.7228	260	0.0712	244	0.1250	0.0165
snp1114	1	3403889	T	C	0.1250	0.0006	0.0045	0.0202	0.8869	0.9338	260	0.1365	244	0.1127	0.0026
snp1115	1	3410399	A	G	0.0536	0.0047	0.0064	0.5442	0.4607	0.6663	260	0.0519	244	0.0553	0.0001
snp1116	1	3423474	T	G	0.1260	-0.0003	0.0040	0.0063	0.9366	0.9629	260	0.1423	244	0.1086	0.0052
snp1117	1	3430616	G	A	0.0556	-7.12E-005	0.0063	1.27E-004	0.9910	0.9947	260	0.0654	244	0.0451	0.0039
snp1118	1	3430621	T	A	0.0556	-0.0002	0.0061	0.0012	0.9727	0.9840	260	0.0423	244	0.0697	0.0071
snp1119	1	3447897	A	G	0.1190	-0.0149	0.0042	12.7574	0.0004	0.0368	260	0.1058	244	0.1332	0.0036
snp1120	1	3471084	T	C	0.1270	-0.0032	0.0043	0.5596	0.4544	0.6619	260	0.1250	244	0.1291	7.57E-005
snp1121	1	3471091	G	A	0.0615	0.0302	0.0057	28.2726	1.05E-007	0.0019	260	0.0365	244	0.0881	0.0230
snp1122	1	3471124	C	A	0.1071	-0.0043	0.0046	0.8523	0.3559	0.5894	260	0.1058	244	0.1086	4.20E-005
snp1123	1	3474449	C	G	0.0903	0.0028	0.0050	0.3186	0.5725	0.7415	260	0.0904	244	0.0902	2.96E-007
snp1124	1	3474453	G	T	0.0992	0.0043	0.0048	0.7940	0.3729	0.6024	260	0.0981	244	0.1004	3.04E-005
snp1125	1	3474509	T	C	0.0685	0.0269	0.0056	23.4514	1.28E-006	0.0046	260	0.0308	244	0.1086	0.0475
snp1126	1	3478004	G	A	0.3948	-0.0045	0.0023	3.7740	0.0521	0.2561	260	0.3231	244	0.4713	0.0459
snp1127	1	3478021	A	T	0.4633	-0.0044	0.0024	3.2789	0.0702	0.2898	260	0.3962	244	0.5348	0.0386
snp1128	1	3478208	T	A	0.1468	-0.0073	0.0042	3.0969	0.0784	0.3036	260	0.1462	244	0.1475	7.67E-006
snp1129	1	3478214	A	G	0.0952	-0.0030	0.0048	0.3920	0.5312	0.7144	260	0.1019	244	0.0881	0.0011
snp1130	1	3503271	A	G	0.1687	-0.0010	0.0036	0.0809	0.7761	0.8679	260	0.1404	244	0.1988	0.0121
snp1131	1	3522232	T	C	0.0734	-0.0253	0.0052	23.3234	1.37E-006	0.0048	260	0.0654	244	0.0820	0.0020
snp1132	1	3530812	T	C	0.0665	-0.0095	0.0053	3.1912	0.0740	0.2964	260	0.0538	244	0.0799	0.0055
snp1133	1	3531001	A	G	0.0526	0.0267	0.0062	18.2735	1.91E-005	0.0125	260	0.0269	244	0.0799	0.0282
snp1134	1	3535089	G	A	0.2153	-0.0012	0.0031	0.1626	0.6868	0.8136	260	0.2442	244	0.1844	0.0106
snp1135	1	3535238	G	A	0.1915	-0.0006	0.0032	0.0308	0.8608	0.9183	260	0.2135	244	0.1680	0.0067
snp1136	1	3535248	C	T	0.1944	-0.0007	0.0031	0.0543	0.8158	0.8917	260	0.2173	244	0.1701	0.0071
snp1137	1	3535313	C	T	0.4722	0.0048	0.0031	2.3926	0.1219	0.3659	260	0.4519	244	0.4939	0.0035
snp1138	1	3535319	T	C	0.1091	0.0034	0.0048	0.5140	0.4734	0.6752	260	0.1077	244	0.1107	4.51E-005
snp1139	1	3553757	T	A	0.0685	0.0171	0.0052	10.7709	0.0010	0.0551	260	0.0288	244	0.1107	0.0524
snp1140	1	3554849	A	G	0.2252	0.0024	0.0028	0.7865	0.3752	0.6042	260	0.2865	244	0.1598	0.0460
snp1141	1	3560556	T	C	0.1052	-0.0134	0.0047	8.0787	0.0045	0.0966	260	0.0904	244	0.1209	0.0049
snp1142	1	3560610	G	A	0.2629	-0.0053	0.0030	3.1282	0.0769	0.3012	260	0.2115	244	0.3176	0.0290
snp1143	1	3598308	C	T	0.2708	0.0021	0.0029	0.5207	0.4705	0.6732	260	0.3192	244	0.2193	0.0253
snp1144	1	3598311	C	T	0.2282	0.0039	0.0032	1.5123	0.2188	0.4722	260	0.1769	244	0.2828	0.0318
snp1145	1	3598331	C	T	0.2222	0.0043	0.0033	1.6970	0.1927	0.4464	260	0.1692	244	0.2787	0.0346
snp1146	1	3601631	G	A	0.2619	0.0124	0.0031	16.4247	5.06E-005	0.0178	260	0.1692	244	0.3607	0.0947
snp1147	1	3614707	G	A	0.1617	0.0008	0.0034	0.0581	0.8095	0.8880	260	0.1288	244	0.1967	0.0170
snp1148	1	3614712	T	G	0.2222	0.0063	0.0031	4.2248	0.0398	0.2296	260	0.1692	244	0.2787	0.0346
snp1149	1	3614714	C	T	0.2192	0.0063	0.0031	4.1155	0.0425	0.2357	260	0.1654	244	0.2766	0.0361
snp1150	1	3614715	A	G	0.1607	0.0007	0.0034	0.0388	0.8437	0.9083	260	0.1288	244	0.1947	0.0160
snp1151	1	3614771	G	C	0.0565	0.0115	0.0063	3.3634	0.0667	0.2837	260	0.0577	244	0.0553	5.23E-005
snp1152	1	3614803	A	G	0.1935	-0.0002	0.0029	0.0069	0.9337	0.9612	260	0.2731	244	0.1086	0.0866
snp1153	1	3622244	C	T	0.1250	-0.0004	0.0040	0.0115	0.9144	0.9499	260	0.1423	244	0.1066	0.0058
snp1154	1	3622393	A	G	0.0665	0.0045	0.0058	0.6110	0.4344	0.6477	260	0.0500	244	0.0840	0.0093
snp1155	1	3622435	C	G	0.0813	-0.0164	0.0049	11.0751	0.0009	0.0517	260	0.0635	244	0.1004	0.0091
snp1156	1	3629593	C	T	0.0714	-0.0170	0.0055	9.3949	0.0022	0.0732	260	0.0538	244	0.0902	0.0099
snp1157	1	3644772	A	G	0.0804	0.0041	0.0052	0.6349	0.4255	0.6414	260	0.0808	244	0.0799	4.90E-006
snp1158	1	3644777	C	A	0.3492	0.0035	0.0027	1.5942	0.2067	0.4605	260	0.3788	244	0.3176	0.0082
snp1159	1	3688808	A	C	0.1171	0.0117	0.0043	7.4748	0.0063	0.1100	260	0.0808	244	0.1557	0.0272
snp1160	1	3688817	G	T	0.4593	-0.0062	0.0028	4.7662	0.0290	0.2019	260	0.4192	244	0.5020	0.0138
snp1161	1	3688915	T	C	0.0863	0.0068	0.0049	1.9770	0.1597	0.4111	260	0.0558	244	0.1189	0.0252
snp1162	1	3694520	T	C	0.0585	-0.0252	0.0057	19.3038	1.11E-005	0.0102	260	0.0519	244	0.0656	0.0017
snp1163	1	3694690	A	C	0.1042	0.0100	0.0045	4.9873	0.0255	0.1917	260	0.0750	244	0.1352	0.0194
snp1164	1	3696090	G	A	0.0665	-0.0017	0.0059	0.0818	0.7748	0.8672	260	0.0865	244	0.0451	0.0138
snp1165	1	3696209	G	A	0.3681	0.0003	0.0028	0.0131	0.9090	0.9467	260	0.4038	244	0.3299	0.0117
snp1166	1	3696312	A	G	0.2996	-0.0044	0.0030	2.2205	0.1362	0.3837	260	0.3173	244	0.2807	0.0032
snp1167	1	3696399	T	A	0.3026	-0.0070	0.0029	5.8103	0.0159	0.1588	260	0.3250	244	0.2787	0.0051
snp1168	1	3700571	A	T	0.3393	-0.0055	0.0029	3.4957	0.0615	0.2744	260	0.3385	244	0.3402	6.46E-006
snp1169	1	3700600	G	T	0.2173	0.0027	0.0029	0.8712	0.3506	0.5853	260	0.2673	244	0.1639	0.0314
snp1170	1	3700684	G	A	0.0923	-0.0124	0.0045	7.6839	0.0056	0.1052	260	0.0692	244	0.1168	0.0135
snp1171	1	3700729	A	T	0.3194	-0.0090	0.0030	9.1681	0.0025	0.0767	260	0.3231	244	0.3156	0.0001
snp1172	1	3700734	C	A	0.3224	-0.0089	0.0030	9.0432	0.0026	0.0788	260	0.3250	244	0.3197	6.49E-005
snp1173	1	3779056	G	C	0.0923	-0.0023	0.0051	0.2038	0.6516	0.7918	260	0.1423	244	0.0389	0.0637
snp1174	1	3818515	A	G	0.3065	0.0032	0.0033	0.9164	0.3384	0.5758	260	0.2596	244	0.3566	0.0221
snp1175	1	3845187	C	T	0.1042	0.0058	0.0047	1.5252	0.2168	0.4703	260	0.0846	244	0.1250	0.0087
snp1176	1	3845243	G	A	0.1062	-0.0083	0.0043	3.7640	0.0524	0.2568	260	0.0827	244	0.1311	0.0124
snp1177	1	3845249	T	C	0.1042	-0.0096	0.0043	5.0193	0.0251	0.1903	260	0.0827	244	0.1270	0.0105
snp1178	1	3853673	C	T	0.2540	-0.0028	0.0030	0.8613	0.3534	0.5875	260	0.1885	244	0.3238	0.0483
snp1179	1	3853681	T	C	0.2550	-0.0028	0.0030	0.8644	0.3525	0.5868	260	0.1904	244	0.3238	0.0468
snp1180	1	3853682	G	A	0.2550	-0.0025	0.0030	0.7365	0.3908	0.6159	260	0.1885	244	0.3258	0.0496
snp1181	1	3864756	A	G	0.1240	-0.0011	0.0045	0.0600	0.8065	0.8862	260	0.1404	244	0.1066	0.0053
snp1182	1	3870471	C	T	0.0645	-0.0020	0.0056	0.1296	0.7189	0.8334	260	0.0538	244	0.0758	0.0040
snp1183	1	3870491	G	A	0.0615	-0.0055	0.0056	0.9388	0.3326	0.5711	260	0.0558	244	0.0676	0.0012
snp1184	1	3870601	A	G	0.0665	0.0007	0.0056	0.0149	0.9029	0.9432	260	0.0558	244	0.0779	0.0039
snp1185	1	3875202	C	G	0.0744	-0.0061	0.0050	1.4718	0.2251	0.4782	260	0.0769	244	0.0717	0.0002
snp1186	1	3875244	A	G	0.2381	-0.0011	0.0030	0.1479	0.7006	0.8221	260	0.1923	244	0.2869	0.0246
snp1187	1	3875248	C	T	0.2391	-0.0010	0.0030	0.1179	0.7313	0.8409	260	0.1923	244	0.2889	0.0256
snp1188	1	3875363	T	C	0.1746	-0.0079	0.0034	5.4106	0.0200	0.1739	260	0.1423	244	0.2090	0.0154
snp1189	1	3875376	T	C	0.0645	0.0067	0.0055	1.4951	0.2214	0.4748	260	0.0462	244	0.0840	0.0119
snp1190	1	3875385	C	T	0.2440	-0.0071	0.0030	5.4842	0.0192	0.1710	260	0.2135	244	0.2766	0.0108
snp1191	1	3875386	A	G	0.0585	0.0013	0.0062	0.0410	0.8395	0.9057	260	0.0635	244	0.0533	0.0009
snp1192	1	3882939	G	C	0.0744	0.0036	0.0055	0.4345	0.5098	0.7000	260	0.0750	244	0.0738	1.10E-005
snp1193	1	3882999	T	C	0.3968	-0.0017	0.0032	0.2875	0.5918	0.7540	260	0.4596	244	0.3299	0.0351
snp1194	1	3883033	C	T	0.0823	-0.0068	0.0050	1.8349	0.1756	0.4285	260	0.0596	244	0.1066	0.0146
snp1195	1	3964497	A	T	0.1925	-0.0023	0.0040	0.3288	0.5664	0.7375	260	0.1904	244	0.1947	5.91E-005
snp1196	1	3964500	A	C	0.1766	-0.0012	0.0040	0.0954	0.7574	0.8567	260	0.1673	244	0.1865	0.0013
snp1197	1	3964557	A	G	0.1498	-0.0015	0.0043	0.1161	0.7333	0.8421	260	0.1442	244	0.1557	0.0005
snp1198	1	3964598	T	G	0.0863	0.0007	0.0052	0.0200	0.8875	0.9341	260	0.0846	244	0.0881	7.76E-005
snp1199	1	3968118	A	T	0.1706	-0.0004	0.0033	0.0137	0.9068	0.9455	260	0.2019	244	0.1373	0.0147
snp1200	1	3974790	A	G	0.2500	1.16E-005	0.0025	2.15E-005	0.9963	0.9978	260	0.2904	244	0.2070	0.0185
snp1201	1	3977540	T	C	0.3571	0.0034	0.0038	0.8129	0.3673	0.5982	260	0.3423	244	0.3730	0.0020
snp1202	1	3977560	A	T	0.3383	0.0041	0.0037	1.2050	0.2723	0.5211	260	0.3173	244	0.3607	0.0042
snp1203	1	3977572	T	C	0.3383	0.0041	0.0037	1.2625	0.2612	0.5113	260	0.3135	244	0.3648	0.0059
snp1204	1	3978871	G	A	0.3542	-0.0055	0.0043	1.6367	0.2008	0.4546	260	0.3558	244	0.3525	2.39E-005
snp1205	1	3979159	G	C	0.0804	-0.0112	0.0053	4.4711	0.0345	0.2164	260	0.0654	244	0.0963	0.0065
snp1206	1	3979251	A	G	0.0655	-0.0104	0.0058	3.2338	0.0721	0.2932	260	0.0577	244	0.0738	0.0021
snp1207	1	3979282	C	T	0.2212	0.0090	0.0040	5.1978	0.0226	0.1826	260	0.1885	244	0.2561	0.0133
snp1208	1	3981882	A	G	0.1210	-0.0006	0.0046	0.0144	0.9044	0.9440	260	0.1038	244	0.1393	0.0059
snp1209	1	3986218	C	T	0.2421	0.0001	0.0039	0.0010	0.9744	0.9851	260	0.2423	244	0.2418	6.93E-007
snp1210	1	3986813	C	G	0.4762	-0.0001	0.0041	0.0014	0.9706	0.9828	260	0.4692	244	0.4836	0.0004
snp1211	1	3991871	C	T	0.1567	-0.0033	0.0043	0.6079	0.4356	0.6486	260	0.1481	244	0.1660	0.0012
snp1212	1	3991879	T	G	0.1339	0.0007	0.0045	0.0233	0.8786	0.9288	260	0.1288	244	0.1393	0.0005
snp1213	1	3991886	A	G	0.1230	0.0030	0.0046	0.4167	0.5186	0.7059	260	0.1212	244	0.1250	6.85E-005
snp1214	1	3991930	T	G	0.3413	-0.0051	0.0042	1.4564	0.2275	0.4805	260	0.3673	244	0.3135	0.0064
snp1215	1	3991936	T	G	0.1736	-0.0104	0.0041	6.3079	0.0120	0.1421	260	0.1923	244	0.1537	0.0052
snp1216	1	3991942	A	G	0.4315	-0.0010	0.0055	0.0359	0.8497	0.9118	260	0.4327	244	0.4303	1.14E-005
snp1217	1	3995918	C	T	0.3641	0.0034	0.0039	0.7466	0.3876	0.6135	260	0.3423	244	0.3873	0.0044
snp1218	1	3995930	T	A	0.1667	-0.0059	0.0041	2.0617	0.1510	0.4013	260	0.1692	244	0.1639	0.0001
snp1219	1	3995938	T	G	0.0913	-0.0053	0.0051	1.0500	0.3055	0.5492	260	0.0827	244	0.1004	0.0019
snp1220	1	3995949	C	T	0.3442	-3.13E-007	0.0039	6.49E-009	0.9999	1.0000	260	0.3596	244	0.3279	0.0022
snp1221	1	3995969	G	A	0.0685	-0.0008	0.0056	0.0181	0.8929	0.9373	260	0.0635	244	0.0738	0.0008
snp1222	1	3995976	C	T	0.0665	-0.0004	0.0058	0.0051	0.9428	0.9666	260	0.0615	244	0.0717	0.0008
snp1223	1	3995989	T	C	0.2718	-0.0106	0.0039	7.4039	0.0065	0.1117	260	0.2808	244	0.2623	0.0009
snp1224	1	3996017	G	C	0.2808	-3.79E-005	0.0036	1.11E-004	0.9916	0.9951	260	0.2519	244	0.3115	0.0088
snp1225	1	3996024	A	T	0.0546	0.0019	0.0064	0.0927	0.7608	0.8588	260	0.0442	244	0.0656	0.0044
snp1226	1	3996040	A	G	0.0516	-0.0080	0.0065	1.4885	0.2225	0.4757	260	0.0442	244	0.0594	0.0024
snp1227	1	3996059	G	A	0.0893	0.0034	0.0051	0.4398	0.5072	0.6983	260	0.0808	244	0.0984	0.0019
snp1228	1	3996078	G	C	0.0546	-0.0023	0.0064	0.1249	0.7238	0.8363	260	0.0385	244	0.0717	0.0107
snp1229	1	3996102	T	C	0.1081	-0.0038	0.0048	0.6139	0.4333	0.6469	260	0.1154	244	0.1004	0.0012
snp1230	1	3996706	T	G	0.2460	0.0001	0.0040	6.74E-004	0.9793	0.9879	260	0.2692	244	0.2213	0.0062
snp1231	1	3996707	T	C	0.1230	0.0060	0.0046	1.7135	0.1905	0.4442	260	0.1385	244	0.1066	0.0047
snp1232	1	3996723	C	T	0.4782	-0.0066	0.0049	1.7629	0.1843	0.4377	260	0.4808	244	0.4754	5.75E-005
snp1233	1	3996759	C	A	0.4514	0.0075	0.0057	1.7136	0.1905	0.4442	260	0.4519	244	0.4508	2.46E-006
snp1234	1	3999094	G	C	0.1815	0.0014	0.0041	0.1116	0.7384	0.8452	260	0.1865	244	0.1762	0.0004
snp1235	1	3999158	T	C	0.2659	-0.0074	0.0036	4.2479	0.0393	0.2283	260	0.2635	244	0.2684	6.35E-005
snp1236	1	3999166	G	C	0.0813	-0.0049	0.0054	0.8175	0.3659	0.5971	260	0.0846	244	0.0779	0.0003
snp1237	1	3999196	T	C	0.1210	0.0058	0.0046	1.5774	0.2091	0.4629	260	0.1288	244	0.1127	0.0012
snp1238	1	3999230	T	G	0.2381	-0.0018	0.0039	0.2114	0.6457	0.7881	260	0.2519	244	0.2234	0.0022
snp1239	1	4054866	C	T	0.2411	0.0020	0.0030	0.4533	0.5008	0.6939	260	0.2981	244	0.1803	0.0379
snp1240	1	4054873	G	A	0.1230	-0.0076	0.0037	4.1781	0.0409	0.2321	260	0.0865	244	0.1619	0.0263
snp1241	1	4054886	A	G	0.1230	-0.0076	0.0037	4.1781	0.0409	0.2321	260	0.0865	244	0.1619	0.0263
snp1242	1	4054908	C	T	0.1240	-0.0072	0.0037	3.8029	0.0512	0.2543	260	0.0865	244	0.1639	0.0275
snp1243	1	4075596	T	C	0.0903	0.0046	0.0052	0.8057	0.3694	0.5998	260	0.0962	244	0.0840	0.0009
snp1244	1	4075608	C	G	0.1062	0.0080	0.0047	2.8209	0.0930	0.3262	260	0.1058	244	0.1066	3.27E-006
snp1245	1	4075624	T	C	0.2232	0.0072	0.0038	3.5501	0.0595	0.2707	260	0.2346	244	0.2111	0.0016
snp1246	1	4120229	G	A	0.2440	0.0034	0.0034	1.0008	0.3171	0.5587	260	0.2231	244	0.2664	0.0051
snp1247	1	4120253	G	A	0.2431	0.0036	0.0034	1.0844	0.2977	0.5427	260	0.2212	244	0.2664	0.0056
snp1248	1	4120524	T	G	0.0744	0.0087	0.0053	2.7683	0.0962	0.3308	260	0.0519	244	0.0984	0.0156
snp1249	1	4157581	C	T	0.3790	-0.0033	0.0031	1.1653	0.2804	0.5280	260	0.3500	244	0.4098	0.0076
snp1250	1	4157745	A	G	0.1726	0.0060	0.0040	2.1980	0.1382	0.3861	260	0.1462	244	0.2008	0.0105
snp1251	1	4193092	G	C	0.2302	-0.0045	0.0030	2.2341	0.1350	0.3823	260	0.2712	244	0.1865	0.0202
snp1252	1	4198718	A	G	0.0764	0.0118	0.0052	5.1632	0.0231	0.1841	260	0.0462	244	0.1086	0.0276
snp1253	1	4247890	G	C	0.1250	-0.0040	0.0044	0.8204	0.3651	0.5965	260	0.0885	244	0.1639	0.0260
snp1254	1	4259292	T	G	0.0754	0.0035	0.0051	0.4835	0.4868	0.6844	260	0.0500	244	0.1025	0.0197
snp1255	1	4273917	T	C	0.1062	0.0006	0.0049	0.0130	0.9094	0.9469	260	0.1231	244	0.0881	0.0064
snp1256	1	4274821	C	A	0.2927	0.0002	0.0033	0.0034	0.9538	0.9730	260	0.2462	244	0.3422	0.0223
snp1257	1	4274877	G	A	0.1726	0.0006	0.0037	0.0234	0.8785	0.9288	260	0.1731	244	0.1721	3.13E-006
snp1258	1	4286481	C	T	0.2887	0.0006	0.0029	0.0441	0.8336	0.9023	260	0.3519	244	0.2213	0.0415
snp1259	1	4294696	A	G	0.1518	-0.0004	0.0039	0.0085	0.9264	0.9569	260	0.1173	244	0.1885	0.0197
snp1260	1	4294705	T	C	0.1518	-0.0004	0.0039	0.0085	0.9264	0.9569	260	0.1173	244	0.1885	0.0197
snp1261	1	4294973	T	G	0.1468	0.0045	0.0038	1.3670	0.2423	0.4943	260	0.1135	244	0.1824	0.0189
snp1262	1	4295923	A	G	0.1617	0.0045	0.0038	1.4333	0.2312	0.4840	260	0.1327	244	0.1926	0.0132
snp1263	1	4295988	C	A	0.2321	0.0108	0.0035	9.7383	0.0018	0.0681	260	0.1712	244	0.2971	0.0445
snp1264	1	4300534	A	G	0.2867	-0.0037	0.0033	1.2539	0.2628	0.5127	260	0.2731	244	0.3012	0.0019
snp1265	1	4300547	T	C	0.1111	0.0004	0.0044	0.0071	0.9328	0.9607	260	0.1212	244	0.1004	0.0022
snp1266	1	4300552	T	G	0.4137	-0.0038	0.0032	1.3970	0.2372	0.4896	260	0.4019	244	0.4262	0.0012
snp1267	1	4300569	G	A	0.4167	0.0005	0.0029	0.0344	0.8528	0.9136	260	0.4673	244	0.3627	0.0225
snp1268	1	4303527	A	G	0.1220	0.0059	0.0042	1.9384	0.1638	0.4157	260	0.0750	244	0.1721	0.0440
snp1269	1	4303602	T	C	0.1667	0.0035	0.0036	0.9565	0.3281	0.5675	260	0.1077	244	0.2295	0.0534
snp1270	1	4309098	G	A	0.0655	0.0003	0.0059	0.0026	0.9590	0.9761	260	0.0827	244	0.0471	0.0103
snp1271	1	4371748	G	T	0.0972	-0.0005	0.0048	0.0103	0.9191	0.9527	260	0.1154	244	0.0779	0.0080
snp1272	1	4396705	T	C	0.1022	0.0031	0.0047	0.4441	0.5051	0.6969	260	0.0635	244	0.1434	0.0348
snp1273	1	4396722	C	T	0.0556	-0.0011	0.0061	0.0309	0.8605	0.9182	260	0.0462	244	0.0656	0.0036
snp1274	1	4396844	C	T	0.1845	0.0034	0.0036	0.8849	0.3469	0.5824	260	0.1288	244	0.2439	0.0439
snp1275	1	4398453	A	G	0.0754	0.0193	0.0052	13.8990	0.0002	0.0293	260	0.0500	244	0.1025	0.0197
snp1276	1	4402233	A	G	0.0893	-0.0263	0.0049	28.5024	9.36E-008	0.0018	260	0.0942	244	0.0840	0.0006
snp1277	1	4423213	T	C	0.2351	-0.0067	0.0038	3.0946	0.0786	0.3038	260	0.2500	244	0.2193	0.0026
snp1278	1	4423328	T	C	0.1796	0.0093	0.0036	6.8339	0.0089	0.1265	260	0.1173	244	0.2459	0.0561
snp1279	1	4423359	G	A	0.0675	-0.0006	0.0056	0.0125	0.9108	0.9478	260	0.0538	244	0.0820	0.0063
snp1280	1	4486173	C	T	0.1111	-0.0223	0.0045	24.3239	8.14E-007	0.0039	260	0.1192	244	0.1025	0.0014
snp1281	1	4489410	T	C	0.1468	-0.0102	0.0040	6.5312	0.0106	0.1352	260	0.1308	244	0.1639	0.0044
snp1282	1	4529117	C	T	0.1538	0.0057	0.0038	2.2689	0.1320	0.3786	260	0.0904	244	0.2213	0.0658
snp1283	1	4535458	A	C	0.4861	-0.0039	0.0027	2.0635	0.1509	0.4011	260	0.4865	244	0.4857	1.56E-006
snp1284	1	4535505	T	C	0.0655	-0.0158	0.0059	7.3293	0.0068	0.1135	260	0.0635	244	0.0676	0.0001
snp1285	1	4541515	T	G	0.0813	-0.0008	0.0053	0.0241	0.8766	0.9277	260	0.0981	244	0.0635	0.0080
snp1286	1	4541587	C	T	0.2173	0.0061	0.0039	2.3936	0.1218	0.3658	260	0.2115	244	0.2234	0.0004
snp1287	1	4541594	A	G	0.2163	0.0063	0.0040	2.4926	0.1144	0.3561	260	0.2096	244	0.2234	0.0006
snp1288	1	4550730	G	A	0.3700	0.0030	0.0025	1.4678	0.2257	0.4788	260	0.2654	244	0.4816	0.1001
snp1289	1	4550747	C	T	0.3750	0.0032	0.0025	1.6488	0.1991	0.4529	260	0.2673	244	0.4898	0.1055
snp1290	1	4564044	T	C	0.1002	0.0004	0.0047	0.0055	0.9408	0.9654	260	0.1192	244	0.0799	0.0086
snp1291	1	4588585	A	G	0.2034	0.0036	0.0035	1.0260	0.3111	0.5538	260	0.1596	244	0.2500	0.0252
snp1292	1	4593222	G	A	0.1419	-0.0109	0.0039	7.7813	0.0053	0.1030	260	0.1327	244	0.1516	0.0015
snp1293	1	4632084	T	G	0.1597	-0.0006	0.0034	0.0317	0.8587	0.9171	260	0.2231	244	0.0922	0.0637
snp1294	1	4632094	G	A	0.1181	0.0032	0.0045	0.5189	0.4713	0.6737	260	0.0865	244	0.1516	0.0203
snp1295	1	4718020	T	G	0.3591	-0.0009	0.0035	0.0723	0.7880	0.8751	260	0.3981	244	0.3176	0.0140
snp1296	1	4718033	T	C	0.2510	0.0026	0.0038	0.4721	0.4920	0.6880	260	0.2635	244	0.2377	0.0018
snp1297	1	4718128	A	C	0.3155	-0.0007	0.0037	0.0401	0.8414	0.9069	260	0.3423	244	0.2869	0.0071
snp1298	1	4728176	C	G	0.0645	0.0119	0.0056	4.5196	0.0335	0.2140	260	0.0481	244	0.0820	0.0095
snp1299	1	4746808	A	G	0.2708	0.0058	0.0029	3.9836	0.0459	0.2433	260	0.1769	244	0.3709	0.0952
snp1300	1	4756863	T	A	0.2639	0.0043	0.0031	1.9681	0.1607	0.4122	260	0.1808	244	0.3525	0.0758
snp1301	1	4801302	G	A	0.2351	-0.0019	0.0039	0.2501	0.6170	0.7700	260	0.2596	244	0.2090	0.0071
snp1302	1	4801587	C	T	0.1825	0.0001	0.0039	0.0011	0.9735	0.9845	260	0.2231	244	0.1393	0.0235
snp1303	1	4811933	G	A	0.1081	0.0007	0.0045	0.0230	0.8795	0.9294	260	0.1212	244	0.0943	0.0037
snp1304	1	4811940	G	A	0.0536	-0.0062	0.0064	0.9195	0.3376	0.5751	260	0.0442	244	0.0635	0.0037
snp1305	1	4811979	G	A	0.2718	-0.0024	0.0028	0.7157	0.3975	0.6209	260	0.3538	244	0.1844	0.0724
snp1306	1	4811982	C	T	0.2768	-0.0020	0.0028	0.5153	0.4728	0.6748	260	0.3558	244	0.1926	0.0664
snp1307	1	4811987	T	G	0.3631	0.0019	0.0025	0.5906	0.4422	0.6533	260	0.3558	244	0.3709	0.0005
snp1308	1	4814647	T	C	0.4266	0.0062	0.0025	5.8791	0.0153	0.1564	260	0.3923	244	0.4631	0.0102
snp1309	1	4814667	G	A	0.4187	0.0058	0.0026	5.0806	0.0242	0.1876	260	0.3846	244	0.4549	0.0101
snp1310	1	4833731	C	A	0.1131	0.0009	0.0046	0.0404	0.8408	0.9065	260	0.1192	244	0.1066	0.0008
snp1311	1	4843338	T	C	0.1091	0.0076	0.0042	3.2207	0.0727	0.2942	260	0.0596	244	0.1619	0.0537
snp1312	1	4843651	A	G	0.0992	0.0002	0.0046	0.0026	0.9590	0.9760	260	0.0673	244	0.1332	0.0243
snp1313	1	4843745	G	T	0.4028	0.0014	0.0034	0.1743	0.6763	0.8072	260	0.3769	244	0.4303	0.0059
snp1314	1	4860956	G	T	0.4712	-0.0021	0.0027	0.6428	0.4227	0.6393	260	0.4865	244	0.4549	0.0020
snp1315	1	4861067	A	G	0.3274	-0.0004	0.0025	0.0242	0.8764	0.9275	260	0.3481	244	0.3053	0.0041
snp1316	1	4874119	T	C	0.0655	0.0075	0.0053	2.0414	0.1531	0.4036	260	0.0385	244	0.0943	0.0254
snp1317	1	4874172	G	T	0.1260	-0.0227	0.0040	31.5754	1.92E-008	0.0010	260	0.1346	244	0.1168	0.0014
snp1318	1	4874254	G	A	0.1032	-0.0003	0.0046	0.0040	0.9497	0.9706	260	0.1135	244	0.0922	0.0024
snp1319	1	4896067	T	C	0.1796	-0.0002	0.0033	0.0022	0.9623	0.9780	260	0.2500	244	0.1045	0.0718
snp1320	1	4896075	A	G	0.1617	-0.0002	0.0035	0.0020	0.9644	0.9792	260	0.2231	244	0.0963	0.0592
snp1321	1	4896145	T	C	0.0526	0.0135	0.0065	4.3924	0.0361	0.2205	260	0.0423	244	0.0635	0.0045
snp1322	1	4912369	T	C	0.1230	0.0003	0.0043	0.0049	0.9441	0.9673	260	0.1365	244	0.1086	0.0036
snp1323	1	4937829	A	G	0.4950	-0.0059	0.0028	4.4195	0.0355	0.2191	260	0.4346	244	0.5594	0.0311
snp1324	1	4937937	C	G	0.4246	-0.0064	0.0028	5.3021	0.0213	0.1783	260	0.3692	244	0.4836	0.0267
snp1325	1	4937940	G	A	0.2927	-0.0078	0.0029	7.1850	0.0074	0.1171	260	0.2481	244	0.3402	0.0205
snp1326	1	4944518	A	G	0.2391	0.0046	0.0034	1.9006	0.1680	0.4203	260	0.2327	244	0.2459	0.0005
snp1327	1	4944657	A	T	0.3690	-0.0036	0.0030	1.4643	0.2263	0.4794	260	0.3962	244	0.3402	0.0067
snp1328	1	5082837	T	G	0.1091	-0.0183	0.0042	19.2210	1.16E-005	0.0104	260	0.1192	244	0.0984	0.0022
snp1329	1	5083053	C	T	0.1121	-0.0154	0.0044	12.4687	0.0004	0.0390	260	0.1135	244	0.1107	3.95E-005
snp1330	1	5110996	C	T	0.1290	-0.0069	0.0042	2.7542	0.0970	0.3320	260	0.1154	244	0.1434	0.0035
snp1331	1	5115664	A	G	0.1369	-0.0027	0.0043	0.4006	0.5268	0.7114	260	0.1135	244	0.1619	0.0099
snp1332	1	5144591	G	T	0.1200	0.0202	0.0043	21.6783	3.22E-006	0.0065	260	0.0712	244	0.1721	0.0482
snp1333	1	5173725	A	T	0.2837	-0.0021	0.0028	0.5275	0.4676	0.6711	260	0.2250	244	0.3463	0.0362
snp1334	1	5191014	G	C	0.1319	-0.0002	0.0040	0.0037	0.9517	0.9717	260	0.1538	244	0.1086	0.0089
snp1335	1	5226085	T	G	0.3423	0.0026	0.0034	0.5837	0.4449	0.6552	260	0.2942	244	0.3934	0.0218
snp1336	1	5226121	T	C	0.2698	0.0014	0.0037	0.1427	0.7057	0.8253	260	0.3269	244	0.2090	0.0352
snp1337	1	5226286	A	G	0.2788	5.22E-005	0.0035	2.22E-004	0.9881	0.9931	260	0.3481	244	0.2049	0.0509
snp1338	1	5235837	T	C	0.2113	0.0032	0.0035	0.8088	0.3685	0.5991	260	0.1577	244	0.2684	0.0368
snp1339	1	5235840	T	C	0.2728	-0.0017	0.0031	0.3085	0.5786	0.7454	260	0.3231	244	0.2193	0.0271
snp1340	1	5247513	T	C	0.0516	0.0056	0.0065	0.7275	0.3937	0.6181	260	0.0365	244	0.0676	0.0099
snp1341	1	5268794	G	A	0.1488	-0.0016	0.0038	0.1691	0.6809	0.8100	260	0.1231	244	0.1762	0.0111
snp1342	1	5268916	G	T	0.1627	-0.0010	0.0037	0.0771	0.7813	0.8711	260	0.1173	244	0.2111	0.0322
snp1343	1	5358132	C	G	0.2937	-0.0010	0.0026	0.1499	0.6986	0.8210	260	0.3923	244	0.1885	0.1000
snp1344	1	5358962	G	C	0.3095	-0.0008	0.0026	0.0928	0.7606	0.8587	260	0.4058	244	0.2070	0.0924
snp1345	1	5425883	A	C	0.4673	-0.0046	0.0031	2.2398	0.1345	0.3817	260	0.4423	244	0.4939	0.0053
snp1346	1	5441071	G	T	0.3532	-0.0065	0.0031	4.4897	0.0341	0.2155	260	0.3673	244	0.3381	0.0019
snp1347	1	5454186	T	C	0.2401	0.0003	0.0030	0.0090	0.9243	0.9557	260	0.3154	244	0.1598	0.0662
snp1348	1	5549623	G	C	0.1498	0.0116	0.0040	8.2926	0.0040	0.0923	260	0.0962	244	0.2070	0.0482
snp1349	1	5549743	C	T	0.0536	0.0088	0.0064	1.8769	0.1707	0.4232	260	0.0385	244	0.0697	0.0096
snp1350	1	5549962	T	C	0.1627	0.0168	0.0037	20.1515	7.15E-006	0.0087	260	0.1000	244	0.2295	0.0615
snp1351	1	5554572	A	G	0.0982	-0.0101	0.0049	4.3508	0.0370	0.2227	260	0.0904	244	0.1066	0.0015
snp1352	1	5564833	T	C	0.4921	0.0028	0.0031	0.7941	0.3729	0.6024	260	0.5365	244	0.4447	0.0169
snp1353	1	5629360	T	A	0.0923	-0.0011	0.0051	0.0451	0.8318	0.9012	260	0.0808	244	0.1045	0.0034
snp1354	1	5630235	C	T	0.0764	-0.0295	0.0053	31.2930	2.22E-008	0.0011	260	0.0846	244	0.0676	0.0020
snp1355	1	5630316	G	C	0.0794	-0.0267	0.0051	27.6531	1.45E-007	0.0021	260	0.0865	244	0.0717	0.0015
snp1356	1	5631680	G	C	0.2123	0.0006	0.0039	0.0241	0.8765	0.9276	260	0.1500	244	0.2787	0.0495
snp1357	1	5656677	A	G	0.1845	0.0050	0.0036	1.8974	0.1684	0.4207	260	0.1923	244	0.1762	0.0009
snp1358	1	5746599	T	C	0.0635	0.0063	0.0059	1.1588	0.2817	0.5292	260	0.0442	244	0.0840	0.0133
snp1359	1	5748630	T	A	0.2222	0.0017	0.0030	0.3326	0.5641	0.7360	260	0.2538	244	0.1885	0.0123
snp1360	1	5767768	A	G	0.1855	0.0003	0.0032	0.0115	0.9145	0.9500	260	0.2192	244	0.1496	0.0160
snp1361	1	5792458	C	T	0.0833	-0.0107	0.0052	4.1769	0.0410	0.2322	260	0.0788	244	0.0881	0.0006
snp1362	1	5794528	T	C	0.4881	-0.0025	0.0031	0.6630	0.4155	0.6341	260	0.5250	244	0.4488	0.0116
snp1363	1	5794537	T	G	0.1022	0.0092	0.0045	4.0955	0.0430	0.2368	260	0.0596	244	0.1475	0.0421
snp1364	1	5794563	G	C	0.4335	-0.0025	0.0028	0.7713	0.3798	0.6077	260	0.4769	244	0.3873	0.0163
snp1365	1	5795902	A	G	0.1776	-0.0037	0.0036	1.0390	0.3081	0.5513	260	0.1346	244	0.2234	0.0269
snp1366	1	5851044	G	T	0.1895	0.0045	0.0033	1.8268	0.1765	0.4295	260	0.1250	244	0.2582	0.0577
snp1367	1	5851045	T	G	0.2034	0.0050	0.0033	2.3372	0.1263	0.3715	260	0.1365	244	0.2746	0.0588
snp1368	1	5852013	G	A	0.3690	0.0028	0.0034	0.6874	0.4071	0.6279	260	0.3385	244	0.4016	0.0086
snp1369	1	5864082	T	C	0.3085	-0.0072	0.0027	7.0228	0.0080	0.1214	260	0.2596	244	0.3607	0.0239
snp1370	1	5864098	T	A	0.2192	0.0010	0.0030	0.1065	0.7441	0.8487	260	0.2365	244	0.2008	0.0037
snp1371	1	5864102	A	G	0.2192	0.0011	0.0030	0.1386	0.7097	0.8277	260	0.2346	244	0.2029	0.0029
snp1372	1	5864159	T	G	0.2212	0.0012	0.0030	0.1515	0.6971	0.8200	260	0.2365	244	0.2049	0.0029
snp1373	1	5864224	T	C	0.2877	-0.0024	0.0028	0.7387	0.3901	0.6154	260	0.2192	244	0.3607	0.0488
snp1374	1	5864257	C	T	0.2063	-0.0015	0.0034	0.2086	0.6478	0.7895	260	0.1423	244	0.2746	0.0534
snp1375	1	5903091	G	C	0.2937	-0.0057	0.0027	4.2717	0.0388	0.2270	260	0.2423	244	0.3484	0.0271
snp1376	1	6026411	G	A	0.1161	0.0182	0.0045	16.1197	5.95E-005	0.0189	260	0.0673	244	0.1680	0.0494
snp1377	1	6026448	T	C	0.1409	0.0106	0.0042	6.5247	0.0106	0.1354	260	0.0827	244	0.2029	0.0596
snp1378	1	6026498	T	C	0.1944	0.0121	0.0036	11.0375	0.0009	0.0521	260	0.1192	244	0.2746	0.0770
snp1379	1	6027258	T	A	0.0923	0.0014	0.0047	0.0833	0.7729	0.8660	260	0.0577	244	0.1291	0.0304
snp1380	1	6043738	A	G	0.0615	-0.0037	0.0057	0.4202	0.5168	0.7047	260	0.0558	244	0.0676	0.0012
snp1381	1	6043770	A	G	0.1200	0.0205	0.0043	22.4184	2.19E-006	0.0056	260	0.0712	244	0.1721	0.0482
snp1382	1	6079480	C	T	0.0903	0.0247	0.0049	25.3018	4.90E-007	0.0033	260	0.0404	244	0.1434	0.0646
snp1383	1	6079601	A	G	0.0565	-0.0007	0.0063	0.0127	0.9104	0.9475	260	0.0673	244	0.0451	0.0046
snp1384	1	6131797	G	T	0.1508	-0.0070	0.0040	3.1056	0.0780	0.3029	260	0.1327	244	0.1701	0.0055
snp1385	1	6131806	C	T	0.1974	0.0024	0.0034	0.4771	0.4897	0.6864	260	0.1577	244	0.2398	0.0212
snp1386	1	6131824	C	A	0.1974	0.0026	0.0034	0.5973	0.4396	0.6514	260	0.1577	244	0.2398	0.0212
snp1387	1	6131832	T	C	0.1964	0.0026	0.0034	0.5804	0.4462	0.6561	260	0.1577	244	0.2377	0.0203
snp1388	1	6165956	T	C	0.2877	-0.0002	0.0032	0.0030	0.9565	0.9746	260	0.2500	244	0.3279	0.0148
snp1389	1	6173762	A	G	0.0516	-0.0111	0.0065	2.9220	0.0874	0.3177	260	0.0750	244	0.0266	0.0239
snp1390	1	6221064	C	T	0.1776	-0.0090	0.0041	4.9504	0.0261	0.1934	260	0.1481	244	0.2090	0.0127
snp1391	1	6239147	G	A	0.1845	0.0185	0.0036	26.9985	2.04E-007	0.0024	260	0.0981	244	0.2766	0.1058
snp1392	1	6239212	T	C	0.1736	0.0183	0.0037	25.0152	5.69E-007	0.0035	260	0.0923	244	0.2602	0.0982
snp1393	1	6239213	G	A	0.3244	0.0052	0.0028	3.5365	0.0600	0.2716	260	0.2288	244	0.4262	0.0888
snp1394	1	6239296	C	T	0.1319	0.0197	0.0043	20.6524	5.51E-006	0.0079	260	0.0712	244	0.1967	0.0688
snp1395	1	6270213	A	G	0.0685	-0.0059	0.0056	1.1276	0.2883	0.5348	260	0.0519	244	0.0861	0.0091
snp1396	1	6328676	T	A	0.0913	-0.0188	0.0049	14.4524	0.0001	0.0263	260	0.0981	244	0.0840	0.0012
snp1397	1	6328732	T	C	0.1905	0.0029	0.0036	0.6356	0.4253	0.6412	260	0.1327	244	0.2520	0.0461
snp1398	1	6349378	A	G	0.2966	-0.0060	0.0027	4.9162	0.0266	0.1949	260	0.2462	244	0.3504	0.0260
snp1399	1	6349499	G	A	0.3016	-0.0054	0.0027	4.1238	0.0423	0.2352	260	0.2519	244	0.3545	0.0250
snp1400	1	6374993	A	G	0.2748	-0.0006	0.0030	0.0386	0.8442	0.9086	260	0.2019	244	0.3525	0.0568
snp1401	1	6407834	T	C	0.4921	0.0015	0.0024	0.3947	0.5298	0.7134	260	0.3942	244	0.5963	0.0816
snp1402	1	6407835	G	A	0.4950	0.0015	0.0024	0.4092	0.5224	0.7084	260	0.3981	244	0.5984	0.0802
snp1403	1	6407857	A	G	0.4980	0.0015	0.0024	0.4023	0.5259	0.7108	260	0.4019	244	0.6004	0.0787
snp1404	1	6420589	T	C	0.3095	0.0022	0.0032	0.4592	0.4980	0.6920	260	0.2596	244	0.3627	0.0248
snp1405	1	6447085	T	C	0.3621	0.0053	0.0026	4.1617	0.0413	0.2331	260	0.2673	244	0.4631	0.0829
snp1406	1	6447109	A	C	0.3601	0.0053	0.0026	4.0896	0.0431	0.2372	260	0.2654	244	0.4611	0.0830
snp1407	1	6454661	A	C	0.1230	-0.0066	0.0043	2.4042	0.1210	0.3647	260	0.0885	244	0.1598	0.0236
snp1408	1	6454671	T	A	0.2976	-0.0034	0.0031	1.2149	0.2704	0.5194	260	0.2404	244	0.3586	0.0334
snp1409	1	6454898	T	C	0.1101	-0.0070	0.0044	2.5108	0.1131	0.3543	260	0.1000	244	0.1209	0.0022
snp1410	1	6466446	G	C	0.2192	-0.0113	0.0034	11.0934	0.0009	0.0515	260	0.2000	244	0.2398	0.0046
snp1411	1	6466636	G	C	0.2103	0.0063	0.0036	3.0796	0.0793	0.3050	260	0.1827	244	0.2398	0.0098
snp1412	1	6481529	T	C	0.1845	-0.0054	0.0036	2.2534	0.1333	0.3802	260	0.1538	244	0.2172	0.0133
snp1413	1	6486079	T	C	0.0774	0.0034	0.0052	0.4302	0.5119	0.7014	260	0.0673	244	0.0881	0.0030
snp1414	1	6486104	A	T	0.0774	0.0034	0.0052	0.4302	0.5119	0.7014	260	0.0673	244	0.0881	0.0030
snp1415	1	6486321	G	A	0.2054	0.0116	0.0038	9.5145	0.0020	0.0714	260	0.1365	244	0.2787	0.0619
snp1416	1	6519594	T	C	0.3224	-0.0026	0.0028	0.8638	0.3527	0.5869	260	0.4231	244	0.2152	0.0988
snp1417	1	6519680	C	T	0.1458	0.0100	0.0044	5.2982	0.0213	0.1785	260	0.1308	244	0.1619	0.0039
snp1418	1	6550597	A	G	0.2946	0.0008	0.0030	0.0659	0.7974	0.8807	260	0.2308	244	0.3627	0.0418
snp1419	1	6558598	G	C	0.4345	0.0029	0.0026	1.2218	0.2690	0.5182	260	0.5135	244	0.3504	0.0540
snp1420	1	6558606	A	G	0.4236	0.0023	0.0026	0.7583	0.3839	0.6107	260	0.5000	244	0.3422	0.0509
snp1421	1	6558636	T	C	0.3363	0.0007	0.0028	0.0594	0.8074	0.8867	260	0.2904	244	0.3852	0.0201
snp1422	1	6558637	C	T	0.3363	0.0007	0.0028	0.0594	0.8074	0.8867	260	0.2904	244	0.3852	0.0201
snp1423	1	6558658	A	G	0.3075	0.0013	0.0028	0.2003	0.6545	0.7936	260	0.2538	244	0.3648	0.0289
snp1424	1	6592285	A	G	0.0675	0.0138	0.0055	6.3173	0.0120	0.1418	260	0.0346	244	0.1025	0.0365
snp1425	1	6592324	T	C	0.3651	-0.0018	0.0027	0.4601	0.4976	0.6917	260	0.3000	244	0.4344	0.0389
snp1426	1	6600820	T	C	0.0714	0.0093	0.0053	3.1344	0.0767	0.3007	260	0.0404	244	0.1045	0.0310
snp1427	1	6600830	G	A	0.0843	-0.0201	0.0051	15.5675	7.96E-005	0.0211	260	0.0846	244	0.0840	2.32E-006
snp1428	1	6600862	T	G	0.0754	0.0123	0.0053	5.3891	0.0203	0.1748	260	0.0519	244	0.1004	0.0168
snp1429	1	6601011	C	T	0.1052	0.0019	0.0047	0.1702	0.6799	0.8094	260	0.0635	244	0.1496	0.0394
snp1430	1	6607417	A	G	0.3542	-0.0005	0.0025	0.0413	0.8390	0.9054	260	0.4750	244	0.2254	0.1360
snp1431	1	6607420	A	T	0.3274	0.0023	0.0033	0.4652	0.4952	0.6901	260	0.2808	244	0.3770	0.0210
snp1432	1	6607431	C	T	0.2103	-0.0062	0.0036	2.8816	0.0896	0.3211	260	0.2154	244	0.2049	0.0003
snp1433	1	6648303	C	A	0.4544	0.0012	0.0023	0.2915	0.5893	0.7523	260	0.5481	244	0.3545	0.0755
snp1434	1	6648460	T	A	0.1796	-0.0088	0.0038	5.2843	0.0215	0.1790	260	0.1769	244	0.1824	0.0001
snp1435	1	6648466	T	C	0.2103	0.0003	0.0034	0.0063	0.9367	0.9630	260	0.1673	244	0.2561	0.0237
snp1436	1	6648470	C	G	0.4117	0.0018	0.0024	0.6025	0.4376	0.6500	260	0.5000	244	0.3176	0.0686
snp1437	1	6648477	G	A	0.1141	-0.0006	0.0042	0.0236	0.8778	0.9284	260	0.0846	244	0.1455	0.0183
snp1438	1	6648478	T	C	0.4444	-0.0043	0.0026	2.7167	0.0993	0.3353	260	0.3885	244	0.5041	0.0271
snp1439	1	6648482	T	C	0.4444	-0.0043	0.0026	2.7167	0.0993	0.3353	260	0.3885	244	0.5041	0.0271
snp1440	1	6648493	A	G	0.1617	-0.0045	0.0040	1.2711	0.2596	0.5099	260	0.1596	244	0.1639	6.87E-005
snp1441	1	6651217	A	C	0.3393	0.0004	0.0030	0.0162	0.8986	0.9406	260	0.2615	244	0.4221	0.0575
snp1442	1	6667249	G	C	0.1746	-0.0023	0.0038	0.3661	0.5451	0.7236	260	0.1327	244	0.2193	0.0260
snp1443	1	6679452	A	T	0.1042	-0.0004	0.0046	0.0076	0.9304	0.9593	260	0.1192	244	0.0881	0.0052
snp1444	1	6679498	A	G	0.4226	0.0035	0.0026	1.8212	0.1772	0.4302	260	0.4904	244	0.3504	0.0401
snp1445	1	6679610	C	T	0.4931	0.0053	0.0025	4.3489	0.0370	0.2228	260	0.5385	244	0.4447	0.0176
snp1446	1	6679624	G	A	0.4980	0.0057	0.0025	5.0268	0.0250	0.1900	260	0.5385	244	0.4549	0.0139
snp1447	1	6679626	T	C	0.4891	0.0059	0.0025	5.3958	0.0202	0.1745	260	0.5346	244	0.4406	0.0177
snp1448	1	6679641	G	A	0.4831	0.0057	0.0026	4.8962	0.0269	0.1959	260	0.5308	244	0.4324	0.0194
snp1449	1	6704216	C	T	0.3889	0.0021	0.0025	0.6786	0.4101	0.6301	260	0.4808	244	0.2910	0.0757
snp1450	1	6704220	A	T	0.4385	-0.0042	0.0024	3.1014	0.0782	0.3033	260	0.3577	244	0.5246	0.0565
snp1451	1	6704402	G	A	0.2907	-0.0034	0.0030	1.3239	0.2499	0.5012	260	0.2500	244	0.3340	0.0171
snp1452	1	6704421	G	A	0.2946	-0.0035	0.0030	1.3479	0.2457	0.4974	260	0.2538	244	0.3381	0.0171
snp1453	1	6704431	A	G	0.1062	-0.0084	0.0044	3.7286	0.0535	0.2590	260	0.0865	244	0.1270	0.0086
snp1454	1	6704465	G	A	0.2480	-0.0056	0.0035	2.5671	0.1091	0.3490	260	0.2423	244	0.2541	0.0004
snp1455	1	6713819	T	G	0.0942	0.0133	0.0049	7.4533	0.0063	0.1105	260	0.0519	244	0.1393	0.0447
snp1456	1	6713870	A	G	0.1756	-0.0017	0.0039	0.1875	0.6650	0.8002	260	0.1462	244	0.2070	0.0128
snp1457	1	6737822	A	G	0.1478	0.0052	0.0040	1.7109	0.1909	0.4445	260	0.1096	244	0.1885	0.0247
snp1458	1	6737860	T	C	0.1657	0.0039	0.0038	1.0509	0.3053	0.5490	260	0.1288	244	0.2049	0.0209
snp1459	1	6737937	C	G	0.2679	-0.0080	0.0031	6.4102	0.0113	0.1389	260	0.2442	244	0.2930	0.0061
snp1460	1	6795001	C	G	0.1875	0.0058	0.0037	2.4972	0.1140	0.3556	260	0.1404	244	0.2377	0.0311
snp1461	1	6807794	G	A	0.1151	0.0003	0.0045	0.0040	0.9497	0.9706	260	0.1308	244	0.0984	0.0052
snp1462	1	6833338	C	T	0.1329	-0.0047	0.0042	1.2571	0.2622	0.5122	260	0.1019	244	0.1660	0.0178
snp1463	1	6893150	C	A	0.0694	-0.0142	0.0055	6.6176	0.0101	0.1327	260	0.0654	244	0.0738	0.0005
snp1464	1	6893306	C	T	0.1409	-0.0141	0.0039	12.9006	0.0003	0.0358	260	0.1269	244	0.1557	0.0034
snp1465	1	6895136	C	T	0.1181	-0.0222	0.0045	24.0034	9.62E-007	0.0042	260	0.1269	244	0.1086	0.0016
snp1466	1	6899221	A	G	0.1696	-0.0005	0.0031	0.0236	0.8779	0.9285	260	0.2481	244	0.0861	0.0931
snp1467	1	6900654	T	C	0.0754	-0.0033	0.0054	0.3658	0.5453	0.7237	260	0.0673	244	0.0840	0.0020
snp1468	1	6910558	G	C	0.1627	0.0061	0.0041	2.2475	0.1338	0.3808	260	0.1673	244	0.1578	0.0003
snp1469	1	6913101	A	G	0.0903	0.0055	0.0045	1.4778	0.2241	0.4773	260	0.0712	244	0.1107	0.0095
snp1470	1	6913102	C	G	0.0903	0.0055	0.0045	1.4778	0.2241	0.4773	260	0.0712	244	0.1107	0.0095
snp1471	1	6918367	A	G	0.1558	-0.0004	0.0037	0.0098	0.9210	0.9537	260	0.2154	244	0.0922	0.0576
snp1472	1	6918423	A	G	0.2550	0.0013	0.0026	0.2558	0.6130	0.7675	260	0.2827	244	0.2254	0.0086
snp1473	1	6921085	G	A	0.2044	-0.0037	0.0034	1.1785	0.2777	0.5257	260	0.1827	244	0.2275	0.0062
snp1474	1	6921087	G	C	0.1994	-0.0030	0.0035	0.7333	0.3918	0.6167	260	0.1769	244	0.2234	0.0067
snp1475	1	6921090	G	C	0.0556	0.0228	0.0060	14.3997	0.0001	0.0265	260	0.0212	244	0.0922	0.0481
snp1476	1	6921112	C	T	0.2460	-0.0036	0.0032	1.2631	0.2611	0.5112	260	0.2173	244	0.2766	0.0095
snp1477	1	6921115	A	G	0.0734	-0.0095	0.0051	3.4005	0.0652	0.2811	260	0.0692	244	0.0779	0.0005
snp1478	1	6921136	T	C	0.1171	0.0013	0.0042	0.0972	0.7552	0.8554	260	0.0923	244	0.1434	0.0126
snp1479	1	6921165	T	G	0.2976	-0.0021	0.0029	0.5047	0.4775	0.6780	260	0.3385	244	0.2541	0.0170
snp1480	1	6921265	C	T	0.2520	-0.0026	0.0029	0.7821	0.3765	0.6052	260	0.2077	244	0.2992	0.0222
snp1481	1	6921273	G	A	0.2550	-0.0021	0.0029	0.5320	0.4658	0.6698	260	0.2096	244	0.3033	0.0231
snp1482	1	6921309	T	C	0.4038	0.0006	0.0026	0.0564	0.8122	0.8895	260	0.3981	244	0.4098	0.0003
snp1483	1	6921334	A	G	0.2698	-0.0084	0.0031	7.3875	0.0066	0.1121	260	0.2327	244	0.3094	0.0149
snp1484	1	6939748	G	A	0.0714	-0.0011	0.0054	0.0422	0.8372	0.9044	260	0.0885	244	0.0533	0.0093
snp1485	1	6943633	G	A	0.0804	-0.0002	0.0053	9.57E-004	0.9753	0.9856	260	0.0942	244	0.0656	0.0056
snp1486	1	6947105	G	A	0.4593	-0.0029	0.0027	1.1676	0.2799	0.5276	260	0.5673	244	0.3443	0.1001
snp1487	1	6954014	A	C	0.1776	-0.0045	0.0041	1.1838	0.2766	0.5248	260	0.1731	244	0.1824	0.0003
snp1488	1	6954017	T	A	0.1657	0.0055	0.0042	1.7131	0.1906	0.4442	260	0.1365	244	0.1967	0.0131
snp1489	1	6954018	A	G	0.0873	-0.0076	0.0052	2.0909	0.1482	0.3980	260	0.1135	244	0.0594	0.0183
snp1490	1	6973347	T	C	0.0833	-0.0032	0.0053	0.3512	0.5534	0.7290	260	0.0923	244	0.0738	0.0022
snp1491	1	6982193	G	C	0.1528	0.0053	0.0041	1.7101	0.1910	0.4446	260	0.1115	244	0.1967	0.0280
snp1492	1	7002257	C	G	0.0585	-0.0034	0.0062	0.3045	0.5811	0.7470	260	0.0481	244	0.0697	0.0042
snp1493	1	7020885	A	G	0.1984	0.0024	0.0030	0.6429	0.4227	0.6393	260	0.2154	244	0.1803	0.0039
snp1494	1	7021016	C	T	0.1935	0.0018	0.0031	0.3592	0.5490	0.7261	260	0.2212	244	0.1639	0.0105
snp1495	1	7021054	T	A	0.1875	0.0017	0.0031	0.3070	0.5796	0.7460	260	0.2173	244	0.1557	0.0124
snp1496	1	7021062	T	A	0.1875	0.0018	0.0031	0.3437	0.5577	0.7318	260	0.2154	244	0.1578	0.0109
snp1497	1	7021065	T	C	0.2143	0.0035	0.0029	1.4698	0.2254	0.4785	260	0.2308	244	0.1967	0.0034
snp1498	1	7021075	C	T	0.2847	0.0018	0.0028	0.4176	0.5181	0.7056	260	0.2885	244	0.2807	0.0001
snp1499	1	7021076	A	G	0.0933	-0.0074	0.0048	2.3878	0.1223	0.3664	260	0.0750	244	0.1127	0.0084
snp1500	1	7021935	T	C	0.0595	-0.0180	0.0059	9.4657	0.0021	0.0721	260	0.0558	244	0.0635	0.0005
snp1501	1	7028342	A	G	0.0595	-0.0169	0.0057	8.8537	0.0029	0.0820	260	0.0596	244	0.0594	3.19E-007
snp1502	1	7028384	A	G	0.0883	0.0263	0.0051	26.7287	2.34E-007	0.0025	260	0.0404	244	0.1393	0.0608
snp1503	1	7029422	T	G	0.1250	-0.0021	0.0046	0.2117	0.6454	0.7879	260	0.1212	244	0.1291	0.0003
snp1504	1	7029432	C	T	0.0694	-0.0222	0.0055	16.4426	5.01E-005	0.0178	260	0.0692	244	0.0697	1.51E-006
snp1505	1	7052270	A	G	0.1052	-0.0045	0.0045	1.0035	0.3165	0.5582	260	0.0769	244	0.1352	0.0181
snp1506	1	7069722	G	T	0.0625	0.0168	0.0059	8.1964	0.0042	0.0942	260	0.0385	244	0.0881	0.0210
snp1507	1	7078442	T	C	0.2579	-0.0074	0.0030	6.0706	0.0137	0.1498	260	0.2154	244	0.3033	0.0202
snp1508	1	7078451	G	A	0.0794	0.0022	0.0053	0.1749	0.6758	0.8069	260	0.0577	244	0.1025	0.0137
snp1509	1	7086489	T	C	0.0575	0.0159	0.0062	6.5847	0.0103	0.1336	260	0.0288	244	0.0881	0.0324
snp1510	1	7086585	A	G	0.3641	0.0074	0.0026	7.9577	0.0048	0.0992	260	0.3846	244	0.3422	0.0039
snp1511	1	7086586	T	C	0.3661	0.0073	0.0026	7.7536	0.0054	0.1036	260	0.3865	244	0.3443	0.0038
snp1512	1	7086616	C	T	0.3661	0.0074	0.0026	8.0010	0.0047	0.0982	260	0.3827	244	0.3484	0.0025
snp1513	1	7092455	G	T	0.3720	0.0037	0.0026	2.0519	0.1520	0.4024	260	0.3596	244	0.3852	0.0014
snp1514	1	7092458	A	C	0.3581	0.0033	0.0026	1.6097	0.2045	0.4583	260	0.3500	244	0.3668	0.0006
snp1515	1	7092600	A	G	0.3790	0.0005	0.0027	0.0340	0.8538	0.9142	260	0.3846	244	0.3730	0.0003
snp1516	1	7092773	T	C	0.0556	0.0004	0.0062	0.0052	0.9427	0.9665	260	0.0404	244	0.0717	0.0093
snp1517	1	7143683	G	C	0.1349	-0.0059	0.0039	2.2001	0.1380	0.3859	260	0.1038	244	0.1680	0.0176
snp1518	1	7150051	A	G	0.0546	-0.0052	0.0064	0.6718	0.4124	0.6318	260	0.0365	244	0.0738	0.0134
snp1519	1	7154468	T	C	0.0595	0.0244	0.0058	17.6529	2.65E-005	0.0140	260	0.0346	244	0.0861	0.0236
snp1520	1	7159979	T	C	0.2460	0.0041	0.0035	1.3192	0.2507	0.5020	260	0.2058	244	0.2889	0.0186
snp1521	1	7177418	C	T	0.0813	-0.0184	0.0053	11.9192	0.0006	0.0436	260	0.0750	244	0.0881	0.0011
snp1522	1	7181788	A	T	0.3879	-0.0061	0.0024	6.7295	0.0095	0.1294	260	0.3231	244	0.4570	0.0377
snp1523	1	7195979	C	G	0.0585	0.0151	0.0060	6.2574	0.0124	0.1437	260	0.0558	244	0.0615	0.0003
snp1524	1	7196152	C	G	0.0833	-0.0165	0.0051	10.3456	0.0013	0.0601	260	0.0788	244	0.0881	0.0006
snp1525	1	7210824	A	G	0.0843	0.0170	0.0053	10.4793	0.0012	0.0585	260	0.0423	244	0.1291	0.0487
snp1526	1	7223644	T	C	0.2817	-0.0035	0.0032	1.2294	0.2675	0.5169	260	0.2288	244	0.3381	0.0295
snp1527	1	7244762	G	A	0.1181	0.0144	0.0039	13.7371	0.0002	0.0303	260	0.0750	244	0.1639	0.0379
snp1528	1	7244770	G	A	0.1071	0.0125	0.0041	9.3592	0.0022	0.0737	260	0.0731	244	0.1434	0.0259
snp1529	1	7244804	A	G	0.1171	0.0141	0.0039	13.2146	0.0003	0.0336	260	0.0750	244	0.1619	0.0365
snp1530	1	7244840	C	T	0.1081	0.0141	0.0042	11.3333	0.0008	0.0491	260	0.0673	244	0.1516	0.0368
snp1531	1	7244844	G	C	0.1101	0.0136	0.0042	10.7117	0.0011	0.0557	260	0.0692	244	0.1537	0.0364
snp1532	1	7244868	C	A	0.1131	0.0098	0.0041	5.6347	0.0176	0.1653	260	0.0750	244	0.1537	0.0308
snp1533	1	7244893	T	C	0.0883	0.0108	0.0049	4.8394	0.0278	0.1985	260	0.0577	244	0.1209	0.0248
snp1534	1	7245954	A	G	0.0575	0.0127	0.0061	4.3583	0.0368	0.2223	260	0.0327	244	0.0840	0.0243
snp1535	1	7266492	T	A	0.1389	0.0071	0.0041	2.9991	0.0833	0.3114	260	0.0904	244	0.1906	0.0419
snp1536	1	7266554	G	A	0.1726	0.0071	0.0039	3.3275	0.0681	0.2863	260	0.1231	244	0.2254	0.0366
snp1537	1	7266756	C	T	0.0744	0.0015	0.0053	0.0767	0.7818	0.8714	260	0.0654	244	0.0840	0.0025
snp1538	1	7275623	C	A	0.0734	0.0016	0.0054	0.0846	0.7711	0.8650	260	0.0654	244	0.0820	0.0020
snp1539	1	7286160	G	A	0.1984	0.0015	0.0034	0.1913	0.6618	0.7982	260	0.2577	244	0.1352	0.0471
snp1540	1	7286209	C	G	0.1915	0.0011	0.0034	0.1159	0.7336	0.8423	260	0.2538	244	0.1250	0.0536
snp1541	1	7294919	C	T	0.1260	-0.0016	0.0044	0.1279	0.7207	0.8344	260	0.1462	244	0.1045	0.0079
snp1542	1	7298194	A	C	0.3671	-0.0074	0.0031	5.6652	0.0173	0.1641	260	0.3885	244	0.3443	0.0042
snp1543	1	7298216	T	G	0.1171	-0.0126	0.0044	8.1421	0.0043	0.0953	260	0.1135	244	0.1209	0.0003
snp1544	1	7340355	A	G	0.1756	0.0010	0.0033	0.0866	0.7686	0.8635	260	0.2250	244	0.1230	0.0359
snp1545	1	7349040	C	T	0.1518	0.0090	0.0041	4.8214	0.0281	0.1993	260	0.1038	244	0.2029	0.0380
snp1546	1	7350553	T	C	0.3105	0.0104	0.0033	9.9018	0.0017	0.0659	260	0.2596	244	0.3648	0.0258
snp1547	1	7357420	T	G	0.2004	-0.0096	0.0034	7.9446	0.0048	0.0994	260	0.1712	244	0.2316	0.0114
snp1548	1	7357619	T	C	0.0804	0.0014	0.0053	0.0727	0.7874	0.8747	260	0.0596	244	0.1025	0.0124
snp1549	1	7357620	A	G	0.0734	-0.0139	0.0053	6.8340	0.0089	0.1265	260	0.0769	244	0.0697	0.0004
snp1550	1	7360366	G	A	0.3869	-0.0083	0.0036	5.3475	0.0208	0.1765	260	0.4365	244	0.3340	0.0221
snp1551	1	7360374	A	T	0.0774	-0.0016	0.0050	0.1067	0.7440	0.8486	260	0.0596	244	0.0963	0.0094
snp1552	1	7360432	C	T	0.0804	-0.0008	0.0049	0.0273	0.8689	0.9231	260	0.0615	244	0.1004	0.0102
snp1553	1	7409910	T	A	0.4534	-0.0096	0.0040	5.7020	0.0169	0.1628	260	0.4808	244	0.4242	0.0065
snp1554	1	7409933	A	G	0.4524	-0.0091	0.0040	5.2327	0.0222	0.1812	260	0.4788	244	0.4242	0.0060
snp1555	1	7416151	T	A	0.0714	-0.0014	0.0057	0.0567	0.8117	0.8893	260	0.0962	244	0.0451	0.0196
snp1556	1	7416156	T	C	0.1230	-0.0027	0.0042	0.4165	0.5187	0.7060	260	0.0769	244	0.1721	0.0420
snp1557	1	7424735	A	G	0.1280	0.0055	0.0045	1.5116	0.2189	0.4723	260	0.1135	244	0.1434	0.0040
snp1558	1	7429923	G	T	0.4494	0.0027	0.0027	1.0051	0.3161	0.5578	260	0.4596	244	0.4385	0.0009
snp1559	1	7429939	A	G	0.2133	0.0045	0.0037	1.5098	0.2192	0.4726	260	0.1962	244	0.2316	0.0037
snp1560	1	7429940	C	G	0.1865	0.0006	0.0034	0.0273	0.8688	0.9231	260	0.2269	244	0.1434	0.0229
snp1561	1	7443074	C	G	0.1448	0.0047	0.0042	1.2354	0.2664	0.5159	260	0.1058	244	0.1865	0.0263
snp1562	1	7469349	G	A	0.0655	-0.0008	0.0059	0.0166	0.8976	0.9400	260	0.0788	244	0.0512	0.0062
snp1563	1	7480119	G	A	0.0992	0.0124	0.0046	7.4144	0.0065	0.1115	260	0.0558	244	0.1455	0.0450
snp1564	1	7480309	T	C	0.1042	-0.0171	0.0046	14.0100	0.0002	0.0287	260	0.1115	244	0.0963	0.0012
snp1565	1	7480348	T	C	0.1508	-0.0014	0.0041	0.1267	0.7219	0.8352	260	0.1077	244	0.1967	0.0309
snp1566	1	7489446	A	T	0.1825	0.0061	0.0037	2.7480	0.0974	0.3325	260	0.1327	244	0.2357	0.0355
snp1567	1	7489547	G	T	0.0804	0.0020	0.0053	0.1387	0.7096	0.8277	260	0.0904	244	0.0697	0.0029
snp1568	1	7489558	T	C	0.2014	-0.0042	0.0039	1.1346	0.2868	0.5335	260	0.2212	244	0.1803	0.0052
snp1569	1	7489562	C	G	0.0704	-0.0167	0.0054	9.5399	0.0020	0.0710	260	0.0788	244	0.0615	0.0023
snp1570	1	7489568	A	G	0.0704	-0.0002	0.0055	9.30E-004	0.9757	0.9858	260	0.0827	244	0.0574	0.0049
snp1571	1	7489571	T	A	0.0754	-7.69E-005	0.0054	2.04E-004	0.9886	0.9933	260	0.0865	244	0.0635	0.0038
snp1572	1	7550439	G	A	0.0972	-0.0055	0.0050	1.2346	0.2665	0.5160	260	0.1019	244	0.0922	0.0005
snp1573	1	7576603	T	G	0.1220	-0.0044	0.0044	1.0104	0.3148	0.5568	260	0.1481	244	0.0943	0.0135
snp1574	1	7586940	T	C	0.2292	-0.0062	0.0035	3.1294	0.0769	0.3011	260	0.2212	244	0.2377	0.0008
snp1575	1	7595312	T	C	0.1577	-0.0007	0.0036	0.0400	0.8415	0.9069	260	0.2212	244	0.0902	0.0645
snp1576	1	7595356	A	G	0.1587	-0.0007	0.0036	0.0366	0.8484	0.9110	260	0.2212	244	0.0922	0.0622
snp1577	1	7600361	C	T	0.3244	0.0006	0.0026	0.0557	0.8135	0.8903	260	0.3500	244	0.2971	0.0064
snp1578	1	7629894	T	C	0.0923	0.0010	0.0050	0.0393	0.8429	0.9078	260	0.1038	244	0.0799	0.0034
snp1579	1	7644308	A	G	0.3889	-0.0070	0.0031	5.1837	0.0228	0.1832	260	0.3404	244	0.4406	0.0211
snp1580	1	7644373	T	A	0.3621	-0.0014	0.0033	0.1776	0.6735	0.8054	260	0.3135	244	0.4139	0.0218
snp1581	1	7651213	C	T	0.3353	0.0004	0.0027	0.0196	0.8886	0.9347	260	0.4231	244	0.2418	0.0736
snp1582	1	7651243	T	A	0.3313	0.0003	0.0027	0.0125	0.9112	0.9480	260	0.4212	244	0.2357	0.0776
snp1583	1	7651262	T	C	0.2649	-0.0049	0.0031	2.4821	0.1152	0.3571	260	0.2096	244	0.3238	0.0334
snp1584	1	7651290	A	T	0.3254	0.0002	0.0027	0.0082	0.9277	0.9577	260	0.4154	244	0.2295	0.0786
snp1585	1	7676819	C	A	0.1230	-3.58E-005	0.0043	6.78E-005	0.9934	0.9962	260	0.1423	244	0.1025	0.0074
snp1586	1	7676872	A	C	0.2073	-0.0012	0.0037	0.1093	0.7409	0.8467	260	0.1692	244	0.2480	0.0188
snp1587	1	7686023	T	C	0.2718	0.0009	0.0029	0.0992	0.7527	0.8539	260	0.2212	244	0.3258	0.0276
snp1588	1	7686038	T	C	0.1448	0.0003	0.0039	0.0080	0.9287	0.9583	260	0.1635	244	0.1250	0.0060
snp1589	1	7686203	C	T	0.4107	-0.0043	0.0028	2.3051	0.1289	0.3748	260	0.3808	244	0.4426	0.0079
snp1590	1	7686239	A	G	0.4028	-0.0031	0.0029	1.1558	0.2823	0.5297	260	0.3712	244	0.4365	0.0089
snp1591	1	7686399	T	G	0.2381	0.0006	0.0033	0.0330	0.8559	0.9155	260	0.1942	244	0.2848	0.0226
snp1592	1	7686411	C	T	0.3026	-0.0044	0.0035	1.5884	0.2076	0.4613	260	0.2981	244	0.3074	0.0002
snp1593	1	7700208	A	G	0.1409	-0.0007	0.0039	0.0316	0.8588	0.9172	260	0.1731	244	0.1066	0.0183
snp1594	1	7700267	T	C	0.1399	0.0002	0.0042	0.0015	0.9696	0.9822	260	0.1538	244	0.1250	0.0035
snp1595	1	7718521	G	A	0.3423	-0.0003	0.0030	0.0108	0.9172	0.9515	260	0.2942	244	0.3934	0.0218
snp1596	1	7718573	T	G	0.1617	-0.0027	0.0038	0.5198	0.4709	0.6734	260	0.1365	244	0.1885	0.0100
snp1597	1	7736693	T	A	0.1200	-0.0085	0.0045	3.4944	0.0616	0.2745	260	0.1385	244	0.1004	0.0068
snp1598	1	7743001	G	A	0.0863	-0.0041	0.0051	0.6683	0.4136	0.6327	260	0.1058	244	0.0656	0.0102
snp1599	1	7763581	A	G	0.1200	0.0165	0.0043	14.9696	0.0001	0.0237	260	0.0712	244	0.1721	0.0482
snp1600	1	7813419	T	C	0.2113	-0.0061	0.0036	2.9071	0.0882	0.3189	260	0.1865	244	0.2377	0.0078
snp1601	1	7813485	T	C	0.0843	-0.0083	0.0052	2.5070	0.1133	0.3547	260	0.0750	244	0.0943	0.0024
snp1602	1	7828873	A	G	0.0754	0.0217	0.0054	16.1928	5.72E-005	0.0187	260	0.0462	244	0.1066	0.0261
snp1603	1	7828896	C	A	0.1528	-0.0108	0.0042	6.5256	0.0106	0.1354	260	0.1654	244	0.1393	0.0026
snp1604	1	7872056	T	C	0.0635	-0.0189	0.0057	11.0086	0.0009	0.0524	260	0.0692	244	0.0574	0.0012
snp1605	1	7900737	T	C	0.0506	0.0109	0.0066	2.7715	0.0960	0.3305	260	0.0365	244	0.0656	0.0088
snp1606	1	7955344	C	A	0.3552	-0.0035	0.0024	2.1039	0.1469	0.3965	260	0.2942	244	0.4201	0.0345
snp1607	1	7955370	G	A	0.3492	-0.0037	0.0025	2.2431	0.1342	0.3813	260	0.2904	244	0.4119	0.0324
snp1608	1	7970261	A	G	0.4067	0.0005	0.0030	0.0250	0.8745	0.9264	260	0.4212	244	0.3914	0.0018
snp1609	1	7976695	C	T	0.3512	-0.0034	0.0030	1.3202	0.2506	0.5018	260	0.4000	244	0.2992	0.0223
snp1610	1	7976754	C	A	0.1359	0.0009	0.0045	0.0382	0.8450	0.9090	260	0.1500	244	0.1209	0.0036
snp1611	1	7976764	A	G	0.1756	-0.0046	0.0036	1.6543	0.1984	0.4522	260	0.1615	244	0.1906	0.0029
snp1612	1	7976894	G	A	0.4593	0.0006	0.0028	0.0498	0.8235	0.8962	260	0.4750	244	0.4426	0.0021
snp1613	1	7982924	T	C	0.2054	-0.0002	0.0033	0.0032	0.9546	0.9734	260	0.1769	244	0.2357	0.0106
snp1614	1	8045860	C	G	0.1339	-0.0091	0.0040	5.0283	0.0249	0.1899	260	0.1212	244	0.1475	0.0030
snp1615	1	8066980	C	T	0.0665	-0.0019	0.0058	0.1091	0.7411	0.8469	260	0.0846	244	0.0471	0.0113
snp1616	1	8113454	T	C	0.0556	6.07E-005	0.0063	9.19E-005	0.9923	0.9955	260	0.0769	244	0.0328	0.0185
snp1617	1	8130342	C	T	0.2232	0.0020	0.0030	0.4676	0.4941	0.6893	260	0.1538	244	0.2971	0.0591
snp1618	1	8130414	G	A	0.2212	0.0014	0.0030	0.2286	0.6325	0.7799	260	0.1558	244	0.2910	0.0530
snp1619	1	8176673	G	A	0.4256	0.0019	0.0028	0.4776	0.4895	0.6862	260	0.4288	244	0.4221	9.21E-005
snp1620	1	8176714	G	T	0.3492	0.0011	0.0029	0.1464	0.7020	0.8230	260	0.3500	244	0.3484	5.91E-006
snp1621	1	8194839	C	T	0.0893	-0.0165	0.0048	11.9726	0.0005	0.0431	260	0.0962	244	0.0820	0.0012
snp1622	1	8196067	A	G	0.4792	0.0007	0.0027	0.0663	0.7968	0.8803	260	0.5269	244	0.4283	0.0195
snp1623	1	8196074	T	C	0.4772	-0.0029	0.0028	1.0585	0.3036	0.5476	260	0.4385	244	0.5184	0.0128
snp1624	1	8196104	C	A	0.4593	0.0004	0.0027	0.0176	0.8944	0.9381	260	0.5096	244	0.4057	0.0217
snp1625	1	8230676	T	C	0.1567	0.0005	0.0039	0.0133	0.9081	0.9462	260	0.1212	244	0.1947	0.0204
snp1626	1	8230802	G	A	0.1131	-0.0062	0.0042	2.2057	0.1375	0.3853	260	0.0885	244	0.1393	0.0129
snp1627	1	8230856	A	G	0.3462	-0.0018	0.0029	0.3935	0.5305	0.7139	260	0.4192	244	0.2684	0.0502
snp1628	1	8261953	C	G	0.1468	0.0011	0.0040	0.0804	0.7768	0.8684	260	0.1712	244	0.1209	0.0101
snp1629	1	8262319	A	C	0.2004	0.0030	0.0036	0.6996	0.4029	0.6249	260	0.2346	244	0.1639	0.0156
snp1630	1	8262360	T	G	0.1498	0.0008	0.0037	0.0433	0.8351	0.9031	260	0.1731	244	0.1250	0.0091
snp1631	1	8262978	T	G	0.1329	0.0018	0.0042	0.1705	0.6797	0.8093	260	0.1423	244	0.1230	0.0016
snp1632	1	8262997	A	C	0.1319	0.0018	0.0043	0.1712	0.6790	0.8089	260	0.1404	244	0.1230	0.0013
snp1633	1	8264964	C	T	0.2232	-0.0067	0.0034	3.7912	0.0515	0.2550	260	0.1827	244	0.2664	0.0202
snp1634	1	8282732	G	A	0.0764	-0.0005	0.0054	0.0088	0.9253	0.9563	260	0.0519	244	0.1025	0.0181
snp1635	1	8304661	G	T	0.1002	-0.0068	0.0044	2.3812	0.1228	0.3670	260	0.0712	244	0.1311	0.0199
snp1636	1	8305842	T	C	0.1290	-0.0004	0.0043	0.0093	0.9232	0.9551	260	0.1154	244	0.1434	0.0035
snp1637	1	8321654	A	C	0.0704	-0.0003	0.0056	0.0030	0.9564	0.9745	260	0.0885	244	0.0512	0.0106
snp1638	1	8321673	A	G	0.2887	-0.0075	0.0032	5.4943	0.0191	0.1706	260	0.2558	244	0.3238	0.0112
snp1639	1	8367330	T	A	0.3343	-0.0049	0.0032	2.4119	0.1204	0.3640	260	0.3250	244	0.3443	0.0008
snp1640	1	8402410	C	T	0.2460	-0.0088	0.0033	7.1108	0.0077	0.1191	260	0.2615	244	0.2295	0.0028
snp1641	1	8402642	A	C	0.2232	-0.0080	0.0034	5.5362	0.0186	0.1690	260	0.2404	244	0.2049	0.0036
snp1642	1	8402684	T	A	0.2411	-0.0077	0.0033	5.4017	0.0201	0.1743	260	0.2500	244	0.2316	0.0009
snp1643	1	8482290	G	A	0.2252	0.0016	0.0031	0.2688	0.6041	0.7618	260	0.1654	244	0.2889	0.0437
snp1644	1	8517487	T	C	0.2024	0.0054	0.0033	2.7158	0.0994	0.3354	260	0.1346	244	0.2746	0.0606
snp1645	1	8582485	T	G	0.0873	0.0020	0.0050	0.1697	0.6804	0.8097	260	0.0692	244	0.1066	0.0087
snp1646	1	8630562	A	C	0.1181	0.0155	0.0044	12.2540	0.0005	0.0407	260	0.0673	244	0.1721	0.0527
snp1647	1	8639348	A	G	0.3284	0.0063	0.0027	5.3605	0.0206	0.1759	260	0.2269	244	0.4365	0.0995
snp1648	1	8639370	C	T	0.3571	0.0075	0.0026	8.6020	0.0034	0.0864	260	0.2442	244	0.4775	0.1183
snp1649	1	8677894	A	T	0.2073	0.0011	0.0039	0.0743	0.7852	0.8734	260	0.1981	244	0.2172	0.0011
snp1650	1	8747997	A	C	0.3353	-0.0007	0.0030	0.0581	0.8095	0.8879	260	0.2923	244	0.3811	0.0177
snp1651	1	8756699	G	A	0.1141	0.0002	0.0045	0.0017	0.9671	0.9808	260	0.1288	244	0.0984	0.0046
snp1652	1	8816900	T	A	0.1062	-0.0047	0.0042	1.2491	0.2637	0.5136	260	0.0808	244	0.1332	0.0145
snp1653	1	8826144	A	C	0.1071	0.0006	0.0043	0.0216	0.8831	0.9315	260	0.0654	244	0.1516	0.0388
snp1654	1	8893795	A	G	0.2133	-0.0002	0.0029	0.0063	0.9367	0.9630	260	0.2481	244	0.1762	0.0154
snp1655	1	8924550	G	A	0.1716	-0.0006	0.0032	0.0405	0.8406	0.9064	260	0.2115	244	0.1291	0.0239
snp1656	1	8926457	G	T	0.0992	-0.0032	0.0049	0.4298	0.5121	0.7016	260	0.0750	244	0.1250	0.0140
snp1657	1	8937426	A	T	0.1101	0.0041	0.0045	0.8357	0.3606	0.5931	260	0.0788	244	0.1434	0.0213
snp1658	1	8939235	G	A	0.1607	-0.0038	0.0038	1.0145	0.3138	0.5560	260	0.1346	244	0.1885	0.0108
snp1659	1	8939286	T	C	0.1200	-0.0023	0.0043	0.2758	0.5994	0.7588	260	0.0788	244	0.1639	0.0342
snp1660	1	8939292	A	T	0.1151	0.0067	0.0045	2.1776	0.1400	0.3884	260	0.0808	244	0.1516	0.0246
snp1661	1	8940452	A	G	0.1528	0.0138	0.0040	11.8759	0.0006	0.0440	260	0.1038	244	0.2049	0.0394
snp1662	1	8947650	C	T	0.1141	0.0145	0.0043	11.3767	0.0007	0.0486	260	0.0712	244	0.1598	0.0389
snp1663	1	8948269	G	A	0.2659	0.0053	0.0029	3.2821	0.0700	0.2896	260	0.1904	244	0.3463	0.0622
snp1664	1	8977372	C	T	0.1230	-0.0064	0.0041	2.4877	0.1147	0.3565	260	0.0923	244	0.1557	0.0186
snp1665	1	8977402	A	G	0.1220	-0.0065	0.0041	2.5299	0.1117	0.3525	260	0.0923	244	0.1537	0.0176
snp1666	1	9001278	A	G	0.1935	0.0074	0.0036	4.2499	0.0393	0.2282	260	0.1481	244	0.2418	0.0281
snp1667	1	9001512	T	C	0.0992	0.0012	0.0049	0.0649	0.7989	0.8816	260	0.0712	244	0.1291	0.0188
snp1668	1	9020356	A	G	0.0893	-0.0110	0.0049	5.0082	0.0252	0.1908	260	0.0673	244	0.1127	0.0127
snp1669	1	9020417	T	C	0.2202	-0.0032	0.0032	1.0091	0.3151	0.5571	260	0.2808	244	0.1557	0.0455
snp1670	1	9020480	G	T	0.1617	2.97E-005	0.0036	6.85E-005	0.9934	0.9961	260	0.1865	244	0.1352	0.0097
snp1671	1	9020590	T	C	0.2391	0.0082	0.0034	5.9633	0.0146	0.1534	260	0.1596	244	0.3238	0.0740
snp1672	1	9198343	A	G	0.2560	-0.0023	0.0030	0.6154	0.4328	0.6466	260	0.3115	244	0.1967	0.0346
snp1673	1	9299107	A	G	0.1518	-2.58E-005	0.0042	3.71E-005	0.9951	0.9972	260	0.1962	244	0.1045	0.0326
snp1674	1	9299156	C	T	0.2093	0.0077	0.0034	5.0269	0.0250	0.1900	260	0.1500	244	0.2725	0.0453
snp1675	1	9340918	C	G	0.2768	5.34E-005	0.0030	3.21E-004	0.9857	0.9916	260	0.3596	244	0.1885	0.0730
snp1676	1	9385165	C	T	0.1458	-0.0012	0.0039	0.0899	0.7644	0.8609	260	0.1654	244	0.1250	0.0065
snp1677	1	9427381	C	T	0.0962	-0.0068	0.0046	2.2280	0.1355	0.3829	260	0.0692	244	0.1250	0.0179
snp1678	1	9427869	A	G	0.0913	-0.0034	0.0047	0.5443	0.4606	0.6663	260	0.0673	244	0.1168	0.0148
snp1679	1	9473221	T	C	0.0992	-0.0131	0.0043	9.5078	0.0020	0.0715	260	0.0750	244	0.1250	0.0140
snp1680	1	9504816	G	A	0.1190	0.0035	0.0047	0.5519	0.4575	0.6641	260	0.1019	244	0.1373	0.0060
snp1681	1	9504883	C	T	0.1458	0.0015	0.0040	0.1443	0.7040	0.8243	260	0.1019	244	0.1926	0.0330
snp1682	1	9562484	A	G	0.1657	-0.0129	0.0034	14.7406	0.0001	0.0248	260	0.1462	244	0.1865	0.0059
snp1683	1	9562599	A	G	0.0536	-0.0422	0.0060	49.2398	2.27E-012	4.10E-005	260	0.0673	244	0.0389	0.0079
snp1684	1	9638502	C	T	0.0942	-0.0152	0.0049	9.5577	0.0020	0.0707	260	0.0942	244	0.0943	5.82E-009
snp1685	1	9638617	G	C	0.1111	-0.0221	0.0045	24.4467	7.64E-007	0.0038	260	0.1250	244	0.0963	0.0042
snp1686	1	9638621	A	G	0.1508	-0.0191	0.0041	21.3382	3.85E-006	0.0069	260	0.1654	244	0.1352	0.0035
snp1687	1	9729366	G	A	0.1042	-0.0036	0.0049	0.5506	0.4581	0.6645	260	0.0923	244	0.1168	0.0032
snp1688	1	9729438	A	G	0.1270	0.0031	0.0045	0.4819	0.4876	0.6849	260	0.1058	244	0.1496	0.0087
snp1689	1	9729612	C	T	0.1240	0.0064	0.0044	2.0847	0.1488	0.3987	260	0.1115	244	0.1373	0.0031
snp1690	1	9729632	A	G	0.3998	0.0007	0.0024	0.0903	0.7638	0.8606	260	0.4942	244	0.2992	0.0792
snp1691	1	9756465	A	G	0.0625	-0.0013	0.0060	0.0440	0.8338	0.9024	260	0.0769	244	0.0471	0.0076
snp1692	1	9765562	A	G	0.1359	-0.0035	0.0043	0.6767	0.4107	0.6306	260	0.1058	244	0.1680	0.0165
snp1693	1	9793501	A	C	0.2044	-0.0062	0.0039	2.5857	0.1078	0.3472	260	0.2154	244	0.1926	0.0016
snp1694	1	9793510	G	T	0.0853	-0.0217	0.0048	20.4102	6.25E-006	0.0083	260	0.0962	244	0.0738	0.0032
snp1695	1	9800486	T	C	0.2143	0.0114	0.0037	9.4690	0.0021	0.0721	260	0.2077	244	0.2213	0.0006
snp1696	1	9800680	T	C	0.1696	0.0086	0.0039	4.7128	0.0299	0.2044	260	0.1673	244	0.1721	8.25E-005
snp1697	1	9846697	C	T	0.1141	0.0011	0.0047	0.0553	0.8141	0.8907	260	0.1269	244	0.1004	0.0035
snp1698	1	9879561	T	G	0.1210	-0.0061	0.0042	2.1045	0.1469	0.3964	260	0.0981	244	0.1455	0.0106
snp1699	1	9879562	T	A	0.1270	-0.0054	0.0041	1.7239	0.1892	0.4428	260	0.1019	244	0.1537	0.0121
snp1700	1	9886455	C	G	0.0526	-0.0287	0.0064	20.3344	6.50E-006	0.0084	260	0.0538	244	0.0512	6.87E-005
snp1701	1	9886679	T	C	0.3512	0.0038	0.0025	2.2182	0.1364	0.3840	260	0.2558	244	0.4529	0.0852
snp1702	1	9891704	A	G	0.1974	-0.0153	0.0039	15.3440	8.96E-005	0.0220	260	0.2346	244	0.1578	0.0186
snp1703	1	9891765	G	A	0.2183	-0.0004	0.0034	0.0138	0.9064	0.9452	260	0.2865	244	0.1455	0.0582
snp1704	1	9903050	T	C	0.1171	0.0058	0.0046	1.6116	0.2043	0.4580	260	0.1192	244	0.1148	9.68E-005
snp1705	1	9903064	C	A	0.2371	0.0051	0.0036	2.0239	0.1548	0.4056	260	0.1904	244	0.2869	0.0257
snp1706	1	9903090	A	G	0.2063	0.0002	0.0034	0.0045	0.9463	0.9686	260	0.2673	244	0.1414	0.0484
snp1707	1	9966041	A	G	0.3562	-0.0017	0.0028	0.3586	0.5493	0.7263	260	0.3173	244	0.3975	0.0140
snp1708	1	9981423	T	G	0.0933	0.0132	0.0049	7.2884	0.0069	0.1145	260	0.0577	244	0.1311	0.0319
snp1709	1	9981452	C	A	0.0873	0.0107	0.0049	4.8208	0.0281	0.1993	260	0.0615	244	0.1148	0.0178
snp1710	1	9981474	T	C	0.2133	-0.0085	0.0034	6.3276	0.0119	0.1414	260	0.2558	244	0.1680	0.0229
snp1711	1	9987202	A	G	0.1587	0.0094	0.0039	5.8731	0.0154	0.1566	260	0.1058	244	0.2152	0.0448
snp1712	1	9987256	C	A	0.3978	-0.0021	0.0028	0.5587	0.4548	0.6622	260	0.4269	244	0.3668	0.0075
snp1713	1	10008052	C	T	0.4494	0.0031	0.0031	0.9647	0.3260	0.5659	260	0.4942	244	0.4016	0.0173
snp1714	1	10033279	A	G	0.1042	-0.0276	0.0047	34.8770	3.51E-009	0.0006	260	0.1269	244	0.0799	0.0118
snp1715	1	10066768	C	T	0.0724	-0.0017	0.0055	0.0913	0.7626	0.8598	260	0.0577	244	0.0881	0.0069
snp1716	1	10066788	C	A	0.4911	-0.0002	0.0021	0.0128	0.9101	0.9473	260	0.3769	244	0.6127	0.1111
snp1717	1	10072185	T	C	0.0833	-0.0004	0.0051	0.0062	0.9373	0.9633	260	0.0654	244	0.1025	0.0090
snp1718	1	10099839	T	C	0.1538	0.0116	0.0041	8.0806	0.0045	0.0966	260	0.1154	244	0.1947	0.0241
snp1719	1	10099881	A	G	0.3105	0.0004	0.0028	0.0174	0.8950	0.9385	260	0.4000	244	0.2152	0.0797
snp1720	1	10099915	C	T	0.4058	-0.0022	0.0028	0.5909	0.4421	0.6532	260	0.4904	244	0.3156	0.0633
snp1721	1	10137736	A	G	0.1220	-0.0003	0.0044	0.0040	0.9498	0.9707	260	0.1442	244	0.0984	0.0098
snp1722	1	10137747	C	T	0.1498	-0.0022	0.0039	0.3128	0.5760	0.7437	260	0.1250	244	0.1762	0.0103
snp1723	1	10140946	A	G	0.1508	-0.0017	0.0041	0.1726	0.6778	0.8081	260	0.1192	244	0.1844	0.0166
snp1724	1	10141004	T	G	0.0952	0.0169	0.0048	12.6298	0.0004	0.0378	260	0.0635	244	0.1291	0.0250
snp1725	1	10155721	T	G	0.1895	-0.0086	0.0040	4.6314	0.0314	0.2084	260	0.1846	244	0.1947	0.0003
snp1726	1	10155742	G	C	0.4772	-0.0017	0.0028	0.3909	0.5318	0.7147	260	0.5423	244	0.4078	0.0362
snp1727	1	10155763	T	G	0.0565	0.0016	0.0063	0.0653	0.7983	0.8813	260	0.0577	244	0.0553	5.23E-005
snp1728	1	10156661	C	T	0.4762	-0.0050	0.0029	2.9863	0.0840	0.3124	260	0.4558	244	0.4980	0.0036
snp1729	1	10156795	G	A	0.1677	-0.0034	0.0040	0.7075	0.4003	0.6229	260	0.1558	244	0.1803	0.0022
snp1730	1	10158905	A	C	0.4563	-0.0004	0.0028	0.0171	0.8960	0.9391	260	0.5058	244	0.4037	0.0210
snp1731	1	10158911	T	C	0.1409	-0.0132	0.0043	9.5636	0.0020	0.0706	260	0.1462	244	0.1352	0.0005
snp1732	1	10158919	T	C	0.0952	-0.0178	0.0048	13.6323	0.0002	0.0309	260	0.0923	244	0.0984	0.0002
snp1733	1	10175814	T	G	0.1022	-0.0068	0.0049	1.9340	0.1643	0.4163	260	0.0827	244	0.1230	0.0088
snp1734	1	10269070	A	G	0.3919	-0.0036	0.0023	2.3984	0.1215	0.3653	260	0.3173	244	0.4713	0.0497
snp1735	1	10269314	A	G	0.0575	-0.0006	0.0062	0.0081	0.9284	0.9581	260	0.0692	244	0.0451	0.0054
snp1736	1	10299359	C	T	0.4206	0.0002	0.0029	0.0061	0.9377	0.9635	260	0.4827	244	0.3545	0.0337
snp1737	1	10350290	T	C	0.2262	-0.0006	0.0033	0.0281	0.8669	0.9220	260	0.2846	244	0.1639	0.0416
snp1738	1	10398531	G	T	0.2877	-0.0022	0.0029	0.6029	0.4375	0.6499	260	0.2173	244	0.3627	0.0515
snp1739	1	10407249	G	C	0.0546	0.0071	0.0064	1.2386	0.2657	0.5153	260	0.0500	244	0.0594	0.0009
snp1740	1	10410950	T	G	0.3929	0.0030	0.0027	1.2141	0.2705	0.5195	260	0.3019	244	0.4898	0.0739
snp1741	1	10411085	A	G	0.2212	0.0012	0.0031	0.1505	0.6981	0.8206	260	0.1577	244	0.2889	0.0499
snp1742	1	10418982	G	A	0.3155	-0.0056	0.0035	2.5241	0.1121	0.3530	260	0.3173	244	0.3135	3.31E-005
snp1743	1	10419002	G	A	0.3175	-0.0051	0.0035	2.0823	0.1490	0.3989	260	0.3173	244	0.3176	2.29E-007
snp1744	1	10419043	G	T	0.1171	-0.0029	0.0047	0.3753	0.5401	0.7202	260	0.1385	244	0.0943	0.0094
snp1745	1	10419053	A	C	0.1925	-0.0116	0.0038	9.4660	0.0021	0.0721	260	0.2000	244	0.1844	0.0008
snp1746	1	10419059	T	G	0.1667	-0.0049	0.0039	1.5993	0.2060	0.4598	260	0.1635	244	0.1701	0.0002
snp1747	1	10452271	C	T	0.2440	0.0019	0.0037	0.2602	0.6100	0.7656	260	0.2404	244	0.2480	0.0002
snp1748	1	10506088	A	C	0.1458	0.0005	0.0043	0.0124	0.9112	0.9480	260	0.1712	244	0.1189	0.0110
snp1749	1	10515503	C	T	0.3274	-5.45E-005	0.0025	4.74E-004	0.9826	0.9898	260	0.4308	244	0.2172	0.1035
snp1750	1	10516690	A	T	0.0565	0.0050	0.0059	0.7220	0.3955	0.6194	260	0.0404	244	0.0738	0.0104
snp1751	1	10521068	T	A	0.2808	0.0050	0.0036	1.9494	0.1627	0.4144	260	0.2635	244	0.2992	0.0032
snp1752	1	10537743	T	C	0.0615	-0.0216	0.0060	13.1152	0.0003	0.0343	260	0.0635	244	0.0594	0.0001
snp1753	1	10550183	C	T	0.0675	-0.0122	0.0055	4.8844	0.0271	0.1964	260	0.0923	244	0.0410	0.0209
snp1754	1	10550184	T	G	0.0675	-0.0122	0.0055	4.8844	0.0271	0.1964	260	0.0923	244	0.0410	0.0209
snp1755	1	10610797	C	T	0.0764	-0.0142	0.0052	7.5780	0.0059	0.1076	260	0.0808	244	0.0717	0.0006
snp1756	1	10611032	T	G	0.1131	0.0009	0.0045	0.0450	0.8320	0.9013	260	0.1173	244	0.1086	0.0004
snp1757	1	10639435	C	T	0.0982	-0.0088	0.0046	3.5759	0.0586	0.2690	260	0.0788	244	0.1189	0.0090
snp1758	1	10639451	C	G	0.0942	-0.0092	0.0047	3.8720	0.0491	0.2500	260	0.0788	244	0.1107	0.0059
snp1759	1	10640395	G	A	0.2827	-0.0053	0.0028	3.5275	0.0604	0.2723	260	0.2327	244	0.3361	0.0263
snp1760	1	10640450	T	G	0.0704	0.0062	0.0055	1.2630	0.2611	0.5112	260	0.0500	244	0.0922	0.0136
snp1761	1	10640455	A	G	0.1458	0.0022	0.0043	0.2532	0.6148	0.7687	260	0.1462	244	0.1455	1.76E-006
snp1762	1	10645694	C	T	0.1131	0.0090	0.0043	4.3264	0.0375	0.2240	260	0.0635	244	0.1660	0.0523
snp1763	1	10645823	G	A	0.1577	0.0035	0.0038	0.8447	0.3580	0.5911	260	0.1615	244	0.1537	0.0002
snp1764	1	10645850	G	A	0.1944	-0.0001	0.0030	0.0015	0.9688	0.9818	260	0.2692	244	0.1148	0.0761
snp1765	1	10755695	A	G	0.0784	0.0010	0.0053	0.0321	0.8578	0.9166	260	0.0577	244	0.1004	0.0126
snp1766	1	10755706	G	A	0.0833	-0.0034	0.0051	0.4476	0.5035	0.6957	260	0.0615	244	0.1066	0.0133
snp1767	1	10766575	C	T	0.3601	-0.0086	0.0027	10.3802	0.0013	0.0597	260	0.3212	244	0.4016	0.0140
snp1768	1	10766604	A	G	0.3135	-0.0128	0.0028	21.3578	3.81E-006	0.0069	260	0.2942	244	0.3340	0.0037
snp1769	1	10775711	A	G	0.0714	0.0211	0.0052	16.6265	4.55E-005	0.0171	260	0.0423	244	0.1025	0.0272
snp1770	1	10828978	G	T	0.3512	0.0005	0.0028	0.0272	0.8691	0.9233	260	0.2846	244	0.4221	0.0415
snp1771	1	10836403	C	T	0.0605	-0.0072	0.0061	1.3840	0.2394	0.4917	260	0.0788	244	0.0410	0.0126
snp1772	1	10836427	G	A	0.0665	-0.0118	0.0055	4.5542	0.0328	0.2122	260	0.0615	244	0.0717	0.0008
snp1773	1	10836444	C	T	0.0675	-0.0116	0.0055	4.4546	0.0348	0.2173	260	0.0635	244	0.0717	0.0005
snp1774	1	10859205	G	C	0.1766	0.0025	0.0037	0.4532	0.5008	0.6939	260	0.1288	244	0.2275	0.0334
snp1775	1	10883556	C	G	0.2163	-0.0032	0.0035	0.8638	0.3527	0.5869	260	0.1885	244	0.2459	0.0097
snp1776	1	10892564	C	A	0.1984	0.0038	0.0038	1.0030	0.3166	0.5583	260	0.1462	244	0.2541	0.0366
snp1777	1	10939819	C	G	0.1399	-6.12E-005	0.0039	2.48E-004	0.9874	0.9927	260	0.1596	244	0.1189	0.0069
snp1778	1	10939888	A	G	0.3938	0.0016	0.0031	0.2650	0.6067	0.7635	260	0.3538	244	0.4365	0.0143
snp1779	1	11025663	T	C	0.3244	0.0001	0.0026	0.0027	0.9586	0.9758	260	0.2423	244	0.4119	0.0655
snp1780	1	11025710	G	T	0.3353	0.0012	0.0026	0.1980	0.6564	0.7948	260	0.2442	244	0.4324	0.0793
snp1781	1	11031630	A	G	0.0546	0.0061	0.0064	0.9237	0.3365	0.5742	260	0.0423	244	0.0676	0.0062
snp1782	1	11111366	C	T	0.0704	-0.0172	0.0055	9.8051	0.0017	0.0672	260	0.0577	244	0.0840	0.0053
snp1783	1	11111454	C	T	0.1091	-0.0034	0.0044	0.6079	0.4356	0.6486	260	0.0808	244	0.1393	0.0176
snp1784	1	11111492	A	T	0.1062	-0.0029	0.0044	0.4363	0.5089	0.6994	260	0.0731	244	0.1414	0.0246
snp1785	1	11121707	G	T	0.3829	-8.59E-005	0.0026	0.0011	0.9735	0.9845	260	0.4135	244	0.3504	0.0084
snp1786	1	11121749	A	T	0.3313	0.0010	0.0027	0.1394	0.7089	0.8273	260	0.3481	244	0.3135	0.0027
snp1787	1	11121750	G	A	0.3333	0.0010	0.0027	0.1470	0.7014	0.8227	260	0.3519	244	0.3135	0.0033
snp1788	1	11121861	A	G	0.3522	0.0024	0.0026	0.8217	0.3647	0.5962	260	0.3577	244	0.3463	0.0003
snp1789	1	11121877	A	G	0.3542	0.0024	0.0026	0.8409	0.3591	0.5919	260	0.3596	244	0.3484	0.0003
snp1790	1	11121882	C	A	0.3135	0.0027	0.0027	0.9890	0.3200	0.5610	260	0.3192	244	0.3074	0.0003
snp1791	1	11121898	C	G	0.3145	0.0030	0.0027	1.1659	0.2802	0.5279	260	0.3192	244	0.3094	0.0002
snp1792	1	11121904	C	T	0.3145	0.0027	0.0027	0.9806	0.3220	0.5627	260	0.3212	244	0.3074	0.0004
snp1793	1	11121910	G	A	0.2996	0.0026	0.0028	0.8733	0.3500	0.5849	260	0.3077	244	0.2910	0.0007
snp1794	1	11173340	A	G	0.3085	0.0025	0.0033	0.5824	0.4454	0.6555	260	0.2769	244	0.3422	0.0100
snp1795	1	11206455	A	G	0.0714	-0.0298	0.0049	37.1541	1.09E-009	0.0004	260	0.0827	244	0.0594	0.0041
snp1796	1	11206470	G	A	0.0714	-0.0322	0.0049	44.0360	3.22E-011	0.0001	260	0.0846	244	0.0574	0.0056
snp1797	1	11226416	A	G	0.1766	-0.0049	0.0035	1.9153	0.1664	0.4185	260	0.1462	244	0.2090	0.0136
snp1798	1	11226443	A	T	0.2073	-0.0049	0.0032	2.3931	0.1219	0.3658	260	0.1712	244	0.2459	0.0170
snp1799	1	11246698	T	C	0.3780	0.0006	0.0028	0.0379	0.8456	0.9094	260	0.3788	244	0.3770	6.86E-006
snp1800	1	11246723	G	A	0.2331	0.0025	0.0034	0.5422	0.4615	0.6669	260	0.2596	244	0.2049	0.0084
snp1801	1	11246729	G	C	0.0685	0.0057	0.0053	1.1861	0.2761	0.5244	260	0.0442	244	0.0943	0.0196
snp1802	1	11246734	A	G	0.1687	0.0007	0.0035	0.0359	0.8498	0.9118	260	0.2231	244	0.1107	0.0450
snp1803	1	11246887	A	G	0.4871	0.0032	0.0026	1.5563	0.2122	0.4659	260	0.5635	244	0.4057	0.0497
snp1804	1	11268260	T	A	0.1181	-0.0039	0.0046	0.6963	0.4040	0.6257	260	0.0962	244	0.1414	0.0098
snp1805	1	11268447	A	G	0.1171	0.0060	0.0045	1.7625	0.1843	0.4377	260	0.0827	244	0.1537	0.0244
snp1806	1	11268460	T	C	0.0992	-0.0057	0.0046	1.5198	0.2176	0.4711	260	0.0673	244	0.1332	0.0243
snp1807	1	11268467	A	C	0.0575	-0.0005	0.0062	0.0060	0.9383	0.9639	260	0.0635	244	0.0512	0.0014
snp1808	1	11268605	C	T	0.3194	0.0004	0.0035	0.0142	0.9051	0.9445	260	0.2808	244	0.3607	0.0147
snp1809	1	11269991	C	A	0.2550	0.0008	0.0039	0.0404	0.8407	0.9065	260	0.3135	244	0.1926	0.0384
snp1810	1	11316990	A	T	0.0923	-0.0003	0.0050	0.0042	0.9486	0.9700	260	0.1058	244	0.0779	0.0046
snp1811	1	11322992	A	G	0.1875	-0.0060	0.0036	2.7454	0.0975	0.3328	260	0.1692	244	0.2070	0.0047
snp1812	1	11323021	C	T	0.2609	-0.0003	0.0026	0.0131	0.9088	0.9466	260	0.3462	244	0.1701	0.0803
snp1813	1	11339214	C	T	0.1935	-0.0067	0.0035	3.7277	0.0535	0.2591	260	0.2192	244	0.1660	0.0091
snp1814	1	11339220	G	A	0.1429	-0.0076	0.0042	3.3538	0.0671	0.2844	260	0.1538	244	0.1311	0.0021
snp1815	1	11371151	T	G	0.1062	-0.0002	0.0045	0.0020	0.9643	0.9791	260	0.1231	244	0.0881	0.0064
snp1816	1	11371208	A	G	0.1815	0.0073	0.0039	3.4712	0.0624	0.2761	260	0.1750	244	0.1885	0.0006
snp1817	1	11393741	T	C	0.0655	-0.0242	0.0054	20.0435	7.57E-006	0.0089	260	0.0731	244	0.0574	0.0020
snp1818	1	11410201	A	C	0.3026	0.0089	0.0035	6.5019	0.0108	0.1361	260	0.2615	244	0.3463	0.0170
snp1819	1	11410213	C	T	0.1518	-0.0217	0.0038	32.2546	1.35E-008	0.0009	260	0.1462	244	0.1578	0.0005
snp1820	1	11410332	A	G	0.0952	0.0170	0.0048	12.7946	0.0003	0.0365	260	0.0577	244	0.1352	0.0349
snp1821	1	11410337	T	C	0.0933	-0.0109	0.0050	4.7666	0.0290	0.2019	260	0.0846	244	0.1025	0.0019
snp1822	1	11448494	A	G	0.0714	-0.0022	0.0056	0.1501	0.6984	0.8208	260	0.0558	244	0.0881	0.0079
snp1823	1	11455060	G	C	0.1667	-0.0005	0.0039	0.0146	0.9038	0.9436	260	0.2038	244	0.1270	0.0212
snp1824	1	11455066	C	T	0.1121	-0.0022	0.0042	0.2615	0.6091	0.7650	260	0.0788	244	0.1475	0.0237
snp1825	1	11469812	G	A	0.3472	-0.0098	0.0037	7.1790	0.0074	0.1173	260	0.3500	244	0.3443	7.25E-005
snp1826	1	11470727	T	C	0.3978	0.0048	0.0028	2.8834	0.0895	0.3209	260	0.4038	244	0.3914	0.0003
snp1827	1	11470728	A	G	0.0625	0.0192	0.0058	10.7923	0.0010	0.0548	260	0.0308	244	0.0963	0.0366
snp1828	1	11489146	A	G	0.1528	-0.0007	0.0036	0.0358	0.8499	0.9119	260	0.1846	244	0.1189	0.0167
snp1829	1	11489168	T	C	0.1448	-0.0006	0.0038	0.0276	0.8680	0.9226	260	0.1712	244	0.1168	0.0119
snp1830	1	11530921	C	A	0.2401	0.0043	0.0034	1.5920	0.2070	0.4608	260	0.2654	244	0.2131	0.0075
snp1831	1	11564680	G	A	0.1200	0.0033	0.0043	0.5950	0.4405	0.6521	260	0.0865	244	0.1557	0.0226
snp1832	1	11613239	A	G	0.4712	-0.0023	0.0029	0.6498	0.4202	0.6375	260	0.4346	244	0.5102	0.0115
snp1833	1	11613294	T	G	0.0685	-0.0006	0.0058	0.0096	0.9219	0.9543	260	0.0865	244	0.0492	0.0109
snp1834	1	11639858	T	G	0.1220	0.0011	0.0045	0.0571	0.8112	0.8889	260	0.1365	244	0.1066	0.0042
snp1835	1	11639897	C	G	0.2540	-0.0065	0.0028	5.2465	0.0220	0.1806	260	0.2231	244	0.2869	0.0107
snp1836	1	11639902	A	G	0.2540	-0.0065	0.0028	5.2465	0.0220	0.1806	260	0.2231	244	0.2869	0.0107
snp1837	1	11655034	A	G	0.0625	-0.0012	0.0060	0.0392	0.8430	0.9078	260	0.0808	244	0.0430	0.0121
snp1838	1	11703577	T	C	0.0625	-0.0252	0.0058	18.8196	1.44E-005	0.0112	260	0.0673	244	0.0574	0.0008
snp1839	1	11703597	T	C	0.0982	0.0016	0.0048	0.1138	0.7359	0.8437	260	0.0692	244	0.1291	0.0202
snp1840	1	11748301	T	C	0.2431	-0.0026	0.0034	0.5960	0.4401	0.6518	260	0.1942	244	0.2951	0.0276
snp1841	1	11748344	A	G	0.0645	-0.0056	0.0058	0.9395	0.3324	0.5710	260	0.0519	244	0.0779	0.0056
snp1842	1	11748347	A	G	0.3819	0.0055	0.0027	4.1326	0.0421	0.2347	260	0.4404	244	0.3197	0.0308
snp1843	1	11748577	G	A	0.1508	0.0128	0.0037	12.0813	0.0005	0.0422	260	0.1058	244	0.1988	0.0337
snp1844	1	11748585	T	G	0.2282	0.0120	0.0034	12.4564	0.0004	0.0391	260	0.2000	244	0.2582	0.0096
snp1845	1	11757878	C	G	0.1002	0.0027	0.0044	0.3586	0.5493	0.7263	260	0.0673	244	0.1352	0.0256
snp1846	1	11760813	A	G	0.3770	-0.0033	0.0027	1.5623	0.2113	0.4650	260	0.3115	244	0.4467	0.0389
snp1847	1	11841489	A	G	0.3601	-0.0027	0.0031	0.7206	0.3960	0.6198	260	0.3481	244	0.3730	0.0013
snp1848	1	11841501	T	C	0.0754	0.0229	0.0053	18.7905	1.46E-005	0.0113	260	0.0404	244	0.1127	0.0375
snp1849	1	11841508	T	C	0.1300	0.0011	0.0041	0.0698	0.7917	0.8773	260	0.0846	244	0.1783	0.0388
snp1850	1	11841747	C	T	0.1498	-0.0035	0.0038	0.8357	0.3606	0.5931	260	0.1750	244	0.1230	0.0106
snp1851	1	11844533	A	G	0.3492	-0.0105	0.0029	12.9217	0.0003	0.0356	260	0.3558	244	0.3422	0.0004
snp1852	1	11844757	T	C	0.2679	-0.0082	0.0033	6.2653	0.0123	0.1434	260	0.2769	244	0.2582	0.0009
snp1853	1	11844773	A	C	0.0942	-0.0133	0.0048	7.7221	0.0055	0.1043	260	0.0904	244	0.0984	0.0004
snp1854	1	11847092	G	A	0.1161	-0.0059	0.0043	1.8376	0.1752	0.4281	260	0.1058	244	0.1270	0.0022
snp1855	1	11847148	A	T	0.0655	-0.0012	0.0059	0.0413	0.8390	0.9055	260	0.0808	244	0.0492	0.0081
snp1856	1	11847155	G	A	0.0704	0.0090	0.0053	2.9320	0.0868	0.3169	260	0.0538	244	0.0881	0.0090
snp1857	1	11862413	C	T	0.1200	0.0020	0.0047	0.1927	0.6607	0.7975	260	0.1250	244	0.1148	0.0005
snp1858	1	11862415	T	C	0.0883	-0.0108	0.0050	4.6916	0.0303	0.2055	260	0.0827	244	0.0943	0.0008
snp1859	1	11891176	G	T	0.2540	0.0057	0.0031	3.4044	0.0650	0.2808	260	0.2885	244	0.2172	0.0134
snp1860	1	11917518	C	T	0.3373	4.07E-006	0.0029	1.95E-006	0.9989	0.9993	260	0.3942	244	0.2766	0.0309
snp1861	1	11917599	C	G	0.4028	-0.0012	0.0026	0.2260	0.6345	0.7811	260	0.4923	244	0.3074	0.0710
snp1862	1	11995536	A	G	0.1091	0.0047	0.0047	0.9880	0.3202	0.5612	260	0.1173	244	0.1004	0.0015
snp1863	1	12012693	C	T	0.1280	0.0006	0.0044	0.0177	0.8942	0.9380	260	0.1442	244	0.1107	0.0050
snp1864	1	12041442	C	T	0.1151	-0.0001	0.0046	8.08E-004	0.9773	0.9867	260	0.1308	244	0.0984	0.0052
snp1865	1	12041513	T	G	0.1627	0.0013	0.0041	0.0973	0.7551	0.8553	260	0.1769	244	0.1475	0.0032
snp1866	1	12041607	C	G	0.0516	0.0185	0.0065	8.1698	0.0043	0.0948	260	0.0346	244	0.0697	0.0125
snp1867	1	12109356	A	G	0.1032	0.0127	0.0044	8.2287	0.0041	0.0936	260	0.0692	244	0.1393	0.0265
snp1868	1	12117079	A	G	0.1012	0.0056	0.0046	1.4886	0.2224	0.4757	260	0.0731	244	0.1311	0.0185
snp1869	1	12117232	A	C	0.1131	-0.0003	0.0043	0.0041	0.9486	0.9700	260	0.1346	244	0.0902	0.0098
snp1870	1	12117266	G	A	0.2698	0.0033	0.0032	1.1119	0.2917	0.5376	260	0.3115	244	0.2254	0.0188
snp1871	1	12117299	C	A	0.1468	0.0053	0.0041	1.6794	0.1950	0.4487	260	0.1500	244	0.1434	0.0002
snp1872	1	12117306	C	T	0.4147	0.0046	0.0029	2.5319	0.1116	0.3523	260	0.3904	244	0.4406	0.0052
snp1873	1	12124749	G	A	0.0962	0.0129	0.0049	6.9972	0.0082	0.1220	260	0.0635	244	0.1311	0.0263
snp1874	1	12124897	T	C	0.4891	-0.0002	0.0023	0.0050	0.9438	0.9671	260	0.3769	244	0.6086	0.1073
snp1875	1	12129177	A	G	0.3909	-0.0091	0.0031	8.5103	0.0035	0.0881	260	0.3577	244	0.4262	0.0099
snp1876	1	12129194	A	G	0.2490	0.0032	0.0032	1.0038	0.3164	0.5581	260	0.2981	244	0.1967	0.0274
snp1877	1	12129196	C	G	0.2490	0.0029	0.0032	0.8082	0.3687	0.5992	260	0.3019	244	0.1926	0.0319
snp1878	1	12129205	G	A	0.4524	-0.0069	0.0031	4.9900	0.0255	0.1916	260	0.4135	244	0.4939	0.0130
snp1879	1	12192731	G	C	0.0526	-0.0149	0.0064	5.3309	0.0210	0.1771	260	0.0673	244	0.0369	0.0093
snp1880	1	12212057	T	G	0.1190	0.0007	0.0045	0.0258	0.8723	0.9252	260	0.1154	244	0.1230	0.0003
snp1881	1	12234054	A	T	0.1925	6.94E-005	0.0037	3.61E-004	0.9848	0.9911	260	0.1442	244	0.2439	0.0319
snp1882	1	12234108	T	C	0.0675	-0.0027	0.0058	0.2230	0.6368	0.7825	260	0.0731	244	0.0615	0.0011
snp1883	1	12234241	C	T	0.1815	0.0022	0.0037	0.3657	0.5453	0.7237	260	0.2212	244	0.1393	0.0225
snp1884	1	12234286	G	C	0.2222	-0.0020	0.0037	0.2994	0.5842	0.7491	260	0.2212	244	0.2234	1.41E-005
snp1885	1	12234312	T	G	0.2490	-0.0007	0.0034	0.0461	0.8300	0.9001	260	0.2923	244	0.2029	0.0214
snp1886	1	12306321	A	G	0.2123	0.0054	0.0038	2.0476	0.1524	0.4029	260	0.1788	244	0.2480	0.0143
snp1887	1	12306424	T	C	0.1657	-0.0165	0.0036	21.3722	3.78E-006	0.0069	260	0.1308	244	0.2029	0.0188
snp1888	1	12338136	T	C	0.3641	0.0017	0.0034	0.2625	0.6084	0.7646	260	0.3962	244	0.3299	0.0095
snp1889	1	12338137	A	G	0.1746	0.0022	0.0036	0.3771	0.5392	0.7196	260	0.1269	244	0.2254	0.0336
snp1890	1	12338144	G	T	0.0843	-0.0010	0.0050	0.0433	0.8352	0.9032	260	0.0538	244	0.1168	0.0256
snp1891	1	12338160	G	A	0.1825	0.0044	0.0036	1.4925	0.2218	0.4751	260	0.1250	244	0.2439	0.0473
snp1892	1	12357759	C	T	0.1617	-0.0007	0.0037	0.0307	0.8609	0.9184	260	0.1231	244	0.2029	0.0235
snp1893	1	12357902	G	A	0.2480	0.0036	0.0035	1.0863	0.2973	0.5424	260	0.1962	244	0.3033	0.0307
snp1894	1	12357948	G	A	0.1300	-0.0077	0.0040	3.7341	0.0533	0.2587	260	0.0923	244	0.1701	0.0267
snp1895	1	12357969	T	A	0.1230	-0.0055	0.0042	1.7094	0.1911	0.4447	260	0.0865	244	0.1619	0.0263
snp1896	1	12357974	A	G	0.3204	0.0006	0.0028	0.0422	0.8372	0.9044	260	0.2615	244	0.3832	0.0340
snp1897	1	12358041	T	C	0.2153	-0.0001	0.0036	9.91E-004	0.9749	0.9853	260	0.1750	244	0.2582	0.0205
snp1898	1	12358390	T	A	0.0714	0.0015	0.0057	0.0668	0.7961	0.8799	260	0.0692	244	0.0738	0.0002
snp1899	1	12358396	A	G	0.4534	-0.0144	0.0049	8.7171	0.0032	0.0844	260	0.4635	244	0.4426	0.0009
snp1900	1	12358397	A	C	0.2341	-0.0056	0.0039	2.0702	0.1502	0.4003	260	0.2577	244	0.2090	0.0066
snp1901	1	12358406	C	A	0.0595	-0.0278	0.0060	21.3244	3.88E-006	0.0069	260	0.0615	244	0.0574	0.0002
snp1902	1	12358409	T	C	0.0992	-0.0026	0.0050	0.2794	0.5971	0.7573	260	0.0962	244	0.1025	0.0002
snp1903	1	12358412	C	G	0.0605	-0.0230	0.0060	14.6639	0.0001	0.0252	260	0.0596	244	0.0615	3.04E-005
snp1904	1	12378448	C	T	0.1776	-0.0013	0.0037	0.1235	0.7253	0.8373	260	0.2000	244	0.1537	0.0073
snp1905	1	12378586	G	C	0.3800	0.0033	0.0024	1.9154	0.1664	0.4185	260	0.2942	244	0.4713	0.0665
snp1906	1	12378608	T	C	0.1528	0.0031	0.0040	0.6037	0.4372	0.6497	260	0.1635	244	0.1414	0.0019
snp1907	1	12413780	C	T	0.1587	0.0059	0.0038	2.3771	0.1231	0.3675	260	0.1173	244	0.2029	0.0274
snp1908	1	12413798	A	G	0.1012	0.0105	0.0044	5.7833	0.0162	0.1598	260	0.0692	244	0.1352	0.0239
snp1909	1	12422795	A	G	0.0744	0.0132	0.0051	6.6761	0.0098	0.1309	260	0.0462	244	0.1045	0.0247
snp1910	1	12422797	A	G	0.0744	0.0132	0.0051	6.6761	0.0098	0.1309	260	0.0462	244	0.1045	0.0247
snp1911	1	12422816	C	G	0.0585	0.0084	0.0062	1.8495	0.1738	0.4266	260	0.0538	244	0.0635	0.0008
snp1912	1	12422842	C	T	0.0764	0.0129	0.0055	5.4874	0.0192	0.1709	260	0.0481	244	0.1066	0.0242
snp1913	1	12494682	A	G	0.2619	-0.0036	0.0030	1.3711	0.2416	0.4937	260	0.2173	244	0.3094	0.0219
snp1914	1	12494699	G	A	0.2331	0.0028	0.0036	0.6011	0.4381	0.6504	260	0.2423	244	0.2234	0.0010
snp1915	1	12497720	C	T	0.0942	0.0037	0.0047	0.6166	0.4323	0.6462	260	0.0904	244	0.0984	0.0004
snp1916	1	12497727	G	C	0.0942	0.0037	0.0047	0.6166	0.4323	0.6462	260	0.0904	244	0.0984	0.0004
snp1917	1	12497729	G	C	0.0962	0.0047	0.0046	1.0106	0.3148	0.5568	260	0.0904	244	0.1025	0.0008
snp1918	1	12497751	G	A	0.0952	0.0042	0.0047	0.8042	0.3698	0.6001	260	0.0904	244	0.1004	0.0006
snp1919	1	12497996	T	C	0.0754	-2.29E-005	0.0053	1.85E-005	0.9966	0.9980	260	0.0577	244	0.0943	0.0096
snp1920	1	12498002	A	G	0.4167	0.0047	0.0031	2.3740	0.1234	0.3678	260	0.4654	244	0.3648	0.0208
snp1921	1	12498003	A	C	0.0833	-0.0031	0.0052	0.3592	0.5490	0.7261	260	0.0692	244	0.0984	0.0055
snp1922	1	12498025	T	C	0.0675	0.0025	0.0058	0.1887	0.6640	0.7995	260	0.0635	244	0.0717	0.0005
snp1923	1	12498034	T	C	0.0883	0.0062	0.0051	1.4766	0.2243	0.4775	260	0.0558	244	0.1230	0.0280
snp1924	1	12509300	G	A	0.2202	0.0004	0.0032	0.0128	0.9101	0.9474	260	0.2558	244	0.1824	0.0157
snp1925	1	12509313	G	A	0.2113	0.0025	0.0032	0.5902	0.4424	0.6534	260	0.2558	244	0.1639	0.0253
snp1926	1	12509472	G	A	0.1518	-0.0044	0.0038	1.2854	0.2569	0.5075	260	0.1154	244	0.1906	0.0219
snp1927	1	12509477	T	C	0.0665	0.0052	0.0057	0.8333	0.3613	0.5936	260	0.0500	244	0.0840	0.0093
snp1928	1	12509532	G	A	0.1250	-0.0081	0.0041	3.9443	0.0470	0.2457	260	0.1154	244	0.1352	0.0018
snp1929	1	12532905	C	T	0.1230	-0.0029	0.0046	0.3916	0.5315	0.7145	260	0.1712	244	0.0717	0.0458
snp1930	1	12558686	A	G	0.4395	0.0008	0.0031	0.0598	0.8069	0.8864	260	0.3904	244	0.4918	0.0209
snp1931	1	12708900	C	T	0.2202	-0.0068	0.0033	4.1833	0.0408	0.2319	260	0.2846	244	0.1516	0.0514
snp1932	1	12708923	A	G	0.2629	-0.0033	0.0034	0.9034	0.3419	0.5785	260	0.2981	244	0.2254	0.0136
snp1933	1	12740587	C	A	0.1131	0.0094	0.0045	4.3260	0.0375	0.2241	260	0.0904	244	0.1373	0.0110
snp1934	1	12782779	T	C	0.3472	-0.0038	0.0025	2.2893	0.1303	0.3764	260	0.2808	244	0.4180	0.0415
snp1935	1	12782811	A	G	0.1558	0.0046	0.0041	1.2363	0.2662	0.5157	260	0.1462	244	0.1660	0.0015
snp1936	1	12841377	T	G	0.0952	-0.0054	0.0051	1.1541	0.2827	0.5300	260	0.0788	244	0.1127	0.0066
snp1937	1	12841414	A	G	0.2103	-0.0045	0.0035	1.6735	0.1958	0.4495	260	0.1654	244	0.2582	0.0259
snp1938	1	12853370	A	G	0.0704	0.0149	0.0054	7.5596	0.0060	0.1080	260	0.0519	244	0.0902	0.0112
snp1939	1	12876737	A	G	0.0645	0.0102	0.0059	2.9527	0.0857	0.3152	260	0.0462	244	0.0840	0.0119
snp1940	1	12882256	G	A	0.0883	-0.0101	0.0049	4.1894	0.0407	0.2315	260	0.0673	244	0.1107	0.0117
snp1941	1	12882298	C	T	0.2113	0.0120	0.0036	11.0823	0.0009	0.0517	260	0.1808	244	0.2439	0.0119
snp1942	1	12882374	C	T	0.0565	-0.0001	0.0059	4.36E-004	0.9833	0.9903	260	0.0442	244	0.0697	0.0061
snp1943	1	12882405	G	A	0.1687	-0.0051	0.0038	1.8014	0.1795	0.4327	260	0.1231	244	0.2172	0.0316
snp1944	1	12882441	A	C	0.2827	-0.0082	0.0035	5.3900	0.0203	0.1747	260	0.2808	244	0.2848	4.07E-005
snp1945	1	12882461	A	G	0.3780	-0.0007	0.0025	0.0796	0.7779	0.8690	260	0.4673	244	0.2828	0.0723
snp1946	1	12908923	G	A	0.0685	0.0072	0.0052	1.9076	0.1672	0.4195	260	0.0538	244	0.0840	0.0071
snp1947	1	12908953	G	T	0.0645	0.0110	0.0053	4.3274	0.0375	0.2240	260	0.0500	244	0.0799	0.0074
snp1948	1	12908958	T	C	0.1696	0.0021	0.0041	0.2512	0.6162	0.7695	260	0.1308	244	0.2111	0.0229
snp1949	1	12908971	G	T	0.2153	0.0014	0.0034	0.1755	0.6753	0.8066	260	0.1481	244	0.2869	0.0570
snp1950	1	12909007	G	T	0.2361	-0.0102	0.0034	9.1893	0.0024	0.0764	260	0.2192	244	0.2541	0.0034
snp1951	1	12964073	T	C	0.0704	-0.0013	0.0057	0.0533	0.8175	0.8927	260	0.0962	244	0.0430	0.0215
snp1952	1	12967287	G	A	0.0923	-0.0012	0.0051	0.0554	0.8140	0.8906	260	0.1250	244	0.0574	0.0273
snp1953	1	12967339	G	A	0.0843	-0.0015	0.0053	0.0837	0.7723	0.8657	260	0.1096	244	0.0574	0.0177
snp1954	1	13024448	C	A	0.2381	-0.0012	0.0033	0.1395	0.7088	0.8272	260	0.1827	244	0.2971	0.0361
snp1955	1	13024702	A	G	0.0883	0.0020	0.0052	0.1425	0.7058	0.8254	260	0.1058	244	0.0697	0.0081
snp1956	1	13027688	T	C	0.0655	0.0006	0.0054	0.0144	0.9045	0.9441	260	0.0558	244	0.0758	0.0033
snp1957	1	13027692	G	C	0.1895	0.0055	0.0033	2.6812	0.1015	0.3385	260	0.1442	244	0.2377	0.0284
snp1958	1	13027726	A	G	0.1111	-0.0142	0.0046	9.6285	0.0019	0.0697	260	0.1173	244	0.1045	0.0008
snp1959	1	13027735	T	C	0.0645	-1.04E-005	0.0054	3.70E-006	0.9985	0.9991	260	0.0558	244	0.0738	0.0027
snp1960	1	13027804	T	G	0.0694	0.0052	0.0056	0.8643	0.3525	0.5868	260	0.0538	244	0.0861	0.0080
snp1961	1	13027809	G	A	0.1200	-0.0130	0.0046	7.8719	0.0050	0.1010	260	0.1250	244	0.1148	0.0005
snp1962	1	13034884	T	C	0.0863	0.0168	0.0049	11.5511	0.0007	0.0470	260	0.0538	244	0.1209	0.0285
snp1963	1	13064418	T	C	0.1607	0.0058	0.0038	2.4154	0.1201	0.3636	260	0.1115	244	0.2131	0.0382
snp1964	1	13068593	A	T	0.1458	-0.0005	0.0037	0.0203	0.8866	0.9336	260	0.1750	244	0.1148	0.0146
snp1965	1	13122667	A	G	0.0655	0.0121	0.0056	4.6762	0.0306	0.2062	260	0.0308	244	0.1025	0.0420
snp1966	1	13143972	C	G	0.0784	0.0013	0.0055	0.0553	0.8141	0.8907	260	0.0846	244	0.0717	0.0011
snp1967	1	13144050	A	G	0.3968	-0.0010	0.0030	0.1226	0.7263	0.8378	260	0.4269	244	0.3648	0.0081
snp1968	1	13144125	C	A	0.0546	0.0024	0.0064	0.1426	0.7058	0.8253	260	0.0577	244	0.0512	0.0004
snp1969	1	13144335	T	G	0.2887	-0.0017	0.0032	0.2672	0.6052	0.7625	260	0.3058	244	0.2705	0.0030
snp1970	1	13144336	A	G	0.1964	0.0003	0.0033	0.0059	0.9387	0.9641	260	0.2327	244	0.1578	0.0178
snp1971	1	13144375	G	A	0.1488	-0.0010	0.0038	0.0685	0.7936	0.8784	260	0.2038	244	0.0902	0.0510
snp1972	1	13144414	T	C	0.0962	-0.0073	0.0048	2.2388	0.1346	0.3818	260	0.0769	244	0.1168	0.0091
snp1973	1	13144621	T	C	0.1458	0.0156	0.0038	17.0273	3.68E-005	0.0159	260	0.0923	244	0.2029	0.0490
snp1974	1	13144640	C	T	0.1438	0.0163	0.0038	18.1206	2.07E-005	0.0128	260	0.0885	244	0.2029	0.0531
snp1975	1	13153265	T	C	0.1677	-0.0085	0.0036	5.6510	0.0174	0.1647	260	0.1538	244	0.1824	0.0029
snp1976	1	13153266	G	A	0.3929	-0.0081	0.0030	7.1567	0.0075	0.1179	260	0.4346	244	0.3484	0.0156
snp1977	1	13153285	T	C	0.2659	-5.95E-005	0.0027	4.86E-004	0.9824	0.9897	260	0.3231	244	0.2049	0.0357
snp1978	1	13153310	T	C	0.2123	-0.0004	0.0030	0.0147	0.9035	0.9435	260	0.2731	244	0.1475	0.0471
snp1979	1	13153421	T	C	0.1151	0.0112	0.0044	6.5557	0.0105	0.1345	260	0.0808	244	0.1516	0.0246
snp1980	1	13153436	C	T	0.0565	-8.27E-005	0.0060	1.87E-004	0.9891	0.9936	260	0.0442	244	0.0697	0.0061
snp1981	1	13153593	T	C	0.1071	0.0108	0.0047	5.2210	0.0223	0.1817	260	0.0731	244	0.1434	0.0259
snp1982	1	13153653	C	T	0.4345	-0.0085	0.0029	8.7662	0.0031	0.0835	260	0.4654	244	0.4016	0.0083
snp1983	1	13153798	C	T	0.2302	0.0036	0.0035	1.0439	0.3069	0.5503	260	0.2558	244	0.2029	0.0079
snp1984	1	13153805	T	C	0.4365	0.0062	0.0026	5.5385	0.0186	0.1689	260	0.4231	244	0.4508	0.0016
snp1985	1	13153816	C	T	0.4325	0.0061	0.0026	5.3800	0.0204	0.1751	260	0.4173	244	0.4488	0.0020
snp1986	1	13153839	C	A	0.4812	-0.0051	0.0026	3.8352	0.0502	0.2523	260	0.5154	244	0.4447	0.0100
snp1987	1	13240003	A	G	0.2034	0.0244	0.0037	43.9200	3.42E-011	0.0001	260	0.1385	244	0.2725	0.0554
snp1988	1	13240008	C	T	0.2262	0.0109	0.0037	8.8379	0.0030	0.0822	260	0.1692	244	0.2869	0.0395
snp1989	1	13240009	T	C	0.1637	0.0034	0.0039	0.7511	0.3861	0.6124	260	0.1173	244	0.2131	0.0335
snp1990	1	13240023	T	G	0.1260	0.0207	0.0043	23.5465	1.22E-006	0.0046	260	0.0942	244	0.1598	0.0195
snp1991	1	13240079	T	C	0.0546	0.0075	0.0064	1.3781	0.2404	0.4926	260	0.0462	244	0.0635	0.0029
snp1992	1	13257490	A	T	0.3720	-0.0004	0.0029	0.0195	0.8889	0.9349	260	0.3558	244	0.3893	0.0024
snp1993	1	13257499	C	T	0.3710	-0.0005	0.0029	0.0321	0.8578	0.9166	260	0.3558	244	0.3873	0.0021
snp1994	1	13257537	A	G	0.1220	-0.0004	0.0044	0.0072	0.9323	0.9604	260	0.1423	244	0.1004	0.0082
snp1995	1	13291169	A	G	0.1062	-0.0016	0.0041	0.1464	0.7020	0.8230	260	0.1365	244	0.0738	0.0207
snp1996	1	13291191	G	A	0.1081	-0.0015	0.0040	0.1335	0.7148	0.8309	260	0.1365	244	0.0779	0.0178
snp1997	1	13291398	T	C	0.1270	-0.0054	0.0045	1.4658	0.2260	0.4791	260	0.1250	244	0.1291	7.57E-005
snp1998	1	13296531	A	G	0.1161	5.38E-005	0.0045	1.45E-004	0.9904	0.9944	260	0.1346	244	0.0963	0.0071
snp1999	1	13296573	T	C	0.1270	0.0004	0.0041	0.0098	0.9210	0.9538	260	0.0923	244	0.1639	0.0231
[truncated: 98,115 more rows]
