# Supplementary material for: Identifying Genetic Differences Between Dongxiang Blue-Shelled and White Leghorn Chickens Using Sequencing Data
Source: G3 (Bethesda). 2017 Nov 29;8(2):469–76. doi: 10.1534/g3.117.300382 (PMC5919749; doi:10.1534/g3.117.300382)
Supplement: Supplementary file 3 [file 469FileS3.zip]

Archive with 6 entries (5 files):
- The_results_of_EMMAX/result_vec1.csv
- The_results_of_EMMAX/result_vec2.csv
- The_results_of_EMMAX/result_vec3.csv
- The_results_of_EMMAX/result_vec4.csv
- The_results_of_EMMAX/result_vec5.csv
- The_results_of_EMMAX/
