# Supplementary material for: Identifying Genetic Differences Between Dongxiang Blue-Shelled and White Leghorn Chickens Using Sequencing Data
Source: G3 (Bethesda). 2017 Nov 29;8(2):469–76. doi: 10.1534/g3.117.300382 (PMC5919749; doi:10.1534/g3.117.300382)
Supplement: Supplementary file 3 [file 469FileS3.zip › The_results_of_EMMAX/result_vec1.csv]

	V1	V2
1	0.741039799542227	0.459015800767685
2	0.273339030292188	0.78470503249076
3	-0.409167739513581	0.682591079478582
4	-0.932812552178778	0.351365184825519
5	-0.636466857904188	0.524762269796655
6	-0.387711663410898	0.698393762244311
7	-0.25710763860599	0.797201028115268
8	0.281575017319602	0.778385429914344
9	0.512423094978561	0.608580307909825
10	-0.167737510100316	0.866857337242703
11	-0.503182714145116	0.615056518402037
12	-0.398715436777408	0.690272430918154
13	0.0342799015735248	0.972667577478753
14	0.886679891422554	0.37567584238643
15	-0.418362143646471	0.675861274528523
16	-0.504758437070681	0.613950008572319
17	-0.23602559482811	0.813509074615667
18	0.253466377890564	0.800011610099492
19	-0.290690534010689	0.771408064727238
20	0.0135754879755278	0.989174053840838
21	0.809535247235748	0.418590876804494
22	0.268295803435407	0.78858184919669
23	-0.418021306262419	0.676110290000454
24	0.321070205176141	0.748290812431554
25	-0.394570959093991	0.693327125278074
26	-0.288691238193656	0.772936837091048
27	-0.712137322195941	0.476710573671413
28	-0.911968928486523	0.362222804808623
29	0.386616012693241	0.69920432463635
30	1.40531613693136	0.160545836051863
31	0.295575236765863	0.767676704571935
32	-0.52506236107441	0.599771649113247
33	-0.541244845436222	0.588578934542588
34	-0.834994567968932	0.404117967525972
35	-1.55731244226005	0.120026507642581
36	-0.0613831095696511	0.951078534063179
37	0.571223738655928	0.568103626590471
38	0.132338095345624	0.894769902587821
39	0.441833472255118	0.658799981979524
40	-0.437900018299616	0.661647115242688
41	0.416826557319043	0.676983452931644
42	-1.43068105960387	0.153143805445745
43	-1.9816949175238	0.0480584191417448
44	0.0905994615423511	0.927846997524835
45	-1.38616697164322	0.166311299646999
46	-0.376846186590865	0.706447154866981
47	-0.0717553880999937	0.942825154560907
48	-0.334214232468847	0.738357482322686
49	-0.11213569716135	0.910760637329958
50	-0.86272970096125	0.38869805931957
51	-1.31189283975194	0.190155896075449
52	0.310732514867765	0.756132953043997
53	-0.915994489240396	0.360109592385711
54	-0.915994489240396	0.360109592385711
55	-0.31776318374028	0.750796713071339
56	-0.342632156914241	0.732018624115289
57	-0.676638188896969	0.498947190553687
58	-0.255981194402221	0.798070217389017
59	0.190497038031986	0.848996675250416
60	-0.0955001443048634	0.923955685192631
61	-0.138898882789645	0.889585756333338
62	0.0909052435830902	0.927604144351745
63	-1.00218788633393	0.316735683084903
64	-0.477309739980057	0.633349311476821
65	-0.703207465294205	0.48225246319063
66	0.465523274053285	0.641758664850805
67	0.089154704161718	0.928994519714214
68	0.2939663509063	0.768905119645867
69	0.366594199248769	0.714076197668575
70	-0.294001078278439	0.768878598476167
71	-0.16710639619776	0.867353624248153
72	-0.301097094430481	0.763465128730433
73	-0.418144085273756	0.676020583673778
74	0.113345636954021	0.909801850611316
75	-0.479540305720648	0.631763147300582
76	-0.0864455725216363	0.931146689230197
77	0.00372894859281165	0.997026217733819
78	-0.44488243353661	0.656596471738838
79	-0.506700646419936	0.612587355769255
80	0.352375979477309	0.724704201366064
81	0.0378124545104006	0.96985224607135
82	-0.358446600826115	0.720159809958797
83	0.341161586526584	0.733124684565837
84	-1.23530935499823	0.217293205905351
85	-0.107258130293291	0.914627051636524
86	0.385257460544782	0.70020985913776
87	-0.810302053591181	0.418150547883301
88	-1.77172706785092	0.0770464496722251
89	-1.77172706785092	0.0770464496722251
90	-0.976609004988434	0.329233139495523
91	0.308876786387196	0.757543401037169
92	-0.807000954064471	0.420048108809773
93	-0.948293461334563	0.343436350094483
94	-0.879610186245463	0.379491384610575
95	-1.08574273676801	0.278113925892232
96	-1.22999900749476	0.219273581851127
97	0.00236060024535633	0.998117453019015
98	-0.0520519781355673	0.958507982738569
99	-0.712010482295816	0.47678904512087
100	0.836018574448268	0.403542201833744
101	-0.191550420046551	0.848171833858621
102	-0.652510046620225	0.514370871083683
103	2.22267839607941	0.0266821992972533
104	-0.983636124442295	0.325768285795474
105	-0.750945383429843	0.453037387892767
106	-0.814997908061264	0.415459985880249
107	-0.790180123863765	0.429795684083176
108	0.824700498282948	0.409933336920304
109	-1.57290163133429	0.11637161172373
110	-1.31532242607305	0.189002014131165
111	-1.03281219529874	0.302189101027752
112	-1.00102672161298	0.31729615729106
113	0.316520362875104	0.751739146199145
114	-0.63777767003096	0.523909211194203
115	-0.670183937729537	0.50304871349326
116	-1.20485370533607	0.228827476081968
117	1.41149445134312	0.15871835689433
118	1.20947969430025	0.227047888425043
119	-1.25033485965003	0.211759758062109
120	-1.4339684010035	0.152203862081682
121	-0.74223058540654	0.458294777786646
122	0.362975038231329	0.716776313815773
123	0.362975038231329	0.716776313815773
124	-1.32323690587131	0.186358968978726
125	-1.72344730712095	0.0854234076511761
126	0.784627839360174	0.433041904046621
127	0.818483042069338	0.413469772406598
128	0.812237210624561	0.41704052538452
129	0.807408757565341	0.419813418004125
130	-0.375092086096288	0.707750402722859
131	-1.56006642567192	0.119374357749533
132	-1.19579673271293	0.232340424153949
133	-0.672754353477102	0.501413137484378
134	-0.642244020735802	0.521007935358311
135	-0.642244020735802	0.521007935358311
136	0.312380353415824	0.754881194609697
137	-0.103700430745165	0.917448499838013
138	0.430925721487285	0.666707350800942
139	-0.248266860774622	0.804029462793104
140	0.84778992158801	0.396959005130376
141	-0.608971352781558	0.542818903891829
142	-0.60946422644027	0.542492515067879
143	-0.521597872600556	0.602180386484943
144	-0.913680849076812	0.361323184047609
145	-0.684226964588058	0.494147597481616
146	-0.690125507777181	0.49043418760061
147	-0.705655553511684	0.480729687800692
148	0.754806151080672	0.450719257288857
149	-0.278650792932155	0.780627574676978
150	0.571772636203879	0.567731942137761
151	-0.665135104143971	0.506269539281979
152	-0.898162411278876	0.369529540519677
153	2.34962596027168	0.0191787322423488
154	-1.21574351023917	0.224654045997292
155	-1.38811634872346	0.165717334143884
156	-1.99583299245116	0.0464919229144954
157	-0.909489261442122	0.363528372470277
158	-0.936607426738432	0.349410887324653
159	0.247359968794529	0.804730786055494
160	0.235409153952902	0.813987183212913
161	-0.213223633427949	0.831239099113337
162	-0.501749759129131	0.616063536417131
163	-0.501749759129131	0.616063536417131
164	-0.95900336180194	0.338018697787298
165	0.454396218622421	0.649740084248491
166	-0.312079409814381	0.75510975430072
167	1.04169174517702	0.2980560283147
168	0.992920550181571	0.321227025956458
169	1.1563095847549	0.2481045329288
170	1.0773890046245	0.281823970232827
171	-1.15400030914872	0.249049137383547
172	-0.697060400432456	0.486087666228525
173	-0.810862202203676	0.417829062564465
174	-0.877321499190706	0.380731700406775
175	-0.142035366612959	0.887109054811334
176	-0.637239262098238	0.524259513391374
177	0.406299744358433	0.684695517354112
178	-0.948602242205661	0.343279377193758
179	-0.88383400605942	0.377208909595983
180	-0.86598479290278	0.386912184403913
181	-0.224505741688457	0.822455148419847
182	-0.11533892317821	0.908222608419722
183	0.372816984284632	0.709442019479418
184	0.276037012298986	0.782633237491719
185	-0.195828261598219	0.844823830913101
186	0.0113848863495113	0.990920894166691
187	0.000362557606062093	0.999710864917412
188	-0.755029891318334	0.450585123185509
189	-0.64548077258806	0.518910586481882
190	-0.228219839517404	0.819568269054557
191	0.180037444381587	0.857195823406265
192	-0.224603226012352	0.822379345189336
193	0.473971307684438	0.635726443788553
194	0.00643515129556345	0.994868084012732
195	0.76520499804763	0.444509073509684
196	0.208369178368319	0.835025234140373
197	-0.097113132229063	0.922675311266191
198	0.176154250979488	0.86024379930922
199	0.380611803943025	0.703652324182797
200	0.0942786609890781	0.924925418296284
201	0.0942786609890781	0.924925418296284
202	-0.0330317048918245	0.973662433699214
203	0.284139599515161	0.776420561375257
204	0.0206734844905069	0.9835143351817
205	0.154695022546703	0.877123929290071
206	1.68335524478172	0.092928058714875
207	-1.89438271281952	0.0587487075121033
208	-1.65157838578005	0.0992458837885045
209	-0.641229481747516	0.521666235898035
210	-0.464762400959182	0.642303131194504
211	-0.0272442510900991	0.978275748417407
212	0.404799941752225	0.685797001404485
213	0.370813126997631	0.710933147782471
214	-0.732480118037722	0.464217424772602
215	-0.578517916566199	0.563173953276355
216	-0.0842527809189671	0.932889042070654
217	-0.435006485228694	0.663744667930144
218	-0.37625271929942	0.706887988162213
219	-0.0238144342685301	0.981010089485941
220	-0.640768917310103	0.521965222384374
221	0.0348630654133586	0.972202790115428
222	-0.259155541273897	0.795621467768232
223	-0.422750937181774	0.672658011815501
224	-0.606643165223652	0.544361992302554
225	0.097480785101035	0.922383500038969
226	0.326018272974129	0.744546389000673
227	-0.434869677337743	0.663843907040365
228	-0.604881211369211	0.545531241292236
229	-0.194704000373198	0.845703451195022
230	-0.454255166144838	0.649841522716615
231	-0.865117273247807	0.387387649324718
232	1.33287379828531	0.183177831840535
233	-0.247357090801798	0.804733011933677
234	-0.949393661973167	0.342877258291658
235	-1.87337289940608	0.0615977125382811
236	1.43476637817819	0.151976363722553
237	1.12968542485888	0.25914830011687
238	0.668959877440633	0.503828585451777
239	2.1160814517792	0.0348295238620623
240	-0.36673350071626	0.713972341704748
241	-0.358197494415394	0.720346094219715
242	-1.78266479956641	0.0752450961879918
243	-0.331538503322436	0.740376123737057
244	1.44661984303489	0.148627519253447
245	-0.945272671623635	0.344974434059027
246	-1.12362631400113	0.2617086291252
247	-0.979525511437591	0.32779220395821
248	-1.16215160403752	0.245726102226481
249	-0.743747805095273	0.457377022271261
250	-1.71690156428719	0.0866139795147275
251	0.193208614837488	0.846873737377437
252	0.195147788715368	0.845356208759577
253	0.116593058504772	0.907229167248646
254	-0.626480644915334	0.531284498683165
255	-0.455849907725942	0.648695037420763
256	0.0826138356266853	0.93419152967942
257	0.53224372781355	0.59479268236093
258	0.354201313234376	0.723336747673586
259	-1.28559662020933	0.199176608196817
260	-1.35241335278049	0.176852005737435
261	-0.196459308220447	0.844330185932014
262	0.299877595469788	0.764394653784625
263	-1.07945221719287	0.280904543617131
264	-0.230013137797098	0.818175256150442
265	0.591092402454745	0.554724554330681
266	-0.281868261862534	0.778160686793286
267	0.96613119580527	0.334443734109194
268	0.175522874270393	0.860739574902911
269	-0.1707157292912	0.864516078108257
270	0.168689511719595	0.866108814444062
271	0.188359830254534	0.850670705417016
272	0.2092668790822	0.834324798578712
273	0.365201755046618	0.715114623685265
274	-1.04446320289359	0.296773818552979
275	-0.689613246925203	0.490756082037222
276	-0.693351594273708	0.48840959867676
277	-0.692267769472169	0.489089267972308
278	-0.724286113973318	0.469227510140923
279	0.0582974090981497	0.953534929347984
280	2.52764057309633	0.0117889341692403
281	-1.34099954764075	0.180527032892569
282	-0.80215302999779	0.422844005790266
283	-0.726746447383481	0.467720037739846
284	-1.99432010490074	0.0466574642211102
285	-0.865798426749125	0.387014296711258
286	0.249044174542552	0.803428471621059
287	0.082651000467251	0.934161992405986
288	-0.757988601111645	0.448813486240472
289	0.383236670934855	0.701706524797028
290	-0.299331604532845	0.76481092881049
291	-0.151662150748379	0.879514340220213
292	-0.0152601446050199	0.987830701630117
293	-0.177358167228463	0.859298602061033
294	0.180004158287495	0.857221941148325
295	0.256118709728928	0.797964094041632
296	-0.216189431639191	0.828927909919599
297	0.0678080347417332	0.945965446371648
298	0.405082173857194	0.685589673442489
299	-1.13964915172423	0.254975983257332
300	1.05915208148045	0.290039877541822
301	1.59801330465092	0.110669227972873
302	1.78089954932329	0.0755334623391786
303	-0.630762458990023	0.528482904209695
304	-0.662971003703777	0.507653417472416
305	-1.54614484859369	0.122699741258017
306	-1.19599484292115	0.232263174302281
307	-0.32091865670979	0.748405590460526
308	-0.856173947375025	0.392310056348551
309	-0.897244508258357	0.37001855283939
310	0.181466540451419	0.856074639671992
311	-0.390666348972839	0.696209607066702
312	0.146244576285974	0.883787024367015
313	0.0505985579001056	0.959665538120288
314	0.510759175588261	0.609744232072234
315	-0.213078662205689	0.831352110091524
316	-0.682894173956661	0.4949887363766
317	-0.396840099571348	0.691654028254415
318	0.0260877810353362	0.979197690058975
319	0.865215250196016	0.387333932819971
320	0.502296568182586	0.615679177296535
321	0.502296568182586	0.615679177296535
322	0.027892819321326	0.977758720399887
323	-0.873942220325434	0.382567603780827
324	0.660805545841577	0.509040154707076
325	-1.31969540830088	0.187538247889448
326	-1.31969540830088	0.187538247889448
327	0.0573262957086952	0.954308084242446
328	-0.0799638036897637	0.9362979111748
329	-0.364616587386271	0.715551174987343
330	-0.287404723169325	0.773921045685405
331	0.980339168320816	0.327390940261816
332	0.980339168320816	0.327390940261816
333	-0.0887743425179979	0.929296652900023
334	-0.298330774083481	0.765574159995397
335	-0.115446952850268	0.908137028931502
336	-0.112648488349781	0.910354272700851
337	-0.310454775389432	0.756343997443543
338	-0.230889376507316	0.817494813336247
339	0.458799557690831	0.646576687570028
340	1.38307414951743	0.167256959679397
341	-0.339001327192014	0.734750488666859
342	-0.042190374194763	0.966363711182531
343	0.223366762127195	0.823340935133214
344	-0.362004949161451	0.717500665291535
345	0.328357825063162	0.742778045886448
346	0.17193820733468	0.863555398875008
347	-0.235473131871509	0.81393755900898
348	0.181003799193923	0.856437647144497
349	-0.0652722358272729	0.947983232468079
350	-0.141260953816134	0.887720462381948
351	-0.108355346153952	0.913757116068128
352	-0.125774343355513	0.899960906215994
353	0.0360289942580047	0.971273561810758
354	-1.69729008274543	0.0902616441691164
355	-0.582009999574074	0.560821222318163
356	0.119649884786512	0.904808369028032
357	0.2902443188339	0.771749188636177
358	-1.27054655540711	0.204478517789373
359	0.303585449897046	0.761569519192588
360	-0.632818430353158	0.527140366999799
361	-2.7279185618368	0.00659686448125075
362	0.717795589170077	0.473217226708639
363	1.05923936107284	0.290000176031542
364	0.699684427459545	0.484448493809764
365	-0.108290237222691	0.913808735275562
366	0.100769568546	0.919773617342013
367	0.111558012283973	0.911218455414489
368	0.676959587319418	0.498743416414924
369	-1.4528946674114	0.146877783643201
370	-0.90497714574586	0.365911606711216
371	-0.913850225328012	0.361234252641759
372	0.483574242442596	0.628898915961187
373	-0.325493482921556	0.744943235831791
374	-0.375090190029586	0.70775181191316
375	-0.293830569338553	0.769008818146038
376	-0.129414284912436	0.897081680286089
377	-0.357615278780671	0.720781545806044
378	0.00998100801588584	0.992040405215011
379	-0.278785828032719	0.780523996249809
380	-0.126855395977747	0.899105644434395
381	-0.477018542356924	0.633556508276429
382	0.0875169926675101	0.930295477839911
383	-0.162445438938518	0.871020457364359
384	0.0686379508495284	0.945305140335662
385	-0.601310074373546	0.547904907930887
386	-0.48932590563532	0.624824717395387
387	-0.466613103016843	0.64097914039977
388	-0.0530559601623995	0.957708426965854
389	0.465948984446824	0.64145411881041
390	-0.258494086955224	0.796131560185811
391	-0.433844106082952	0.664588034659078
392	-0.196389955703042	0.844384434906104
393	-0.313949512667295	0.753689803654985
394	-0.123460781332297	0.901791643260374
395	0.208418186602209	0.834986991823085
396	0.18130950510499	0.856197826054997
397	-0.321951140600673	0.747623730580563
398	0.422802071304507	0.672620725342678
399	-0.295909834287225	0.76742130637234
400	0.541900474699473	0.588127510821394
401	-0.507631257600773	0.611934915022252
402	-0.0537049772167212	0.957191582471269
403	0.893127026215748	0.372217097193165
404	0.631011694717591	0.528320061769558
405	-0.630076015094303	0.528931536611223
406	-0.25860815132004	0.796043591154231
407	-1.99393371429306	0.0466998230508956
408	0.775882277752308	0.438183868392512
409	0.295603817522932	0.767654887898784
410	-0.46056844247635	0.645307703116535
411	-0.436308228864969	0.662800691923292
412	-0.800569965892502	0.423759353515661
413	-0.331564150053927	0.74035676661967
414	-0.401680203672359	0.688090341489039
415	0.386100942321493	0.699585492615372
416	0.210790246472283	0.833136485339042
417	0.0994891755011762	0.920789598483716
418	-0.192700201159502	0.84727169836492
419	-0.422982401803653	0.672489236655246
420	0.998630317287095	0.318454921204678
421	-0.118238414941954	0.905926048141575
422	-0.301327989299478	0.763289174769715
423	-0.0109203531550619	0.991291330405455
424	-1.0699788149328	0.285143032827692
425	-1.11982245663811	0.263324912191822
426	1.44761639302366	0.148348569676441
427	2.22703308083517	0.0263877972588761
428	2.22703308083517	0.0263877972588761
429	-0.321067044141043	0.748293206442725
430	0.37946193040039	0.704505333430644
431	-0.384155984028364	0.701025505865982
432	1.14861335806397	0.251262453399084
433	-0.298658537161944	0.765324183386675
434	0.905238852324303	0.365773110508193
435	0.0337156666805423	0.97311728714702
436	0.255067119152895	0.798775722702072
437	0.379864287123052	0.704206811184349
438	0.355681881747306	0.722228225921922
439	-0.763559613639724	0.445488422468019
440	0.47400869703391	0.635699799770104
441	0.255646873293561	0.798328235328757
442	0.224031170134722	0.822824196167012
443	0.122241695095256	0.902756525746295
444	0.0992608975110174	0.920970748823416
445	0.659646153192664	0.509783435348811
446	0.500705421166159	0.616797908443954
447	0.887918153310113	0.375010002230875
448	-0.311021211740856	0.755913601847822
449	-0.311616304475821	0.755461514076313
450	-0.820640650070331	0.412240495779061
451	-1.08934479837847	0.276524520011428
452	-1.07356419483449	0.283533826022926
453	0.0227622625971935	0.981848955037814
454	0.0107507052074683	0.991426614532358
455	-1.99751400516506	0.0463085671000561
456	1.49724547424263	0.134957868725418
457	0.944978641462803	0.345124379233177
458	-1.83795891686632	0.0666591805704842
459	1.23596176206963	0.21705079799253
460	1.18515314905108	0.236517633360919
461	0.242520623480688	0.808475829928065
462	0.848267302257712	0.396693405470906
463	-1.34287445889633	0.179919473089023
464	-1.37372884436478	0.170138995982549
465	-1.34993328612338	0.177645747111725
466	1.06343173741372	0.288097479425451
467	0.790252035818364	0.429753732973289
468	0.938028300495765	0.348680945252808
469	0.125340009918561	0.90030455675942
470	1.12385286171517	0.261612585019112
471	-0.77558379856987	0.438359978805128
472	-0.270850962587244	0.78661699066363
473	-3.20527472244056	0.00143523641652446
474	0.207408290306979	0.835775117404875
475	0.134500841441908	0.893060453318287
476	0.146183068289183	0.883835553656806
477	0.148007416016218	0.882396345322216
478	0.111616998982215	0.911171706810502
479	-1.24897997519899	0.212254491591465
480	0.107278778628724	0.914610679503364
481	-1.12498630153436	0.261132434149502
482	0.632423107943594	0.527398374599887
483	-1.08174078359789	0.279887084791195
484	0.525438703077957	0.599510255317361
485	-0.492832478462349	0.622346452104677
486	-0.676798790015179	0.498845360130931
487	-0.881959368003017	0.378220880101084
488	-0.717424581503153	0.473445848843252
489	-0.765949454151389	0.444066371098308
490	1.1568313443244	0.247891456936512
491	0.412432641784905	0.680198414435744
492	-0.346509585839244	0.729104974067233
493	-0.429969677505922	0.667402206707245
494	-0.260702921276185	0.794428520301995
495	-1.12369057773623	0.261681382257941
496	-1.09915744102637	0.272226252685467
497	-0.27782158789898	0.781263700423339
498	-1.36528214275047	0.17277588418363
499	-1.04916892036076	0.294605213917054
500	-0.972251315612577	0.331393767842295
501	0.125408985989005	0.900249980697318
502	-2.12666145741568	0.0339353474826955
503	-1.15186794398911	0.249923613846936
504	-2.08708747716007	0.03738404968705
505	-0.0609599799475198	0.951415342556809
506	-0.0997724032330181	0.920564848425602
507	1.99924720333063	0.0461201589301904
508	0.617128535038112	0.537429748313352
509	-0.601076546592523	0.548060307575076
510	2.56593750430058	0.0105788430926367
511	-0.730970756968008	0.465138048041314
512	0.00532375524746364	0.995754392858974
513	-0.870826967028514	0.38426487921131
514	-0.880744879126066	0.378877381961492
515	1.52945533544959	0.126781463230809
516	0.937874936771637	0.348759685617115
517	-0.533222401205661	0.594115619698081
518	0.283751746552284	0.776717625287057
519	-0.263958023060975	0.791920587183807
520	-0.149388366907523	0.88130718662049
521	-0.0164394652560161	0.986890326795982
522	-0.0237321279465568	0.981075709150336
523	0.984307509786525	0.325438495675719
524	-1.54726917962666	0.122428511320182
525	-0.0364613727233872	0.970928972346558
526	-0.62241958383073	0.533948616531712
527	-1.37102223828504	0.17098062903039
528	-1.38566464464444	0.166464616055891
529	-1.2875514808185	0.198495402665246
530	-1.24054490832582	0.215353386005976
531	-2.05850122412336	0.0400575519256737
532	-1.87520899365114	0.0613442403282258
533	-1.71874907570753	0.0862765917242746
534	-0.93421316725208	0.35064308398705
535	0.533776046266613	0.593732755390591
536	0.14393630878866	0.88560852611931
537	0.100499173483754	0.919988162672226
538	-0.264760658493548	0.791302517555819
539	-0.152771438965054	0.878639906372427
540	-0.996613716844223	0.319432184932808
541	1.9192287878221	0.0555219838836352
542	-0.86248965812081	0.388829955513085
543	-0.466426013615998	0.64111293206159
544	-0.726999281690602	0.467565276138472
545	0.289917217780005	0.771999279945207
546	-1.09255337292277	0.275113979696621
547	-0.906568570913172	0.36506992496868
548	1.58473867727721	0.113655437290735
549	1.48378568102332	0.13849335678157
550	-0.674808879317914	0.500107860317993
551	0.304684079459843	0.760733047578287
552	-1.23571963908084	0.217140738260264
553	0.269271564647399	0.787831351327092
554	0.0229109510633318	0.981730408850618
555	0.0947184276278326	0.924576275495637
556	0.0285526980291182	0.977232685474544
557	0.465387092035193	0.641856099936047
558	0.60024978512851	0.548610646484351
559	0.443293977183178	0.657744090393243
560	0.620564487118132	0.535167836034585
561	-0.896972668637531	0.370163452608649
562	-1.35944547607805	0.174615800821754
563	-0.984610304740673	0.325289831542488
564	-0.649078173694469	0.516584686899434
565	-0.649078173694469	0.516584686899434
566	-0.649078173694469	0.516584686899434
567	-0.649078173694469	0.516584686899434
568	-0.178299131363908	0.858559989789222
569	-1.10442259227511	0.269938945535569
570	-0.645968047942063	0.518595221258647
571	-0.674178029618541	0.500508458004481
572	1.30565093220774	0.19226932218599
573	1.30632872137307	0.192038997092194
574	-1.5093865622323	0.131829147780431
575	-1.33910101587611	0.18114380289776
576	-0.411236611558661	0.681074545184764
577	0.568249129149307	0.570119903323418
578	0.428902127351739	0.668178443808612
579	-1.26928770264182	0.204926615248013
580	-1.28624751285749	0.198949603194322
581	1.15432803144578	0.248914929914028
582	0.405361724833996	0.685384338443739
583	1.09088952724896	0.275844816574299
584	0.894998867347822	0.371216615895604
585	-1.35355421858877	0.176487764763723
586	1.3862137992595	0.166297012708245
587	-0.269368121664244	0.787757096104496
588	0.0808093432082236	0.935625783643629
589	-1.61154732347571	0.107688992512387
590	1.60284578979103	0.109597687677242
591	-0.606775054577933	0.544274519583497
592	-0.777091232491829	0.437470971418157
593	0.277355336768884	0.781621450117325
594	0.927764405717417	0.353975640087141
595	-1.23599393285677	0.217038849687531
596	-0.810421629595081	0.418081907530354
597	-0.800817733187778	0.423616014628319
598	-0.794227450446154	0.427438318267536
599	-0.82543119274389	0.40951891183978
600	-1.48493685799926	0.13818820553916
601	-1.18451151200571	0.236771143278789
602	0.512630208362365	0.608435500010978
603	-0.428998677472554	0.668108225625227
604	0.199802758595484	0.841715752984621
605	-1.00786526470623	0.314004695231665
606	0.857666373223406	0.391485990767623
607	0.912883361092996	0.361742092040417
608	-0.172104688390694	0.86342458605611
609	0.833618164911033	0.404892650754196
610	0.169450971339015	0.865510194254381
611	0.84530840174859	0.398341377705159
612	1.0007022137913	0.317452908166103
613	0.690579534636815	0.490148981444748
614	-0.584903958183533	0.558875091027397
615	0.848056794543518	0.396810512112316
616	0.72350383429175	0.469707385298162
617	0.747283250029819	0.455242477681399
618	0.720855819786394	0.471333778717718
619	-1.31215978515852	0.190065896133165
620	-1.06426825989552	0.287718839161908
621	0.297634936223612	0.766104939079584
622	-1.58605840354099	0.113355736492381
623	0.866167822983033	0.386811916018956
624	0.603793534454664	0.546253657160596
625	-0.321739100851319	0.747784278816525
626	0.538464554963167	0.590495043141984
627	0.935945205960893	0.349751420604423
628	0.907486908299319	0.364584781931432
629	0.120782716682382	0.90391146739266
630	0.923587648133903	0.356144757229986
631	0.725024861565291	0.46877458873052
632	1.05294433326373	0.292873055596524
633	0.782892017435656	0.43405968845744
634	0.729078340563677	0.466293750092902
635	-0.666180180954713	0.505601956893662
636	-0.668016268881096	0.504430212890047
637	-0.648382785683218	0.517033867100836
638	-0.629820186982061	0.529098785390783
639	-0.525399422906403	0.599537535511385
640	-1.07470547335904	0.28302288900781
641	-0.987560730068436	0.32384357236078
642	-0.993351060496235	0.321017462838201
643	-1.50266992009964	0.133552964905149
644	0.273456509689195	0.784614787437738
645	-0.71990012421135	0.471921524933733
646	0.697716214147037	0.485677711914295
647	0.27714018353501	0.781786550613391
648	-0.50878405507522	0.611127129992848
649	-0.594154246127452	0.552676606686013
650	0.75360834310657	0.451437738518362
651	-0.188304578044524	0.85071399230494
652	0.412830858544445	0.679906803789622
653	-0.851879617985107	0.394687114629623
654	-0.312239862807004	0.754987891293716
655	-0.353592128385899	0.723793021904892
656	-0.191201600573656	0.848444955414398
657	-0.330702953174869	0.741006853375982
658	-0.309861697547877	0.756794717315803
659	0.844457907348687	0.398815828411441
660	0.719593345630764	0.472110277513665
661	-0.9588278601162	0.338107030035732
662	-0.0323973268051266	0.974168070974872
663	0.41689616458916	0.676932569623072
664	-0.36792531210487	0.713084006249868
665	1.0211006158283	0.307698596772419
666	-0.824575089189151	0.410004489833479
667	1.35290925878281	0.176693610275408
668	-0.0850116557214197	0.93228601685412
669	-0.0525078416648529	0.958144934830088
670	-0.787616013841154	0.431293061430462
671	-1.45392104328371	0.146593088414478
672	-1.30606604238021	0.192128236032733
673	0.974902267489966	0.330078280512919
674	0.777286503928885	0.437355886503869
675	-1.65131824092929	0.0992989898069194
676	0.501784765662974	0.616038926708495
677	1.50588519602827	0.132725598380341
678	-1.26173031778834	0.207631779881747
679	-0.732230819887786	0.464369412104825
680	-0.875839353226226	0.38153625536774
681	-1.37223651187766	0.170602658438627
682	1.93572767846372	0.0534621991660147
683	-1.21136948972695	0.226323751492188
684	-1.01700916955615	0.309638961209405
685	-0.84265230309963	0.399824220403075
686	-0.632574347480702	0.527299660321957
687	-0.575471886962675	0.565230054303244
688	-0.452781274673217	0.650901866931821
689	-0.443214112999536	0.657801811598729
690	-0.163683878485936	0.870045886883775
691	-0.500936149895323	0.616635628294964
692	-0.883833331552313	0.377209273408258
693	-0.833099194021537	0.405184975058169
694	-0.335798803908159	0.737162890745502
695	0.152952775106911	0.878496976133513
696	-0.548319348763337	0.583716394330495
697	0.462159630054854	0.64416708148408
698	-0.177575926718342	0.859127660169425
699	-1.06486494348372	0.287448964472095
700	-0.277699990277111	0.781356996555375
701	-1.54497224505753	0.122983117653649
702	0.012007819856553	0.990424146657231
703	-0.000169773598754558	0.99986460771056
704	-0.478295346017652	0.632648234069104
705	-1.4075660301601	0.159878503969333
706	0.225116403148676	0.821980329133272
707	1.36304667705886	0.173478853823459
708	0.143069163428705	0.886292965727508
709	0.180151672710097	0.857106195998697
710	-1.32945508146219	0.184301698540797
711	-0.988059755202857	0.323599372942372
712	1.26310746787809	0.207136903092441
713	-0.834404999412153	0.404449686396724
714	-0.868805890845489	0.385368484332648
715	-0.82704564236089	0.408604137492614
716	-0.26817191953182	0.788677147472926
717	-1.4211138851616	0.155904529114141
718	0.368161844585873	0.712907749387459
719	-1.09742456559203	0.272981956839127
720	0.355246652493028	0.722554027401602
721	-1.72363281513589	0.085389860870965
722	0.324817354919158	0.7454546246934
723	-0.724890985676767	0.468856649172731
724	-0.700722860979537	0.483800637964501
725	-0.35170309021993	0.725208520715062
726	-1.27324158793512	0.203521606269914
727	0.171497783085567	0.863901481181251
728	-0.0785797678029264	0.937398192722624
729	-0.0836520340138303	0.933366441419142
730	-0.392465028340373	0.694881226730881
731	0.14288176741977	0.886440888978804
732	-0.494711192293284	0.621020435466188
733	-0.234400269696489	0.814769818931176
734	-0.153514590400512	0.878054175172571
735	1.03957965534058	0.299035671339865
736	-0.396484018290686	0.691916476761372
737	-0.584297837723598	0.559282422844724
738	-0.562312989939857	0.574153788282989
739	0.391014794368071	0.695952196206606
740	0.678024322001945	0.498068666747088
741	-0.154915359372243	0.876950310482957
742	-0.149239743896107	0.881424395110216
743	-0.347930484923727	0.72803823468574
744	0.33731429130854	0.736020976421329
745	-0.155671214780922	0.876354764273375
746	-1.09971704256908	0.271982518434827
747	-0.212437764287503	0.831851758027131
748	-0.425369683413454	0.670749489053841
749	0.00933430155251342	0.992556121303014
750	0.125177698117501	0.900432984886719
751	1.6455519317457	0.100481974848544
752	-0.199623664853471	0.841855752419979
753	1.68724692665052	0.0921770854937707
754	-0.518237424261359	0.604520957040292
755	-1.12374636793711	0.261657729637711
756	-0.00974896726254481	0.992225445748079
757	-1.61519611722164	0.106896521449484
758	-1.94148959986737	0.0527581074075916
759	-0.286884146166496	0.77431940075887
760	-0.0608795125078369	0.951479395115044
761	-1.01361068424395	0.311256840422943
762	-0.698141402991951	0.485412023328234
763	-0.656169638166139	0.512015621931056
764	-1.25149281612451	0.211337595367893
765	-0.540470905612244	0.589112025705677
766	1.05631213740216	0.291333706194057
767	0.987110202477719	0.324064142764489
768	-0.371007868303816	0.710788186339167
769	-1.4559405293495	0.146034161510464
770	0.083199444224466	0.933726119700602
771	0.150914025126356	0.880104158769709
772	-0.150342109834313	0.880555098983492
773	-1.36162068571663	0.173928392891738
774	0.614813408511518	0.538956524759216
775	0.381053823650427	0.703324520689451
776	-0.42382227652769	0.67187697112256
777	-0.414737029686362	0.678511597028253
778	-0.465845944269018	0.641527826469163
779	-1.00110346709315	0.31725909345232
780	-1.07117259411677	0.28460654882063
781	0.0894028756864055	0.928797394818222
782	-0.0659491180358089	0.947444590429304
783	0.26039777709503	0.794663732121397
784	0.203141405864967	0.839106821350149
785	0.420208062584247	0.674513266369351
786	-0.33846496937029	0.73515433496599
787	0.260887236134072	0.794286455451603
788	1.26901318718077	0.20502442598567
789	-0.00647836252265837	0.994833624327346
790	-0.414355653678386	0.678790653914699
791	0.221187943144476	0.82503603528762
792	-1.59303219246308	0.111782391922051
793	0.586892245080675	0.557539915830251
794	0.291001878430876	0.771170073466409
795	0.0438576141343948	0.965035341114037
796	-0.0668794373439078	0.94670431030473
797	0.147188840926542	0.883042062550083
798	0.0925403017927839	0.92630569070067
799	0.138448812350788	0.889941240441491
800	0.0521842834772797	0.958402614396252
801	-0.0757756682250076	0.939627762584281
802	-0.904564621077859	0.366129983104184
803	-0.978058967010583	0.328516254278264
804	0.47265289526563	0.636666259583779
805	-1.30647275691078	0.1919900774227
806	-2.0728914619939	0.038692049385894
807	-0.357945247629486	0.720534743852322
808	0.108423020388013	0.913703463442008
809	-0.455642965996664	0.648843764081242
810	0.50676830014801	0.612539914129367
811	0.193227293422322	0.846859117453766
812	-0.552890842996572	0.580584271324926
813	-0.925208463958884	0.355302022290722
814	-0.946483767923595	0.344357256397094
815	1.17693508313934	0.239779154936332
816	-0.0394811291489314	0.968522494772256
817	-1.21943936697061	0.223250114066624
818	-0.485724333189319	0.627374560537255
819	-1.64016710353755	0.101596845253319
820	1.1897582640176	0.234703806393764
821	0.980821038081237	0.327153451833686
822	-0.85234317729615	0.394430098797903
823	0.793528416956608	0.427844929898248
824	-2.29837267247039	0.0219506840505128
825	0.526668715403151	0.598656293587236
826	-1.689303307936	0.0917822468064044
827	-0.168865273464604	0.865970632794149
828	0.226414185476362	0.820971456982679
829	0.287990785535489	0.773472651458413
830	0.336512902331015	0.736624747455853
831	0.211719752575361	0.832411605295549
832	0.445350940554827	0.656258142491737
833	0.4483061955245	0.654125656522554
834	0.143529646427436	0.885929494927122
835	0.583370856613816	0.559905662408824
836	0.97793106069392	0.328579452418562
837	-0.0373266653456388	0.97023938290332
838	-0.800190446411181	0.423978969145012
839	0.199020777937928	0.84232707220392
840	-1.53946330735244	0.124321298794633
841	-0.022431458162384	0.982112699895328
842	0.0631789526408832	0.949649152645752
843	-1.31939921436362	0.187637126963652
844	0.0839403751943017	0.933137300496158
845	-1.14590327567782	0.252381123919999
846	-0.822239859656876	0.411330765411898
847	-0.433206721593838	0.665050671311088
848	0.315590360846569	0.752444611343283
849	-1.93101381812882	0.0540440586595396
850	0.180299123319441	0.856990503999071
851	0.55426452927799	0.579644646010071
852	-0.0479089865469858	0.961807831205957
853	-0.0911969717017961	0.927372459157394
854	-0.0811285081302008	0.935372088300755
855	0.0567500842179641	0.954766857216567
856	0.251209327942146	0.801755068060474
857	-0.0154426226907098	0.987685194853744
858	-1.54638381692552	0.122642053953607
859	0.422888333692135	0.67255782553287
860	-1.34539438173741	0.179105301482938
861	0.848425497096518	0.396605414548753
862	0.577535868384123	0.563836450480268
863	-0.933553678325228	0.350982972324672
864	-0.842787511245928	0.39974865627149
865	1.64910996325082	0.0997507044603726
866	-0.695352682300714	0.487156054519369
867	-0.0275809242215226	0.978007356930929
868	1.79958018970875	0.0725273051959473
869	0.269856874073145	0.787381260638904
870	0.327535284305991	0.743399606123254
871	0.313088809780759	0.754343223429619
872	0.0255559443181214	0.979621681428203
873	0.300887479440833	0.763624876923913
874	0.417169650249163	0.676732664380039
875	0.404912639071513	0.685714211004416
876	0.135759452894448	0.892065867044038
877	-0.12870818719759	0.897640104771736
878	-0.0574692439865663	0.954194272809427
879	-0.806239626035236	0.420486459746261
880	-0.834018501663249	0.404667236755847
881	-0.761969158343983	0.446436248273702
882	-1.14873978660396	0.251210350948878
883	-1.17065468211202	0.242293019198805
884	-0.32292931520532	0.746883237136906
885	-0.542817384863609	0.587496455400236
886	1.87682926912258	0.0611212819326839
887	-0.980540130446858	0.327291882887825
888	0.427342858824985	0.66931285885641
889	1.55236974615587	0.121203964343652
890	-1.17751325744155	0.239548658837149
891	1.0993729880475	0.272132353509146
892	-0.112885943697691	0.91016610766523
893	-0.611400567980363	0.54121118944591
894	1.62272309749983	0.105276403676591
895	0.399682477616126	0.689560397123302
896	-1.63717855798758	0.102219841062361
897	-0.869812946793615	0.38481834056344
898	0.197550101774173	0.843477042228441
899	-0.925211612445915	0.355300386480074
900	-0.565766438649304	0.571805358634202
901	-1.00770515383691	0.314081499796632
902	0.336371511893228	0.736731288759296
903	0.278909127373611	0.780429423127501
904	0.443961079537673	0.657262027435561
905	-0.432961833163779	0.665228454202879
906	0.17558828326242	0.860688211275827
907	-1.11990354675489	0.263290384572692
908	0.617342456372086	0.537288781839455
909	-2.02697818354041	0.0431926215968961
910	-0.110933172765524	0.91171367705904
911	-1.43237231195804	0.15265967723391
912	-1.02398795367188	0.306334147994075
913	-0.674076095399507	0.500573203558915
914	0.473328221728612	0.636184787162615
915	0.576141380017955	0.564777829514193
916	0.274456454849692	0.783846769553709
917	0.365985132404307	0.71453034875708
918	0.196754467613423	0.844099314433348
919	0.196754467613423	0.844099314433348
920	-0.755329829045786	0.450405343640198
921	-0.130332750475134	0.896355379094818
922	1.70544163497035	0.0887307020164618
923	1.53665459924542	0.125007935869717
924	-0.273218196086831	0.784797857661591
925	-1.18908088606462	0.234969985213275
926	1.02727971742227	0.304783496036166
927	0.556804074074113	0.577909439826866
928	0.457369536065911	0.647603328637731
929	0.453555779955975	0.650344585297806
930	0.876391891038858	0.3812361983863
931	0.192735900047249	0.847243753771456
932	-0.0218573842414127	0.982570404093608
933	-0.0681878886328462	0.945663218625524
934	-0.0135675288134844	0.989180400585861
935	-0.927402517852541	0.354163247491863
936	-0.703781599527206	0.481895100650214
937	-0.804929124655259	0.421241639793112
938	-1.52758536427323	0.127245326706901
939	-0.901967729443148	0.367506560231751
940	-0.848102089229803	0.396785312653715
941	-0.842049311195896	0.400161320945172
942	-0.800069906068868	0.424048735904414
943	0.619357710102897	0.535961717402127
944	-1.00312278086817	0.316284899286072
945	0.485886955511181	0.627259330521958
946	0.588033997843987	0.556773910074204
947	0.572332829855965	0.567352728979037
948	0.518928849403921	0.604039041196525
949	0.47948587053897	0.631801836182218
950	0.384853178531273	0.700509190984311
951	0.233145151709271	0.815743727723176
952	2.14144830009812	0.032718654271284
953	1.21809218856075	0.223761130950176
954	0.393669725167351	0.693992045700668
955	0.997702831594929	0.318904145398739
956	-1.8436615419032	0.0658216702272819
957	-1.55640161796528	0.120242807739067
958	-1.36548140527862	0.172713327487214
959	-1.0692162925164	0.285486068937697
960	-1.58815686830646	0.112880475756872
961	-1.55225561339352	0.121231259897103
962	1.25480346843584	0.21013397991033
963	1.28730011806246	0.198582898585137
964	0.564357712672358	0.572762773543387
965	-1.42555260023124	0.154619010348583
966	1.31801088286585	0.188101111217868
967	-0.188259361296603	0.850749417328662
968	-1.27435974172175	0.20312555027279
969	0.33663559413133	0.736532300168003
970	0.878996631981062	0.379823645345183
971	-1.06589143553762	0.286985092226759
972	0.151518476961986	0.879627606732789
973	0.480389603849722	0.631159654120324
974	0.127678410036427	0.898454605491239
975	-0.640677033035414	0.522024881844898
976	1.24775770518046	0.212701519295692
977	-1.1178689810232	0.264157636037291
978	1.18135455899631	0.238021256827656
979	-0.904673357762611	0.366072413723907
980	-0.944980228767385	0.345123569651057
981	-1.34887323609468	0.177985824892709
982	-0.973366208597192	0.330840108469341
983	-1.25860447224913	0.20875823857314
984	-1.24142334682494	0.215029146348895
985	0.407710574531869	0.683659989838285
986	-2.08368218348155	0.0376943173498995
987	-1.02952975622167	0.303726581409877
988	0.419643999308196	0.674925070574969
989	0.30886526095727	0.75755216348586
990	0.587593744047331	0.557069216878588
991	-0.585022150061686	0.558795679247084
992	1.00884943845851	0.313532863091217
993	-0.542480749498437	0.587728105242442
994	0.145196212826952	0.884614233934732
995	0.143419465128485	0.886016461606965
996	0.349866083333261	0.726585935162363
997	-0.243446514565391	0.807758963420913
998	-0.258558792159499	0.796081657742082
999	-0.420224147785125	0.674501524521746
1000	-0.464533328084098	0.642467089181617
1001	0.275735978373753	0.782864326742819
1002	-1.10978967176461	0.26762100183821
1003	-1.09474178732821	0.274154748493768
1004	1.01099941348055	0.312503751686722
1005	0.324787556786694	0.745477165076864
1006	-0.314337660097388	0.753395191622806
1007	-0.502757595137067	0.615355197649881
1008	1.03672757349798	0.300361958898782
1009	-1.02023259808922	0.308109577293808
1010	-0.0633264973808283	0.949531723203744
1011	-0.537630267632437	0.591070574915643
1012	-0.0884217093766387	0.929576769599111
1013	0.0330718943679016	0.9736304006386
1014	-0.0761393416493397	0.939338574753057
1015	0.290313478105679	0.771696314649763
1016	-0.481358107741809	0.630471756764675
1017	-0.693400752482201	0.48837878355201
1018	-0.346893833081952	0.728816448619607
1019	0.392887910884304	0.694569051091419
1020	-0.36771610328665	0.713239915150132
1021	-0.96156339720355	0.336731889498772
1022	-0.928080695979505	0.353811722665681
1023	0.467511350493378	0.640336947240301
1024	-0.11579729457958	0.907859500823408
1025	-0.618417729150217	0.536580498082585
1026	0.00278325398159829	0.997780393148584
1027	-0.0143581290182456	0.988549968554121
1028	1.27228698843096	0.203860176402542
1029	-1.25290408818009	0.210823905608982
1030	0.961921760799627	0.336552009587272
1031	-0.301974137017087	0.762796841637738
1032	-0.384141814789333	0.701036000485331
1033	1.23698984052033	0.216669201991319
1034	1.13172318310443	0.258291151759291
1035	1.21215656807119	0.226022644725084
1036	-1.47026046386562	0.142117696459941
1037	-1.42196338585223	0.155657873551106
1038	-0.837129476446149	0.402918135127199
1039	-0.837129476446149	0.402918135127199
1040	0.647110371126585	0.517856297846038
1041	-0.631845877055552	0.527775220969185
1042	-0.551500839667585	0.581535785469612
1043	-1.75277554957595	0.0802509648803063
1044	-0.322938146092333	0.746876553083759
1045	0.937530810826772	0.348936408800819
1046	-1.10808828064183	0.268354311369573
1047	-1.2343612958154	0.217645814121573
1048	-1.15400746395927	0.249046206833658
1049	-2.24113106271198	0.0254539185442577
1050	0.569776529932816	0.569084159298862
1051	1.00452488330113	0.315609631065158
1052	2.23223817517412	0.0260395995511079
1053	-2.1170548120318	0.034746425248266
1054	-0.713273046766832	0.476008256492197
1055	-0.721990593033572	0.470636427130294
1056	0.182541976077972	0.855231108830979
1057	-0.864924613630641	0.387493289510217
1058	-1.66173496965018	0.0971902257400522
1059	-0.780677299360191	0.435360280461324
1060	-1.22831220031204	0.219905350748346
1061	-1.18641442882856	0.236019864671991
1062	-1.17656390377072	0.239927212661341
1063	0.640536036102839	0.522116436457852
1064	0.640536036102839	0.522116436457852
1065	1.36452185891058	0.173014724641411
1066	-0.642068726608339	0.521121647207548
1067	-0.91650980443262	0.359839640024783
1068	-1.0350516952809	0.301143114663505
1069	-1.02320327160398	0.306704561043986
1070	1.55102547995466	0.12152576010172
1071	-0.0632246578538681	0.949612776188157
1072	-0.885922497294282	0.376083470260363
1073	-0.842433912839224	0.399946290935832
1074	-0.238505284781819	0.81158654467237
1075	-0.1951644820186	0.845343147662729
1076	-1.34456629043956	0.179372549000886
1077	-1.43683846229689	0.151386838012659
1078	0.407449607296576	0.683851490840885
1079	-1.51232310743817	0.131080942283033
1080	0.473514733970965	0.636051840848385
1081	0.0611874255840231	0.951234296187915
1082	0.436949501651589	0.662335862075473
1083	-1.20872851383818	0.227336187534047
1084	-1.13787123114036	0.255717034014987
1085	0.611289606990506	0.541284574136735
1086	0.404369206535214	0.686113465622777
1087	-0.751716751217959	0.45257369457904
1088	0.811208457028573	0.417630410070928
1089	0.816257272145408	0.414740161940054
1090	0.790446020083168	0.429640580721481
1091	-0.80638770761333	0.420401177501186
1092	-0.652099331392765	0.51463555239848
1093	-1.6879859092836	0.0920350387551189
1094	-0.768848393029656	0.442344879584917
1095	-0.882874389963891	0.377726721953321
1096	-1.72004562119177	0.0860404563072228
1097	-1.14180711446646	0.254078542010021
1098	-1.61739804159527	0.106420538720411
1099	0.441030484382446	0.659380803775644
1100	0.33547499227964	0.737406957227091
1101	0.563865188442811	0.573097688614619
1102	0.634299969658512	0.526174013788598
1103	0.943479872157774	0.345889347184334
1104	-0.792582998721547	0.428395216999168
1105	-0.0936402043541668	0.925432332333351
1106	-1.05181813619595	0.293389035278704
1107	-1.02570438907938	0.305524933213316
1108	-1.45936322342149	0.145090610812319
1109	-0.64353034410154	0.520173900253227
1110	-0.539488691214535	0.589788898340176
1111	-0.539488691214535	0.589788898340176
1112	-0.539488691214535	0.589788898340176
1113	-0.881121994812426	0.378673453747974
1114	1.79079973077897	0.0739278250839219
1115	-0.0537677688030958	0.957141579368529
1116	-1.09914003198983	0.272233837589238
1117	0.363098203445063	0.716684366395402
1118	-0.577597572665634	0.563794813215626
1119	-1.23826336001526	0.21619717639165
1120	-0.137618937324078	0.890596767944188
1121	0.704091507575149	0.481702262385543
1122	-0.3707977349746	0.710944605736677
1123	-0.100225745431177	0.920205120473077
1124	-0.0464593316493825	0.962962623725633
1125	-0.833168156735	0.405146122667953
1126	2.34375880990526	0.0194796680509196
1127	1.34794521306841	0.178283945519733
1128	-0.549292952583073	0.583048676121492
1129	-0.282282181679907	0.77784348961174
1130	-1.17526891257403	0.240444270763766
1131	-1.10178189440862	0.271084469718551
1132	-0.887476556918613	0.375247374183119
1133	-0.497221560756706	0.619250516365463
1134	0.711001324040646	0.477413629052847
1135	0.560876611566706	0.575131907840344
1136	0.504092400984446	0.614417607455444
1137	-0.53147559795722	0.595324334946055
1138	-0.558509746104235	0.576745375486499
1139	-1.19534879421756	0.232515157901533
1140	1.23363538983439	0.217916076497044
1141	-1.28413931597998	0.199685545149216
1142	-1.4290761516748	0.153604299466682
1143	0.657384940700637	0.511234724444255
1144	1.28932698487307	0.197878179150847
1145	-1.29288302893663	0.196646218598171
1146	1.96272735067344	0.0502296892034252
1147	-1.05634859615717	0.291317071602936
1148	-0.708924430862733	0.478700462712556
1149	-0.71912251702141	0.472400046781045
1150	-1.0214304371161	0.307542531677023
1151	-0.0187360629966725	0.985059103463168
1152	1.44017648162663	0.150440819657115
1153	1.28472124548463	0.199482202726806
1154	-0.812018746548636	0.417165750902576
1155	-0.71213567139915	0.476711594916599
1156	-0.815219592885231	0.415333222210206
1157	0.0834124890714408	0.933556808829301
1158	-0.127369323438934	0.898699098054011
1159	-1.23192921781462	0.218552254656893
1160	-0.62639457878709	0.53134088917029
1161	-0.99453166013415	0.32044323222752
1162	-0.458545284157214	0.646759186365275
1163	-1.01326245783719	0.311422932006869
1164	0.302545977190834	0.76236120749911
1165	0.178493772844631	0.85840722092253
1166	-0.389058348715885	0.69739795694945
1167	-0.486559308342345	0.626783015323234
1168	-0.142046893592907	0.887099954639682
1169	1.34628612747713	0.17881784317933
1170	-0.713752376832694	0.475712015867331
1171	-0.12833711204947	0.897933593689568
1172	-0.111243249697801	0.911467918752235
1173	0.723304050439641	0.469829982644816
1174	-0.562000464741586	0.574366538906197
1175	1.3371339908314	0.181784477519005
1176	-0.982201730868041	0.326473601960352
1177	-0.893852646031669	0.37182906149423
1178	1.31592448591752	0.18879998689596
1179	-1.30465645489872	0.192607632272448
1180	-1.3302027504104	0.184055473972461
1181	1.80523259339684	0.0716373034568901
1182	-0.797810377302709	0.425357759541735
1183	-0.851838527159521	0.394709901928558
1184	-1.22866641104084	0.219772577766294
1185	-0.621512043931488	0.534544900343552
1186	-1.02639026527748	0.305201974358477
1187	-1.06879751092155	0.285674585288661
1188	-0.933680182812682	0.350917758032675
1189	-0.651380818984085	0.515098761209849
1190	-0.973644627766448	0.330701938346182
1191	0.0776373001701541	0.938147504870923
1192	0.578662077761857	0.563076732737017
1193	0.742079534327867	0.458386204188306
1194	-0.765409807410793	0.444387255254686
1195	-0.178631164666757	0.858299388975375
1196	-0.076908722495395	0.938726800754273
1197	-0.122998309904049	0.902157663136688
1198	-0.469790147853061	0.638708956069551
1199	-1.19012538707108	0.234559633212237
1200	1.55058999842696	0.121630150984228
1201	-0.318857006082973	0.749967574149768
1202	-0.290964047776737	0.771198990015686
1203	-0.286738741039551	0.774430678083494
1204	0.0170843624885995	0.986376101835276
1205	-1.02273859511447	0.306924054125449
1206	-0.308159630546409	0.758088693217673
1207	-0.236581401277208	0.813078053528362
1208	-0.451682012275115	0.651693157880014
1209	-0.148338032405277	0.882135567135195
1210	-0.14269637642297	0.88658723345516
1211	-0.622170542971843	0.534112211084071
1212	-0.537563307387922	0.591116778545786
1213	-0.0556072031637091	0.955676850319893
1214	0.566658668369381	0.57119936597674
1215	-0.348329602534512	0.72773869224164
1216	0.107095289357793	0.914756170023026
1217	-0.287522498496572	0.773830930122444
1218	-0.206951924060917	0.836131321069197
1219	-0.971750434254223	0.331642702611188
1220	-0.0326046251924653	0.974002840606897
1221	-0.513445888820857	0.607865348758181
1222	-0.512333985252786	0.608642615679648
1223	0.184438337326985	0.853744079897568
1224	-0.685632930855349	0.493261108539148
1225	-0.182248891315586	0.855460976976556
1226	-0.0691818975800995	0.944872380492025
1227	-0.456511161428524	0.648219896136755
1228	-0.589057501790905	0.556087675399325
1229	0.162562875707703	0.870928033895507
1230	0.322132345990434	0.747486537620422
1231	0.225340840841165	0.82180583422549
1232	-0.323097387298907	0.746756027507418
1233	-0.38114739351165	0.703255136015724
1234	0.366587759048987	0.714080999276689
1235	-0.103243831868979	0.917810683724411
1236	-0.251365025811385	0.801634767352783
1237	-0.33486145829363	0.73786946891225
1238	-0.0487753555206931	0.961117721426753
1239	-0.632746416697464	0.52718736197802
1240	-1.05455896381903	0.29213436126322
1241	-1.05455896381903	0.29213436126322
1242	-1.11314981748446	0.266176820743004
1243	0.442577426553936	0.658262044842683
1244	0.0805502481562133	0.93583173593581
1245	0.553684074633931	0.580041599787282
1246	0.345161404905455	0.730117606912532
1247	0.327893183028909	0.743129136130154
1248	-0.933942332096482	0.350782642055402
1249	0.717039520562349	0.473683195302394
1250	-0.340115953792698	0.733911474919897
1251	0.861347843581976	0.389457721724138
1252	1.00880189067695	0.313555647663221
1253	-1.14649032892905	0.252138504545275
1254	-1.16810040365602	0.243320724028845
1255	0.69868228464868	0.485074155627405
1256	-0.277473048118244	0.781531127033648
1257	0.2576000123635	0.796821180768142
1258	-0.952828164486236	0.341135694323677
1259	-0.976928833770033	0.329074923518263
1260	-0.976928833770033	0.329074923518263
1261	-1.35553873617918	0.175855510178771
1262	-1.37842952336517	0.168684702508435
1263	-0.144960327637624	0.884800376199027
1264	-0.109519346170134	0.912834343495886
1265	1.15757458901215	0.247588152796764
1266	-0.2955958211992	0.767660991748628
1267	0.597446874134847	0.550478455773668
1268	-1.16110124958808	0.246152540913183
1269	-1.42659199707891	0.154319155621425
1270	-0.556382401884788	0.578197387892809
1271	0.902224044246201	0.367370547554583
1272	-1.09746833435942	0.272962851652419
1273	-0.524733626913521	0.600000018522081
1274	-1.12772489025402	0.25997482920152
1275	-0.941924110946297	0.346684548904047
1276	-1.13505423750682	0.256894249328491
1277	-0.0171541789936348	0.986320432233071
1278	-1.49720557426156	0.134968244894164
1279	-0.76568398807757	0.444224205662759
1280	-1.12124967124209	0.262717671704023
1281	-1.52347636719431	0.128269253120103
1282	-1.1301083817168	0.25897022816878
1283	-0.489960483023529	0.624375914177891
1284	-0.75955702304333	0.447875946078897
1285	0.418561917405808	0.675715336537775
1286	0.151094687830203	0.879961719061964
1287	0.138104691642873	0.890213056079179
1288	2.06524751409451	0.0394123678824986
1289	2.11778254812398	0.0346844072931158
1290	-0.816176751258529	0.414786163709966
1291	1.86206059995782	0.0631786234443477
1292	-1.12997327933177	0.259027099299358
1293	1.5950928185729	0.111320819643277
1294	-1.28993853904599	0.197665909253448
1295	0.657813452313574	0.510959531444402
1296	0.660679976865152	0.509120628821735
1297	0.436353424973027	0.662767927024655
1298	-0.852381705945229	0.394408741545388
1299	-1.72130193430333	0.0858121481308539
1300	-1.96653387449906	0.0497874508290826
1301	-0.00755752401452539	0.993973028012408
1302	0.783747610076991	0.433557845814237
1303	1.21942146276592	0.223256900062675
1304	-0.814501019112317	0.415744199850382
1305	0.567404090279664	0.570693318732955
1306	-0.500283125826573	0.617094973187088
1307	0.799952757617622	0.424116545945238
1308	-0.330415974761099	0.741223524355508
1309	0.348671921102178	0.727481811375029
1310	1.4433660048163	0.149541115962091
1311	-1.03063670634964	0.303207509220084
1312	-1.05209864394709	0.29326046036224
1313	0.286246504649489	0.774807416954632
1314	-0.230508375995857	0.817790662212039
1315	-0.869618652479179	0.384924443929612
1316	-0.916290314004917	0.359954606413023
1317	-1.26800756594922	0.205383022818148
1318	0.866293813562017	0.386742904518335
1319	1.47092169046751	0.14193882609553
1320	1.44687253537555	0.148556748814471
1321	-0.581090104663761	0.561440522447743
1322	1.06055513589287	0.289402104457735
1323	0.785197179335656	0.432708378262007
1324	-1.04113622655598	0.298313483868875
1325	-1.41681408187114	0.157157557622883
1326	0.102341170670501	0.918526743948975
1327	0.0456983039299945	0.963568888405678
1328	-1.04438997622879	0.296807649069107
1329	-1.0179157777713	0.309208305463482
1330	-1.21681190101511	0.224247551567592
1331	-1.7780335321315	0.0760035729040804
1332	1.09042209797482	0.276050371610532
1333	-1.8189899209064	0.0695085996750834
1334	1.71620584111663	0.0867413073230871
1335	-0.567972266274681	0.570307742958637
1336	2.53895112372939	0.0114193338040483
1337	2.66884991766691	0.0078574988483274
1338	-1.60401572196864	0.109339511266854
1339	0.650468635741799	0.515687137992894
1340	-0.610022259958029	0.542123094818438
1341	-1.2411565214986	0.21512759667384
1342	-1.3742859603237	0.169966145047785
1343	1.61156965753476	0.107684127688493
1344	1.80100049077384	0.0723028214246772
1345	0.379733440373495	0.704303885861192
1346	0.227590589160311	0.820057198914983
1347	1.88423397931545	0.0601109062733753
1348	-1.31451211989617	0.189274172823334
1349	-0.483845256860234	0.628706686577911
1350	-1.55651228473617	0.120216510567908
1351	-0.772867324023455	0.4399646436907
1352	-0.125341252059406	0.900303573933872
1353	-1.32517046879259	0.185717438337147
1354	-0.818486299133762	0.413467915086082
1355	-0.906330093990025	0.365195974650079
1356	1.34629801726866	0.178814012777458
1357	-0.922860132310456	0.356523436037022
1358	-0.678142424728224	0.497993852047674
1359	-0.82922871257241	0.407369115680905
1360	1.3366769140286	0.181933591960344
1361	-1.0348411019139	0.301241371767654
1362	0.257955744639244	0.796546777076456
1363	-0.933908348026977	0.350800156127532
1364	-0.0396086277731048	0.968420895867235
1365	1.3372076964516	0.181760440685042
1366	-1.23869715159012	0.216036562706607
1367	-1.26332899089881	0.207057379353922
1368	0.0718081011922164	0.942783224917138
1369	-2.51071737969948	0.0123618224624419
1370	-0.988389277958954	0.323438186003739
1371	0.991681499575125	0.321830669063979
1372	-0.94746797664799	0.343856222079247
1373	-2.25013899520196	0.0248723496842141
1374	-1.46926094216672	0.14238840956272
1375	-2.35341806565134	0.0189864044260415
1376	-0.751937603590026	0.452440982842134
1377	-1.02922542513596	0.30386939237352
1378	-1.29834524323115	0.194764870201377
1379	-0.645973062763117	0.51859197617664
1380	-0.816821872852841	0.414417689229207
1381	-1.20402546549697	0.229147142906077
1382	-0.986770951336927	0.324230298930776
1383	0.302324258115582	0.76253010657679
1384	-1.50435894033409	0.133117842391245
1385	-1.13357206452413	0.257515158727621
1386	1.16571980122828	0.24428131366007
1387	1.16119750302092	0.246113440856396
1388	-1.31140708802521	0.190319746753126
1389	-0.223281804131551	0.823407016202005
1390	1.71506916579369	0.0869496620995587
1391	0.825144381236152	0.409681551778835
1392	-0.946363015169309	0.344418760559374
1393	1.43973364986084	0.150566060613332
1394	-1.36367745095054	0.173280282470196
1395	-0.987289230929004	0.323976481827637
1396	-0.618477955622315	0.536540840753656
1397	-1.551755449058	0.121350934162834
1398	1.8057590664611	0.0715548663106468
1399	1.77368900523872	0.0767207651683779
1400	-1.81101456696181	0.0707362064902145
1401	1.38218815469415	0.167528606356728
1402	1.37742747704905	0.168993927753999
1403	1.33975991795974	0.180929569943177
1404	0.417023434249609	0.676839538605078
1405	1.48986745419232	0.13688709146726
1406	1.49010625794861	0.136824316065711
1407	-0.9351357068312	0.350167975569517
1408	1.27681826117454	0.202256709933526
1409	1.20923299615438	0.227142541025897
1410	0.595431730737226	0.551823248325468
1411	0.58601628736079	0.558127947366907
1412	-1.19107813877913	0.234185770881306
1413	-0.47677821680102	0.633727529620854
1414	-0.47677821680102	0.633727529620854
1415	-1.52169900054483	0.128714143039349
1416	1.98301936054588	0.0479098069536559
1417	-0.288566592860596	0.773032177159764
1418	-1.26864669113949	0.205155062755989
1419	-1.07954865994129	0.280861615994776
1420	1.17247908534339	0.241560854340633
1421	-1.0808724358597	0.280272841722584
1422	-1.0808724358597	0.280272841722584
1423	-1.25248933201321	0.210974778873236
1424	-1.17543888036296	0.240376361952258
1425	1.73125876813064	0.0840200235855232
1426	-1.25363833511391	0.210557005156046
1427	-1.37583301642231	0.169486847405776
1428	-1.47086029274964	0.141955427665888
1429	-1.1945835709124	0.232813875771037
1430	2.16852164483233	0.0305879332119113
1431	-0.405914283211639	0.684978543388124
1432	-0.182543089536786	0.855230235562002
1433	2.22200650692935	0.0267278753537828
1434	-0.616745455794562	0.537682230332273
1435	1.41751452029572	0.156952918756658
1436	2.0547362378367	0.0404215091241594
1437	-0.94535355323506	0.344933194554459
1438	1.21907978756788	0.223386429100694
1439	1.21907978756788	0.223386429100694
1440	-0.449719743478724	0.653106651644182
1441	-1.21074379174177	0.226563324893636
1442	-1.33572651160703	0.182243937796216
1443	0.848179617576829	0.396742182416533
1444	0.885435025435045	0.376345971339722
1445	0.696287641652761	0.486570964632277
1446	0.618389013212405	0.536599407188666
1447	0.703824176001588	0.481868605221079
1448	0.730007488463501	0.46572611812737
1449	2.06065764264546	0.0398503518094917
1450	1.77012303060646	0.0773135611382135
1451	-0.298312893115387	0.765587798062088
1452	-0.313733668602718	0.753853649386888
1453	-0.640794317781346	0.521948730754981
1454	-0.339423411050636	0.73443273573785
1455	-1.23781406287466	0.216363621978953
1456	-0.909164661014639	0.363699495893993
1457	1.66996383161376	0.0955498900538703
1458	0.00523211187968947	0.995827476261569
1459	-0.732767247477133	0.464042407602432
1460	1.29071894171513	0.197395274958349
1461	-1.28731248464644	0.198578593285861
1462	0.751421012348355	0.452751440674338
1463	-1.08621799682201	0.277903861438592
1464	1.14110798548333	0.25436905001725
1465	0.424035409217411	0.671721632895833
1466	-2.00903744911472	0.0450680222876299
1467	-1.08976948374675	0.276337538158773
1468	-0.910374940214964	0.363061715812216
1469	-0.581082439992198	0.561445683921891
1470	-0.581082439992198	0.561445683921891
1471	1.63313981642024	0.103066602517032
1472	1.10049856066075	0.271642379338293
1473	0.762281682253168	0.4462499099936
1474	0.759820914047111	0.447718312317417
1475	-1.06564010712782	0.287098620769604
1476	0.88778623833134	0.375080900931106
1477	-0.813135464245623	0.416525872227377
1478	-1.24109956389298	0.215148616494294
1479	0.393940690353425	0.693792105715301
1480	-1.58702895505159	0.113135729628582
1481	1.57840990558616	0.115101365011362
1482	0.0418839393329307	0.966607872837484
1483	0.94590303924468	0.344653108918344
1484	0.618376814355139	0.536607440093924
1485	0.606289409000818	0.544596647955344
1486	1.14345035012369	0.253396642893201
1487	-1.00234114648983	0.316661755743742
1488	-0.613626119468258	0.539740361484699
1489	0.148026146645995	0.882381570940532
1490	0.806287345440369	0.420458976362889
1491	-1.85446905708978	0.0642582993513313
1492	-0.944791225391997	0.345219976671865
1493	0.674704235318144	0.500174298800196
1494	0.489375417843492	0.624789694991474
1495	0.481960532350599	0.630044035778217
1496	0.487126616789648	0.626381238125492
1497	0.518740396661441	0.6041703735628
1498	-0.0614854929089443	0.950997038889672
1499	-1.24430678916356	0.213967321943725
1500	-1.03227840699895	0.302438770905477
1501	-0.597626157564819	0.550358890599466
1502	-1.35038075463155	0.177502339162957
1503	0.515253477164199	0.606602717678492
1504	-0.754700646362255	0.450782516097903
1505	-0.892774828854908	0.372405530549767
1506	-1.12169145303957	0.262529902431169
1507	-2.15739206896567	0.0314489329286419
1508	-1.16566327658888	0.244304154158021
1509	-0.634039415436186	0.526343897834655
1510	0.382047726958866	0.702587640284039
1511	0.332632165613551	0.739550818146389
1512	0.443360710797859	0.657695860772002
1513	-0.110732590465933	0.911872657494757
1514	-0.25698616859664	0.797294744950795
1515	-0.111367106522948	0.91136975566829
1516	-0.725017754828751	0.46877894466889
1517	-1.19038961249995	0.234455907980455
1518	-0.637662572479206	0.52398408653652
1519	0.906805221393345	0.364944867620175
1520	-0.23768495645958	0.812222428422083
1521	0.598718531154021	0.54963065748102
1522	2.71810843149858	0.00679270244224307
1523	0.0953759254571077	0.924054297128759
1524	1.0275911730815	0.304637049607777
1525	1.57524879843158	0.115828994314765
1526	-2.09298176600552	0.0368521535415325
1527	-0.929949295566025	0.352844303010757
1528	-0.680652034224433	0.496405505017936
1529	-0.919364274329612	0.358346610683314
1530	-0.852144425091455	0.394540282533973
1531	-0.883879837893048	0.377184189558718
1532	-0.87734067389361	0.380721298633859
1533	-0.885347115233665	0.376393322596245
1534	-0.585963177846667	0.558163609575234
1535	-1.38080677521845	0.167952801279833
1536	1.49958162151188	0.134351420431263
1537	-0.828460537256411	0.407803438443021
1538	-0.857535729268669	0.391558085695233
1539	1.46107584717181	0.144620245057928
1540	1.40544159644606	0.160508568495239
1541	0.668035087350418	0.504418210868239
1542	0.012316729031742	0.990177813767805
1543	-1.48814209856057	0.137341305751479
1544	1.63190083074281	0.103327486318043
1545	1.20544393154273	0.228599867217233
1546	0.21970993034682	0.826186381488937
1547	-1.55196364839254	0.121301107075705
1548	-1.20009258984494	0.23066942336874
1549	-0.903737249607005	0.366568210889429
1550	0.465889828652754	0.641496434250195
1551	-0.804655070857789	0.421399664903781
1552	-0.906390849883294	0.365163858846339
1553	-0.0999704064096166	0.92040773049426
1554	-0.10422070054912	0.917035831772949
1555	-0.326419575981397	0.744242969096961
1556	-1.06940345083068	0.285401846089347
1557	-0.16843517250171	0.866308779971281
1558	0.330770926114516	0.740955536283867
1559	-0.316900935506159	0.751450517820741
1560	0.84884717121052	0.396370929260378
1561	-1.45065957130163	0.147499219810593
1562	0.475164929357422	0.63487609082369
1563	-1.21185671118077	0.22613732493639
1564	-0.824559576297066	0.410013291839822
1565	-1.15444164532904	0.248868415071581
1566	-1.7606833323607	0.0789008717029554
1567	0.495121579284781	0.620730943924843
1568	-0.630355906269566	0.52874858741265
1569	-0.805597606524831	0.420856325579435
1570	0.558660032559822	0.576642863158707
1571	0.577199725627639	0.564063301429717
1572	-0.516496213165068	0.605735328195389
1573	1.3590242745668	0.174749143349686
1574	0.500294558800812	0.617086929803881
1575	1.33239944313092	0.183333465984739
1576	1.37754779287181	0.168956776524622
1577	0.451594899596137	0.651755881746746
1578	0.561804397027097	0.574500030538498
1579	-0.774869211361324	0.438781769458556
1580	-0.469814390892125	0.638691646014534
1581	1.33431588780422	0.182705290745431
1582	1.3709360266413	0.171007488283858
1583	-1.81905961757409	0.0694979494467243
1584	1.18766691125212	0.235526303830999
1585	0.781914993632649	0.434633167355458
1586	-2.16588028720038	0.0307904132887961
1587	-1.95356881250681	0.0513072664948744
1588	1.09224175970714	0.275250753438193
1589	-0.596314698237973	0.551233806636564
1590	-0.544075949365862	0.586630771466781
1591	-1.70537758592274	0.08874264873644
1592	-0.356556884396841	0.721573374268063
1593	1.16309612973568	0.245343073423822
1594	1.19856840702346	0.231261316051451
1595	0.925609611230655	0.355093642799914
1596	-1.21071755027586	0.226573376447285
1597	0.043457379891921	0.965354218203752
1598	-0.685784718062913	0.49316545488847
1599	-1.98436159524034	0.0477595937964122
1600	-0.517177258161347	0.605260217208034
1601	-1.11777915441267	0.264195970903936
1602	-0.959116754887631	0.337961633500066
1603	0.214519381917063	0.830229166045501
1604	-0.585543906619154	0.558445182659108
1605	-0.530774925666104	0.595809487127119
1606	-2.56282520328454	0.0106728762166716
1607	-2.45674031031536	0.0143577781158312
1608	0.15246184284562	0.878883941064409
1609	0.186022444325626	0.852502303858699
1610	0.113793265513313	0.909447171794884
1611	-1.46222795550761	0.144304482769439
1612	0.280843655685177	0.778946027694834
1613	-1.99442784149925	0.046645659168574
1614	-1.15527962333088	0.248525525446952
1615	0.47872192502822	0.632344904143963
1616	0.274092163026524	0.784126543122084
1617	-1.30555380998768	0.192302342762271
1618	-1.24044346894127	0.215390850949926
1619	0.0897696573086928	0.928506064872401
1620	-0.00758541847669646	0.993950783171785
1621	-0.875156358408045	0.381907358159246
1622	-0.942137054639328	0.346575637338103
1623	0.6603888726611	0.509307216160849
1624	-0.923167120483725	0.356363614787034
1625	-1.07791248396259	0.281590499227577
1626	-0.68693057415843	0.492443678066512
1627	-0.894598199247026	0.371430628286137
1628	0.928627698579172	0.353528352160682
1629	0.99271799666786	0.321325655626139
1630	0.863891689448278	0.388059968546146
1631	0.800955816813893	0.423536142530861
1632	0.82828793568114	0.407901064642037
1633	-2.24269096538159	0.025352371365952
1634	-1.02111726671465	0.307690716633122
1635	-1.0009951823062	0.317311389864179
1636	-1.05385804851919	0.292454876043462
1637	0.346960031678071	0.728766744983276
1638	-0.751403366290625	0.4527620476248
1639	-0.386126166274464	0.69956682434226
1640	-0.210973592993487	0.832993490339708
1641	-0.333397065804298	0.738973783514253
1642	-0.415234851184387	0.678147402257394
1643	-1.82732483719107	0.0682444526223398
1644	-1.3791325165757	0.168468017506335
1645	-1.26685616953891	0.20579416314657
1646	-1.44535505283243	0.148982131642592
1647	-1.92303852867424	0.0550405641742409
1648	-1.86411058204883	0.0628896656048774
1649	0.458228403308668	0.646986649905205
1650	-0.817260974370831	0.414166998455081
1651	-0.994548324612885	0.320435131632201
1652	-0.742616731224649	0.45806110267165
1653	-0.700028939788058	0.484233507874005
1654	1.18219272007179	0.237688900744505
1655	1.04333685042891	0.297294476408439
1656	-1.22097800845336	0.222667495758824
1657	-1.20251073109995	0.229732593012209
1658	-1.53421920625549	0.12560570692115
1659	-1.12930382950372	0.259309031164349
1660	-1.5037644740226	0.133270862099023
1661	-1.82148470421615	0.0691282122446628
1662	-1.24129213680402	0.215077554733791
1663	-1.87292720910436	0.0616593709322624
1664	-1.11815365675726	0.264036171772036
1665	-1.08210429835514	0.279725703615238
1666	-2.09825634827315	0.036381673439177
1667	-1.22240624299662	0.222127661563719
1668	-0.626870535570023	0.531029080642301
1669	0.656828070976507	0.511592465847798
1670	1.25885162680184	0.208669010270589
1671	-1.72821322602279	0.0845649341048633
1672	0.75445345320103	0.450930748595801
1673	1.75695865786913	0.0795344575087081
1674	0.723661680033221	0.469610535812332
1675	1.77499065998949	0.0765053103784784
1676	-1.30636554442942	0.192026489778018
1677	-0.610543997379467	0.541777816592318
1678	-0.767103958013527	0.443380327000018
1679	-0.700550098970563	0.483908387682247
1680	-0.0277607275380745	0.977864021062528
1681	-1.61789407487703	0.106313545760941
1682	-0.868552131341782	0.38550718640548
1683	-0.357051537754637	0.721203266391111
1684	-0.539243428941171	0.5899579718119
1685	-0.248614822822277	0.803760416610248
1686	0.109562632349163	0.912800030212878
1687	0.166771088123306	0.867617320723685
1688	-0.185515238441849	0.852899861058805
1689	0.0574050777585579	0.954245360055282
1690	1.8114983193371	0.0706612401983682
1691	0.428286053336296	0.668626565650331
1692	-1.16123536759818	0.246098060709655
1693	0.0976205217344171	0.922272591864522
1694	-0.851536362542969	0.394877494634278
1695	-0.565391859987255	0.572059859695797
1696	-0.395902238243259	0.69234535563367
1697	0.60329349096366	0.546585936729665
1698	-0.905516950613917	0.365625975710223
1699	-0.938698519435762	0.348336972809995
1700	-0.597464765693453	0.550466523211907
1701	-2.78727224138854	0.00551682450631984
1702	0.072144857883509	0.94251536186058
1703	1.48606998851004	0.137888345793627
1704	0.247130414236023	0.804908331615515
1705	-0.699490347499651	0.484569628321879
1706	1.53057042150985	0.126505484912908
1707	0.92713499827341	0.354301973637004
1708	-0.934649858663386	0.350418136580721
1709	-0.777120384070898	0.437453789572377
1710	-0.654482373049949	0.513100814729448
1711	1.09575504592418	0.27371139164978
1712	0.31482773786639	0.753023263765859
1713	-0.751627046328433	0.452627605173455
1714	-0.402615655969907	0.687402381106346
1715	-0.725390532442673	0.468550488072453
1716	-3.81949590199994	0.000150470686950122
1717	-0.953582777924559	0.340753808224949
1718	-1.11041925185137	0.267349999649847
1719	-1.38514747254621	0.166622574702271
1720	-1.30723313005467	0.191731979574042
1721	-0.849127664811273	0.396214998382572
1722	-1.23672859888745	0.216766122175321
1723	1.00055242864325	0.317525277841668
1724	-1.25298552576762	0.210794290761686
1725	0.0169994708683616	0.986443791975062
1726	0.890957961746163	0.373378536147328
1727	0.522601105316351	0.601482424237658
1728	0.492402713461284	0.622649957930978
1729	-0.224889606326064	0.822156667180893
1730	0.574894867729481	0.565619955492298
1731	-0.401068200841723	0.688540567362515
1732	-0.980832875330085	0.327147619284481
1733	-1.24291936130844	0.214477766225225
1734	-2.90420182071564	0.00384415586636761
1735	0.460223619584108	0.645554995309695
1736	-0.271750764101997	0.78592538764312
1737	-1.29922362031813	0.194463571322583
1738	-1.96302184348488	0.0501953578450532
1739	0.53591664455319	0.592253525723428
1740	-0.915533491684763	0.360351198024349
1741	-1.58963110825606	0.11254753258768
1742	0.121091191572715	0.903667258555579
1743	0.126551040697565	0.89934641961218
1744	0.140635885679363	0.888214009567049
1745	0.476581318607888	0.633867661655751
1746	-0.573196481190254	0.566768334045251
1747	-0.361767528661459	0.717677982587488
1748	0.775800587427764	0.438232063733908
1749	2.23866221810535	0.0256153578346208
1750	-0.629112652666308	0.529561479619239
1751	0.0834560160113536	0.933522217496702
1752	0.648495947971034	0.516960757026613
1753	-0.259888872775558	0.795056048364247
1754	-0.259888872775558	0.795056048364247
1755	-0.885149896115762	0.376499564558454
1756	0.933343205965192	0.351091489942227
1757	-1.16183319241675	0.245855320844426
1758	-1.02835538485621	0.304277915824438
1759	-2.35869855545391	0.0187214072053829
1760	-0.684315735541728	0.49409160040608
1761	0.434026438489432	0.664455714782611
1762	-1.31903944737854	0.187757280675209
1763	-0.771376416570917	0.440846781395131
1764	1.40261687209813	0.161349237994326
1765	-0.71546757184777	0.474652804046169
1766	-0.730526953985648	0.46540893584968
1767	1.1052566351751	0.269577834056148
1768	0.962904024161142	0.336059282306871
1769	-1.00534963268397	0.315212866477447
1770	-1.44583448838848	0.148847634935255
1771	0.247553481505324	0.804581124372192
1772	-0.215097941577059	0.829778315446135
1773	-0.234194660412165	0.81492934183408
1774	-1.26259264756132	0.207321802413992
1775	-0.713702108665898	0.475743078369835
1776	-1.84543799418757	0.0655625572239144
1777	1.23287966366516	0.218197698227804
1778	-0.585821722100368	0.55825860031864
1779	1.80740202469876	0.0712981068675909
1780	1.94041566592197	0.0528887467649885
1781	-1.13294638780237	0.257777579364126
1782	-0.598778802612813	0.549590491260435
1783	-0.985218722533043	0.324991248852682
1784	-0.943924386261476	0.34566235539581
1785	-0.569487183576915	0.569280298412959
1786	-0.296070471289608	0.767298701189396
1787	-0.2648150675791	0.791260624582712
1788	-0.365762622703935	0.714696288561478
1789	-0.350091505356463	0.726416862622708
1790	-0.169712941419382	0.865304264793686
1791	-0.14437060068842	0.885265770768781
1792	-0.1829283568945	0.854928086859846
1793	0.0345930071483835	0.972418028063171
1794	-0.65129848244815	0.515151855591834
1795	-0.765701483377746	0.444213802730868
1796	-0.833211187743727	0.405121880879699
1797	-1.20733808916855	0.22787051563604
1798	-1.24772461863595	0.212713629696509
1799	0.112987705044602	0.910085471198414
1800	-0.51800883025258	0.604680322644394
1801	-0.633542176400167	0.526668180804509
1802	1.19675204256338	0.231968085121485
1803	0.957926075686132	0.338561144166764
1804	-1.47547998201342	0.140710464551707
1805	-1.51727653381545	0.12982634307478
1806	-0.651988245856728	0.514707152555707
1807	0.555174787690343	0.579022407835418
1808	0.382514799689838	0.702241449080322
1809	6.04918244087667	2.8475423228375e-09
1810	1.24778990797203	0.212689732847403
1811	-0.331231071005882	0.740608174067647
1812	-1.73925619166511	0.0826026814728026
1813	0.836957536775211	0.403014686986761
1814	0.679000800261482	0.497450275953421
1815	0.69177113817815	0.489400877360643
1816	0.210308696872526	0.833512080233211
1817	-0.606301954594074	0.544588325276772
1818	-0.130005652965077	0.896614030237387
1819	-0.999367209012835	0.318098306953388
1820	-1.06488420932686	0.287440253558372
1821	-1.23007736357656	0.219244266529836
1822	-0.999494942546284	0.31803651778692
1823	-0.907325524192851	0.364670009309938
1824	-0.87820546133557	0.38025235615707
1825	-0.464272212079482	0.642654003222113
1826	-0.564569589735737	0.572618726413808
1827	-0.934945755058245	0.350265767341782
1828	-0.969170833881229	0.332926666656324
1829	-0.895691084225316	0.370847056852575
1830	0.730380099716452	0.465498591902457
1831	-1.04648087817057	0.295842675743873
1832	-0.195910256455518	0.844759685838541
1833	0.332859239881376	0.739379499755694
1834	1.34072128851729	0.180617332084109
1835	-1.41895733192546	0.156532028041691
1836	-1.41895733192546	0.156532028041691
1837	0.245436073645805	0.806219105695979
1838	-0.46483045073266	0.642254428211127
1839	-1.1744813949092	0.240759091951312
1840	-0.564569085539208	0.572619069177309
1841	-0.942304483514984	0.346490019994799
1842	-1.02113075285626	0.307684334327871
1843	-0.814013256675327	0.416023305549369
1844	-0.0937109488466539	0.925376161981546
1845	-0.859224383278269	0.390626837105278
1846	-1.04514749348067	0.296457803234095
1847	0.111166218133855	0.911528971023997
1848	-1.19800322968019	0.231481068671412
1849	-1.2179743655075	0.223805863908191
1850	0.327947965701603	0.74308773876207
1851	-0.514425680905663	0.607180801468853
1852	-0.107280454813316	0.914609350452676
1853	-0.886482491080795	0.375782056444972
1854	-1.13338042876629	0.257595514628313
1855	0.387983955385683	0.698192374109454
1856	-0.903458245308543	0.366716062989032
1857	0.940114857406063	0.347610786011732
1858	-0.685578662153385	0.493295310147094
1859	-0.380543092362067	0.703703285915122
1860	-0.818073384682198	0.41370341645556
1861	-1.18526588506047	0.236473111406922
1862	0.139499168859655	0.889111660418273
1863	1.28030897671535	0.20102776302377
1864	0.867325262068377	0.386178210676773
1865	1.12275798864247	0.262076978965224
1866	-0.604682744612656	0.545663023952373
1867	-0.963240653259019	0.335890528121176
1868	-0.81869773394973	0.413347356311797
1869	0.894664129443083	0.37139540713234
1870	0.433186173611284	0.665065587907989
1871	0.621957752459074	0.534252012949115
1872	0.192866775409655	0.847141308003585
1873	-1.12979147032985	0.259103645201519
1874	-1.6788384034814	0.0938058359090953
1875	0.24259735610461	0.808416413943127
1876	0.382942771190287	0.701924293835803
1877	0.44084272898276	0.659516641823369
1878	0.211721785874467	0.832410019773372
1879	0.285093611449093	0.77569000524254
1880	-0.196505884843996	0.84429375314902
1881	-1.74004369248627	0.082464174333841
1882	0.438460708763778	0.661240972060323
1883	-1.1440472452051	0.253149264073481
1884	0.30876602983044	0.757627607314071
1885	-0.455391229791506	0.649024702956382
1886	-0.301521551425991	0.763141679759787
1887	1.3119304368946	0.190143218393165
1888	0.665181025903503	0.506240195254533
1889	-1.58115730046303	0.114471897996862
1890	-0.735301663150518	0.462499176348004
1891	-1.53941189065886	0.124333841920586
1892	-1.33688465265634	0.181865809075466
1893	-1.00399464932331	0.315864885935126
1894	-1.08614915019155	0.277934284865423
1895	-1.19712764799004	0.231821806575808
1896	-1.71738056779723	0.0865264026841122
1897	-1.2649761648137	0.206466763316723
1898	-0.568213797682389	0.570143872567778
1899	-0.0434710497249944	0.965343326998234
1900	-0.0512504133097693	0.959146366676326
1901	-0.48009307005314	0.631370336730614
1902	-0.276999711904108	0.781894348579673
1903	-0.456436990532644	0.648273184197434
1904	-0.847748491008947	0.396982060880961
1905	-2.65961570087206	0.00807304428208166
1906	-0.854060508063019	0.39347882729026
1907	-1.05039090471613	0.294043815666554
1908	-0.652841619162873	0.51415724427809
1909	-0.903437968756316	0.366726809548652
1910	-0.903437968756316	0.366726809548652
1911	-0.402101270975599	0.687780643566365
1912	-1.15204864837376	0.249849424201447
1913	-1.73607751088379	0.083163677541469
1914	-0.392123072382956	0.69513369960358
1915	-0.338053672198325	0.735464067619415
1916	-0.338053672198325	0.735464067619415
1917	-0.348988242219059	0.727244466677829
1918	-0.32068604433537	0.748581774615476
1919	-0.907998502436277	0.36431469022363
1920	0.559030262634733	0.576390361224346
1921	-1.15419174460066	0.248970735373307
1922	-0.929550095720469	0.353050837415272
1923	-0.998398956657806	0.31856694091998
1924	1.32805993941625	0.184761804727552
1925	1.15049183468676	0.250489092990725
1926	-1.33035669473856	0.184004806910504
1927	-1.45979034277304	0.144973194203958
1928	0.391121185424261	0.695873607782564
1929	1.68782135435274	0.0920666541175872
1930	0.507491293919031	0.612033022236291
1931	1.05845505076179	0.290357072702976
1932	0.219552308300867	0.826309081800749
1933	-1.23496019600166	0.217423019377479
1934	1.90470139560364	0.0573901545418152
1935	-0.354563919286129	0.72306520565665
1936	-0.714254488521423	0.475401804282265
1937	-1.57202432536628	0.116574940586032
1938	-0.867623026674501	0.386015285512534
1939	-1.0998284923601	0.271933994417151
1940	-1.21188767314172	0.22612548161245
1941	-0.615415047021607	0.538559547419506
1942	-0.563117412362343	0.573606352272099
1943	-1.30582793093328	0.192209155155729
1944	-0.514270391181769	0.607289274074511
1945	-1.76895287964377	0.077508896929665
1946	-0.806946110104424	0.420079677391537
1947	-0.736877191327444	0.461541270650469
1948	-0.428252749932396	0.668650793360084
1949	-1.51775538322774	0.129705557845935
1950	-0.427113148336131	0.669480044251996
1951	0.50346842996529	0.614855816709292
1952	0.585733010796495	0.55831817599386
1953	0.736932547103967	0.461507635104023
1954	2.13884752018984	0.0329298963576558
1955	0.490687564387952	0.623861859538713
1956	-0.431527373568042	0.66627021503037
1957	-1.15559153985583	0.248397977973104
1958	0.113713458096077	0.909510405936393
1959	-0.41098539751197	0.681258622483607
1960	-1.27833744683612	0.201721189717137
1961	-0.253211450877167	0.80020847855103
1962	-1.11180749014555	0.266753102591271
1963	-1.35105350949912	0.177286892565851
1964	1.78130176249429	0.0754676785061001
1965	-0.585040384401093	0.558783428291085
1966	0.453624173971893	0.650295383004555
1967	-0.194074962189755	0.846195693962297
1968	0.476892271799202	0.633646362941517
1969	0.221349477764802	0.82491033471942
1970	0.77144644538189	0.440805324117451
1971	1.71579461292685	0.0868166395173473
1972	-0.780992436428669	0.435175078882341
1973	-1.22150953816669	0.222466481901339
1974	-1.18345346416533	0.237189597186684
1975	-1.12290228896663	0.262015740856062
1976	0.0681928557762034	0.945659266609031
1977	1.23350068397097	0.217966255501374
1978	0.864868408266748	0.387524111664666
1979	-0.837208552739772	0.402873734899109
1980	-0.643948279762275	0.519903064955343
1981	-1.37831779732212	0.168719159359501
1982	-0.310835285148233	0.756054866169187
1983	-0.385401296870751	0.700103373468686
1984	-0.145394856543088	0.884457484701707
1985	-0.208823852511677	0.834670455879222
1986	-0.450077481106281	0.652848866896747
1987	-0.651555866695959	0.514985891874462
1988	-0.825028978426086	0.409747003207719
1989	-1.46073135848112	0.144714763315195
1990	-0.398215070454717	0.690640959496628
1991	-0.130117768474846	0.896525374071248
1992	0.319636750910992	0.74937668896548
1993	0.292417605432295	0.770088166368957
1994	1.47267716592291	0.141464788680823
1995	0.737173429760888	0.461361284802477
1996	0.699760818791094	0.484400818870642
1997	0.071569172699315	0.942973277391653
1998	0.889657316071274	0.374076052926847
1999	1.30218316641608	0.19345091982398
[truncated: 98,090 more rows]
