# Supplementary material for: Identifying Genetic Differences Between Dongxiang Blue-Shelled and White Leghorn Chickens Using Sequencing Data
Source: G3 (Bethesda). 2017 Nov 29;8(2):469–76. doi: 10.1534/g3.117.300382 (PMC5919749; doi:10.1534/g3.117.300382)
Supplement: Supplementary file 3 [file 469FileS3.zip › The_results_of_EMMAX/result_vec2.csv]

	V1	V2
1	0.0474791705839337	0.962150213568113
2	0.0983961297880812	0.921657023762426
3	-0.0609950811293307	0.951387401906934
4	-0.105250903715849	0.916218760566583
5	-0.110500192588532	0.912056859207761
6	0.702397003975355	0.482757170384715
7	-0.333501781945748	0.738894797952166
8	-0.338974433252115	0.734770736491451
9	-0.263497166378187	0.792275529312796
10	-0.670120031144702	0.503089413753014
11	-0.131678087134345	0.895291675586499
12	0.131988073096475	0.89504660886447
13	-0.158072130387215	0.874463525589075
14	0.184047678374118	0.854050372110764
15	0.734328661119122	0.463091307237314
16	0.224815629949052	0.822214186910952
17	0.013340068920523	0.989361780514233
18	-0.327309494664599	0.743570255437805
19	-0.064381226904836	0.948692306273191
20	-0.135785373622271	0.892045385620118
21	-0.643114677338386	0.520443337579215
22	-0.239874448624242	0.810525504694178
23	-1.69590888640751	0.0905231464301044
24	0.25263137459303	0.800656492313935
25	0.00708220300778007	0.994352080303269
26	-0.00490924484464937	0.996084955306044
27	-0.124682052894126	0.900825177023407
28	0.225272018992589	0.821859340617946
29	-0.339586381881626	0.734310060329661
30	0.177716983580181	0.85901693361854
31	0.307165900673932	0.758844479028129
32	0.16213602197305	0.871263978899376
33	-0.0634697394871698	0.94941771923824
34	-0.108787984521908	0.9134141240218
35	-0.359891246703378	0.719079818163377
36	-0.264613414484422	0.791415893000517
37	0.699802681856243	0.484374693701932
38	0.258793005787834	0.79590103270664
39	0.467919983829758	0.640044888217756
40	0.0255994334488089	0.979587010764021
41	0.243439762864071	0.807764190306462
42	-0.038126451830238	0.969602017994005
43	-0.31017623024496	0.756555672350617
44	-0.0859620169884922	0.931530885627762
45	-0.241524296574719	0.809247411160762
46	0.132215991370205	0.894866429098778
47	-0.37168501840347	0.710284211354913
48	-0.542810749014177	0.58750102133654
49	-0.0636048457585216	0.94931019139764
50	-0.331027039126514	0.740762190677737
51	-0.0899556250516162	0.928358356745051
52	0.640729280176672	0.521990957912874
53	-0.298443521646429	0.765488167516928
54	-0.298443521646429	0.765488167516928
55	-0.14777843709111	0.882576963068932
56	0.248140878891032	0.804126878426812
57	-0.507844540752358	0.61178542812195
58	0.295989353681118	0.767360612964554
59	-0.0421888479055672	0.966364927293837
60	0.329797655631698	0.741690430131933
61	-0.0342598311513558	0.972683573970881
62	0.413772663510272	0.679217319393753
63	-0.725920168128231	0.468226007402973
64	-0.149865733437675	0.880930738946589
65	-0.134047789036681	0.893418508045311
66	0.516299817984128	0.6058723686141
67	0.581635122485949	0.561073560476157
68	-1.05875458958899	0.290220734012359
69	0.633269145602163	0.526846286033186
70	0.501033698802523	0.616567024147312
71	-0.412927845368027	0.679835788457648
72	0.091346901406915	0.927253390099342
73	0.370591295162568	0.71109828763687
74	-0.645821958000346	0.518689760425462
75	0.0585816657651801	0.953308625798359
76	0.266562128129491	0.789915774999009
77	0.57986392316526	0.562266539140101
78	-0.161430119572042	0.871819593559452
79	-0.119138443056429	0.905213334864119
80	0.541597568274671	0.588336052560307
81	0.50839045440366	0.611402879467337
82	0.163121607587198	0.870488332661307
83	0.633873026081226	0.526452400116767
84	-0.121110291798924	0.903652137871341
85	0.349677000274309	0.726727762809977
86	-0.00759468311416422	0.99394339495424
87	-0.134154470635269	0.893334193868928
88	-0.670049111087188	0.503134582733826
89	-0.670049111087188	0.503134582733826
90	-0.249180530617347	0.80332305799261
91	-0.829911446703466	0.406983333250464
92	-0.00938752752905741	0.992513676125727
93	-0.114237263109825	0.909095387856006
94	-0.0931535617174697	0.925818731342857
95	-0.0664063732121507	0.947080734445905
96	-0.298347943367437	0.765561064808831
97	0.610747004766527	0.541643499013184
98	-0.452963497441404	0.650770734127018
99	-1.65320594852269	0.0989141486255318
100	-1.66270951942754	0.0969947886731006
101	-0.790729302349639	0.429475371569071
102	0.624056450724986	0.532873993306216
103	-3.32361696470569	0.00095348131738051
104	-0.156166331387382	0.875964694869337
105	0.09124064194562	0.927337777570747
106	0.0571997823427276	0.954408811436455
107	-1.22058834081288	0.222814943050244
108	-1.66020829406551	0.0974970212755075
109	-0.272722840175984	0.785178423520916
110	-0.300537075263147	0.763891943504317
111	-0.258675765651159	0.79599144667194
112	-0.240497761461215	0.810042580988586
113	-0.671907144984804	0.501951910733936
114	-0.183675209156755	0.854342423394242
115	-0.136626272111597	0.891380983717351
116	-0.255517827876419	0.798427834211823
117	-2.9027740966116	0.00386142812526001
118	-2.27080217405464	0.0235817281585129
119	-0.25038902605149	0.80238895604364
120	-0.256366911790651	0.797772560991346
121	-0.0950096641685208	0.924345062831434
122	-1.01947993633582	0.308466234918772
123	-1.01947993633582	0.308466234918772
124	-0.227773874899781	0.819914777966233
125	-0.48581361476987	0.627311296765528
126	-0.963363071174035	0.33582917285367
127	-1.11506347758687	0.265356743877852
128	-1.13819067915786	0.255583775153091
129	-1.21585057554041	0.224613286688762
130	2.18441508642461	0.0293936359930182
131	-0.458713746774345	0.646638273935926
132	-0.231753417376478	0.816823977790844
133	-0.103713029682825	0.917438506337431
134	-0.0375817324468505	0.970036113037431
135	-0.0375817324468505	0.970036113037431
136	-0.822647284578182	0.411099187821066
137	0.236362129444836	0.813248089371675
138	0.327338612963669	0.743548247439529
139	1.18523233841817	0.236486359099829
140	-1.92304818526841	0.0550393483632132
141	-0.575377049510407	0.565294128598131
142	-0.5668118292819	0.571095371597773
143	-0.487036131787033	0.626445313646412
144	-0.160149804396457	0.872827489296451
145	-0.107738684323775	0.914246028194205
146	-0.113654437499042	0.909557170340412
147	0.0684333698481903	0.945467907606425
148	0.243938150993024	0.807378382151963
149	-0.133588213169439	0.893781740631673
150	-0.880816355700737	0.378838725247246
151	0.00799540746998909	0.993623832097201
152	-0.208058362090513	0.835267780750197
153	1.33460229092313	0.182611550703701
154	-0.0259350552178892	0.979319445681167
155	-0.572132032409691	0.567488641257568
156	-1.34761490208307	0.178390145403404
157	-1.25698586757724	0.209343276498634
158	-0.132355974876859	0.894755768463613
159	-0.310945403287985	0.755971199020083
160	-0.447475973889145	0.654724452161332
161	-0.71689610287475	0.473771612832452
162	-0.223977253914779	0.822866126283262
163	-0.223977253914779	0.822866126283262
164	-0.668800876928557	0.503929934632409
165	-1.00098521001244	0.317316206293758
166	0.987407595262641	0.323918533467426
167	-1.97839715134718	0.0484301413606086
168	-1.94373361178231	0.0524860062054147
169	-2.10306332464112	0.035957383681359
170	-1.99679482615597	0.0463869363979332
171	2.18409209416291	0.0294175004935525
172	-0.155379152248136	0.87658487502638
173	-0.211521227076459	0.832566414430079
174	-0.226465192766781	0.82093181090632
175	-0.405666777261624	0.685160298783196
176	-0.117036320683134	0.906878079665451
177	-0.11590598312236	0.907773403963004
178	-0.300608396406665	0.76383758258126
179	-0.298285330670378	0.76560882047059
180	-0.216832462585041	0.828427003455743
181	-0.10937832233148	0.912946135294467
182	-0.287613365248249	0.773761405692971
183	0.69677563093332	0.48626573631802
184	0.644353942923852	0.51964025240039
185	-0.303183960323191	0.76187527403442
186	-0.170484056677625	0.864698159744405
187	-0.725582191570925	0.468433053924497
188	0.255761800922666	0.798239535504123
189	-0.0387401788881782	0.9691129405289
190	-0.262915265160132	0.792723759077514
191	-0.273634507792636	0.784478058798529
192	-0.263236904426912	0.792475996681285
193	-0.180252714137625	0.857026917019578
194	0.089817523463869	0.928468046106436
195	-0.0318670655934558	0.974590728872207
196	-0.128074663261079	0.898141176842573
197	0.558810639115014	0.576540141132666
198	-0.30495975837624	0.760523195889114
199	-0.686600557005318	0.492651498200292
200	-0.102800041224126	0.918162724246127
201	-0.102800041224126	0.918162724246127
202	-0.0697761231756342	0.944399637823225
203	0.645947085758906	0.518608785964958
204	-0.483714614765706	0.628799347313783
205	0.105193208671851	0.916264517123857
206	-2.86392211770044	0.00435945682036368
207	-0.191490300031235	0.848218905822284
208	-0.17203720077565	0.863477614130657
209	0.696757893421885	0.486276828986054
210	-0.446845107128237	0.655179612534819
211	0.510908249194603	0.609639913507388
212	0.517373510593653	0.605123338569488
213	-0.985671826817329	0.324769002938712
214	-0.158974882255888	0.873752599286533
215	-0.167005351424447	0.867433087376342
216	0.0210781829715478	0.983191663739962
217	0.0251956566780908	0.979908913568499
218	0.548497871077065	0.583593933184884
219	-0.16387531733842	0.869895254721804
220	-0.232429894260272	0.8162988595668
221	-0.584451241843004	0.559179316841847
222	-0.234318761707678	0.814833056355661
223	-0.135877611204811	0.891972504107866
224	-0.151565121493359	0.879590833828974
225	0.718403651532557	0.472842658644394
226	-0.501677790555963	0.616114131921022
227	-0.212168829379478	0.832061441639147
228	-0.0476594798782315	0.962006582117982
229	-0.226281702245006	0.821074433431024
230	0.043622731757254	0.965222477370991
231	-0.0156151178338074	0.987547648785119
232	-2.26103676071836	0.024184226659989
233	-0.528434571987799	0.597431279305933
234	-0.702999810025682	0.482381751142501
235	-0.22768283627978	0.819985518168133
236	-1.59708662830479	0.110875651373134
237	0.939676227346484	0.347835577729056
238	0.856807125689316	0.391960308553424
239	0.170650832279245	0.864567082780291
240	-0.370595877065188	0.711094876560864
241	-0.388648120034825	0.697701244928452
242	-0.28819410997359	0.77331710636182
243	0.538114510921749	0.59073648895774
244	0.194897442391612	0.845552088680019
245	-0.183100045101654	0.854793446015451
246	-0.0870561536795756	0.930661590944063
247	-0.172062321417619	0.863457875632875
248	-0.511132149860833	0.60948324749474
249	0.104633744391954	0.916708229250305
250	-0.363924597088224	0.716067539350136
251	0.102365207134591	0.91850767551709
252	0.17958671399558	0.857549499712148
253	0.409109238709815	0.68263398074019
254	-0.0750427963873477	0.940210555858503
255	-0.414671111906354	0.678559826610657
256	-0.210333582567729	0.83349266916917
257	-0.253330185672069	0.800116783524656
258	0.78376252234731	0.433549102097697
259	-0.450938619268605	0.652228503628795
260	-0.402974705539362	0.687138393898549
261	-0.32906355601165	0.7422448880339
262	0.166395232234697	0.867912922795873
263	-0.134117258107079	0.893363604086467
264	0.0346717905779672	0.972355237020272
265	0.191658766973837	0.848087003205411
266	0.118285903013286	0.9058884414355
267	0.411356720641598	0.680986541885504
268	-0.286070046028857	0.774942484575648
269	-0.459005392923868	0.646428969831911
270	-0.200393010428507	0.841254382559383
271	0.807266956069556	0.419895015959641
272	-0.698232841208299	0.485354896463167
273	-0.0955883749920289	0.923885643402526
274	0.0732260351707878	0.941655415889341
275	-0.198230393130924	0.842945058300087
276	-0.195640639156185	0.84497061296997
277	-0.200490235314721	0.841178391954278
278	-0.198792502171362	0.842505546481437
279	0.175982687461806	0.860378510579857
280	0.767074060869651	0.443398085199977
281	-0.162905577471338	0.870658335584165
282	-0.561110255568293	0.574972751282082
283	-0.0274161955588237	0.978138676190216
284	-0.22056901450798	0.825517705438581
285	0.127242273712233	0.898799599267646
286	0.947623696397301	0.343776992119548
287	-0.385160211706578	0.700281858261015
288	-0.127409746405547	0.898667122276456
289	-0.00309214078405485	0.99753406091032
290	0.268576131874711	0.788366216941278
291	-0.498748256617615	0.618175210022795
292	0.0665378060159612	0.946976150223603
293	0.119838984527687	0.904658643814942
294	0.401114490959587	0.688506509712232
295	0.155159143063252	0.876758223168775
296	0.417573617145799	0.676437425242663
297	-0.690494298734187	0.490202517277912
298	-1.98960886808693	0.0471761618137054
299	-0.160164932528354	0.872815578845112
300	0.897761880703041	0.369742873387707
301	0.241545566101328	0.809230937545231
302	0.20909354959224	0.834460029545293
303	0.225160701909739	0.821945887212073
304	0.0125989921958881	0.98995272997966
305	0.0983001653914947	0.921733184199314
306	-0.172775468016762	0.862897557721902
307	0.0562713457145086	0.95514803475648
308	-0.0988050367505192	0.92133251010801
309	-0.116137233443197	0.907590224274122
310	0.0272563519193993	0.978266101749141
311	0.363958397917128	0.716042314084773
312	0.0557453478930813	0.955566852611636
313	0.613375668791846	0.539905779672084
314	-0.182466135090946	0.855290590193308
315	0.585406569061824	0.558537430513067
316	-0.378247536817687	0.705406610364975
317	-0.132443347728032	0.894686698973227
318	-0.966088188062086	0.334465231065847
319	0.99668225430338	0.319398938754394
320	0.791442223450587	0.429059762536786
321	0.791442223450587	0.429059762536786
322	-0.83608920593825	0.403502506206381
323	-0.169605723361144	0.865388545664956
324	-1.88605751772001	0.059864226596137
325	-0.0716016213547541	0.942947466351285
326	-0.0716016213547541	0.942947466351285
327	-0.584993884634066	0.558814669966653
328	0.198063831386893	0.843075301990662
329	-0.00685286131535264	0.994534972943276
330	0.0716811194213205	0.942884230462594
331	-2.18285660797195	0.0295089395609442
332	-2.18285660797195	0.0295089395609442
333	0.332414742018119	0.739714867642257
334	0.484654558906094	0.628132802337614
335	0.394993682153815	0.693015326437241
336	0.176645848336228	0.859857820823224
337	-0.0339113662049594	0.972961308632978
338	0.230932033283718	0.817461691750096
339	-0.527858891384669	0.597830516266503
340	0.322858571164035	0.746936783628564
341	0.0801049558288029	0.936185704796691
342	0.270548003391227	0.786849888375868
343	0.511328153744836	0.609346115937312
344	0.466947552523436	0.640739997499649
345	0.618888115710004	0.536270801952699
346	1.41623201801877	0.15732776664463
347	-0.0725983744857607	0.942154635927916
348	-0.0442118741288648	0.964753097587686
349	-0.0398955153381449	0.968192287733914
350	0.316682176641572	0.751616421489149
351	0.313326934705822	0.754162428468747
352	0.0237859738734456	0.981032779849588
353	0.54740524839658	0.584343628798456
354	0.0272681995632715	0.978256656921025
355	0.313636419369101	0.753927474238113
356	0.347539640458999	0.728331608422038
357	0.963518278576714	0.335751394056777
358	-0.221616813719461	0.82470231316301
359	0.0665451491584279	0.946970307136708
360	-0.259956775391886	0.795003698975819
361	6.72257530200948	4.86593238144322e-11
362	-0.0179135448473401	0.98571494088543
363	-0.0408043659756978	0.967468081871965
364	0.450413917710364	0.652606469536954
365	0.00984811495457604	0.99214638052542
366	0.248366652475142	0.803952300914563
367	-0.276089236006192	0.782593149823597
368	-0.0652940254136172	0.947965892612799
369	-0.188374271322737	0.850659391755714
370	0.145887799214312	0.884068524545978
371	0.133639463806542	0.893741232824008
372	-1.37888681438918	0.168543726950454
373	0.0838393442247544	0.933217587840135
374	0.135808623621695	0.89202701455026
375	-0.33453791437871	0.738113410361289
376	-0.471093981127266	0.637778271330465
377	0.0165481764768751	0.986803642792561
378	0.29260235151456	0.76994701534908
379	-0.0771810832558912	0.938510241479537
380	0.224427482885296	0.822516003202587
381	0.103768000024425	0.917394903914217
382	0.298649031443542	0.765331432812604
383	0.232774205776149	0.816031617953585
384	-0.683283391225332	0.494743017761744
385	0.294892938203794	0.768197581270069
386	-0.0260433770447855	0.979233089626335
387	-0.0805221109033819	0.935854102240786
388	0.0259605771330575	0.979299099142117
389	-0.011554126105931	0.990785936504033
390	-0.198169995230402	0.842992286207142
391	0.130646222646092	0.896107512505556
392	0.134125463809065	0.893357118852525
393	0.0638683434537092	0.949100482567979
394	0.320916644692871	0.748407114336307
395	-0.132865169400098	0.89435325417456
396	-0.0548430159671273	0.956285349434195
397	-0.643541525029717	0.520166653714602
398	-1.12679041698917	0.260369431134049
399	-0.549389060109229	0.582982782914916
400	-1.23953528789257	0.215726482315584
401	-0.782659568108315	0.434196088331448
402	0.27532666994287	0.783178563944527
403	0.181697624290488	0.855893372343001
404	0.232240276660017	0.816446042748577
405	-0.697637670375453	0.48572680035031
406	-0.0919985151607997	0.926735919697692
407	-0.124079302879416	0.901302151318263
408	-0.400907623897255	0.688658715703977
409	-1.45485706922016	0.146333823676871
410	0.186550543652491	0.852088409933719
411	-0.18046949091589	0.856856834818801
412	-0.205333795030977	0.837394576713558
413	0.0516490072016783	0.958828914383722
414	0.0164113083734136	0.986912778517565
415	0.251319969507921	0.801669579837538
416	0.242522915074996	0.808474055473375
417	0.419995031871421	0.674668781664321
418	0.535205702873882	0.592744623621521
419	0.572399364882698	0.56730769735834
420	0.0288446145735392	0.976999981775966
421	-0.902471115369748	0.367239469787969
422	-0.0105934137624971	0.991552045305846
423	0.0402498185399744	0.967909962653081
424	0.275066362682383	0.783378427359981
425	0.189678817736167	0.849637489847696
426	-3.29067064930709	0.00106977552726582
427	-0.863164934640079	0.388458981425788
428	-0.863164934640079	0.388458981425788
429	0.243134153391888	0.808000789421569
430	-0.176923446344688	0.859639879112644
431	-0.0402578233150351	0.967903584126749
432	-0.0262423447484794	0.979074469729932
433	0.33877626094182	0.734919941535519
434	-0.0974364475781187	0.92241869079623
435	0.0974336844802718	0.922420883876105
436	0.0580576248213058	0.953725830283794
437	0.0152890896416688	0.98780762102882
438	-0.113224230601765	0.909898050134687
439	1.53641686473422	0.125066190022977
440	-0.822734962321485	0.411049362533485
441	-0.893593388349939	0.371967674394821
442	-0.874918755538174	0.382036510876608
443	-0.214420452048031	0.830306264128296
444	-0.253657637742914	0.799863917245817
445	1.95043391257672	0.0516805442460423
446	2.34379354300593	0.0194778744272585
447	2.31512788348059	0.0210083061018163
448	-1.940246994086	0.0529092895706784
449	-2.27745345742989	0.0231788803160358
450	-0.14104426929033	0.887891549255324
451	-0.125399465264511	0.900257513769402
452	-0.15800800895158	0.874514025746781
453	-0.0520298982943896	0.958525567256372
454	-0.0893509487967585	0.928838640456141
455	-0.216150443515966	0.828958283025181
456	-2.04472849406016	0.0414026457039677
457	-2.02642225953795	0.0432497252192778
458	-0.382706496567022	0.702099382556127
459	0.305037657267517	0.760463901071014
460	0.202858425975153	0.839327883037428
461	0.884683533818645	0.376750867802042
462	1.29517142260489	0.195856409557295
463	-0.124330637342493	0.901103258410586
464	-0.19366646981173	0.846515384746808
465	-0.180788472947348	0.856606574906036
466	-0.325641684362414	0.744831158848976
467	-0.502249356180074	0.615712359052342
468	-0.00205668232911448	0.99835982310636
469	1.12352801179169	0.261750311603731
470	-1.52931554917154	0.126816092777917
471	0.445127108097114	0.656419772805824
472	0.554673969772324	0.579364720068518
473	-0.6946469208463	0.487597966539261
474	-0.954354921692035	0.340363334977683
475	-1.11304860253887	0.266220243898905
476	-1.25038119988054	0.211742851810065
477	-1.26302714467603	0.207165743515804
478	1.08907175673765	0.276644781350539
479	-0.0309076112584211	0.97535550393874
480	0.444476504221125	0.656889668029326
481	-0.161293489652623	0.871927142088632
482	0.678773809764772	0.497593989446157
483	-0.0557081216849506	0.955596493887646
484	-1.83854549664572	0.0665726289849311
485	-0.66956520082795	0.503442842498823
486	0.541342681349041	0.588511560900348
487	-0.0337921068873456	0.97305636183824
488	-0.455615060604003	0.64886382044354
489	0.490398038426284	0.624066535632429
490	-3.29313620043729	0.00106063658103568
491	-0.411782740524248	0.680674434463557
492	-0.1612946816143	0.871926203823214
493	-0.167957839253416	0.86668409010254
494	-0.357588749838108	0.720801389537025
495	0.212267407377836	0.831984580790562
496	0.213097020711421	0.831337798694371
497	-0.365132284655305	0.715166445637952
498	-0.174186729984966	0.861788936050326
499	-0.0647249619310635	0.948418753644519
500	-0.0268165036661956	0.97861674671139
501	0.762215512330279	0.446289359235034
502	-0.259225219761117	0.795567739043237
503	-0.167672103571792	0.866908768322152
504	-0.25575699059936	0.798243248004054
505	0.922713730240862	0.356599670436454
506	-1.00806983480131	0.31390658178005
507	-3.91386499038681	0.000103361699137084
508	0.136176590334147	0.891736272087177
509	0.316609754004514	0.751671348343185
510	-4.75430353048127	2.60517925998113e-06
511	-0.0939140280237816	0.925214921414092
512	0.87519266030178	0.381887628068895
513	-0.157107911596034	0.875222969976893
514	-0.0823115214942756	0.934431801409041
515	-0.21391560671472	0.830699725986443
516	-0.147455625802212	0.882831605844283
517	-0.0191347511919202	0.984741211798673
518	-0.550723343149946	0.582068332395633
519	0.857382762732235	0.391642509450035
520	-1.45442575663613	0.146453246855785
521	-0.788253628684245	0.430920426869839
522	-1.08660381032442	0.277733411968946
523	0.615603976658716	0.538434916894942
524	-0.303868555194323	0.761353942472104
525	2.05155573355693	0.0407311527142625
526	-1.08352091580858	0.279097406339881
527	0.331203473053208	0.740629006198084
528	0.128809999049453	0.897559582699837
529	0.171263746552843	0.86408539611907
530	-0.102204689630874	0.918635016979837
531	-0.124070526815447	0.901309096347212
532	-0.271588747117571	0.786049904211939
533	0.952693230990259	0.3412040088722
534	0.114036473969712	0.90925447298132
535	-2.29916887233712	0.0219050816031392
536	-0.898874291737335	0.369150564170512
537	0.999736868857051	0.31791951120818
538	0.458191507843541	0.647013136373599
539	-0.450717963620805	0.652387440814661
540	-0.116624045432387	0.907204623336713
541	0.296850202762904	0.766703659087973
542	-0.0762796367302897	0.939227016282461
543	0.205610771444712	0.83717831433212
544	-0.250516458498155	0.80229047409866
545	0.472355305783823	0.636878474184021
546	0.210140441647317	0.833643323478326
547	0.0899601076922631	0.928354796359975
548	-3.13709961232064	0.00180646252530328
549	3.50126878255878	0.00050433680227713
550	0.0147005776686309	0.988276898985152
551	0.0157011754401604	0.987479027365882
552	-0.122791259887727	0.902321538233617
553	-0.129761517857541	0.896807086351881
554	0.102175965917136	0.91865780424662
555	0.180129710851564	0.857123427871779
556	0.0954648780173574	0.923983681444098
557	-0.0731305767321614	0.941731338819038
558	0.22750550402825	0.820123315766724
559	-0.0270278254722942	0.978448281438367
560	0.220187913177437	0.825814323523882
561	0.923030901615564	0.356434526162122
562	0.0948703803112157	0.924455639475008
563	-0.17355736143231	0.862283305071092
564	0.0737021488209907	0.941276746549653
565	0.0737021488209907	0.941276746549653
566	0.0737021488209907	0.941276746549653
567	0.0737021488209907	0.941276746549653
568	-0.369728550273454	0.711740676201081
569	-0.779970209107504	0.435775993307286
570	0.298772208541934	0.765237494824281
571	0.285432235198524	0.775430744306873
572	-1.90107398227526	0.0578647207659375
573	-1.90473474075528	0.0573858071745055
574	-0.165658877260115	0.868492102821949
575	0.461502187934291	0.644638258436111
576	0.0885227121168854	0.929496536442356
577	1.44529761735282	0.148998250335024
578	1.15494842013372	0.248661009826597
579	-0.193077872143759	0.846976072530706
580	-0.211240645857154	0.832785221288059
581	-1.31481391072498	0.189172776066871
582	-0.115355989461174	0.908209088694876
583	-1.3148631546515	0.189156234729293
584	2.0653564675716	0.0394020211081766
585	-0.0746983859797974	0.940484448512517
586	0.501621633082054	0.616153613142061
587	0.443107677462871	0.657878740219909
588	0.670449798723917	0.502879413029118
589	-0.220307037189675	0.825721604460949
590	-2.31343310045096	0.0211019924626656
591	-0.0641693227062335	0.94886094777238
592	-2.10019125166312	0.0362103765405348
593	-0.844432625687112	0.398829937078328
594	2.42570809784159	0.0156300347048718
595	0.560723081703716	0.575236502614627
596	0.407126436818542	0.684088665624961
597	0.408238814369688	0.683272423351089
598	0.394296571226721	0.693529540559625
599	0.434781147750862	0.663908128691259
600	-0.229983206421932	0.818198501777594
601	0.110224168021577	0.912275646184255
602	2.08506494425148	0.0375680654240763
603	-0.0277564093391859	0.977867463442191
604	-0.704187790867579	0.481642359308306
605	0.653524690337179	0.513717298535625
606	1.97749156299097	0.048532641598414
607	-1.16302342480433	0.245372542161295
608	-1.07875378839925	0.28121555452726
609	-0.989831365110597	0.322733402736117
610	1.13487044907731	0.256971185005363
611	-1.02930613560797	0.303831513670703
612	2.61504820901105	0.0091898033119837
613	-0.244383811485604	0.807033430878589
614	0.0914207359125655	0.927194753853566
615	0.0539783299619028	0.956973903501949
616	0.00576423080837399	0.995403124601957
617	-0.0540608645105098	0.956908179403374
618	0.103269535052953	0.917790294960104
619	-0.186418575913944	0.852191834844198
620	-0.231545338160042	0.816985516817646
621	-1.03890567458079	0.299348734528925
622	-0.0975290061755161	0.922345227074114
623	-1.20378464323143	0.229240150278164
624	-1.45975869926664	0.144981890610018
625	0.497983222906355	0.618713948206659
626	-1.27489897112278	0.202934753690702
627	-0.143656625632304	0.88582927128082
628	-0.130314118657338	0.896370111839145
629	1.03264712040911	0.30226629714309
630	-0.049049383820074	0.960899449112748
631	-0.0149309861262694	0.988093171371199
632	-1.12021104358074	0.263159482992587
633	-1.38951290351912	0.165292795995634
634	-1.36001650608186	0.174435147782497
635	-0.068836712962803	0.945147004840193
636	-0.0807166484205877	0.93569946538868
637	-0.0839327021435063	0.933143398096267
638	-0.0564282918746593	0.955023071137399
639	-0.135981691078281	0.891890266510214
640	0.0402144312080877	0.967938160725358
641	0.123071829022316	0.902099475532405
642	0.128315789121745	0.897950458739796
643	0.344258654160895	0.730795936498839
644	-1.32694453635419	0.185130268174618
645	0.194403208659887	0.845938822936051
646	-1.33428908836259	0.182714064061103
647	-1.28665887894202	0.198806233207101
648	-0.0665318361729948	0.946980900550435
649	-0.105747516157055	0.915824920663451
650	-0.879116449720698	0.379758745827632
651	-1.20027567142861	0.23059839920065
652	1.18500991254776	0.236574209211411
653	-0.136545858982317	0.89144451559673
654	-1.01149165754159	0.312268447496733
655	-0.945103720916399	0.345060587960485
656	-1.02595132633916	0.305408631566277
657	-0.996985572170898	0.319251832465381
658	-1.03588245681449	0.300755712896537
659	0.0618387311386127	0.950715871988451
660	2.0596104228157	0.039950860041667
661	-1.95577505341234	0.0510459250972669
662	0.769124881997297	0.44218089101908
663	-1.71337547893371	0.0872608696720971
664	1.7849097501848	0.0748796704713438
665	2.5155430508005	0.0121959933314958
666	-0.2580016505632	0.79651136814007
667	-0.321592697045785	0.747895136477368
668	-1.07846931639698	0.281342297300925
669	-1.08639366313137	0.277826244543759
670	-0.104481278640306	0.916829154630714
671	-0.119660645929638	0.904799848489234
672	-0.112974673151695	0.910095797717822
673	1.00981828763027	0.313068835200115
674	1.55755640895399	0.119968623012578
675	-0.196083032054703	0.844624525818664
676	-1.07488487289825	0.282942630884799
677	0.114852043626424	0.908608320352894
678	-0.0979107932743273	0.922042209834915
679	-0.46004980871274	0.645679659916206
680	-1.54767064640517	0.122331776719707
681	-0.194412292811381	0.845931714318248
682	0.37894049908497	0.704892269120951
683	-0.259768763668182	0.795148648510555
684	-0.237040778738821	0.81272185479071
685	-0.320930653482907	0.748396504279058
686	0.172640062830177	0.86300394000524
687	0.157432904346024	0.874966984121908
688	0.111501801348317	0.911263004436005
689	-0.519784989785378	0.603442560543401
690	-1.16531074359423	0.244446639765722
691	-0.252566690503216	0.80070645424054
692	-0.432307551787924	0.665703538751013
693	0.112789576304343	0.910242470777788
694	-0.249183444834513	0.803320805119999
695	0.430686258550777	0.666881366360502
696	-0.137759104565123	0.890486043006081
697	-1.35168635062013	0.177084406529859
698	-0.154353437675304	0.877393099637627
699	-0.29134872081239	0.770904973047472
700	0.156513814233587	0.87569095431407
701	-0.180025516930515	0.85720518219404
702	0.670557335925311	0.502810941845311
703	0.685679432070771	0.493231803225355
704	1.04227817679848	0.297784407681877
705	-0.218541077463001	0.827096371864883
706	0.721405572936934	0.470995867852784
707	-2.49477323910273	0.0129240591168839
708	-1.31111024185384	0.190419928335591
709	-1.32665569024389	0.185225774725409
710	-0.177230582318196	0.859398759694763
711	-0.215439612182391	0.829512090301801
712	-2.28854322069729	0.0225205279727085
713	-0.0856664821200755	0.931765703009629
714	-0.0496655644584305	0.960408652267561
715	-0.0563320941975931	0.955099665488276
716	-0.435982321025623	0.663036977823283
717	-0.318922384392557	0.749918025265642
718	0.833495709706796	0.40496161553635
719	-0.230583224562841	0.817732539855034
720	0.807444210287067	0.419793018625
721	-0.189021145192577	0.850152638754734
722	1.4498426569968	0.147726853358242
723	-1.24016060444313	0.215495347108799
724	0.448079481503044	0.654289151404561
725	0.55628609182982	0.57826316481012
726	-0.0663084198241127	0.947158678892083
727	0.61035281501429	0.541904325518923
728	-0.136401445817352	0.891558613641958
729	-0.178749549530571	0.858206476762678
730	0.296430391712185	0.767024015399342
731	0.758501911946314	0.448506526545656
732	0.0374575427155296	0.970135082947363
733	0.770573210472257	0.441322442206841
734	0.900478387695483	0.368297497374216
735	2.59441700583637	0.00975211833031384
736	0.3455787640114	0.729804073574591
737	-0.156710773869314	0.875535799779688
738	-0.159828098636718	0.87308077663602
739	0.84533104670013	0.398328749817306
740	0.252720800498222	0.80058742118089
741	0.466480780415738	0.641073765932316
742	0.322174712513929	0.747454462530752
743	0.116856974277817	0.907020129509645
744	0.451685776367638	0.651690447670804
745	-0.0794759499666848	0.936685731558491
746	-0.195613910503645	0.84499152394948
747	0.416304089517471	0.677365427045288
748	-0.287325194140671	0.77398189889584
749	-0.38849113937877	0.697817315808192
750	-0.736939455416246	0.461503437538069
751	0.227527949676605	0.820105873868656
752	0.146386203667145	0.883675283223193
753	0.195260563735853	0.845267972680379
754	-0.78488189522213	0.432893056825447
755	-0.23465023473286	0.814575892790118
756	0.528752032990005	0.597211170757843
757	-0.271293029192301	0.786277189482122
758	-0.374818990578443	0.70795338247994
759	-0.0818307024420456	0.934813956727489
760	1.27815823654214	0.201784308203333
761	0.083740930407985	0.933295796038936
762	-0.0766416003552669	0.938939199116366
763	-0.660757327050353	0.509071056171534
764	-0.132879266316418	0.894342111060097
765	-0.529502896973168	0.596690713666816
766	0.527688314238706	0.597948835587635
767	0.681162528760448	0.496082741918672
768	-1.2727912999652	0.203681259810123
769	-0.582789694020832	0.560296569111338
770	-1.36969371685715	0.1713948820817
771	-0.601219044374691	0.547965480692975
772	-1.25828474032039	0.208873710064224
773	-0.118426726305114	0.905776922039519
774	0.0762861075939199	0.939221870873237
775	0.670172091134121	0.503056258116272
776	-0.304219451975124	0.761086770229252
777	-0.310358033783708	0.756417512247526
778	-0.0129762377278251	0.989651906103886
779	-0.0245279000978502	0.98044127607364
780	-0.0191667630341289	0.984715687451134
781	-0.368916259206031	0.712345685154178
782	0.139257043285446	0.889302882377168
783	0.718439878176278	0.472820348101324
784	0.434149047710662	0.664366742328145
785	0.137586475805728	0.890622411185598
786	-0.131263818615016	0.895619200990412
787	0.576685409893436	0.564410480375828
788	0.108189165144652	0.913888867255811
789	0.0185167264953366	0.985233991137564
790	-0.0887450362330649	0.929319932226205
791	0.732901318721923	0.463960698300989
792	-0.0367530169792604	0.970696545853374
793	0.133532130735564	0.893826067744308
794	0.0786030994632465	0.937379643507992
795	0.347576896352445	0.728303641865834
796	-0.0828496480303253	0.934004116037655
797	-0.368277243748863	0.712821762995556
798	-0.42062226118056	0.674210935721114
799	-0.406394784539155	0.684625740630024
800	0.62631494704814	0.531393066559565
801	-0.0943091881724083	0.924901181458591
802	-0.0845711191567139	0.932636076009666
803	-0.0773683740256525	0.938361325635041
804	0.0960080418016969	0.923552499688183
805	-0.585811148733596	0.55826570089097
806	-0.214119738695229	0.830540626289644
807	0.00584870665459361	0.995335757324777
808	-0.531702298786878	0.595167403851272
809	-0.49478164046463	0.620970736357393
810	-0.107208697324674	0.914666247347714
811	0.404131914383047	0.68628782944128
812	-0.315061293713028	0.752846034718649
813	-0.0823591167013081	0.934393973528105
814	-0.120800385152923	0.903897479632962
815	0.34153880142862	0.732840916727822
816	-0.0135951484689863	0.989158376296532
817	-0.119051780607968	0.905281957706553
818	-1.03273239563041	0.302226417140435
819	-0.284152083139352	0.7764110004762
820	0.690971403263588	0.489902893200854
821	-0.706554203096603	0.480171363982545
822	0.00169681979532593	0.998646808401398
823	2.63991715103482	0.00855068302088681
824	-0.581269726464108	0.561319569742517
825	1.24327269504528	0.214347688804958
826	-0.251152453947319	0.801799013201845
827	-0.0526910358077482	0.95799904218894
828	-0.248178402018017	0.804097863307404
829	-0.199531174190932	0.841928055293968
830	-0.0214782438714852	0.982872692613394
831	-0.077418824422217	0.938321212637326
832	1.58834888766594	0.11283706594906
833	0.360454259958886	0.718659071550545
834	0.251058182408815	0.80187185589338
835	0.42529980099232	0.670800391250979
836	0.0244452620024096	0.98050715911202
837	-0.124471647683973	0.900991672950688
838	-0.280800810670456	0.778978872510959
839	0.069174168216394	0.944878529800477
840	-0.103309442719307	0.917758638755874
841	-0.40355020854654	0.686715341520007
842	0.676040129176754	0.499326492529039
843	-0.187314092034754	0.851490056822298
844	0.422285441528276	0.672997483544304
845	-0.0288394394743064	0.977004107132278
846	-0.502472320688082	0.615555661043392
847	-0.120000482550039	0.904530775755813
848	-0.132151750301008	0.894917214036768
849	-0.263278757815106	0.792443758083654
850	0.643085477342395	0.520462267877688
851	-0.0294006364665874	0.976556749752368
852	0.217311063159518	0.828054229914685
853	0.264575717716579	0.791444919598135
854	-0.696149394367965	0.486657454641305
855	0.57619509837789	0.564741551754194
856	0.559456000117152	0.576100067168577
857	-0.0348117868380389	0.97224365927109
858	-0.0840512317170723	0.933049205761388
859	1.71004665301445	0.0878751540276163
860	-0.206390888161895	0.836569267830792
861	-1.26165570667064	0.207658615816387
862	-0.955648717089466	0.339709707285223
863	-0.0930675729502673	0.925887009091626
864	-1.44459046504612	0.14919681498914
865	1.62146469832523	0.105545894424669
866	-0.0625358538878606	0.95016100154486
867	-0.928857077672794	0.353409566914898
868	0.228933543059049	0.819013803902603
869	-0.457220889745365	0.647710083426375
870	0.631664002213345	0.527893986851272
871	0.654024318263037	0.51339562757958
872	-0.608428032147	0.543178813185521
873	0.627196123157747	0.530815835534799
874	0.739911566792403	0.459699535507897
875	0.758121381491265	0.448734072156479
876	-0.708609573481437	0.478895712671223
877	-0.755805299130994	0.450120435353395
878	-0.270784941437285	0.786667742319042
879	0.16164660381298	0.871649192399701
880	0.253881958408017	0.799690703634882
881	0.183615454436536	0.854389278641287
882	-0.136881782282601	0.891179117826645
883	-0.0856499862432437	0.931778809992773
884	-0.132635923388924	0.89453446798328
885	-0.16159725462544	0.871688036081815
886	0.455607196111485	0.648869472913674
887	-0.0440196136170446	0.964906273480444
888	0.44019939297391	0.659982170582763
889	0.779727902532914	0.435918503111247
890	-0.0826422287896561	0.93416896381044
891	0.1678829773586	0.866742954081042
892	-0.826356229204044	0.408994621222898
893	-0.0296998836496901	0.97631820830258
894	0.115436330223926	0.908145443969602
895	0.677295443955475	0.498530522848145
896	-0.0515566535594946	0.958902467050865
897	-0.704740448679563	0.481298599448195
898	1.16477865851884	0.244661806925332
899	-0.748335239097276	0.454608421077529
900	0.188016191335119	0.850939933813437
901	-0.232269707931828	0.816423197459028
902	-0.448443199680219	0.65402686400316
903	-0.340292642893471	0.733778504824399
904	0.687246083125674	0.492245038196195
905	-1.96943919074295	0.0494521216055302
906	1.09411294158256	0.274430150745253
907	-0.0668577137727473	0.946721595811519
908	-0.662722012977574	0.507812767338399
909	-0.31598436301298	0.752145710512146
910	0.521923741535924	0.601953635020601
911	-0.17254141034902	0.863081448769351
912	1.70440949604107	0.0889233796509793
913	1.73065418082311	0.084127969384861
914	-1.33296643124456	0.183147450778297
915	-1.43322413464274	0.152416282086168
916	0.533656123606405	0.593815676362
917	0.534469438804975	0.593253410772135
918	0.580939104682704	0.561542211736138
919	0.580939104682704	0.561542211736138
920	-0.444598164202002	0.656801789396913
921	-0.11949639972059	0.904929897783304
922	0.750163754313046	0.453507523909023
923	0.406427075442524	0.684602033866758
924	-0.591491773485006	0.554457219722138
925	-0.151742696724722	0.879450842162059
926	-2.23352820016571	0.0259539211493872
927	0.159927341445455	0.87300263878993
928	-1.06059201484995	0.289385353529579
929	-1.09541150665157	0.273861654031428
930	-0.293641980742574	0.769152853072851
931	0.65348195288913	0.513744818685998
932	0.586382089798341	0.557882346941967
933	0.58529730666664	0.558610825949708
934	0.582044123059219	0.560798255773387
935	-0.225522744826361	0.821664414738669
936	-0.228704587788298	0.819191665807468
937	-0.243856004102783	0.80744196980095
938	1.87507617152444	0.0613625472668305
939	-0.138147667880649	0.890179109104099
940	-0.224627771874523	0.822360258734921
941	-0.222755843627186	0.823816140799545
942	-0.17625427710925	0.860165260909452
943	-0.905435457296095	0.36566908793259
944	0.159293596111561	0.87350163326043
945	-0.210690797350132	0.833214049678871
946	-0.277325114510379	0.781644640945647
947	-0.350077076975657	0.726427683893488
948	-0.539507283734031	0.5897760823544
949	-0.463769835239508	0.64301368225603
950	-0.338837938279534	0.734873503246145
951	-0.136170309713553	0.891741234487372
952	0.86861865648149	0.385470821558511
953	-0.117926811761803	0.906172817866202
954	0.907835209251888	0.364400885817415
955	-1.70141977614354	0.089483403346268
956	-0.360779909188464	0.718415748977268
957	-0.337562482749596	0.735834020710064
958	-0.101080688115103	0.919526766344347
959	-0.155819355336239	0.876238051032141
960	-0.338246465654107	0.735318876639913
961	-0.230880405298435	0.817501779226952
962	1.22932959420099	0.219524144181355
963	1.2450246364318	0.213703566260688
964	0.695697385945022	0.486940297466543
965	-0.22475743164917	0.822259439199129
966	1.30527499929604	0.192397158820211
967	-0.934009356336656	0.350748101989666
968	-0.13227384593635	0.894820693297216
969	0.371927892679498	0.710103480960123
970	0.156578329287039	0.875640132189779
971	-0.0900741000878192	0.928264257169385
972	1.22859181286433	0.219800535482327
973	1.16707727671391	0.243733236125175
974	0.955379160933202	0.339845820910986
975	-1.24614948426427	0.213290741363192
976	-1.71430978550016	0.0870890836101875
977	-0.300596587188583	0.763846583477933
978	2.40605837777374	0.0164861576970234
979	-0.180449367045002	0.856872623647522
980	-0.00751879604661189	0.994003912196008
981	-0.314112456145134	0.753566121758608
982	-0.163971169407489	0.869819836050319
983	-0.555436105988624	0.578843832946292
984	-0.550342163361614	0.58232950527734
985	-0.865254694203551	0.387312308670222
986	-0.509976157074499	0.610292302496691
987	0.0268645825198463	0.978578418272042
988	-1.04195810231409	0.297932637702835
989	0.583728406101822	0.559665230242891
990	-1.26540511954327	0.206313157470706
991	-0.580472153432968	0.561856731471439
992	-0.0117313250410539	0.99064463219914
993	-0.049889315832078	0.960230434757249
994	-0.286234527316126	0.774816584609762
995	-0.213645709720353	0.830910093372133
996	0.496824946361077	0.61952999992895
997	-0.769541090264241	0.441934099248772
998	-0.794019633497553	0.427559176997379
999	-0.0281843247839915	0.977526340038444
1000	-0.684115987457713	0.494217607092011
1001	0.723115108524551	0.46994594315411
1002	-0.199202761664196	0.84218479654246
1003	-0.203778006865467	0.838609560166718
1004	0.394079205800394	0.693689906094467
1005	0.0417925550032897	0.966680686797378
1006	-0.173755309549898	0.862127810975865
1007	0.0164171991914436	0.986908081299041
1008	-0.0255414686489435	0.979633221816101
1009	-0.258549574401006	0.796088766681373
1010	-0.0283728431571459	0.977376059248772
1011	-0.349435538895707	0.726908892107708
1012	-0.489574731819868	0.624648719075237
1013	-0.135927650850563	0.891932965672042
1014	-0.126436739179355	0.899436845837757
1015	0.112891421715907	0.910161766818203
1016	0.051452067471709	0.958985762356269
1017	-0.10826380036855	0.91382969486144
1018	0.351917167781428	0.725048060150841
1019	0.0385359208179197	0.96927571195899
1020	-0.961534063207341	0.336746616386691
1021	-0.0417729567033518	0.966696302528754
1022	-0.11268396473567	0.910326160082516
1023	-0.48704703933572	0.626437589488715
1024	-1.42257910318408	0.15547928358144
1025	-0.0554084965747521	0.955835071878844
1026	-0.631460788871343	0.528026703122169
1027	-0.590871759703356	0.554872277284373
1028	0.683764479443766	0.494439390049566
1029	-0.291404788012155	0.770862121985232
1030	-2.60611140078535	0.00942971738576072
1031	-0.705312392243957	0.480942984708104
1032	-1.74008548571975	0.0824568289407917
1033	2.14865332634453	0.0321395117953898
1034	1.95640662586871	0.0509713180234797
1035	2.04628383682633	0.0412488485417906
1036	-0.33295160229227	0.73930981974677
1037	-0.332212979995067	0.739867110862981
1038	-0.214729508514322	0.830065415503655
1039	-0.214729508514322	0.830065415503655
1040	-0.339042717472243	0.734719327244624
1041	-0.210032459900875	0.833727554365985
1042	-0.211416995369156	0.832647696372331
1043	-0.346905252647785	0.72880787442947
1044	-1.2897411810438	0.197734393765247
1045	2.50833962425258	0.0124442658530983
1046	-0.0327464747072065	0.973889777913855
1047	-0.0443480528304485	0.96464460342886
1048	-0.056155134739023	0.955240564933186
1049	-0.229511338107414	0.818564990406629
1050	1.58654172178017	0.113246134576335
1051	1.44244912540356	0.149799327421577
1052	0.193673074249052	0.84651021583731
1053	-0.277554464477391	0.78146865580092
1054	0.114542010817913	0.908853943402211
1055	0.0651737379071189	0.948061616076169
1056	0.962327726702163	0.33634831069855
1057	-0.0251919872239526	0.97991183898118
1058	-0.24525937191484	0.80635583702709
1059	-0.60522379383675	0.545303802536883
1060	-0.896003363337885	0.370680413052601
1061	-0.757460400802637	0.449129474644918
1062	-0.820406578922147	0.412373750389993
1063	-1.75853643347195	0.0792655652947185
1064	-1.75853643347195	0.0792655652947185
1065	2.80110271118092	0.00528936312422272
1066	2.17925228193783	0.0297771002784229
1067	-0.256774833252374	0.797457801891817
1068	-0.199222005767672	0.842169751721465
1069	-0.110578338251836	0.911994919364596
1070	-0.949474135303934	0.342836386862595
1071	-0.6923183392962	0.489057544145738
1072	-0.181132430347162	0.856336736570278
1073	-0.187360069949471	0.851454029057909
1074	1.13682900765771	0.256152137900214
1075	1.10505995262013	0.269662960771756
1076	0.015380009938855	0.987735121787401
1077	0.0731128823942864	0.941745412080251
1078	1.00763585477073	0.314114746133393
1079	-0.404396689008871	0.686093272404847
1080	2.1250106553141	0.0340735565164674
1081	1.35925496698374	0.174676102096856
1082	1.05324502634655	0.292735393135896
1083	0.648463971634067	0.516981415240645
1084	-0.181344479660896	0.856170389959111
1085	1.28262049687059	0.200216978271567
1086	1.17245573441825	0.241570215595905
1087	0.029059921948511	0.976828348970213
1088	0.289221161122381	0.772531542300525
1089	0.292082174948116	0.770344463884702
1090	0.147887431110499	0.882490988216958
1091	-0.156253311715059	0.87589617197917
1092	-0.055192130538696	0.956007356885165
1093	-0.473544687949064	0.636030490686301
1094	-0.168149676193433	0.86653325192136
1095	-0.20125330544013	0.840582030803919
1096	-0.297802229849044	0.765977318887621
1097	-0.173039425679683	0.862690184217798
1098	0.342957653265596	0.731773883836029
1099	1.35811419210028	0.175037514426122
1100	-1.64172071819745	0.101274176880447
1101	1.82622496719055	0.0684101749136006
1102	-1.37089915638004	0.17101897618803
1103	2.72879981951351	0.00657952380307266
1104	-0.189988295132364	0.849395101287967
1105	1.42016805088923	0.156179505324649
1106	-0.336445116947375	0.736675824838883
1107	-0.295726243800304	0.767561437807686
1108	-0.330741049818687	0.740978091656004
1109	0.0248695197104566	0.980168922019764
1110	0.0704322028315772	0.943877709299721
1111	0.0704322028315772	0.943877709299721
1112	0.0704322028315772	0.943877709299721
1113	-0.0613772057280435	0.951083233423471
1114	5.05632956898262	6.00077453662433e-07
1115	0.556305782065749	0.578249716674694
1116	-3.19706171931641	0.00147588492201327
1117	0.837811081034933	0.402535520313055
1118	-0.192796034994822	0.847196681405363
1119	-0.122437360202708	0.902601650965439
1120	0.144232243604735	0.885374963726475
1121	-0.0320839081901094	0.974417888211565
1122	0.0528731521897527	0.9578540092565
1123	0.00257830541508349	0.997943836440236
1124	0.362507490047316	0.717125393427932
1125	-0.0814717750760696	0.935099242274673
1126	0.335395015963599	0.737467241852801
1127	-0.297968647335666	0.765850373378973
1128	0.0854317615492685	0.931952204605276
1129	-0.00180528366351979	0.998560309976148
1130	-0.164811952224776	0.869158339248316
1131	-0.179033885722142	0.857983328710875
1132	0.100318766259061	0.920131310280232
1133	0.0152896201425086	0.987807198010678
1134	2.50783380666714	0.0124618668241424
1135	2.07387350386524	0.0386003262165991
1136	2.05342634325938	0.0405487929142251
1137	-1.32063551498694	0.187224665566363
1138	-0.300341662488418	0.764040892957323
1139	0.0646506261374573	0.94847791134722
1140	-2.44372144147144	0.0148799248529153
1141	-0.240291987328882	0.810202000476912
1142	-0.365046175302085	0.715230681375073
1143	-2.08286422443674	0.0377691707773586
1144	0.225405831253586	0.821755307393406
1145	-0.201772965672382	0.840175953951834
1146	0.130965023930402	0.895855442547673
1147	-0.237023346720795	0.812735370772029
1148	0.0678139668735748	0.945960726457767
1149	0.033359454555507	0.973401201761871
1150	-0.226575316068529	0.820846217710138
1151	0.157387163027384	0.875003012226776
1152	-3.01396612141182	0.00270892527979965
1153	3.16305015062906	0.00165580225607291
1154	0.151055290317936	0.879992780869611
1155	-0.205653243217227	0.837145153585899
1156	-0.158571878015114	0.874069956638884
1157	0.871724195468595	0.383775571414281
1158	-1.94554178414143	0.0522676104479591
1159	-0.0512621142687048	0.959137047584104
1160	1.38407811594898	0.166949544143617
1161	-0.051022879039475	0.959327584802712
1162	-0.116569038161657	0.907248193177504
1163	-0.0896327326113464	0.928614821283962
1164	0.371154468979449	0.710679066717417
1165	-1.74209443721139	0.0821043715053369
1166	-1.595247886268	0.111286146209003
1167	-1.63844957387312	0.101954511917691
1168	1.90049828677599	0.0579403376575606
1169	-2.14837548902943	0.0321616800169649
1170	-0.114232391424652	0.909099247646237
1171	1.83702984297841	0.0667964583518363
1172	1.74593677519288	0.0814336719148192
1173	-1.58357229239954	0.113920836052372
1174	0.0173264723905498	0.986183050895136
1175	0.240509516247662	0.81003347443606
1176	-0.230346507331742	0.817916361952177
1177	-0.155500506617836	0.87648926085594
1178	0.336451084571204	0.736671328090951
1179	-0.313035628411287	0.754383602919315
1180	-0.324963691376138	0.745343933685302
1181	5.1735491916001	3.32583653462288e-07
1182	-0.0418588428251307	0.966627869412172
1183	0.0380908501500357	0.969630389232218
1184	0.0483779055134793	0.961434308272877
1185	-0.0300706544150505	0.976022655600827
1186	0.0160983798001928	0.987162302049332
1187	0.00388017847058228	0.996905614700543
1188	-0.161181639208303	0.872015187169577
1189	-0.00429048561326991	0.996578402700552
1190	0.29617983377525	0.767215234301311
1191	0.553814186055931	0.579952609765457
1192	1.44927013681634	0.14788654679053
1193	-0.246742073851687	0.805208710682735
1194	-0.0805715121976767	0.935814833180906
1195	-0.516006437894816	0.606077108979238
1196	-0.567157770232139	0.570860515211074
1197	-0.539613334684251	0.589702982971325
1198	0.0224178723350888	0.982123531690917
1199	-3.7150339395432	0.000225988139682886
1200	3.70046507084811	0.000238997693537693
1201	0.359967537976159	0.719022799767672
1202	0.183810970103958	0.854235971581828
1203	0.0968143036065363	0.922912503416772
1204	0.176468633226957	0.859996957696258
1205	0.021543484884918	0.982820675793193
1206	0.0382149352879252	0.969531505049421
1207	-0.425956532065537	0.670322089648411
1208	0.251990571040654	0.801151484394952
1209	-1.35686794596627	0.175432980840233
1210	-0.557980411022295	0.577106510378361
1211	-0.361398836776805	0.717953370043436
1212	-0.321580097299039	0.747904677310183
1213	0.10259484961628	0.918325499594789
1214	0.560128082633881	0.575641940804576
1215	-0.609608362982396	0.542397084089751
1216	-0.39741138536222	0.69123304160462
1217	0.975994424040263	0.329537305063089
1218	-0.650257327852333	0.515823485773647
1219	-0.109260711495432	0.913039368561775
1220	0.863664861280628	0.3881844779586
1221	-0.122037487717819	0.902918165947353
1222	-0.129830165430325	0.896752800898568
1223	-1.15169341011266	0.249995284792846
1224	0.0049517695281767	0.996051042823722
1225	-0.00871124445375275	0.993052981157348
1226	-0.0262629754439859	0.979058022692063
1227	0.185386453195997	0.853000811248354
1228	-0.0849568716760056	0.932329548637296
1229	-0.340006181023191	0.73399409013479
1230	-0.850126028917837	0.395660293310935
1231	-0.839136524243975	0.401792116186323
1232	-0.456607423926806	0.648150739064835
1233	0.0183563896721437	0.985361835946007
1234	-1.34784346367527	0.178316654429063
1235	-0.628734264571298	0.529809012324201
1236	-0.0181576137243846	0.985520330771627
1237	-0.464859727792051	0.642233475197457
1238	-1.48124950696687	0.139167476720342
1239	2.18249944480499	0.0295354190649885
1240	-0.236093232511062	0.813456619391571
1241	-0.236093232511062	0.813456619391571
1242	-0.249941756890294	0.80273463810503
1243	0.319302538195688	0.749629934982089
1244	0.876604682349666	0.381120680316687
1245	0.733018575210103	0.463889243287723
1246	-1.30974742305952	0.190880361201647
1247	-1.32019043420717	0.187373078431596
1248	-0.187266388541136	0.851527437059038
1249	-0.99654366460367	0.31946616824884
1250	0.396909561943161	0.691602835576506
1251	1.87563450152803	0.0612856229108665
1252	0.25285229033191	0.800485863385463
1253	-0.13967951402956	0.888969234576824
1254	-0.0709545149601608	0.943462213608402
1255	0.809508321146405	0.418606343746248
1256	1.42939036449202	0.153514059784725
1257	1.96020368955765	0.0505247025332879
1258	1.08365029606395	0.279040071702356
1259	-0.446093361597549	0.655722152846807
1260	-0.446093361597549	0.655722152846807
1261	-0.187693897053201	0.851192455314136
1262	-0.266118503976573	0.790257208047269
1263	0.375770361413713	0.707246360961618
1264	1.28588110241218	0.199077368978645
1265	2.77443245839434	0.00573588002448658
1266	0.723118168156439	0.469944065220662
1267	-0.218082348354814	0.82745357125808
1268	-0.155771365569163	0.876275859702965
1269	-0.304447665832634	0.760913023897641
1270	0.798261534372969	0.425096199623854
1271	2.41180497850181	0.0162316069424023
1272	-0.134089022853023	0.893385919383388
1273	-0.109767576784829	0.912637571416166
1274	-0.472572502086723	0.636723585969784
1275	-0.0438550795984756	0.965037360427507
1276	-0.194805719221137	0.845623858567796
1277	0.68107494963244	0.496138106343274
1278	-0.123280831419308	0.901934060914561
1279	-0.10684579569044	0.914954000698491
1280	-0.345996830703707	0.729490054087807
1281	-0.208788799355905	0.834697806350679
1282	-0.193246375640408	0.846844181656723
1283	-1.70734657900102	0.0883759770677588
1284	-0.125545593459085	0.900141893915789
1285	1.85109879732088	0.0647424941231292
1286	0.0920277605874497	0.926712695558002
1287	0.0919076698321236	0.926808061448393
1288	0.435526288842232	0.663367661405049
1289	0.479828817823876	0.631558109108263
1290	-2.51066671130058	0.0123635742043722
1291	0.123969667233538	0.901388913163828
1292	-0.312599156442752	0.754715032294018
1293	-2.83148155682992	0.00481929084441636
1294	-0.166599283297801	0.867752438994087
1295	-0.0561445582959732	0.955248986200051
1296	-1.04186365058978	0.297976388783552
1297	-0.520859428892877	0.602694365308172
1298	-0.206729454616119	0.836304975478102
1299	-0.444424476007977	0.656927251012373
1300	-0.396491230950777	0.691911160326179
1301	-2.0614600030344	0.0397734899410297
1302	-2.64275244618725	0.00848040875005071
1303	2.85010548596547	0.00455019301896445
1304	-0.062945002696404	0.949835353407871
1305	-1.96106541202742	0.0504238047868965
1306	1.92151720358264	0.0552323868811996
1307	2.34069084145418	0.0196386705778652
1308	-1.70691417781312	0.08845639494222
1309	1.74314266490154	0.0819209538825693
1310	3.32932603164177	0.000934565035768465
1311	-0.0533710050774168	0.957457538821986
1312	-0.150355039638306	0.880544903742249
1313	-0.703704055227586	0.48194335867201
1314	-1.50297038697802	0.133475478529399
1315	-2.43422777679408	0.0152711975212514
1316	-0.0515281846417181	0.958925140454114
1317	-0.259991720722519	0.794976758302739
1318	2.73654601721098	0.00642886035149926
1319	-2.24676520404206	0.0250888018908643
1320	-2.76873731325687	0.00583553804105052
1321	-0.103559716000891	0.917560115921285
1322	2.78297631882784	0.0055892582048337
1323	-0.525791335399403	0.59926537639458
1324	0.843096614113278	0.399575939501982
1325	0.0387347884640775	0.969117236093125
1326	1.8675197543012	0.0624115484530192
1327	-1.20362518637273	0.229301748543284
1328	-0.255669421887413	0.798310832376992
1329	-0.2477638880938	0.80441840520619
1330	-0.132256476380141	0.894834424425078
1331	-0.200870445793048	0.840881235131811
1332	0.0945108489542632	0.924741076088397
1333	-0.378035121300064	0.70556429977366
1334	4.26129220755944	2.42792526582773e-05
1335	-0.657424453984108	0.511209345502427
1336	0.341111254469682	0.733162550680716
1337	0.584087857176543	0.559423570008728
1338	-0.33181305879484	0.740168908920089
1339	-1.21030032377336	0.226733234111846
1340	-0.107213574963993	0.914662379827616
1341	-0.0827594943162165	0.934075765932243
1342	-0.248495461962228	0.803852704462618
1343	-1.67490641280824	0.0945753755699685
1344	-1.51004755827464	0.131660443052483
1345	-0.950732308955772	0.342197781893338
1346	-1.52365234414754	0.12822526991072
1347	-0.83662700522652	0.403200334373442
1348	-0.277875674669543	0.781222203204494
1349	-0.223539493362601	0.823206587148603
1350	-0.3390808693969	0.734690604265031
1351	-0.283826187216975	0.776660607234315
1352	0.769718191564158	0.441829110561843
1353	-0.232629511357102	0.816143921692348
1354	0.0558931937226385	0.955449131344956
1355	-0.0409081533921806	0.967385381913815
1356	0.405744622318666	0.685103131483019
1357	-2.39224318438286	0.0171125543342592
1358	-3.35342695850544e-05	0.999973256845657
1359	-2.19883666687387	0.0283449768425326
1360	2.4539622439887	0.0144678171991845
1361	-0.170085788132342	0.865011193242868
1362	-0.999489992675444	0.318038912065221
1363	-0.211410573665274	0.83265270420244
1364	-1.5527261072258	0.121118769429394
1365	0.213163843558835	0.83128570732999
1366	-0.30520076612708	0.760339750985894
1367	-0.449063928014292	0.65357933832349
1368	-1.15275912437461	0.249557882154492
1369	-0.280882031607152	0.778916609203388
1370	-1.43312895635016	0.152443463100406
1371	1.46169274277928	0.144451104376734
1372	-1.4577231481093	0.145542152248357
1373	-0.125945912484023	0.899825163558727
1374	-0.0379542811438266	0.969739222425059
1375	-0.385771308841487	0.699829471424775
1376	-0.324453556465208	0.745729829930139
1377	-0.331730900949927	0.740230913798249
1378	-0.441717580625029	0.658883796643184
1379	-0.0470082151514066	0.962525374802934
1380	-0.0938363299980365	0.925276611638108
1381	-0.210585415887836	0.833296242664463
1382	-0.267255058216519	0.789382545874974
1383	1.29181516308263	0.197015578063947
1384	-0.29824052836437	0.76564299242311
1385	-0.158720401979407	0.873952994777726
1386	0.151336417314112	0.8797711386306
1387	0.146421449552243	0.883647475292198
1388	0.183458186006075	0.854512599413484
1389	-0.885375804755928	0.376377869093271
1390	0.255224906049362	0.798653927186651
1391	-0.121163830631322	0.903609754069069
1392	0.163352324605916	0.870306778643079
1393	0.318163096617962	0.750493537684033
1394	-0.199226287224178	0.842166404535373
1395	0.0542049243562061	0.956793462045252
1396	0.263613048984692	0.792186274898404
1397	-0.218614654812584	0.827039082598739
1398	0.0307907201681478	0.975448678664784
1399	0.0447188266209348	0.964349209684066
1400	-0.238291166098947	0.811752508397227
1401	-0.10039165204179	0.920073477330908
1402	-0.0931568031207742	0.925816157578791
1403	-0.0769218570771214	0.938716357091489
1404	-1.42131956330184	0.155844782456458
1405	0.346092302959397	0.729418349065475
1406	0.299040480065071	0.76503291612417
1407	0.0225621548338118	0.982008497383494
1408	-0.328189092844325	0.742905536191256
1409	0.101638012164663	0.919084589264412
1410	-0.287575107884139	0.773790677139424
1411	-0.647777308971494	0.517425135004668
1412	-0.0024516409927678	0.998044849389134
1413	-0.0370289203276417	0.970476666406474
1414	-0.0370289203276417	0.970476666406474
1415	-0.416842757709921	0.676971610222143
1416	-0.22126147164341	0.824978817434035
1417	0.359145741170437	0.719637074864905
1418	0.0584706628782805	0.953396997410329
1419	0.720336970698974	0.471652817088275
1420	-0.676420697785452	0.499085110191016
1421	0.38597050086107	0.699682035378043
1422	0.38597050086107	0.699682035378043
1423	-0.0438354296450688	0.965053015930604
1424	-0.189796503382204	0.849545314539105
1425	0.126405027430014	0.899461933871335
1426	-0.200261555706802	0.841357129433634
1427	-0.0595455811663411	0.952541257850815
1428	0.0118521927732754	0.990548248431361
1429	-0.0951854750750479	0.924205489669709
1430	-0.669707896599697	0.503351932260376
1431	0.73712564997287	0.461390311750274
1432	1.0555947509659	0.291661149641633
1433	-0.63180591046768	0.527801318333587
1434	0.548235924207524	0.583773625279582
1435	0.109704267420497	0.91268775615562
1436	-0.960995889849382	0.337016875556667
1437	-0.141101626578028	0.887846261344113
1438	-0.914247363095673	0.361025788496966
1439	-0.914247363095673	0.361025788496966
1440	0.58718659852268	0.557342383905294
1441	0.363405308970352	0.716455118622405
1442	-0.200880622232843	0.840873281958589
1443	2.17678305711151	0.0299620205311724
1444	-0.955779467768365	0.339643696755349
1445	-0.474898493195868	0.635065861882231
1446	-0.497281273423749	0.619208443224578
1447	-0.435269369249709	0.663553991029788
1448	-0.446246263972434	0.655611787297939
1449	-0.944629857408247	0.34530230103363
1450	-0.0250206735189715	0.980048416349484
1451	1.13324519255003	0.257652231809455
1452	1.14226590340609	0.253888028037701
1453	0.0179775858038966	0.985663877274837
1454	0.874224430884505	0.382414075732981
1455	-0.0297398594610629	0.976286342204759
1456	-0.0375954852216633	0.970025153134882
1457	0.103102120873926	0.917923095365356
1458	0.900429693344889	0.368323375163248
1459	-0.167957360439638	0.866684466591909
1460	0.448950663641044	0.65366098907376
1461	-2.32390307944858	0.0205290113226019
1462	0.0660610877616283	0.947355490681667
1463	-0.12250569781659	0.902547560577106
1464	0.0984841670649957	0.921587155176824
1465	1.84978481610067	0.0649320860374673
1466	3.89187490260442	0.000112891765605627
1467	-0.0579607702435707	0.953802940472015
1468	-1.19278521220075	0.233516970182918
1469	-0.210847190907287	0.833092072834679
1470	-0.210847190907287	0.833092072834679
1471	-2.71929588475803	0.00676872193659754
1472	3.43837872774904	0.000633873577129328
1473	0.619084202604897	0.536141727652828
1474	0.620182315039173	0.535419184573549
1475	-0.214596689191525	0.830168920036599
1476	0.754544090069786	0.450876393840803
1477	-0.285898903805554	0.775073489364797
1478	-0.395902269297766	0.692345332738146
1479	-1.7590188781532	0.0791834929029591
1480	-0.331572924690687	0.740350143915998
1481	0.383598792009566	0.701438240016097
1482	2.99397278746128	0.00288951782843799
1483	0.70050028490944	0.48393945857556
1484	1.49492266527531	0.135562956055636
1485	1.73595974483587	0.0831845210549617
1486	-1.1470902690321	0.251890727797528
1487	0.206993785376905	0.836098646007057
1488	-0.460021627900577	0.645699873343249
1489	-0.313930172004457	0.753704484564403
1490	1.88781248117122	0.0596276191729796
1491	-0.251409898991026	0.801600096750161
1492	-0.0944700904314479	0.924773435422972
1493	2.25304446661976	0.0246872452430675
1494	1.88363264641684	0.0601924368642245
1495	1.83498499514746	0.0670994228205232
1496	1.83069979182916	0.0677379986119044
1497	2.06614854539423	0.0393268708900788
1498	1.85678585145131	0.0639271947771272
1499	-0.273857989007619	0.784306401908655
1500	-0.170566856999077	0.86463308252366
1501	-0.000213952303317348	0.999829375755079
1502	-0.00661059190930897	0.994728175332663
1503	2.02884576206721	0.0430012546383508
1504	-0.231556693775319	0.816976700863114
1505	-0.060766612038999	0.951569265086377
1506	-0.08869762906367	0.929357590043498
1507	-0.363120425524394	0.716667777223929
1508	-0.257821156215399	0.796650592524777
1509	-0.104327563990035	0.916951072505784
1510	-1.46303070690813	0.144084783439037
1511	-1.42947015229718	0.153491151733737
1512	-1.37647623852458	0.169287868490251
1513	-1.91646139687304	0.0558738889244764
1514	-1.96949423982398	0.0494457862753029
1515	-2.0195954976607	0.043956192050797
1516	0.147014337265571	0.883179726504412
1517	-0.113785668076207	0.909453191478926
1518	-0.00952714538312017	0.992402337648509
1519	0.224917646325593	0.822134865157951
1520	1.11118027629268	0.267022670066939
1521	0.0641426778226386	0.948882152956788
1522	0.624361789444583	0.532673656200979
1523	0.68700255996986	0.492398353048045
1524	0.135272167914752	0.892450911718576
1525	0.208182459524575	0.835170938981443
1526	-0.578655593494938	0.563081105472563
1527	-0.169654294180118	0.865350365423552
1528	-0.070815398372282	0.943572878390581
1529	-0.157880217556568	0.8746146720215
1530	-0.102734826667895	0.918214457578602
1531	-0.0938500602749743	0.925265710120342
1532	-0.1619413894745	0.871417167480193
1533	-0.104219399077666	0.917036864047307
1534	0.0479591398459471	0.961767880601173
1535	0.00448766092656158	0.996421159408768
1536	0.147529851537689	0.88277305338551
1537	-0.0344002332120102	0.972571671202064
1538	-0.155273946507203	0.87666776727885
1539	-1.5603986605973	0.119295872314246
1540	-1.83378235546143	0.0672781350207964
1541	1.67584156123508	0.0943918969617858
1542	-1.31339776475509	0.189648925931564
1543	-0.247262591872668	0.804806099554824
1544	-2.31704527234522	0.020902752716947
1545	-0.0206624385906555	0.983523142261642
1546	-1.4677710974817	0.142792659910852
1547	-0.248990771161654	0.803469757478288
1548	-0.064443434956965	0.948642799153649
1549	0.0085454094701425	0.993185227519064
1550	-0.81264939814646	0.416804316444167
1551	-0.182444613473016	0.855307469543094
1552	-0.220790111478462	0.825345633099116
1553	-0.304435956259617	0.760921938466742
1554	-0.301336444580234	0.763282731636478
1555	0.293740815080952	0.769077367147429
1556	-0.193550413610259	0.846606216275738
1557	0.189333655930675	0.849907843928581
1558	-1.6986245912009	0.0900095608050738
1559	-0.500726703362648	0.616782939092593
1560	-2.03958125820481	0.041915098254453
1561	0.0282348066157874	0.977486097465542
1562	1.57281827946387	0.116390917751817
1563	-0.0501926529571666	0.95998883054375
1564	-0.205150608137504	0.837537615280686
1565	-0.187622037069395	0.851248760575502
1566	-0.23231671210673	0.81638671196692
1567	-0.306268379620425	0.759527291461651
1568	-0.539317303838218	0.589907043215126
1569	-0.129977555575909	0.896636248658017
1570	-0.421789697827921	0.673359087749279
1571	-0.378448468628893	0.705257457714447
1572	0.591979000342941	0.554131161002338
1573	2.99186559111138	0.00290917986887177
1574	-0.904320278773993	0.366259367977964
1575	-2.72282437867482	0.00669791397199197
1576	-2.6548704498966	0.00818586052762817
1577	1.85766203740699	0.0638023435367643
1578	1.56952488803787	0.117155757661844
1579	1.39933252841372	0.16233088377725
1580	1.28209229310652	0.200402038692116
1581	-0.803350592331862	0.422152332332911
1582	-0.833360371735569	0.405037843877706
1583	-0.363084558980739	0.716694552293464
1584	-0.970797651428173	0.332116564030188
1585	2.33280693938751	0.0200524922203588
1586	-0.316086950788071	0.752067890732015
1587	-0.305465293609513	0.760138419418816
1588	2.9382167083911	0.00345291753477933
1589	1.25932243368051	0.208499115200261
1590	1.23891424549519	0.215956214871164
1591	-0.365680343080955	0.7147576531986
1592	1.57366289426757	0.11619540413181
1593	2.96821472475781	0.00313842117200087
1594	2.78357808214247	0.00557906028475685
1595	-0.370554609120604	0.711125599399343
1596	-0.236388261740326	0.813227824440685
1597	0.751619197867367	0.452632322092789
1598	-0.829417597152917	0.407262363601791
1599	-0.268563485017874	0.788375944716661
1600	-0.47816491804089	0.632740990597074
1601	-0.240523836573372	0.810022380369045
1602	-0.224941598959382	0.822116241305562
1603	0.609141860758575	0.542705979679771
1604	0.039863815811011	0.968217547569976
1605	0.0497189883213148	0.960366100089643
1606	-0.463166838802456	0.643445511195528
1607	-0.446773991074755	0.655230929704661
1608	-1.41471505742292	0.157772019679272
1609	-1.66521213957393	0.0964943548228849
1610	-1.0400421767978	0.29882095757404
1611	-0.362334819207531	0.717254327473077
1612	1.4658843323805	0.143305876793342
1613	-0.266304532565514	0.790114027179918
1614	-0.108059414357883	0.913991737581142
1615	1.69333601130671	0.0910118993489179
1616	0.813510035018631	0.41631137351086
1617	-0.308050421389717	0.758171741416141
1618	-0.308108961209198	0.75812722441124
1619	1.55135673963681	0.121446399693175
1620	1.71957973101436	0.0861252469455835
1621	-0.201042051656153	0.840747122514249
1622	0.284465471190706	0.776170995453886
1623	-0.346939889154846	0.728781868395183
1624	0.231048887543145	0.817370959929263
1625	-0.0837973097407138	0.933250992026779
1626	0.00748007749545979	0.994034788879082
1627	0.655403379226128	0.512508305293862
1628	2.57352806605302	0.0103525988996492
1629	-1.55124151342949	0.121474000006432
1630	2.4904346832878	0.0130809249636145
1631	1.6585441169135	0.0978323325459789
1632	1.6770971492289	0.0941459974499706
1633	-0.202076918326821	0.83993845672177
1634	-0.126132620360978	0.899677446713494
1635	-0.107708896160476	0.914269646168647
1636	-0.150960096579414	0.880067834332072
1637	1.20981205499992	0.226920413610905
1638	1.00839429299835	0.31375101052541
1639	1.58887469062716	0.112718265239596
1640	1.47002896657555	0.142180360494836
1641	1.27132368075082	0.204202251671747
1642	1.23667192796823	0.216787151115551
1643	-0.059235978491439	0.952787726124466
1644	-0.181700017941628	0.855891494749426
1645	-0.154569125783671	0.877223134824114
1646	0.00438726619233756	0.996501222145145
1647	0.00148194935734726	0.998818164631165
1648	0.0651368521296637	0.948090969519413
1649	0.394938720870239	0.69305586271239
1650	-0.669921410877407	0.503215920408607
1651	-2.31562347066605	0.020980979188644
1652	-0.100769963182485	0.919773304221433
1653	-0.0533529341209162	0.957471929636096
1654	2.11074421243754	0.0352882113752995
1655	3.265529358357	0.00116722801076325
1656	-0.0338508115479604	0.973009572438489
1657	-0.311082292931793	0.755867195032782
1658	-0.00123263854523814	0.99901698665533
1659	-0.221278283557773	0.824965734996109
1660	-0.231848125783242	0.816750454993037
1661	-0.290976061618197	0.771189806982674
1662	-0.00618780688492996	0.995065334103625
1663	-0.298305086379247	0.765593752392761
1664	-0.183840006626502	0.854213204036238
1665	-0.176385094098915	0.860062548271972
1666	-0.433476839708524	0.664854594207411
1667	-0.173658710428205	0.862203691771167
1668	-0.0981172553782217	0.921878349471859
1669	-2.07841655622721	0.0381784111955689
1670	2.58646831881476	0.00997684358608287
1671	-0.653886522648492	0.513484332785914
1672	-1.90906071781316	0.0568241335088459
1673	-2.42807126194655	0.0155297632233224
1674	-0.243485451549584	0.807728820199768
1675	-0.627013621304388	0.530935360605388
1676	-3.24277298899724	0.00126246757107213
1677	-0.0580247052276127	0.95375203897117
1678	-0.0699904973395632	0.944229094925467
1679	-0.104188371845564	0.917061473630609
1680	0.17370752486977	0.862165346763615
1681	-0.311993235178068	0.75517520590146
1682	-0.200030720258091	0.841537560249837
1683	-0.0191079656111627	0.98476256904682
1684	0.483447590213033	0.628988758505382
1685	0.362076992083077	0.717446863116074
1686	0.839066265797511	0.401831501439398
1687	0.397338174548185	0.691286986096329
1688	0.436861203883651	0.662399857422429
1689	0.726253106641341	0.468022096926406
1690	-0.31804865917293	0.750580289176878
1691	1.13810772298392	0.255618375958253
1692	-0.196633382345235	0.844194024812521
1693	-0.287321768748263	0.773984519933937
1694	-0.207883029221073	0.835404609325285
1695	-0.711957782016046	0.476821651043294
1696	-0.712701647740167	0.476361531029257
1697	0.709133935923964	0.478570568203326
1698	-0.0857089386546371	0.931731968781346
1699	-0.0943018833018231	0.924906981101702
1700	-0.066034559351994	0.947376600565674
1701	-0.573913021023397	0.566283702810179
1702	0.0157499790313374	0.987440111943034
1703	-0.881050874722248	0.37871190729894
1704	0.997408721565953	0.319046683331029
1705	0.256276632130522	0.797842226762992
1706	-1.14136070813532	0.254264009817386
1707	-0.850215103948085	0.395610824854405
1708	-0.39891020165278	0.690129003075157
1709	-0.242498043139744	0.808493314660339
1710	-1.96091801546381	0.050441051205835
1711	0.039091789514515	0.968832748190969
1712	-1.12484127912568	0.261193834817961
1713	0.0370475635699309	0.970461808872197
1714	-0.202997274753128	0.839219413863009
1715	-0.147716408084837	0.882625892378927
1716	-1.24025790094536	0.215459399580529
1717	-0.0741315701587843	0.940935224607137
1718	-0.425913560610859	0.67035338194902
1719	0.319375906511312	0.749574338625919
1720	0.344627266164192	0.730518934804764
1721	-1.65807405537729	0.0979272113810121
1722	0.129081944744171	0.897344508501623
1723	0.0240160805784125	0.980849325185439
1724	0.043013732192036	0.965707690422623
1725	1.01658656159702	0.309839843581199
1726	-1.08659163098123	0.277738791618421
1727	1.30667790423072	0.191920417854241
1728	-0.583407985661219	0.559880692850122
1729	0.548368540696896	0.583682648888041
1730	-0.911921933053012	0.362247520918574
1731	0.0343047881216579	0.972647742461803
1732	-0.279365122764884	0.780079693630798
1733	-0.229685381317385	0.818429810650736
1734	-0.441138444737446	0.659302701275682
1735	0.471674450751546	0.637364112364916
1736	1.28113669805543	0.200737157254224
1737	0.669910429681697	0.503222915122762
1738	-0.408683844822911	0.682945972067685
1739	0.99246854984596	0.321447146375274
1740	0.436805759947653	0.662440042645578
1741	-0.209259693020928	0.834330405017011
1742	0.0689754336385673	0.945036639704729
1743	0.0616076698103274	0.950899789093329
1744	-0.622981209336538	0.533579778803967
1745	-0.243535988768545	0.80768969703772
1746	0.215739582302996	0.829278373798891
1747	-0.285100518190375	0.775684716974745
1748	0.559990781824433	0.575735518140932
1749	-1.38346934362678	0.16713589997323
1750	-0.0698663929247507	0.944327824451699
1751	-1.00914129210172	0.313393032761691
1752	0.0220357678851488	0.982428179725813
1753	-0.398661665664411	0.690312030756448
1754	-0.398661665664411	0.690312030756448
1755	-0.293882853914444	0.768968887109472
1756	2.83116875469258	0.0048239313611191
1757	-0.0464626953240071	0.962959944137251
1758	-0.0249546670360626	0.980101039218062
1759	-0.254428990388646	0.799268343590542
1760	-0.132367950229728	0.894746301728294
1761	2.50188866131478	0.0126704038000673
1762	-0.00491629516195888	0.996079332835464
1763	-2.65831253449731	0.0081038865984442
1764	-2.76710588887621	0.00586437302525252
1765	-0.177175831706927	0.859441741113539
1766	-0.0674627353720474	0.946240187855059
1767	0.00696391605171456	0.994446410318275
1768	0.0603195409753725	0.951925144453204
1769	-0.0226078218355788	0.981972087834838
1770	-0.242722156861473	0.808319779970606
1771	0.679026184424907	0.497434205968223
1772	0.00548454999640885	0.995626162963989
1773	-0.00718573994388961	0.994269513016224
1774	-0.385002737034957	0.700398451894564
1775	-0.325643849860375	0.744829521236516
1776	-0.445889319561797	0.655869442952823
1777	3.13085655974775	0.00184454582339771
1778	1.63491337353214	0.10269407260165
1779	0.38201716777574	0.702610292705135
1780	0.422763925199992	0.67264854101061
1781	-0.0504338014743818	0.9597967614047
1782	-0.0355601090476479	0.971647251862331
1783	-0.149372343946117	0.881319822675024
1784	-0.18174827950683	0.855853638277618
1785	-1.50686011073816	0.132475517859037
1786	-1.56461009800719	0.118304496156945
1787	-1.5630625995558	0.118668022835002
1788	-1.40671813345395	0.160129747863258
1789	-1.38689854134728	0.166088206056955
1790	-1.18664977134767	0.235927068223783
1791	-1.19068759444757	0.234338970279412
1792	-1.23865355766325	0.216052699698814
1793	0.893901144454472	0.371803135233826
1794	1.07908762275928	0.281066868581252
1795	-0.190624756489223	0.848896657598557
1796	-0.10973466990516	0.912663656347514
1797	-0.471919960474484	0.637188977926531
1798	-0.510367045553377	0.610018674377119
1799	1.87100262249586	0.0619262138414314
1800	1.84419560883349	0.0657436824755613
1801	-0.0976616829824134	0.922239922704056
1802	-2.32554346958742	0.0204404833110468
1803	0.285097362907599	0.775687132871138
1804	-0.183444677608124	0.854523192081159
1805	-0.0565290780393761	0.954942823795578
1806	-0.0789480121653343	0.937105433839669
1807	1.18820023267839	0.235316362490243
1808	-0.453782993393877	0.650181135050104
1809	0.594777836506324	0.552259967866195
1810	2.77114398231043	0.00579323483274887
1811	0.757557512695393	0.449071369325055
1812	1.59392603848972	0.111581988234951
1813	1.9513644826023	0.0515695025891511
1814	1.69152644627645	0.0913569242162082
1815	1.90188521815452	0.0577583055938033
1816	1.3579423058025	0.175092018728937
1817	-0.353133206603174	0.724136815424425
1818	0.888661197811806	0.37461080255095
1819	-0.0700533240191654	0.944179114369371
1820	-0.0999734249027558	0.920405335307302
1821	-0.123565458529176	0.901708800105927
1822	-0.0626546665885948	0.950066435737088
1823	-1.51958556687305	0.1292447175906
1824	-0.232622355609998	0.81614947568249
1825	-2.12754471881103	0.033861596373089
1826	-1.09492593062169	0.274074139018102
1827	-0.263631107428671	0.792172366276681
1828	-2.40217117359099	0.0166603327753716
1829	-2.33310382389599	0.0200367716787617
1830	-0.894598534541939	0.371430449160016
1831	-0.227917543987509	0.819803145034196
1832	1.42838806747045	0.153802053624895
1833	0.999462848154192	0.318052042222091
1834	3.86625592527451	0.000125042334434593
1835	-0.305390863547239	0.760195066407765
1836	-0.305390863547239	0.760195066407765
1837	0.784755659236515	0.432967012735873
1838	-0.119039932461562	0.905291339604669
1839	-0.0844890849466335	0.93270126347724
1840	0.977767101175155	0.328660475904631
1841	-0.195362181582453	0.845188467730694
1842	1.00882090152174	0.313546537665183
1843	0.18406530015739	0.854036555453705
1844	1.07712798441919	0.281940434050655
1845	-0.152648287086297	0.878736977687201
1846	-0.0421023537278985	0.966433843946873
1847	0.832652425352733	0.405436730840039
1848	-0.137800576374307	0.890453282812461
1849	-0.112373615827073	0.910572094256656
1850	1.59797180833729	0.11067846504158
1851	1.38321992173797	0.16721229762453
1852	1.42629871192146	0.154403720293266
1853	-0.0902151504261919	0.928152228323818
1854	-0.329807612054959	0.741682911071301
1855	1.22828618058184	0.219915106306157
1856	-0.103941808653152	0.917257040713806
1857	1.40850835199002	0.159599631462669
1858	-0.175654283433058	0.860636384013833
1859	1.57706182992335	0.115411225267347
1860	0.430740786317982	0.666841739942131
1861	0.436948863042837	0.662336324909424
1862	1.1528579127879	0.249517363466113
1863	2.12673449937097	0.0339292433600875
1864	1.2350934582463	0.217373467342511
1865	0.850046658613528	0.395704375336258
1866	-0.0644116866944609	0.948668065392155
1867	-0.176757317426965	0.859770305347664
1868	-0.132720248923563	0.894467809904947
1869	2.01154731087585	0.0448015853373583
1870	-1.6727949525672	0.0949907041478802
1871	1.22425463201524	0.221430416776347
1872	-1.32274698118205	0.186521780030408
1873	-0.0173131497487479	0.986193673936249
1874	0.259098442562565	0.795665497017042
1875	-0.737464296145726	0.461184601127805
1876	-1.22728876218706	0.220289302479084
1877	-1.19366599952887	0.233172425180377
1878	-0.530249974828187	0.596173086525158
1879	0.731441143241173	0.464851030368274
1880	-1.39271513361626	0.164322451499173
1881	-0.424479356636667	0.671398114335661
1882	0.914135071150339	0.361084724709651
1883	1.61742863178678	0.106413938027444
1884	1.38647381673493	0.166217699143149
1885	1.60699843814744	0.108683478210149
1886	0.943795270149886	0.345728278915902
1887	0.127521301425377	0.898578879770056
1888	-0.100361587890254	0.920097332392125
1889	-0.295103320370373	0.768036961240808
1890	-0.0612465124605293	0.951187263539891
1891	-0.226964579917122	0.82054368003472
1892	-0.165506759294826	0.86861176004466
1893	-0.106855906344189	0.914945983568708
1894	0.152723439893812	0.878677740193649
1895	-0.122459117300372	0.902584429801893
1896	-0.578565356896851	0.563141959203792
1897	-0.332604530927369	0.739571668289228
1898	-0.139038319496727	0.889475628012467
1899	0.0178679394802277	0.985751304755127
1900	0.0697495128180324	0.944420807565313
1901	0.0304858045480964	0.975691730669718
1902	0.316799396516278	0.751527522140546
1903	0.0458046721434829	0.963484150015815
1904	-1.27399954445788	0.203253072540599
1905	-0.478234257438019	0.632691677742714
1906	-1.00307204083447	0.316309354073258
1907	-0.0492831910955449	0.960713216455466
1908	-0.241313283772555	0.809410848810648
1909	-0.011361007158532	0.990939936284417
1910	-0.011361007158532	0.990939936284417
1911	0.364285703437953	0.7157980648972
1912	0.0143650668038546	0.98854443632985
1913	-0.426224618139722	0.670126879285073
1914	1.84256368939452	0.0659822256335081
1915	0.488287525957322	0.625559409771818
1916	0.488287525957322	0.625559409771818
1917	0.478036376850083	0.63283241096737
1918	0.4873500154979	0.626223053982995
1919	-0.208051764962997	0.835272929012985
1920	-0.628739103547456	0.529805846406095
1921	-0.266654327949277	0.78984481895649
1922	-0.156348462880599	0.875821213191557
1923	-0.27477207463067	0.783604398428155
1924	0.999261842910134	0.318149282150346
1925	-1.4967295928187	0.135092073692295
1926	-0.155812020578507	0.876243829692417
1927	-0.120850543961453	0.903857770113197
1928	-0.305449566695592	0.76015038869965
1929	-3.35763079205418	0.000845824867779428
1930	-1.74408615844767	0.0817561476964423
1931	-1.58784851961757	0.112950211749853
1932	-1.60459381136546	0.109212118740344
1933	-0.305898728673459	0.759808567717338
1934	0.612068701290183	0.540769421015076
1935	-0.68211707324891	0.495479527126399
1936	0.0652891647874535	0.947969760630587
1937	-0.239043482758787	0.811169424092499
1938	-0.031801441526171	0.974643036668509
1939	-0.133695907552141	0.893696620775566
1940	-0.123706564925374	0.901597128018331
1941	-0.589476522288587	0.55580685173193
1942	0.0542300556655138	0.956773449638884
1943	-0.114089880315978	0.909212158805988
1944	-0.510058017398276	0.610234994451345
1945	-0.915106354389538	0.360575148794871
1946	-0.080006755391412	0.936263767350393
1947	-0.075486168321654	0.939857974417856
1948	0.82206082967208	0.411432549408885
1949	-0.13012218871811	0.896521878757836
1950	0.806520563448633	0.420324672645983
1951	-0.542029144103469	0.588038936273563
1952	-1.10121244047802	0.271331933801178
1953	-1.01352731653468	0.311296598512418
1954	0.231277234336349	0.817193666499577
1955	-0.120421523715397	0.904197422882104
1956	0.110656890344929	0.911932657917387
1957	-0.235681178480483	0.813776193709217
1958	0.902530304263471	0.367208072854747
1959	0.0981973741561898	0.92181476343384
1960	-0.218012796151715	0.827507732720743
1961	0.923431209824712	0.35622616336446
1962	-0.128143616900876	0.898086637471643
1963	-0.316806892581926	0.751521837249922
1964	4.7524950111332	2.62758197737782e-06
1965	-0.0847779582494677	0.932471715902683
1966	1.52351448206358	0.128259725793684
1967	-2.22171162164852	0.0267479434840212
1968	1.18425170900018	0.236873845866905
1969	1.60366553353125	0.109416738961922
1970	1.80881340965173	0.0710781426565451
1971	-3.18290478634573	0.0015484581770416
1972	-0.0393715354115955	0.968609826349424
1973	-0.367910974422637	0.713094690751752
1974	-0.400817718718822	0.688724868924352
1975	-0.377971458809069	0.705611562918617
1976	0.631822999401141	0.52779015952883
1977	1.52419826623326	0.128088898429185
1978	1.09976724770879	0.271960658931331
1979	0.0226295146286427	0.981954792541265
1980	0.00131878565216469	0.998948285487047
1981	-0.0974169409570189	0.922434173278391
1982	-1.18565470216568	0.236319604496638
1983	-1.27055015586473	0.204477237207258
1984	-1.81283711948598	0.0704541092630478
1985	-1.78235900401426	0.0752949854049844
1986	-1.81576196671224	0.0700033325026592
1987	0.587386643348385	0.557208159223802
1988	0.4181946518024	0.675983639469451
1989	-0.3517978727087	0.725137475570371
1990	0.673585576255118	0.50088482886305
1991	0.298024112502542	0.765808065200804
1992	-1.53030167320232	0.126571955851262
1993	-1.54298507210881	0.123464516685594
1994	3.57024645437142	0.000390938501648214
1995	1.88085653792242	0.0605700234020683
1996	1.83513779729463	0.0670767445160938
1997	1.41651207251339	0.157245854707898
1998	2.41175130880125	0.0162339681721469
1999	0.144419408222594	0.885227251838319
[truncated: 98,090 more rows]
