# Supplementary material for: Identifying Genetic Differences Between Dongxiang Blue-Shelled and White Leghorn Chickens Using Sequencing Data
Source: G3 (Bethesda). 2017 Nov 29;8(2):469–76. doi: 10.1534/g3.117.300382 (PMC5919749; doi:10.1534/g3.117.300382)
Supplement: Supplementary file 3 [file 469FileS3.zip › The_results_of_EMMAX/result_vec3.csv]

	V1	V2
1	0.0256158535396761	0.979573920251287
2	0.588627891920226	0.556375668033476
3	-0.198547355899072	0.842697219768733
4	0.60045990568438	0.548470752495617
5	-0.495662280906745	0.6203496169332
6	0.910393433534711	0.363051975848221
7	0.433815614232056	0.664608712337713
8	0.666443488071255	0.505433832843671
9	-0.622943277343602	0.533604685909781
10	0.226441638475249	0.820950118727122
11	-0.599530894115582	0.549089403090205
12	-0.76217756378912	0.446311984327392
13	0.0101130728398301	0.991935090520389
14	1.1313903780327	0.258431005701329
15	0.385505393234973	0.700026311986093
16	-0.210844102930346	0.83309448121768
17	0.655564258165067	0.512404844018669
18	-0.126534198823144	0.899359743474824
19	0.0779077980293074	0.937932438963003
20	-0.419985944127899	0.674675416149731
21	0.219114016109001	0.826650291126044
22	-0.00645830160603576	0.994849622318379
23	0.0537182317746072	0.957181027396269
24	1.04337337361499	0.297277583917305
25	-0.720446986749403	0.471585158654857
26	-0.0354892400798122	0.971703733242573
27	0.47521121851185	0.634843123495841
28	-1.91633436868957	0.0558900866209495
29	0.579175105434939	0.562730819056778
30	1.61134432357789	0.10773321812792
31	0.141359213870662	0.887642881249344
32	-0.134541736877852	0.893028134060891
33	1.45309358768002	0.146822574207786
34	0.912378179798791	0.362007613786616
35	-2.00568237917897	0.0454262750102364
36	-0.466017929588894	0.641404802308964
37	0.0783418072143419	0.937587378890013
38	0.0181719405986544	0.985508907159819
39	0.345905324399358	0.729558782685129
40	0.891400576908655	0.373141352563549
41	0.156677748836336	0.875561814844561
42	-0.703611921100124	0.482000699785055
43	1.06524391908842	0.287277646160759
44	0.244026124728398	0.807310285518017
45	0.27584183584207	0.782783062869161
46	-0.721860330563629	0.470716448219486
47	0.196627096106637	0.844198941839353
48	0.162574154477748	0.870919157526253
49	-1.51814269489264	0.129607926175741
50	2.01743141110229	0.0441821723057462
51	-0.802508681325182	0.422638523570888
52	-0.805676789351128	0.420810698198567
53	0.22775594705047	0.819928708417969
54	0.22775594705047	0.819928708417969
55	0.160814806998717	0.872303956870363
56	-0.281492313223517	0.77844881783748
57	-0.212157440361197	0.832070321712358
58	-0.0829280140117015	0.933941834909388
59	0.654359179671561	0.513180095655939
60	-0.523496236453169	0.600859978949996
61	0.496827110336052	0.619528474883938
62	0.083833320966705	0.933222374427538
63	0.0265470869386848	0.978831526512526
64	-0.181848467811352	0.855775051426131
65	0.388513052107692	0.697801113196728
66	-0.530255061588792	0.596169562769518
67	-0.146259073734406	0.883775586066378
68	0.0868684343779187	0.930810728591079
69	-0.238186043255109	0.811833992382921
70	-0.331956504042916	0.740060654235098
71	0.552405131867758	0.5809166773276
72	0.882492010979364	0.377933177397194
73	-0.803646030966644	0.42198179882699
74	0.468409733364913	0.639694927388566
75	0.566235772592285	0.571486553942434
76	-0.0784229957141102	0.937522831076291
77	0.0155403704537665	0.987607251625289
78	0.247380489542463	0.804714915079796
79	0.313706550329575	0.753874235466024
80	0.0477639024545831	0.96192340135787
81	-0.258938014182986	0.79578920804793
82	-1.01299594384251	0.311550089278001
83	-0.251260068801612	0.801715862373353
84	0.0132359182337775	0.989444832017739
85	-0.963992517612312	0.335513811603482
86	-0.906130231898935	0.365301635018181
87	-2.03181877826913	0.0426980987966566
88	0.67735769620213	0.4984910675775
89	0.67735769620213	0.4984910675775
90	-0.410058477811131	0.681937988293826
91	-0.183950899868731	0.854126253734157
92	0.477060515060152	0.633526641522854
93	0.144213245615531	0.885389957322533
94	0.124422851206623	0.901030286757414
95	-0.692130542757901	0.489175359625577
96	-0.366327067265836	0.714275372309609
97	0.748010049548833	0.454804366551893
98	0.218574911953615	0.827070027322932
99	0.534382432951471	0.593313548458964
100	0.169805610268335	0.865231421853496
101	0.120420704429474	0.904198071522721
102	0.877062720520261	0.380872098165408
103	0.00599368817183474	0.995220138435999
104	-3.04324137200815	0.00246310182254582
105	-2.2050087785554	0.0279061489452223
106	-2.24667738653043	0.0250944577695828
107	0.10801967576443	0.914023243822126
108	0.0576606045578352	0.954041918325162
109	1.30470911016885	0.192589708542077
110	0.487478279217272	0.626132240810678
111	-0.00543990685095054	0.995661764773671
112	-0.127638768267912	0.898485962239692
113	-0.12542454120063	0.900237672984191
114	-0.18335662752751	0.854592237570484
115	-0.286645239358693	0.774502236591566
116	3.06367229044562	0.00230386094007363
117	-0.178224774611202	0.858618351808456
118	-0.30016520210654	0.764175403855725
119	0.0527981834001962	0.957913712356579
120	-0.137009645144968	0.891078102387023
121	-1.42402185385282	0.155061422117706
122	-0.00413679877305893	0.996700964914567
123	-0.00413679877305893	0.996700964914567
124	0.308926267890587	0.757505782046398
125	-0.123487064848983	0.901770841977395
126	-0.0572379304007141	0.954378438704308
127	-0.0267506980740066	0.978669206978549
128	-0.0686677251248069	0.945281451730794
129	-0.115114911330018	0.908400070654455
130	0.207839243434011	0.835438780234673
131	-1.79908206065344	0.0726061717354521
132	1.43998525727894	0.150494891638519
133	0.308690148277033	0.757685300400039
134	-2.63932680542367	0.00856538056318268
135	-2.63932680542367	0.00856538056318268
136	0.573993105744813	0.566229549955521
137	0.545491655661963	0.585657709224455
138	1.29799100083025	0.19488647875648
139	-0.25561520377039	0.798352677962052
140	-0.194197320547541	0.846099939858511
141	0.0494795640703095	0.960556802706151
142	0.0545646070287154	0.956507044407108
143	0.0745341077838783	0.940615093369167
144	0.425887174767766	0.670372596703454
145	0.472381417289806	0.636859852562397
146	0.460253340132104	0.645533679458663
147	-0.313033834940968	0.754384964675158
148	-0.364313185668386	0.715777557824657
149	0.873467704724101	0.382825834931608
150	-0.0829876039964395	0.933894476219459
151	0.287791108823733	0.773625414891119
152	0.624928080903121	0.532302205491175
153	-0.277751383580968	0.781317564507088
154	-0.416846428715431	0.676968926677542
155	2.51183825754954	0.0123231270725423
156	0.370165849740051	0.711415043052884
157	-1.74135252713081	0.0822343918096161
158	-0.139117269495731	0.889413273566748
159	-0.0664641283759293	0.947034777169392
160	-0.0141761236349965	0.988695100735821
161	-0.112986684770074	0.910086279667117
162	0.725613583956395	0.468413820614271
163	0.725613583956395	0.468413820614271
164	-0.734716006369448	0.462855533336966
165	-0.0550755595125839	0.956100179332426
166	-1.85880669195162	0.0636395415204764
167	-0.0910469325174571	0.927491616793169
168	-0.13168708245095	0.895284563985232
169	-0.211953559434384	0.832229292303294
170	-0.101754646720327	0.91899205537859
171	-0.030649393089244	0.975561331941154
172	-3.59137136924059	0.000361304239873452
173	-1.38912648096337	0.165410182197992
174	-1.32787451757393	0.184823019428602
175	-0.428685378273541	0.668336089915846
176	1.21236302149472	0.225943710854789
177	-1.45822195822607	0.145404707040136
178	2.29950536350278	0.0218858338970966
179	1.98718067886236	0.0474453948127169
180	-1.64375114675486	0.100853714291145
181	-0.906003862362091	0.365368452222564
182	-0.682468083949536	0.495257808269575
183	-0.0902864831067949	0.928095573080998
184	-0.203446345436738	0.838868619182688
185	-0.379785955925304	0.704264924204149
186	-0.218483155622979	0.827141471987407
187	-0.305895118549557	0.759811314904224
188	-1.25014622911179	0.211828586018812
189	2.45322067185615	0.0144973166861712
190	0.0835295235839801	0.933463800515065
191	-0.208050676234183	0.835273778635266
192	0.034044578697976	0.972855134789498
193	-0.620946468649687	0.534916672447313
194	-1.03533119903128	0.301012738927813
195	0.232804555931179	0.816008062336543
196	0.0692401906005421	0.944826003978184
197	0.104325407885888	0.916952782621106
198	-0.606309219708613	0.544583505668145
199	0.541899168318579	0.588128410150796
200	-0.448296621825745	0.654132560261663
201	-0.448296621825745	0.654132560261663
202	-0.211756447721349	0.832382991328383
203	-0.374333252046412	0.708314461760655
204	0.120480204522337	0.904150964598024
205	0.658452150547997	0.510549499330086
206	-0.0780576714143659	0.937813280433798
207	1.377140862176	0.169082453717667
208	1.84530315873072	0.0655821946736877
209	-0.195553071920066	0.845039121009938
210	0.574977793208995	0.565563913437972
211	1.61115307896976	0.107774895926931
212	0.73722792709745	0.461328178091006
213	0.0282513237420266	0.977472930529964
214	1.96841981676032	0.0495695598629657
215	1.22568343898738	0.220892524682557
216	-0.513045648046348	0.608145082595429
217	0.708278934930446	0.479100795822664
218	-0.733151088793732	0.463808498141245
219	0.0843592527933949	0.932804433912553
220	-0.0605435511519944	0.951746825734593
221	0.140793236598968	0.888089762844519
222	-0.79186574840591	0.42881297280875
223	-0.739975864761388	0.459660554113091
224	-0.533972487140684	0.593596937099303
225	0.872811156202475	0.383183304916343
226	-0.152402066768726	0.878931060028027
227	0.0132274740071373	0.989451565590653
228	0.0987313401286525	0.921390995695433
229	-0.970233017225912	0.332397588774642
230	0.773185159550845	0.439776718727768
231	2.17354173710137	0.0302062652457055
232	-0.178286953666766	0.858569547913029
233	-0.282269247986689	0.77785340046494
234	-1.00129558565525	0.317166323257513
235	2.95989921140922	0.00322286748704794
236	-0.152862036284163	0.878568496523775
237	0.85951063392071	0.390469111239606
238	-0.172333068785144	0.863245141819568
239	1.45672624212254	0.145817144798143
240	0.627570535148392	0.530570666548426
241	1.04398176520141	0.296996288838731
242	-0.932142092809952	0.351711180940911
243	-1.28941050548392	0.197849179364749
244	-0.871854913985167	0.383704315390187
245	-1.28622471931237	0.198957549453996
246	1.49728343966477	0.134947996221472
247	-1.74133409817795	0.0822376236278306
248	-0.4117638292808	0.680688287911054
249	0.0041047140216552	0.996726551878887
250	1.10541282404455	0.2695102466989
251	0.764489930872614	0.444934537055331
252	-0.609670108452947	0.542356205764552
253	-0.537654513804821	0.591053845083109
254	0.315111506008249	0.752807933857845
255	0.637557584086943	0.524052390283866
256	0.00448193852546731	0.996425722905022
257	0.439023680736872	0.660833276844425
258	-0.179727896255286	0.857438714609278
259	-0.358956282194957	0.719778717074132
260	-0.342796335363946	0.731895175135287
261	0.681899693628696	0.495616863439578
262	-0.641719218148572	0.521348408694912
263	0.829804853270141	0.407043550014859
264	0.498328614548233	0.618470697289252
265	0.592005880271446	0.554113175335208
266	-0.256699990592198	0.79751554928173
267	0.469523827775136	0.638899127371045
268	-1.0858514114316	0.278065882245067
269	-0.0522759827825021	0.958329585241969
270	-0.572963177915711	0.566926171588064
271	0.366904541499884	0.713844829818824
272	-0.0886043052666349	0.92943172213188
273	-0.0363549067105282	0.97101382127389
274	1.46335034274283	0.143997376205717
275	2.48318312243562	0.0133468870350148
276	2.4805525434777	0.0134445460128759
277	2.56470377689089	0.0106160293850518
278	2.36663032887966	0.0183294558556435
279	0.609563483623288	0.542426797244736
280	-1.98176432634507	0.0480506213297479
281	2.33715498964775	0.0198233311610846
282	1.94736210328937	0.0520485179913135
283	-0.565492651061727	0.571991373616061
284	1.73768962029807	0.0828787753686692
285	1.35330566415315	0.176567072209704
286	-0.7552437671528	0.45045692407173
287	0.398731770897752	0.690260401792602
288	-1.4058749510111	0.160379891629732
289	0.388114674914871	0.698095701040443
290	0.37113244629171	0.710695458536227
291	-0.0933898251115397	0.925631133701256
292	0.084393686454668	0.932777071274971
293	-0.446819153323356	0.655198340547533
294	0.338125906906274	0.73540966721402
295	-0.00824666165002891	0.993423466698725
296	-0.61995862371978	0.535566330498663
297	0.956094132087108	0.339484869766864
298	-0.557632942556291	0.577343626216134
299	1.14837791756145	0.251359500909352
300	-0.435232376652724	0.66358082144138
301	-0.0792115584128251	0.936895916503466
302	1.99316289200299	0.0467844229329325
303	0.83234730401552	0.405608721697035
304	1.25839298026747	0.208834613908016
305	1.94407547643485	0.0524446563424257
306	2.6924610777983	0.00732968930245591
307	0.856927253563576	0.391893975110596
308	-0.19427544235122	0.846038805191877
309	-0.10800709172098	0.914033220949996
310	0.241888269913551	0.808965519221142
311	0.200817568126257	0.840922560774192
312	0.0946774375137515	0.924608818057106
313	0.82946075996211	0.407237971584367
314	0.266620927788533	0.789870523178261
315	0.165214324431902	0.868841800151384
316	0.39310948671788	0.694405502586556
317	-0.885948199398131	0.37606963295685
318	-0.822589649884155	0.411131942279088
319	1.46717317382365	0.142955147090351
320	-0.116723257869488	0.907126040431629
321	-0.116723257869488	0.907126040431629
322	0.428792729567686	0.668258009255262
323	-0.0614715076241303	0.951008170877736
324	-0.00919677605038294	0.992665791428202
325	1.60066745474483	0.110079682327167
326	1.60066745474483	0.110079682327167
327	0.221527772880773	0.824771596950281
328	-0.22265664479607	0.823893309169836
329	-0.313489002954728	0.754039386823432
330	-0.4249365868615	0.671064980001844
331	-0.325177368466796	0.745182314721742
332	-0.325177368466796	0.745182314721742
333	-0.714385990771636	0.475320578760051
334	-0.630962012077104	0.52835252072956
335	0.216963813065973	0.828324693021684
336	1.02181722846226	0.307359576411048
337	0.943236948213106	0.346013436903947
338	0.838318876267954	0.402250614445478
339	-0.462603129945215	0.64384931405025
340	-0.0136447168094701	0.989118849847767
341	0.808417360198696	0.419233299569036
342	0.83413370356514	0.404602385012453
343	0.125859756301308	0.899893328538631
344	8.3681238064406e-05	0.999933265274877
345	-0.0709207441615341	0.943489077580178
346	-1.01071633203037	0.312639124296076
347	-0.221404084131477	0.824867842980966
348	0.359427627755335	0.719426350336938
349	-0.234778155933465	0.814476654258794
350	-0.256309601590905	0.797816785154147
351	-0.248061662827932	0.804188133899525
352	1.2648772364029	0.206502200741419
353	-0.206862697131919	0.836200968546841
354	1.38287503046914	0.167317980793463
355	0.00784574009657889	0.993743186176289
356	-0.318499982060201	0.750238173606548
357	-0.318925850686408	0.749915398261293
358	1.09024452276182	0.276128488912618
359	-0.139532259521698	0.889085527121141
360	-0.507142106461226	0.612277814787599
361	0.257173503772181	0.797150212888847
362	0.326458986366993	0.744213173571185
363	0.548084575733571	0.583877460114919
364	-0.426936071173201	0.669608933846493
365	0.51445567280715	0.607159852597492
366	0.063209583225322	0.949624773967369
367	-0.150605491482507	0.880347424624252
368	-0.277415520509761	0.781575269145405
369	1.59700192651842	0.110894534465282
370	0.677013018993587	0.49870954378208
371	0.593364913983465	0.553204204063815
372	-0.0366246310267852	0.97079886299745
373	0.357297243748499	0.721019449410195
374	0.456349257900916	0.648336218016342
375	-0.430664949317486	0.666896852459598
376	-0.0363716046122866	0.971000513727811
377	0.311372850479543	0.755646454225393
378	-0.0131154966119332	0.989540858380586
379	-1.05323407049996	0.2927404081457
380	-0.199905259098287	0.841635629536698
381	0.303873096690919	0.761350484401554
382	-0.143496089545377	0.885955981405069
383	-0.834937814331064	0.404149892674294
384	0.656031447277469	0.512104456540409
385	-0.577514138171079	0.563851114105512
386	1.07195832717533	0.284253814643451
387	1.10670725151433	0.268950560015519
388	0.518206429672867	0.604542563984907
389	-0.130604079192504	0.896140835300146
390	0.317286349293026	0.751158253421404
391	1.11553555720426	0.265154708329292
392	-0.0387247157865239	0.969125262891299
393	-0.453820443521208	0.650154196218737
394	0.558340627504043	0.576860743766629
395	-0.0392857848068324	0.968678158396493
396	-0.0170334533914888	0.986416695275365
397	1.24806310482638	0.212589759906579
398	-0.246645141389006	0.805283691887501
399	1.16877081537706	0.243050689351392
400	-0.0306663269903694	0.975547833727589
401	0.633283648688812	0.526836824509724
402	-0.0079393773486976	0.993668513986705
403	1.09922933811059	0.272194929544174
404	1.01010237056546	0.312932860417167
405	-0.000859033406159733	0.999314931846617
406	-0.372232152629623	0.709877094628848
407	0.914537754939372	0.360873404956714
408	-0.208837889788371	0.834659503251546
409	0.0721581777191017	0.942504767128865
410	0.54724463719235	0.584453868962704
411	-1.40917582122813	0.159402322724211
412	-0.621189840075144	0.534756680000824
413	0.306126734232057	0.759635069061005
414	0.36769323210586	0.713256960192104
415	-0.618674421810676	0.53641148393203
416	-0.604406251308646	0.545846642926573
417	-0.400234387652651	0.689154148336314
418	0.145411389111068	0.884444439100257
419	-0.164464907883495	0.869431369787411
420	-1.46488668957483	0.143577817555489
421	-0.22322851740455	0.82344846372319
422	-0.367924891535128	0.713084319659427
423	0.532955750428218	0.59430005813663
424	0.60356750879977	0.546403839075285
425	0.648431196770789	0.517002589785196
426	-0.0777140226467231	0.938086504337751
427	0.0306691436982138	0.975545588497018
428	0.0306691436982138	0.975545588497018
429	-0.357151524869333	0.721128462319863
430	0.0900799922556508	0.928259577302637
431	0.844202083599811	0.398958607143274
432	0.0670743706211408	0.946549202473673
433	-0.00625083130114293	0.99501507390564
434	-0.412647751201773	0.680040885732542
435	-0.217607014682746	0.827823737926545
436	0.0201433896286488	0.983936990897181
437	-0.542005320013441	0.588055336038365
438	-0.574996832000311	0.565551047167358
439	1.30175699441881	0.193596500859197
440	-0.937208898709603	0.349101775882157
441	0.427465718036024	0.669223447544882
442	0.345069449924784	0.730186692482074
443	-0.328736685076422	0.74249181348772
444	-0.425604169877298	0.670578700720812
445	0.405261650098274	0.685457842380195
446	0.888317943942943	0.374795182480884
447	0.502661792760631	0.61542251511809
448	-0.880156943629303	0.379195447807234
449	-0.778664005189175	0.436544540882636
450	1.48529856296766	0.138092433023064
451	0.540502129191737	0.589090514522034
452	0.650078253800718	0.515939049146232
453	-0.170642876534028	0.864573335498112
454	-0.169817228865188	0.86522228906229
455	1.42896520016027	0.153636173612969
456	-0.0351425628433303	0.971980031238774
457	-0.250739109172632	0.802118413460777
458	0.530748702976637	0.595827647476897
459	-0.122067974120456	0.902894034201057
460	-1.67558261353732	0.0944426745149578
461	0.133078692698926	0.894184473789991
462	0.856324172900961	0.392227059319891
463	0.800119799171727	0.424019857783709
464	0.849697223724149	0.395898485800052
465	0.819504186717676	0.412887713846208
466	1.01858598543419	0.308890199731754
467	-0.113057624702942	0.91003006686666
468	-1.693847211185	0.0909146208618234
469	-0.43751706206158	0.661924571824679
470	0.388173332946203	0.698052322340925
471	0.548682979957534	0.583466966525039
472	0.400586717540684	0.688894853083927
473	-0.392746634349419	0.69467333690449
474	0.628428698918715	0.530008949315956
475	0.650020952335171	0.515976030830394
476	0.59270468303471	0.553645699017223
477	0.638641622323058	0.523347353026846
478	0.478883890612318	0.632229750614786
479	1.99209089731422	0.0469022923212254
480	0.798980743487529	0.424679430468217
481	0.244639876531285	0.806835247779009
482	-0.735849549881917	0.462165940485745
483	-0.661583983001007	0.508541422389271
484	-0.528316294211911	0.597513295526655
485	-0.337578325314275	0.735822087479238
486	0.0527784532613631	0.957929424940603
487	-1.3083778484929	0.191343904060176
488	-1.05666657845158	0.291172016856071
489	-0.171627484820669	0.863799559737709
490	0.187129316770621	0.851634847725378
491	-0.659148283370397	0.51010279188329
492	0.447473127713546	0.654726505343089
493	0.429419986597937	0.667801853462513
494	0.771812813720032	0.440588469441293
495	1.38672674792369	0.166140574499688
496	1.29892568013336	0.194565731607938
497	0.775084535832567	0.43865464790112
498	1.11808070372749	0.264067295386968
499	0.420063322875524	0.674618926791693
500	-0.422395437002414	0.672917261178726
501	0.00492188541535512	0.996074874733382
502	0.0513906412328672	0.959034684152025
503	1.98198386498922	0.0480259640340053
504	0.324407714992872	0.745764510268324
505	-0.350083824408191	0.726422623319205
506	0.414078145017669	0.678993737725299
507	-0.193361372030261	0.846754174277365
508	6.73228640284646e-05	0.999946310870499
509	0.349164865444273	0.727111952684454
510	-0.628942401635338	0.529672846591803
511	0.901304763201328	0.367858507185332
512	0.522888906708992	0.601282264612454
513	-0.672831537620665	0.501364068319038
514	1.06262638770829	0.28846232806219
515	0.122549609664512	0.902512803839056
516	0.573004326955949	0.566898331338128
517	1.10502614364125	0.269677595591475
518	-1.26982498902427	0.204735276878002
519	0.408559226022664	0.683037379970777
520	-0.19617845058578	0.844549883155537
521	-0.680947483849734	0.496218691606374
522	0.161517748862673	0.871750617229405
523	-0.138494753150446	0.889904953493707
524	-0.811766958960446	0.417310105325991
525	0.0244983628745309	0.980464824544104
526	0.854606508899073	0.393176676296981
527	-0.391599427555144	0.69552038269625
528	0.248653522342982	0.80373049536675
529	0.0492269757551864	0.960757993019319
530	-0.765038247020471	0.444608269216374
531	0.439186356169925	0.660715488710063
532	1.58689514886999	0.11316604105343
533	0.587796785342103	0.556933014392497
534	-0.156219047503237	0.875923165130379
535	-0.31335339476963	0.754142339653613
536	0.932196407546657	0.351683143316711
537	-0.328856247801132	0.742401490105855
538	-0.236408774154252	0.813211917672877
539	0.0641998050079816	0.948836688644344
540	-0.671794638506867	0.50202348113921
541	2.16478146723021	0.0308749855230906
542	-1.22247871777193	0.222100293134846
543	0.114185669552381	0.909136265054423
544	-1.57010624237792	0.117020460083235
545	-0.627514097503451	0.530607618832714
546	-0.543760294041521	0.586847834337316
547	0.252724586778601	0.800584496753237
548	-0.258420449475837	0.796188352464569
549	-0.0375875326627939	0.970031490711254
550	-0.167785475843411	0.866819620725734
551	-0.0200776308417599	0.983989422070416
552	-0.0500508382475069	0.96010178372291
553	-0.0880454606718936	0.92987565514209
554	-0.0781599923837847	0.937731929792407
555	0.109627152731983	0.912748884717853
556	0.022456320743616	0.982092877305547
557	0.203404650380609	0.838901188213904
558	0.540105714694821	0.589363647448928
559	0.257944502775218	0.79655544840585
560	0.547427435902557	0.584328400522324
561	0.394946452488102	0.693050160263379
562	0.637236332095512	0.524261420056621
563	1.4156214526075	0.157506460731379
564	-0.698792123500167	0.485005559184097
565	-0.698792123500167	0.485005559184097
566	-0.698792123500167	0.485005559184097
567	-0.698792123500167	0.485005559184097
568	1.51900422506502	0.129390961022619
569	0.442866536486147	0.658053043597914
570	0.939783048663938	0.34778082477251
571	0.896087691855463	0.370635420203118
572	0.169750866835073	0.86527445313983
573	0.216364054722419	0.828791875604998
574	2.88208030913929	0.00411984392916207
575	0.56606002012463	0.571605927472663
576	-0.155837040931604	0.876224117532014
577	0.0786824430368577	0.937316563769807
578	-0.502788753890685	0.615333304024221
579	0.228173350992108	0.819604388406901
580	0.222743823429477	0.823825491414217
581	-0.171767171560978	0.863689794479408
582	-0.238455076912952	0.811625460107961
583	-0.08796337475188	0.929940864114324
584	-0.079184025039162	0.936917805129079
585	-1.44194552856036	0.149941295362475
586	-0.228984954354048	0.818973866770354
587	-0.46026728588864	0.645523677534167
588	-0.98571746307129	0.324746624032231
589	1.98492651704515	0.0476964906763229
590	0.100719120323569	0.91981364510878
591	-1.15893013682395	0.24703565048652
592	0.0360489146548921	0.971257685880852
593	-0.0686648031647913	0.945283776458825
594	0.175539788857977	0.860726292351884
595	-0.310065884497992	0.756639532499564
596	0.14306238614794	0.886298315384841
597	0.148968743154695	0.881638120990109
598	0.15530218085534	0.876645521128493
599	0.14729034455147	0.882961989123718
600	0.0238388407037784	0.980990631198724
601	1.53153543308209	0.126267028169712
602	0.25859792242232	0.796051479806626
603	1.06786607257897	0.28609417882879
604	0.362723272687715	0.716964278983546
605	-1.12776440648898	0.259958151755455
606	0.506834921451319	0.612493198060957
607	-0.0388274382480798	0.969043404718142
608	-0.416562566878881	0.677176444875721
609	0.357186604029616	0.721102218932238
610	0.465211562914677	0.641981696086841
611	-0.287386201700829	0.773935217629171
612	-0.00836089435306825	0.993332370715012
613	-0.470566187136054	0.638154945259367
614	2.17896484548525	0.0297985756545484
615	-0.715269286497677	0.47477518792846
616	-1.14988683871635	0.25073798492914
617	-1.0931443505599	0.274854714726922
618	0.162556066141595	0.87093339301818
619	1.16558462031778	0.244335940116643
620	1.27175237896155	0.204049967150153
621	-0.950573278057584	0.342278458262777
622	2.11371768293929	0.0350320346218102
623	-0.444552613199668	0.65683469168685
624	0.627682690187317	0.530497237450228
625	0.403674553288434	0.686623948598326
626	0.682769105230682	0.495067707994607
627	-1.25040816995643	0.211733012799308
628	-1.24250391265004	0.214630783842379
629	0.672531706072754	0.501554697976561
630	-1.08758603113132	0.277299796622651
631	-0.85878627517321	0.390868312536807
632	-1.27411624709199	0.203211749377259
633	-2.01762447216447	0.0441619724263495
634	-1.64620498790612	0.100347434199325
635	-0.87753065946202	0.380618245911443
636	-0.734897896573295	0.46274484141962
637	-0.748576369569449	0.454463156859404
638	-0.808238518299564	0.419336129641143
639	1.19106431957383	0.234191190546287
640	1.47700770411116	0.140300615732395
641	0.723888192478385	0.469471573810831
642	0.691465226201446	0.489592873997733
643	0.991032734554171	0.322147031729187
644	0.260345289480431	0.794704192612564
645	1.89737037512778	0.0583526258925537
646	-1.36105702990561	0.174106324003729
647	0.653525799823121	0.513716584108737
648	1.22962534307546	0.219413419558423
649	1.67198270691709	0.0951508643516933
650	-1.17918289968904	0.238883915804424
651	1.37191482516568	0.170702729643601
652	-1.40195082858205	0.161547945033511
653	1.50529715245839	0.132876617720148
654	1.1059975879222	0.269257306341691
655	0.896443207689973	0.370445774784782
656	1.06599227687676	0.286939549335529
657	1.01467081114001	0.310751558502439
658	1.10990338682147	0.26757203928386
659	1.28630280304351	0.198930328959485
660	0.123714301997606	0.9015910049292
661	-0.234153533359068	0.814961251370052
662	1.0701723228927	0.285056023858675
663	-0.535507293506334	0.592536270689096
664	1.33742618321054	0.181689201807518
665	-0.107056455551185	0.91478696211294
666	-1.53852382737595	0.12455064164473
667	0.205844506025777	0.836995824647633
668	0.336715986785957	0.736471727021457
669	0.218357430401617	0.827239368339563
670	-0.643661434643045	0.520088941655765
671	0.471350328520461	0.637595356170574
672	-0.00415163047675625	0.996689136920898
673	-0.00291801943013476	0.997672919851561
674	2.00739269086628	0.0452433490956969
675	0.787398299225309	0.431420341005642
676	-0.233765918955459	0.815262007601187
677	0.244994533462832	0.806560779435315
678	1.09348355504141	0.274705979557442
679	-0.145043268811936	0.884734924740886
680	0.495347476414727	0.620571618714206
681	-0.372011648534034	0.710041159383611
682	0.790797434707814	0.429435642557927
683	-0.346016753169845	0.729475091001673
684	-0.233362464627949	0.815575083283533
685	0.775104608142173	0.438642798851585
686	-0.422748543599525	0.672659757210673
687	-0.343697748299576	0.7312175092437
688	-0.299770074359209	0.764476624755823
689	-0.790196201658721	0.42978630461022
690	-0.848596835440427	0.396510126292695
691	-1.30458120028654	0.192633250900333
692	-0.961768798143982	0.33662878131065
693	-1.09120568475954	0.275705843656966
694	-0.698253321386885	0.485342101784013
695	0.437283578952297	0.662093756108645
696	-0.111854141398074	0.910983767943822
697	0.0529713281180401	0.957775824982489
698	0.640443141085301	0.522176761211715
699	0.350196772530061	0.726337914007859
700	0.0842160861524174	0.932918201840718
701	1.20691237050674	0.228034294941427
702	0.445251033873551	0.656330283512885
703	0.434657621938275	0.663997741646487
704	0.481517642006889	0.630358475466127
705	1.30486438138896	0.192536861742007
706	0.718078252577761	0.473043084920085
707	-0.115869762446608	0.907802095794426
708	0.734284700387936	0.463118070018765
709	0.721390870296257	0.471004903221818
710	0.721264017407449	0.471082863451174
711	1.03692814048386	0.300268562009331
712	0.364408876347044	0.71570615562944
713	-1.40544531014112	0.160507465447745
714	-0.67953499077839	0.49711215376051
715	-0.831017478973645	0.406358828099338
716	1.97013665372217	0.0493719044656117
717	-1.54488970158145	0.123003084762818
718	-0.139967531006655	0.888741783430877
719	-2.25721167975644	0.0244238465073808
720	-2.03204325570416	0.0426752828073753
721	-2.53146475712097	0.0116627955887414
722	-0.101348612214308	0.919314194077187
723	-0.761708054864275	0.446591961852905
724	-0.433551103936578	0.66480069028351
725	-0.337252989722734	0.736067155616444
726	-0.926001924157379	0.354889927230337
727	0.718573097125271	0.472738308869799
728	0.333917652663476	0.738581141196929
729	0.421721246190414	0.673409023534801
730	0.712173413706895	0.476688246401225
731	0.0521783455672159	0.958407343348741
732	0.525380761133754	0.599550496364635
733	0.443197865785815	0.65781355439414
734	0.586808817327206	0.557595907953932
735	0.0713227937608289	0.943169259633603
736	0.481517582731316	0.630358517554613
737	0.502556985410559	0.615496163831023
738	-0.0525630610033977	0.958100958957402
739	0.237240476693997	0.812567022216506
740	-0.212545401502914	0.831767838628052
741	-0.399253032148665	0.689876564555075
742	-0.311454503647306	0.755584424723048
743	0.0893233048493034	0.928860598180101
744	-0.562392732985388	0.57409950942986
745	-0.208525563434736	0.834903204436358
746	-0.217019860036896	0.828281038266073
747	0.405552121133435	0.685244502429488
748	0.0220860221131876	0.982388112387484
749	0.575230751289166	0.565392977800694
750	-0.212166736993523	0.832063073081089
751	-1.74064762149083	0.0823580821472618
752	1.09934738428114	0.272143506164705
753	-1.68724471515225	0.0921775108513888
754	-0.125753208737177	0.899977627779641
755	-0.675078959420583	0.499936408147138
756	-1.12685731087345	0.260341169911224
757	-1.5522132184679	0.121241400133204
758	-1.60675741594094	0.108736373541861
759	-0.967814101879	0.333603253077568
760	-0.426396700924507	0.670001586738117
761	0.380569133777481	0.703683971464528
762	1.11201686841655	0.266663156644764
763	0.622089757198456	0.534165284585168
764	-0.0586874859095584	0.953224380807149
765	0.35159265724208	0.725291299829847
766	-0.287983348576368	0.77347834097471
767	0.0695097666975239	0.944611538212568
768	0.261251013966984	0.794006085536956
769	-0.0221433124836423	0.982342435237248
770	0.344835319152834	0.730362604315637
771	-0.191504209583247	0.848208015059428
772	0.36201462558206	0.717493438788845
773	-1.71950468648932	0.0861389111569459
774	-0.911235320292997	0.362608749096458
775	0.121234834593453	0.903553544491742
776	-0.877975448905113	0.380377048687818
777	-0.88940464582395	0.374211649920967
778	-0.473858236136023	0.635807022564337
779	0.847771483353835	0.396969265744457
780	0.531109469382134	0.595577823310977
781	0.227750961925912	0.819932582012475
782	-0.152713189490341	0.878685819801251
783	0.857218365322484	0.391733254369231
784	-0.541265462397501	0.588564736598261
785	0.284367549440594	0.77624598551975
786	0.518506529675412	0.60433337291007
787	-0.013623839460604	0.989135497717974
788	-0.515159070057547	0.606668633533573
789	0.0880882429914384	0.929841669097671
790	-0.554177511387195	0.57970414652887
791	-0.0177977719095539	0.985807253587506
792	-0.425279136494455	0.670815443514688
793	-0.099839252871048	0.920511802075864
794	0.519459302885574	0.60366943821336
795	0.182825552746667	0.855008709668651
796	0.414417374242038	0.678745489324086
797	-0.495708950223781	0.620316708437888
798	-0.554692168762023	0.579352279275441
799	-0.479184597856385	0.63201597891492
800	0.140275291317777	0.88849875084397
801	0.334303397765791	0.73829024469529
802	-0.446341538264075	0.655543021745068
803	-0.559921204135903	0.575782941549962
804	-0.159104326020678	0.87365066936782
805	-0.766592367305459	0.443684256024274
806	0.960801980524239	0.337114286947806
807	-0.326954721762835	0.74383841439356
808	0.599461453497146	0.549135659092904
809	-0.148018672433192	0.882387466459363
810	-0.123534102489692	0.901733615648503
811	-0.717711569884012	0.473268995688946
812	0.546118464429298	0.585227122783859
813	0.66467219537671	0.506565388322906
814	0.717942878062224	0.473126481327228
815	-0.445114036831019	0.656429212117972
816	-0.110276101417541	0.912234481401171
817	-1.03237510345059	0.302393532674396
818	1.48723290399383	0.137581127384186
819	-1.54796573024326	0.122260713609539
820	1.59018421679396	0.112422818746957
821	-0.153864798247054	0.877778174321
822	-1.14467727497286	0.252888335904518
823	-0.109973813836474	0.912474091663511
824	-3.08899222477795	0.00211965038520432
825	-0.331332518626372	0.740531598647801
826	-1.42539174514207	0.154665454938224
827	-0.380054384070563	0.704065787635913
828	-0.384106305443985	0.70106230116554
829	-0.392900668171585	0.694559634355949
830	-0.450872347517658	0.652276237183583
831	-0.220729332457444	0.825392934529558
832	-0.0514319896396776	0.959001752958494
833	-0.389674900394173	0.69694222260988
834	-0.065345778408836	0.947924708384973
835	-0.119760721358445	0.904720610540554
836	0.977959346626374	0.328565475740443
837	0.169242735912435	0.865673890508909
838	-0.792049095183906	0.428706161574041
839	0.0196700256628901	0.984314417708829
840	0.63737745592269	0.524169589413561
841	-0.56972830357762	0.569116848233396
842	-0.7188613065255	0.472560849924207
843	0.382395140516321	0.702330133764398
844	0.500556703434163	0.61690251714203
845	0.130918978125756	0.895891849416441
846	-0.104451863531115	0.916852484900678
847	-2.37942332444452	0.017712458772919
848	-0.244002921594692	0.807328245910255
849	0.688536561935852	0.491433020348494
850	0.0766894565014825	0.938901146663053
851	-0.447639196577084	0.654606710525007
852	-0.355929636374307	0.722042785710395
853	-0.3066500428804	0.759236908221194
854	-0.642567761580848	0.520797961045352
855	0.216113670536968	0.828986930691287
856	0.343212666743336	0.731582158655439
857	0.0259496949471234	0.97930777461876
858	0.440400251461417	0.659836811814968
859	-1.69948933598077	0.0898465176179469
860	0.609555993144241	0.542431756525043
861	0.0299327965423515	0.976132545938414
862	-0.188234658420515	0.850768770904105
863	-0.771460512041201	0.440796996880961
864	0.648229184524382	0.517133111863945
865	-0.0637748680084407	0.949174876083148
866	-0.995005655912655	0.320212875501469
867	-1.32647274087408	0.185286285577248
868	2.43573763984272	0.0152083686499788
869	-0.945702707956662	0.344755205514728
870	0.522468410882587	0.601574720493929
871	0.504801755762506	0.613919601598347
872	-1.20237955506219	0.229783343172325
873	0.546566813340543	0.58491921991149
874	0.557633281654732	0.57734339478965
875	0.544901306225548	0.58606338476125
876	-1.1892235429978	0.23491390969509
877	-1.02144781367808	0.307534310879411
878	-0.952244732764513	0.341431139064443
879	-0.607077249654321	0.544074121761449
880	-0.552460566703366	0.580878734886604
881	-0.752123413367332	0.452329345530131
882	-0.800844433072857	0.423600569849894
883	-0.816102260306403	0.414828723258095
884	-1.52483923230562	0.127928929317632
885	-1.56085451129171	0.119188250543801
886	0.203559882145836	0.838779934277143
887	1.28830307554058	0.198233951534916
888	-0.0901825628380045	0.92817811079983
889	0.80165312493225	0.423132931690381
890	0.201010338555051	0.840771906440747
891	-1.73126379653877	0.0840191262621585
892	-1.12381633537658	0.261628068579375
893	-2.92685557167066	0.00357935432061611
894	0.423122701652939	0.672386943420356
895	0.126210310766799	0.89961598176536
896	2.08450346660312	0.0376192871292614
897	-0.137241274855338	0.890895112587649
898	-0.137454642135468	0.890726555448693
899	0.897709786646443	0.369770625660468
900	0.0512646318483432	0.959135042487908
901	-0.0111148529442285	0.991136228725348
902	-0.0714301280036154	0.94308388013504
903	-0.361714944986847	0.717717256723644
904	-0.436022350546829	0.6630079542747
905	0.586873775365666	0.557552311451455
906	2.0003144571141	0.0460044649798444
907	-0.634044697050628	0.526340453888386
908	-0.257634285036037	0.796794742519995
909	2.32412000896414	0.0205172849354746
910	-0.55421984225153	0.579675201451037
911	-2.38449289515043	0.0174730536926174
912	0.0162004005334986	0.987080952439419
913	-0.34743535535769	0.728409893137074
914	-0.905988745445563	0.365376445722364
915	-1.16766314396363	0.243496961460406
916	-0.925977879504957	0.354902410721105
917	-0.977645113490527	0.328720766697669
918	-0.705316289621908	0.480940561945626
919	-0.705316289621908	0.480940561945626
920	-0.238317157769153	0.811732361760565
921	0.911748030716359	0.362338989855454
922	-0.344502580513889	0.73061262866852
923	-0.0988002487648441	0.921336309837126
924	0.213935190513693	0.830684462145316
925	-1.45988549246484	0.144947047166313
926	0.462040885242478	0.644252173152969
927	0.77301061085616	0.439879917508429
928	0.644981732666099	0.51923366869552
929	0.58982023843749	0.555576548188637
930	0.0994327490365494	0.920834375405738
931	0.0609908972017754	0.951390732323133
932	0.0271225551569783	0.978372763457294
933	-0.00421706976117464	0.99663695037997
934	0.0155460533187936	0.987602720161067
935	0.596901844882538	0.55084201772968
936	-0.728852680193657	0.466431667898375
937	-0.636203032176878	0.524934050173538
938	-0.533303328879996	0.594059648404495
939	-0.973636125646241	0.330706157109719
940	-0.963691890673808	0.335664405932687
941	-1.01298193070439	0.311556776077338
942	1.36288699230914	0.173529150571397
943	-0.13036174101157	0.89633245546827
944	-2.01217374424933	0.0447352938386944
945	0.123863925457885	0.901472594654976
946	-0.0465297126693609	0.96290655651042
947	0.000330302812766339	0.999736587704111
948	-0.462007707614464	0.644275948835696
949	0.052356267012916	0.958265647319774
950	-0.0400958201602643	0.96803267514877
951	-0.122581759060372	0.902487357337363
952	0.081250236994832	0.9352753311355
953	-0.625123767978543	0.532173877966983
954	-0.023016260886362	0.981646447787968
955	0.0913864021544375	0.927222020224777
956	0.443858685675413	0.657336010227153
957	-1.79492819424811	0.0732665800622644
958	0.622282520157095	0.534038650304639
959	-0.133724179769676	0.893674275086622
960	2.60030135005443	0.00958868228406304
961	2.57059447821737	0.010439520277862
962	1.02981137709901	0.303594467330563
963	1.05402190239774	0.292379927681278
964	0.0341240722950584	0.972791776541792
965	1.49142645479322	0.136477672012502
966	0.972230912322746	0.331403905776135
967	-0.685951976742752	0.493060062928399
968	1.6048305707821	0.109159978481707
969	0.900093783098309	0.368501919904579
970	0.65658492558642	0.511748707164371
971	-0.510228078906332	0.610115946968001
972	-0.245943396635696	0.805826573538614
973	-0.0515939755423385	0.958872742881665
974	-0.87023323831077	0.384588882381106
975	0.374128196037312	0.708466912233101
976	-0.165674156726817	0.868480084036696
977	1.09121454123452	0.27570195131855
978	0.229327325261826	0.818707919484798
979	-0.953830765661787	0.340628369420841
980	-0.161986208916466	0.871381891201835
981	1.63541767187179	0.102588342759219
982	0.590182622972677	0.555333786704287
983	-0.140545810339752	0.888285135690016
984	-0.366014946360884	0.714508115599019
985	0.00336769712036878	0.997314309378961
986	0.0660016220162654	0.947402810380516
987	0.348098785720454	0.72791191788191
988	-0.0328419411750226	0.973813685627164
989	-0.0457132050763188	0.963557017361201
990	0.228549745118637	0.819311959274546
991	0.254654520025665	0.799094230675685
992	-0.517242508495541	0.60521470602708
993	0.27936233911977	0.780081828435481
994	-0.212335452225067	0.831931527450794
995	-0.0467080383380647	0.962764498813078
996	-0.022578175358399	0.981995724478715
997	-0.0639546094558344	0.949031827166433
998	0.0654435842154902	0.947846876427999
999	-0.426577046724823	0.669870287816082
1000	0.77972175533792	0.435922118863268
1001	0.0172782527723742	0.986221499661449
1002	-0.120367582857258	0.904240128783207
1003	-0.337434496775616	0.735930427026751
1004	-0.406085303295173	0.684852965888359
1005	-0.00875609672419402	0.99301721340785
1006	-0.20561700189337	0.837173449757701
1007	0.242492310396249	0.80849775373547
1008	-0.0947335380763538	0.924564279154521
1009	-0.955444988103047	0.339812577941747
1010	0.0414242547903127	0.966974146896996
1011	1.31934932587923	0.187653785143578
1012	0.468646781122013	0.639525568799393
1013	-0.348124325189122	0.727892750087688
1014	-0.361202985027776	0.718099672769038
1015	-0.0858457573762888	0.931623259050448
1016	0.615245916008924	0.538671129766271
1017	-0.588480845211562	0.556474258801886
1018	0.702127096347523	0.482925316696767
1019	-0.108855838342971	0.913360331550899
1020	0.66870882244896	0.50398861639467
1021	-2.13863171741129	0.032947476918288
1022	0.402954379529526	0.687153337350213
1023	-0.335592378116634	0.737318476950572
1024	-1.63487224185797	0.102702699991724
1025	0.253684348142361	0.799843291767795
1026	0.453989550230735	0.650032559162046
1027	0.465016324111855	0.642121407151253
1028	0.163420681343313	0.870252989214021
1029	0.184783742326181	0.853473287006183
1030	1.30441660288734	0.192689292892285
1031	0.605829754134234	0.544901624200513
1032	0.755180162707869	0.450495046987543
1033	-0.130612050811781	0.896134532133151
1034	-0.142557721321374	0.886696687952405
1035	-0.0986813706692146	0.921430651665984
1036	0.0183314136563517	0.985381750643992
1037	-0.144498888128748	0.885164526838733
1038	-0.026508931590163	0.978861944192468
1039	-0.026508931590163	0.978861944192468
1040	-0.307398742626139	0.758667369253877
1041	-1.39624953437602	0.163256455433326
1042	-0.681334697049848	0.495973912859148
1043	0.142221538466868	0.886962080081476
1044	-1.40680039130936	0.160105360581414
1045	0.00102951642723874	0.999178973862127
1046	-2.07290421839096	0.0386908567427212
1047	-3.38805956822312	0.000759208773413631
1048	0.711043380444904	0.477387590718898
1049	2.37654028721098	0.0178498892823225
1050	-0.289515328081894	0.772306584858113
1051	-0.0717198721766667	0.942853405127778
1052	0.237771618126265	0.812155246095021
1053	-1.53842276918041	0.12457533135132
1054	-2.63168175555336	0.00875777227432334
1055	-2.38281434733844	0.0175520043178489
1056	0.948517065149452	0.343322673501171
1057	0.410848491946986	0.681358948163868
1058	1.56940081028462	0.117184650004795
1059	-0.36254704920026	0.717095855579496
1060	-0.751487061213605	0.452711740305924
1061	-0.762966426868828	0.445841795305992
1062	-0.769311594006627	0.442070169867918
1063	0.666640187151704	0.505308257916872
1064	0.666640187151704	0.505308257916872
1065	-0.284862483616037	0.775866978342438
1066	-0.67011268680515	0.503094091262733
1067	2.02571934769199	0.0433220187813988
1068	-2.57366295105085	0.0103486178743346
1069	-0.391090954004729	0.695895938646285
1070	1.44976183329564	0.147749389550487
1071	0.39530043036838	0.692789102824848
1072	-1.84952465819948	0.0649696781691781
1073	-1.96556434793806	0.0498997775289648
1074	-1.68411035519865	0.0927819620701266
1075	-1.71266137113451	0.087392353777259
1076	4.03465066317719	6.32041290243914e-05
1077	2.23829064376326	0.0256397320669416
1078	-0.106473974074901	0.915248838509868
1079	-0.171080979695712	0.864229026504279
1080	-0.544945758971457	0.58603283323114
1081	-0.395328273183717	0.692768570398487
1082	0.0131484925159418	0.989514546839274
1083	-1.62913545195804	0.103911670281854
1084	-2.33061372595113	0.0201689614864731
1085	0.0333278345780499	0.973426404250694
1086	-0.0225438983394905	0.982023052996366
1087	1.569823343176	0.117086283341093
1088	-0.553278827780124	0.580318810485953
1089	-0.533747798357465	0.593752287034376
1090	-0.440616275149667	0.659680492555201
1091	-1.01312352019274	0.31148921666884
1092	1.92956461916718	0.0542240036759046
1093	0.173711883375509	0.862161923060365
1094	0.984716850098187	0.325237531194285
1095	1.24672276860662	0.21308056531553
1096	-1.62420550815121	0.104959642976339
1097	-1.00264562029262	0.316514921914718
1098	-0.346309935870525	0.729254903407266
1099	-0.0333751815000706	0.973388666717166
1100	-0.100965311113087	0.919618308789654
1101	-0.0265885318747029	0.978798486388057
1102	0.271979699978789	0.785749450578225
1103	0.0189139584998116	0.984917259243351
1104	0.250388106084396	0.802389667021181
1105	-0.604548769533501	0.54575199285375
1106	1.24489929083819	0.213749604516025
1107	1.21496597645487	0.224950208870272
1108	1.7548620207703	0.0798929270758534
1109	0.153685328286816	0.877919613786699
1110	-0.171922248541375	0.863567938725512
1111	-0.171922248541375	0.863567938725512
1112	-0.171922248541375	0.863567938725512
1113	-0.241767114275882	0.809059349702313
1114	-0.00418216787187326	0.996664783947744
1115	0.335179057037793	0.737630035675152
1116	-0.0957810203635037	0.923732714239801
1117	0.118002729980789	0.906112694669997
1118	1.01673291000366	0.309770268592872
1119	0.535847734703571	0.592301118453098
1120	0.588894345820544	0.556197039801429
1121	-0.701919377831596	0.483054742329187
1122	1.01596123906403	0.310137242603631
1123	0.385952633818261	0.699695259571692
1124	0.330511823393168	0.741151155587745
1125	1.7872701755782	0.0744970172970024
1126	-0.0974607584544332	0.922399395199014
1127	-0.0695974635902733	0.94454177035236
1128	-0.00513063996566959	0.995908397736588
1129	0.154787678995226	0.877050918065955
1130	-1.15985143744312	0.246660635977411
1131	0.491360403545138	0.623386318345022
1132	-2.69118966116832	0.0073572769713466
1133	2.13512655962598	0.0332341581158825
1134	0.04938181241085	0.960634663044475
1135	0.264954958122981	0.791152916841066
1136	0.301978135368871	0.762793795387539
1137	-0.00806845019557721	0.993565583333321
1138	0.268649700835614	0.788309629440182
1139	-1.55106629879485	0.121515978870487
1140	-0.102944999487116	0.918047733157409
1141	0.549892984043721	0.582637339807785
1142	0.536571627657282	0.591801248185016
1143	0.570998918157714	0.568255896863889
1144	0.99571801782472	0.319866879749601
1145	-0.987067810590692	0.324084902139162
1146	1.7937056080862	0.0734618907594384
1147	-1.60887690448688	0.108271924680656
1148	-0.977894961139705	0.328597290534253
1149	-0.790616849099559	0.429540949449648
1150	-1.58960194568045	0.112554111143435
1151	-0.317481243041091	0.751010476527739
1152	0.0721323457052087	0.942525314182822
1153	0.069238136248208	0.944827638367909
1154	-2.47421797912451	0.0136823170403836
1155	-0.272816370357589	0.78510656337243
1156	0.744183398826343	0.457113726053502
1157	0.411746750713974	0.680700798922585
1158	-1.15466438488735	0.248777240603146
1159	-1.13165004643656	0.258321881307353
1160	1.5521979929655	0.121245042009487
1161	-1.56955452095829	0.117148858266041
1162	-0.877019003441524	0.380895819573899
1163	-0.937821654594361	0.348787044529782
1164	-0.0901835803348109	0.92817730265858
1165	-1.3619332921894	0.173829770113731
1166	0.385780291100199	0.699822822777923
1167	-0.0465329862320462	0.962903948716036
1168	0.215014265207152	0.829843517938638
1169	0.105439940667846	0.916068841839708
1170	0.322327287373702	0.747338953918379
1171	-0.0390984718033214	0.968827423229538
1172	-0.103605076456365	0.917524135459793
1173	-0.297875091372497	0.76592173835662
1174	-0.00818458152908237	0.993472973133087
1175	-0.0685199394817049	0.945399031415687
1176	-0.687993351523377	0.491774740843397
1177	-0.708148451214513	0.479181743390933
1178	-1.52892738905107	0.126912291220037
1179	1.51933251072072	0.129308361035275
1180	1.55659649276898	0.120196503675495
1181	-0.111769535412944	0.911050818863911
1182	2.40902726884145	0.0163542122499829
1183	2.49518561649492	0.0129092363245871
1184	2.69562623163026	0.00726141451186897
1185	0.277818715226004	0.781265904453694
1186	2.20714566745101	0.0277555944489001
1187	2.17726244284495	0.0299260420778681
1188	1.50262977615952	0.133563320131738
1189	-0.356770110503185	0.721413826921931
1190	1.63064605094965	0.1035922321479
1191	0.0544724767810094	0.956580407784054
1192	-0.0137976128483767	0.988996928698021
1193	1.91293388336431	0.0563251516219755
1194	-1.49843022801816	0.134650049875163
1195	-0.279936148824196	0.779641803343492
1196	0.0920515480645671	0.926693805686867
1197	0.178505121417851	0.858398313896442
1198	0.443087897436037	0.657893037069072
1199	0.456403669735421	0.648297124103674
1200	-0.428504103043564	0.668467946423602
1201	-0.365738714794435	0.714714119033359
1202	0.0192397973426809	0.984657454276678
1203	-0.274350754852987	0.783927943526475
1204	1.09556513250647	0.273794451853263
1205	-0.0387994785267532	0.96906568541849
1206	-1.66793866656429	0.0959515079747381
1207	-0.741853803615851	0.458522850909411
1208	-1.08865457460325	0.276828598495718
1209	0.734638036405222	0.462902987621895
1210	-0.149506091260268	0.881214347574685
1211	-0.251752933617407	0.801335069041365
1212	-0.152134684962751	0.879141831105683
1213	0.0620959224737103	0.950511159367356
1214	-0.836274168129772	0.403398566656673
1215	-1.18144718286747	0.237984512508449
1216	0.759575157453804	0.447865112581881
1217	-0.0951137442613107	0.924262435208623
1218	0.500696763383498	0.616803998152016
1219	-0.78108084529512	0.435123130439803
1220	-0.569095751391759	0.569545689919599
1221	-0.419946986637261	0.674703857259945
1222	-0.471098930919113	0.63777473922638
1223	-0.140792055467038	0.888090695474309
1224	-0.666797487953036	0.505207847160482
1225	-0.295017144500472	0.768102752543
1226	-1.04577510938769	0.296168159703856
1227	0.514368952380485	0.607220426336372
1228	-0.469542423536885	0.638885847913225
1229	-0.402960541140782	0.687148807390623
1230	0.0202308198712718	0.983867280622332
1231	0.021344009641806	0.982979718123791
1232	-0.309394529297611	0.757149808430262
1233	0.224998216233603	0.822072220168114
1234	1.18603725525693	0.236168639644606
1235	0.0734279464031833	0.941494827415358
1236	-0.607967665113407	0.543483865171079
1237	0.232996020984815	0.815859464717115
1238	0.542299696717788	0.587852711124253
1239	-0.389417849143479	0.697132212959371
1240	2.12240403256059	0.0342927716592492
1241	2.12240403256059	0.0342927716592492
1242	2.14263849739742	0.0326223722087389
1243	0.194608925276408	0.845777846669879
1244	-0.0632108605396988	0.949623757362381
1245	-0.333665789675573	0.738771095330768
1246	-1.5298646499371	0.126680105354825
1247	-1.48455010587547	0.138290666846449
1248	0.161930308230513	0.871425889293835
1249	0.413135657522647	0.679683634605114
1250	-1.59146754322019	0.112133877736572
1251	-0.142111458908913	0.887048982721697
1252	0.487797742305736	0.625906079541977
1253	1.51869482528977	0.129468846746727
1254	-0.642322784080934	0.520956846401271
1255	-0.120981875275111	0.903753799420275
1256	-0.132882266690704	0.894339739372894
1257	-0.119366343694773	0.905032877282624
1258	-0.0350374951518312	0.972063769716506
1259	-0.158645378388585	0.874012075126111
1260	-0.158645378388585	0.874012075126111
1261	0.763479114259706	0.44553636811548
1262	1.34683067170699	0.178642476215125
1263	0.483433485053145	0.628998764540347
1264	-0.0678659800752039	0.945919342119808
1265	-0.0518798331959973	0.958645080535673
1266	-0.526989074347373	0.598433968571787
1267	0.959047228763196	0.337996621305891
1268	0.217368474431318	0.828009515895808
1269	1.2444712386937	0.213906878138646
1270	-0.0928154371394682	0.926087215901771
1271	0.0775139053648467	0.938245614418845
1272	0.379448670905686	0.704515171881693
1273	-1.24536133313066	0.213579936262864
1274	1.09130182006143	0.27566359509674
1275	1.34363740804938	0.179672678263521
1276	-2.19585448470916	0.0285591337040882
1277	-0.206138267386616	0.836766481169236
1278	-0.435122258348164	0.663660691858981
1279	-0.969836664236577	0.332594950082546
1280	-0.327630145956745	0.743327914507435
1281	0.329647133522014	0.741804106985453
1282	-0.782900837503401	0.434054513383593
1283	-0.954425600477891	0.340327607074124
1284	-0.820086416799271	0.412556057290949
1285	-0.0454376105488093	0.963776571905111
1286	-0.857101176934076	0.391797948424187
1287	-0.840288136750986	0.401146880147285
1288	-1.40687653401455	0.160082788790302
1289	-1.43942592583626	0.15065313755461
1290	0.0369763079265343	0.970518595357119
1291	0.0644338160265815	0.948650454187231
1292	0.0601132839444566	0.952089333278408
1293	-0.0438703069589585	0.965025228500189
1294	0.437713373323403	0.661782336042113
1295	-0.0724434998927455	0.942277821444395
1296	-0.031461582052363	0.974913934456163
1297	-0.718061020923098	0.473053699894932
1298	-1.57866065202277	0.1150438024578
1299	0.474452236945431	0.63538376495325
1300	0.0651121961471604	0.948110590616934
1301	-0.0418223659129857	0.966656933784223
1302	-0.662509720281644	0.507948651875922
1303	0.0834711770181486	0.933510168909254
1304	0.819874050944064	0.412677009205174
1305	-1.44169935377536	0.150010731430496
1306	1.25779290430731	0.209051427720044
1307	0.621707323576916	0.534416566688193
1308	-1.20266235078502	0.229673943457469
1309	1.37123965575217	0.170912906651405
1310	-0.174894717157005	0.861232877006645
1311	0.265315653904495	0.790875220113282
1312	0.360493565178792	0.718629701476943
1313	-0.113786421715658	0.909452594346882
1314	-0.347062370212787	0.728689908786952
1315	-0.235397312311107	0.81399636821478
1316	-0.616571014728457	0.537797221724132
1317	-0.477270012459028	0.633377577231477
1318	-0.0800456435705204	0.936232853864956
1319	-0.0702280480535157	0.9440401171852
1320	-0.0840243618970025	0.933070558418375
1321	1.0378034779718	0.299861175884147
1322	0.114556325026917	0.908842602797969
1323	-0.16032676064099	0.872688172599649
1324	0.568187417608436	0.570161769405785
1325	-0.317062177250849	0.75132824170834
1326	-0.187333314829281	0.851474994024098
1327	-0.153860370185699	0.877781664009103
1328	-0.639480024262095	0.522802407798013
1329	-0.890101385844868	0.373837814119873
1330	-3.09120788887112	0.00210419312327422
1331	-1.5451584526251	0.122938083723463
1332	0.117863941738843	0.90622260799262
1333	-1.35089244796617	0.17733845397308
1334	-0.102591286177999	0.918328326445958
1335	-0.0815339324637282	0.93504983723845
1336	0.00314074915256494	0.997495296542037
1337	-0.196084628509454	0.84462327695504
1338	1.10404837068213	0.270101078535304
1339	-1.03383459457001	0.301711276294481
1340	1.7007340712779	0.0896122479149412
1341	0.56869874157137	0.569814923546596
1342	1.94399457870405	0.0524544387702935
1343	-0.651359539653455	0.515112482826922
1344	-0.529389421965351	0.596769354937726
1345	0.0338259222374533	0.973029409964494
1346	1.10874046131399	0.268073054227653
1347	-0.0341912467587703	0.972738237064437
1348	-0.0917129081453324	0.926962726899703
1349	1.04084366322751	0.29844913244723
1350	1.64712618957978	0.100157895954042
1351	-1.36452631370356	0.173013324463395
1352	0.453348769213709	0.650493517045872
1353	-1.64577965876934	0.100435042851541
1354	-1.26408941648731	0.206784566036936
1355	-1.74647686666175	0.0813397546829462
1356	-0.919021692804415	0.35852559115556
1357	-0.206130894250919	0.836772237306115
1358	0.812032410317508	0.417157918059042
1359	-1.14896834042212	0.251116180853328
1360	0.0616888573885988	0.95083516619149
1361	-0.748561611401805	0.454472046867736
1362	-0.157506130960127	0.874909307792171
1363	-1.11877177364812	0.263772569237193
1364	0.144925074770736	0.884828195570622
1365	-0.309664677314669	0.756944464655965
1366	2.05954796642491	0.0399568611817864
1367	1.9307796148961	0.0540731054389735
1368	-0.308408766114962	0.757899248337892
1369	-1.19219920622542	0.233746403538399
1370	-0.0391803738445859	0.968762157500056
1371	0.0444633478493274	0.964552747903249
1372	-0.0307226595482068	0.975502930427728
1373	0.48268614894803	0.629529013694208
1374	1.16854350387094	0.243142224313038
1375	-1.26938344184349	0.204892511068724
1376	-0.127513025045161	0.898585426528042
1377	0.93946714715976	0.347942760997625
1378	1.13658790696499	0.256252865209237
1379	-0.345991075272011	0.729494376815869
1380	0.160232918386713	0.87276205360732
1381	1.31426398607322	0.189357571803124
1382	1.19070828182868	0.234330853424343
1383	-0.149279028232005	0.881393414071058
1384	-0.487068967159475	0.626422061470724
1385	0.00745518863951278	0.994054636871261
1386	-0.0540327089826913	0.956930600244022
1387	-0.0384034664118078	0.969381264377642
1388	0.153374600561021	0.878164506144837
1389	0.440423462479334	0.659820015122462
1390	-1.62628381011473	0.104516830745991
1391	-1.00008853973652	0.317749477620738
1392	0.981004546676854	0.327063039541966
1393	-0.59668832634422	0.550984477640875
1394	2.01582552589805	0.0443504985710854
1395	1.06981470937713	0.285216835406632
1396	-2.40182782275604	0.0166757950118581
1397	1.97589869744439	0.0487133755903808
1398	0.696312192875933	0.486555605813099
1399	0.484302709633664	0.628382274526446
1400	-0.110534130428911	0.912029959318915
1401	-1.06546686498233	0.287176894359951
1402	-1.02775250129949	0.304561211513062
1403	-1.01215263205765	0.311952670422639
1404	-1.1513922386114	0.250118992330691
1405	-1.2346257228061	0.217547425280091
1406	-1.19587046696301	0.232311670546637
1407	0.707887254398632	0.479343803323996
1408	-0.858667865224667	0.390933593071258
1409	2.02073546824716	0.0438375470816084
1410	1.29943044337881	0.194392677275964
1411	-0.841542480054341	0.400444795652163
1412	-0.933961502649964	0.350772762540518
1413	0.343095287034112	0.73167040541743
1414	0.343095287034112	0.73167040541743
1415	-0.189872852197978	0.849485516712705
1416	-0.434078175397604	0.664418170863955
1417	0.0155915791471914	0.987566418299376
1418	-0.381330436624839	0.703119411586455
1419	-0.167268295895737	0.867226306695641
1420	0.0608086736442409	0.951535783529965
1421	-0.14606770600009	0.883926574707048
1422	-0.14606770600009	0.883926574707048
1423	-0.0866934164172159	0.93094977757906
1424	-0.137286051084713	0.890859739588322
1425	0.35414901812984	0.72337591239153
1426	-0.0324085021010367	0.974159163504967
1427	-1.96772117171975	0.0496501835781239
1428	-0.324645294090318	0.745584780729719
1429	2.22605803194187	0.0264534705164357
1430	0.0643895218164087	0.948685704910841
1431	0.258267508287205	0.796306310512993
1432	-0.0862906903277832	0.931269745077812
1433	0.370645785031404	0.711057722095069
1434	-1.5318942096555	0.126178463172737
1435	-0.643149173069459	0.520420974524952
1436	0.274314494461564	0.783955790806955
1437	0.375579779280832	0.707387973874871
1438	0.515069695147286	0.60673103882422
1439	0.515069695147286	0.60673103882422
1440	-1.36577341597272	0.172621684021059
1441	-0.691608514912894	0.489502937997998
1442	0.0125208998255307	0.990015002731976
1443	-0.114536347316258	0.908858430384657
1444	0.560610994694203	0.575312869449889
1445	0.564031480342389	0.572984600178492
1446	0.404715379432319	0.685859125582172
1447	0.562323134306804	0.574146883161798
1448	0.482369676468837	0.629753614687544
1449	-0.19884229293228	0.842466617565582
1450	-0.642689040772653	0.520719312117632
1451	0.528000396497491	0.597732370598593
1452	0.629647037922664	0.529211997679199
1453	-0.00104810288848109	0.999164151403215
1454	-0.610685511335243	0.541684183697686
1455	2.07907747329656	0.0381173604716772
1456	-2.44429463313902	0.0148565874441762
1457	-1.24263844479182	0.21458122446426
1458	-0.404750879848778	0.685833044744786
1459	-1.81182359392892	0.0706108696988672
1460	0.071779369436185	0.942806079035641
1461	0.0270855567059344	0.97840225839488
1462	-0.885240956170201	0.376450508190355
1463	-0.219633962557888	0.826245517808298
1464	2.19426392370524	0.0286739258056888
1465	0.84099074405983	0.400753523561274
1466	0.0787907095404741	0.937230490356686
1467	0.921283349288936	0.357345039554907
1468	-0.357570390448469	0.720815122527594
1469	-0.643939035994658	0.519909054415105
1470	-0.643939035994658	0.519909054415105
1471	-0.0859560081198146	0.931535659918003
1472	0.938923098128275	0.34822176203695
1473	1.17477969841194	0.240639806713874
1474	1.30383638159307	0.192886942029072
1475	-0.0996774104091914	0.920640227492176
1476	1.63727509639371	0.102199669000711
1477	-0.698592808587732	0.48513003901727
1478	-0.71397072609223	0.4755771029788
1479	0.451076155781876	0.652129444762416
1480	-1.08509913347773	0.2783985706554
1481	0.964680936269876	0.335169123518868
1482	-0.695981010641968	0.486762809809991
1483	0.657750297974564	0.511000084701838
1484	-0.00151391335078686	0.998792673780768
1485	0.100874742408736	0.919690168578821
1486	-3.1700742096796	0.00161706535367732
1487	-0.899633879538126	0.368746457805753
1488	-0.267394372452936	0.789275351600998
1489	0.0846942496565307	0.932538232735829
1490	-0.121494848573179	0.90334771116253
1491	-0.768128767527669	0.442771860751018
1492	0.306026954565655	0.759710993954657
1493	0.203060638751477	0.839169914692949
1494	0.208858469786483	0.834643445703814
1495	0.29967254090567	0.764550983716962
1496	0.207160652180461	0.835968400098308
1497	0.387267156850865	0.698722566669565
1498	-0.538781708059165	0.590276323479081
1499	-0.50501252038955	0.613771667701371
1500	-2.11651257583662	0.0347926965629213
1501	-1.26203705121612	0.207521481300758
1502	1.50559767351719	0.132799422265926
1503	0.673239370649627	0.5011048342804
1504	-0.849874845078832	0.39579981024355
1505	-0.172002292974363	0.863505043012603
1506	-1.17383459489136	0.241017877015466
1507	0.71360829145909	0.47580105436924
1508	-1.80791487615466	0.071218114376029
1509	0.0987208026675574	0.921399358252016
1510	-0.60841003754176	0.543190735304679
1511	-0.688278730390703	0.491595199974171
1512	-0.652262428526962	0.514530437585739
1513	-1.29238175770803	0.196819537724746
1514	-1.13404117694156	0.257318526095633
1515	-0.840501401473241	0.401027458749108
1516	1.58320223597574	0.114005140744378
1517	0.859835904173865	0.3902899324485
1518	-0.516974644285351	0.605401547310177
1519	0.161417482838882	0.871829540490893
1520	-0.237539914469975	0.812334871761363
1521	-0.657578495929989	0.511110412378648
1522	0.318326422885094	0.750369730565876
1523	-0.228421777328086	0.81941137752725
1524	0.616556132517864	0.537807032637152
1525	-1.47441689312564	0.140996208534557
1526	-0.477130273279852	0.6334770045973
1527	-0.0707547029777336	0.943621160844544
1528	-0.210206925131277	0.833591464157543
1529	-0.123308860841072	0.90191187739746
1530	-0.593886027208722	0.552855859079422
1531	-0.504278101055649	0.614287218604
1532	-0.27215721525101	0.785613037766438
1533	-0.89369413748559	0.371913804749013
1534	-0.11292665366844	0.91013384866273
1535	-0.215412763647908	0.829533009608696
1536	-0.794223235743062	0.427440769186265
1537	-1.57083980504301	0.116849914958816
1538	-1.27796669804899	0.201851784689663
1539	0.0710834057645956	0.943359684232632
1540	0.0895723994788372	0.928662743048667
1541	-0.229788454868501	0.818349755742149
1542	0.860939711361886	0.389682261542017
1543	-1.43064732412577	0.153153474271461
1544	-0.00753523734829461	0.993990800838768
1545	0.354163881817607	0.723364780642018
1546	-1.43204928117008	0.152752055820191
1547	0.0347226834990864	0.972314675033902
1548	1.328666145608	0.184561778359922
1549	-2.50587112934699	0.0125303717870479
1550	-0.192154492439901	0.847698895525927
1551	-0.296065107266189	0.767302795152315
1552	-0.28922731291768	0.77252683765965
1553	-0.115343808822696	0.908218738062259
1554	-0.169626186349836	0.865372460210135
1555	-0.0485202859693352	0.961320895118136
1556	1.12432584710961	0.261412143294771
1557	0.299575787370341	0.764624750224105
1558	0.2836403086109	0.776802983771063
1559	0.381305977274425	0.703137547373095
1560	0.323565740498959	0.746401579021793
1561	0.710027161550737	0.478016979234392
1562	-0.0243665865540626	0.980569883062715
1563	-0.99245712775762	0.321452710117174
1564	-0.863012867480264	0.388542503115039
1565	0.179544438524803	0.857582673637148
1566	-0.202242182451631	0.839809331651075
1567	0.169388063710376	0.865559646052212
1568	0.0815277472043474	0.93505475350467
1569	-1.62988740128641	0.103752561669534
1570	0.100796448618009	0.919752289632112
1571	0.103114571734804	0.917913218707222
1572	-0.237642282797788	0.812255510638995
1573	0.284792042244844	0.775920917170171
1574	0.777360787727134	0.437312111292963
1575	-0.0145733558396836	0.988378345889596
1576	-0.0283404008401281	0.977401921164246
1577	0.348236991846153	0.727808193933459
1578	-0.345986063270759	0.729498141183171
1579	0.434669138293355	0.663989386795334
1580	-0.270286563228938	0.787050884002511
1581	0.214984820692757	0.829866462040129
1582	0.220688266966318	0.825424894214247
1583	-0.488773257363977	0.625215690184068
1584	0.293882308519681	0.768969303637903
1585	-0.190919588673339	0.848665780768696
1586	-1.13836848401008	0.255509624208432
1587	-0.418733160324531	0.67559025052025
1588	-0.207688727720957	0.835556246727114
1589	-0.115193238474456	0.908338019351849
1590	0.1335436898388	0.893816931493221
1591	-0.431891474824674	0.666005729160934
1592	-0.712513378616991	0.476477962300774
1593	-0.162313007472216	0.871124683872533
1594	-0.25372994174592	0.799808085209792
1595	-0.174231878466226	0.861753474001693
1596	-1.46559577455128	0.1433844920671
1597	-1.08362021191029	0.279053402726312
1598	0.0173384594685386	0.986173492791254
1599	1.22400677523759	0.221523821271306
1600	-0.15149383727493	0.879647031898365
1601	-0.221345518998493	0.824913415238512
1602	-0.0463074746262773	0.963083597312193
1603	-0.121316210932448	0.903489124322115
1604	-1.26623350998205	0.206016751969168
1605	1.7476971942984	0.0811278749203699
1606	-0.365517152599223	0.714879367111909
1607	-0.629340407287339	0.529412516272077
1608	0.229389333560147	0.81865975484089
1609	-0.722596436470102	0.470264352533641
1610	-0.638016501952362	0.523753859486841
1611	-1.32334031011029	0.186324619300244
1612	0.155198788361591	0.876726985676443
1613	-1.02137993771364	0.307566423615932
1614	-0.798017409730659	0.425237720054132
1615	-0.164560009386427	0.869356548933111
1616	0.264602626727375	0.791424199568536
1617	1.05173671981665	0.293426360794573
1618	1.18999410057232	0.234611183607537
1619	0.633042136070049	0.52699439384644
1620	0.472420275758859	0.636832140771782
1621	-0.683024378700642	0.49490652891775
1622	0.301833069401211	0.762904320094912
1623	-0.295239827024582	0.767932748136702
1624	0.411040290090384	0.681218398275944
1625	1.04657748320422	0.295798142469284
1626	1.77564667615357	0.0763969118058285
1627	0.410533432803575	0.681589847924255
1628	-0.206853396136707	0.836208228658541
1629	0.0241612608550834	0.980733579410975
1630	0.013910174519932	0.988907170824938
1631	-0.0335657952750285	0.97323673994444
1632	-0.0439935209866383	0.964927061843013
1633	-0.827530806979732	0.408329473684762
1634	0.149564521785504	0.881168269065685
1635	1.80930079041891	0.0710023141487527
1636	-1.13277301629872	0.2578503275535
1637	0.0532696712370497	0.957538236249588
1638	0.0674891876244688	0.946219140583705
1639	-0.551596166763167	0.581470506820388
1640	-0.320690942592419	0.748578064465251
1641	-1.18277015534904	0.237460121635994
1642	-1.30056739449138	0.194003297049203
1643	0.245399070365112	0.806247738244866
1644	1.12128612400287	0.262702174770172
1645	2.16662558206213	0.0307331642258657
1646	0.584102867012129	0.559413479947703
1647	1.20229038568214	0.229817846114918
1648	1.16502916084345	0.244560490968551
1649	0.196071858136856	0.844633266885105
1650	-0.220233499761576	0.825778841343778
1651	0.217393582491497	0.827989960986916
1652	0.0919451687474595	0.926778282877616
1653	1.41277596720548	0.158341283601588
1654	0.0965433370993159	0.923127586244076
1655	0.0792257420658763	0.936884640727335
1656	2.30233164449314	0.0217247489666322
1657	1.94088787119973	0.0528312717012894
1658	-2.36065548464474	0.0186240276090847
1659	1.19124862078785	0.234118917974245
1660	0.20895967774536	0.834564479179577
1661	1.02807823171404	0.30440812860694
1662	0.050390955878118	0.959830886746733
1663	-0.861828669243369	0.389193289874435
1664	1.74041811041509	0.0823983872668422
1665	1.86329350602852	0.0630047059803399
1666	-2.47715846421562	0.0135714850601945
1667	1.09144373627629	0.275601235306273
1668	2.37513943663524	0.0179170035759186
1669	0.192101512716102	0.847740372035775
1670	0.091808132617051	0.926887106260115
1671	-1.83987163317411	0.0663772957527134
1672	0.344346012226046	0.73073028615132
1673	-0.129419726932574	0.897077376607865
1674	0.44815679054496	0.654233398097119
1675	-0.0546894688082678	0.956407617479689
1676	0.168189380959648	0.866502033335705
1677	1.26379622769127	0.206889720602498
1678	1.67767446614806	0.0940331063463955
1679	1.95296247676382	0.0513792867978343
1680	0.0665968110985947	0.946929198767501
1681	-0.937242146172206	0.349084694263978
1682	0.614981394445956	0.538845668301326
1683	-0.923239169844532	0.35632611170064
1684	-0.317550979240024	0.750957601741648
1685	-0.835954009451334	0.403578490081261
1686	-0.677305141682555	0.498524376350877
1687	0.443253055951651	0.657773665633197
1688	0.571119219808415	0.56817441446858
1689	0.961858919632021	0.336583548106181
1690	0.110829699264389	0.91179568914899
1691	0.00623906303535996	0.995024458764861
1692	-0.533125435517756	0.594182686406821
1693	0.73114403496238	0.465032306745753
1694	-0.813856197452081	0.416113201031547
1695	-0.328200553637702	0.742896876447234
1696	-0.380657059229422	0.703618760151003
1697	-0.214985651458756	0.829865814678862
1698	-0.343340520922233	0.731486041177198
1699	-0.5555630281108	0.578757108605855
1700	0.603616057000884	0.546371579671511
1701	1.38086362785442	0.167935326988445
1702	-0.33174356646351	0.740221354970407
1703	0.0534215012213606	0.957417326269421
1704	0.0853898244033091	0.93198552693955
1705	0.307935616865541	0.758259047634445
1706	0.0641603586956434	0.948868081726968
1707	0.189792677870423	0.849548310774621
1708	0.0645928006007119	0.948523930100635
1709	-0.134530306841958	0.893037167086949
1710	1.24941240631081	0.212096499265489
1711	1.04578818193896	0.296162128766752
1712	0.981043622420158	0.327043789534745
1713	-1.13886600871697	0.255302218415286
1714	-0.00339762697057105	0.99729044084015
1715	-1.12278039473735	0.262067469625991
1716	-0.0768173723200032	0.938799436052939
1717	-1.5645760890211	0.118312475866457
1718	0.184403836503031	0.853771129031272
1719	-0.119176125276445	0.905183496775029
1720	0.0543761573274878	0.956657107422795
1721	-0.0171114672493159	0.986354489298257
1722	0.0101098435605742	0.991937665697696
1723	1.33764536384155	0.181617757569157
1724	0.820316937413878	0.41242478928046
1725	-0.617652363533972	0.537084597212953
1726	-0.842116127168857	0.400123959266244
1727	-0.107401647447274	0.914513257164218
1728	0.230853574910014	0.817522612353198
1729	-0.0288624047077296	0.976985800285968
1730	0.0597194466241455	0.952402849157573
1731	-0.719635191468104	0.472084528442438
1732	-1.13534664852819	0.256771876205336
1733	-0.300079716325233	0.764240569883658
1734	-0.37504129405929	0.707788152609676
1735	-0.0718227529393301	0.942771570487041
1736	-0.135614088619204	0.892180728865755
1737	-0.0876171465662374	0.930215912622863
1738	0.46902256127447	0.639257131570055
1739	-0.00399533428597044	0.996813780112892
1740	0.692497995762642	0.488944849747395
1741	1.13188256538657	0.258224193534104
1742	0.453599378552007	0.650313220521797
1743	0.469183493672964	0.639142184566714
1744	-0.633020793079645	0.527008319748254
1745	0.239127004512019	0.811104696888643
1746	0.170373807711178	0.864784811758428
1747	0.522085004447194	0.601841436701356
1748	-0.145930418815398	0.884034896541247
1749	-0.127790901406182	0.898365625372914
1750	0.333790960945594	0.738676689622291
1751	1.54039792962378	0.124093469791088
1752	0.324050946392755	0.746034433207051
1753	0.283068731184152	0.777240839265985
1754	0.283068731184152	0.777240839265985
1755	-1.0277638271748	0.304555887852873
1756	-0.0951209566726239	0.924256709413937
1757	-0.374265555928997	0.708364789665761
1758	-0.389523880957879	0.697053840981144
1759	-1.49194421623494	0.136341909139178
1760	-1.00174580213506	0.31694899266763
1761	-0.342277024647541	0.732285678791708
1762	1.24620395997356	0.213270763166587
1763	-0.0596599279249061	0.952450229915907
1764	0.000475391560758672	0.99962088127869
1765	1.76611068405252	0.0779850302019008
1766	2.28745856642082	0.0225841920131137
1767	0.26152440666814	0.793795394585558
1768	0.377154233564756	0.706218373491245
1769	0.832743434507295	0.405385439245657
1770	0.0625732810649338	0.950131212303114
1771	0.171650971323141	0.863781103957515
1772	-0.159423328923688	0.873399480928324
1773	-0.188070021666485	0.850897758585728
1774	-1.46364621439936	0.143916503842768
1775	-0.0758808362212942	0.939544133696917
1776	-1.28649552171005	0.198863157668906
1777	-0.174570792603564	0.861487281514744
1778	0.043886714770618	0.965012156094087
1779	-0.810623270991366	0.417966174160161
1780	-0.979004656604633	0.32804923712181
1781	1.07951779038953	0.280875355851801
1782	0.992655932437408	0.321355880619798
1783	0.536290533578301	0.591995329183749
1784	0.536510836745177	0.591843218698285
1785	-0.568996796667893	0.569612790721587
1786	-0.424383682274148	0.671467830117349
1787	-0.451539886722341	0.651795494018125
1788	-0.224449714710696	0.822498715416765
1789	-0.228146976190023	0.819624880532597
1790	0.0230865347729095	0.981590420172677
1791	-0.0374792645110271	0.970117772270704
1792	0.021944611890744	0.982500857864737
1793	0.0336007793720843	0.973208856330934
1794	0.116190164234143	0.907548297043273
1795	-0.51346037156592	0.60785522764544
1796	-0.399646555307294	0.689586841854206
1797	-1.23133542949063	0.218773973363882
1798	-1.3914641644313	0.164701008546381
1799	-0.530596277626265	0.59593321365439
1800	1.11097443086383	0.26711118040704
1801	-1.26153658117534	0.207701467798326
1802	0.237871684656479	0.812077673702327
1803	0.821296167929679	0.411867451625172
1804	-0.812473747799513	0.416904965276945
1805	-0.606892775468254	0.544196449706887
1806	0.934781175411528	0.350350510976429
1807	-0.0120636502784432	0.990379625835587
1808	0.319030763685811	0.749835889095177
1809	-0.480554832446807	0.631042274832716
1810	-0.0798346589648814	0.93640057358467
1811	0.126715903930547	0.899215995307751
1812	-0.163932612817166	0.869850173143354
1813	-0.67813697865451	0.497997301847702
1814	-0.338471876954446	0.735149133489074
1815	-0.00104673565635327	0.999165241752884
1816	0.739480188282496	0.45996111176814
1817	1.73829258676735	0.0827724193760559
1818	0.683445037487164	0.494640987309529
1819	-2.20094368308019	0.0281945054042548
1820	0.774526076990335	0.438984390281599
1821	-0.428291725028954	0.66862243961639
1822	-1.81005556528262	0.0708850147681546
1823	0.0743168327393757	0.940787887276596
1824	1.07399785386935	0.283339608196899
1825	-1.16061598200559	0.246349732756788
1826	0.493499855260491	0.621875269244683
1827	0.688916132781907	0.491194317454059
1828	0.160951254708097	0.872196543466446
1829	0.121784828058271	0.903118164102636
1830	0.498080493221476	0.618645438853952
1831	0.274631378726487	0.783712439197935
1832	-0.288675436717292	0.772948923304764
1833	-0.0671704563209825	0.946472748114342
1834	0.0547195645054856	0.956383652500041
1835	-1.58168934260301	0.114350314259054
1836	-1.58168934260301	0.114350314259054
1837	0.140427652530249	0.888378437920525
1838	-1.74969180709602	0.0807825273061127
1839	1.53030022426953	0.126572314297363
1840	1.54257831509735	0.123563236562315
1841	-0.581465967408597	0.561187440586205
1842	-0.192570611134645	0.847373141254715
1843	1.11949804412735	0.263463076176746
1844	0.563302273384506	0.573480583317163
1845	0.0240883017598458	0.98079174640043
1846	-1.31238026173082	0.18999158676904
1847	0.809684215252825	0.418505312374453
1848	-0.00886425791216362	0.992930959587574
1849	2.12086177339313	0.0344230429053851
1850	0.552644916138538	0.580752565059731
1851	-0.658964403029306	0.510220767704399
1852	-0.0363615070748365	0.971008561052001
1853	-0.29155893056093	0.770744317470514
1854	0.377776173057613	0.705756550509438
1855	-0.0493251881193115	0.96067976512626
1856	-1.08931150244639	0.276539183308748
1857	0.253322079638082	0.800123043463604
1858	-0.209267879898911	0.834324017759831
1859	-0.207725126552917	0.835527839766721
1860	0.357519493686345	0.720853194241163
1861	0.464296307579674	0.642636754047555
1862	0.628087264238633	0.530232401520978
1863	0.0412476065841228	0.967114901057708
1864	-0.045038840648007	0.964094259949604
1865	-0.00907399878886602	0.992763700642058
1866	-0.606754829715929	0.544287932824302
1867	-0.349150904204218	0.727122426998068
1868	0.423276269485383	0.672274983413144
1869	-0.116408605946875	0.907375268996422
1870	1.07643290919081	0.282250727238169
1871	0.217922096501602	0.827578363289837
1872	-0.472384149318697	0.636857904208243
1873	0.650417583147241	0.515720078290663
1874	0.238096668155926	0.811903271409727
1875	0.492698377662038	0.622441148986742
1876	0.991290764964909	0.322021181850459
1877	0.955156019207959	0.339958523882694
1878	0.158316939978831	0.874270725469997
1879	-0.593349847479991	0.553214277070799
1880	0.107724067390219	0.914257617431078
1881	-0.65325271930572	0.51389244340843
1882	0.120678337291873	0.903994102989689
1883	-0.539460480720733	0.589808344325337
1884	0.790200660714798	0.42978370330473
1885	0.410129056080734	0.681886250367602
1886	0.0721493523952828	0.942511786879395
1887	-0.0139147294663524	0.988903538665214
1888	0.547262850064275	0.584441367541332
1889	-1.04654062344389	0.295815133659691
1890	0.769325384436317	0.442061992705605
1891	-0.68999108947968	0.490518642340212
1892	0.056307478883657	0.95511926471854
1893	0.0776431807211051	0.938142829347554
1894	0.701936734527594	0.483043926963992
1895	0.966301646081331	0.334358545162875
1896	-1.48057369028948	0.139347536991812
1897	-0.209188676204788	0.834385811538966
1898	-0.042997419858999	0.965720687252983
1899	-0.481298435021978	0.630514131112295
1900	-0.755360645462772	0.450386874910177
1901	-0.657927025490678	0.510886607012891
1902	-0.597917170733843	0.55016483951348
1903	-0.529112714844895	0.596961140341217
1904	-0.135204353379739	0.892504499680348
1905	-1.57418748699036	0.116074100420117
1906	0.139096766284765	0.889429466868393
1907	0.500439595661605	0.61698489674631
1908	0.139603129698527	0.889029557919734
1909	1.19589560746434	0.232301867267932
1910	1.19589560746434	0.232301867267932
1911	0.440327570122789	0.659889408901358
1912	1.7628272597095	0.0785380502771456
1913	-1.39959153284269	0.162253307073287
1914	-1.30420451919019	0.192761520698832
1915	0.0399990613489603	0.968109777096692
1916	0.0399990613489603	0.968109777096692
1917	0.114446260833465	0.908929802957992
1918	0.0688626338592495	0.945126382287935
1919	-0.417012621110802	0.676847442553614
1920	1.09119142433689	0.275712111059162
1921	-0.715073384884597	0.474896117605681
1922	-1.50314211467896	0.13343120793253
1923	-1.08913117587019	0.27661860711768
1924	0.175523567260857	0.860739030716168
1925	0.120095555805129	0.904455501489612
1926	-1.23896290502662	0.215938208630256
1927	0.586443741725028	0.557840958919012
1928	-1.4703948460794	0.142081330279131
1929	0.0944671184192076	0.924775794991741
1930	0.0120371589395178	0.990400750805215
1931	-0.280646046547614	0.779097517362953
1932	-0.0688724953920398	0.945118536505106
1933	-1.30542801748625	0.192345117160429
1934	-2.71929109872856	0.00676881843664151
1935	-0.117015541163877	0.906894537759721
1936	1.51767389898806	0.129726105292908
1937	2.492768342799	0.0129963399754892
1938	0.679925278117571	0.496865194444723
1939	0.963857330471819	0.335581526071974
1940	-0.150067506774988	0.880771630110564
1941	0.10988576134679	0.912543888557293
1942	-0.644974735262366	0.519238199607911
1943	0.986575019193693	0.324326286616723
1944	-0.22471091385791	0.822295609694125
1945	-0.450075316112408	0.652850426860363
1946	0.00197025380158227	0.998428748620027
1947	-0.101027110299297	0.919569275933318
1948	0.23399920885516	0.815080990953084
1949	1.89158215594717	0.0591220147699637
1950	-1.29954322000562	0.194354028134595
1951	-0.0459754402698992	0.963348108208526
1952	-0.0440248777296091	0.964902079491443
1953	-0.0413139509778233	0.967062037397317
1954	2.00005832876216	0.0460322077847937
1955	0.312993306986392	0.754415737163855
1956	1.59357186690222	0.111661360817127
1957	-1.07096578179905	0.284699441127325
1958	-0.329362642350951	0.742018974980188
1959	1.31392001380897	0.189473227473617
1960	0.846754325506149	0.397535548153157
1961	0.330471367827637	0.741181700547221
1962	-0.748389049249612	0.45457600195579
1963	0.372515777533432	0.70966608504816
1964	0.0172824236723538	0.986218173919232
1965	0.499418705312063	0.617703248008629
1966	-0.0648137108726399	0.948348126084369
1967	-1.49874016649782	0.134569612570873
1968	0.136528250332469	0.891458427729371
1969	-0.403679535534391	0.686620286761861
1970	0.153569029148291	0.878011270700365
1971	0.0696634837315666	0.944489247860863
1972	-0.307442155520069	0.758634348912034
1973	-0.601862795534491	0.547537190049255
1974	-0.455602128356292	0.648873115287206
1975	-0.734742456904867	0.462839435560523
1976	-0.752765422932723	0.451943736703889
1977	0.270396288633144	0.786966525197759
1978	0.201513792196306	0.840378473935621
1979	-0.527659619075329	0.597968740780771
1980	2.65986354279094	0.00806719049758404
1981	-1.35000802995363	0.177621786649877
1982	0.720584269728337	0.471500738944679
1983	0.434091754245581	0.664408317242171
1984	0.407578087837053	0.683757207672772
1985	0.42589107898742	0.670369753550731
1986	1.34615499965575	0.178860091231331
1987	1.18514576202005	0.236520550871045
1988	-0.358432729489568	0.72017018264478
1989	-0.609859167966236	0.542231049302507
1990	0.852597312634669	0.394289239107461
1991	-0.5120346454578	0.608851942477649
1992	-0.480915018490199	0.630786429077415
1993	-0.459355005508475	0.646178102254637
1994	-0.1723790105141	0.863209045098893
1995	0.185968936410815	0.852544242564436
1996	0.138753187354224	0.889700830135263
1997	0.99133946971735	0.321997430559357
1998	-0.207566402133931	0.83565171560059
1999	-2.7111039023018	0.00693572290077225
[truncated: 98,090 more rows]
