# Supplementary material for: Identifying Genetic Differences Between Dongxiang Blue-Shelled and White Leghorn Chickens Using Sequencing Data
Source: G3 (Bethesda). 2017 Nov 29;8(2):469–76. doi: 10.1534/g3.117.300382 (PMC5919749; doi:10.1534/g3.117.300382)
Supplement: Supplementary file 3 [file 469FileS3.zip › The_results_of_EMMAX/result_vec4.csv]

	V1	V2
1	0.383344711779863	0.701626476629003
2	0.603165933453752	0.546670714937215
3	0.307568713412393	0.758538090056767
4	0.621189298840214	0.534757035781962
5	0.138969693088703	0.889529829477655
6	0.541243954450422	0.588579548126731
7	-0.69223461651879	0.489110066325363
8	-0.523850579841778	0.600613660661334
9	-1.17778004275926	0.23944235453342
10	0.139881172974696	0.888809980646291
11	-0.556052053322661	0.578423020890938
12	-0.227962138211253	0.819768495430451
13	0.183359717912866	0.85458981419014
14	0.120045656323969	0.904495009305136
15	-0.2184529396716	0.827164999490249
16	0.997643644609011	0.3189328265086
17	-0.365981833973517	0.714532808510385
18	0.0105549161825051	0.991582744917468
19	1.39447871548721	0.163789889322083
20	-0.882006162515147	0.378195599012673
21	0.0418697316551292	0.966619193329868
22	-0.0122090833054795	0.990263653400791
23	0.312077279367902	0.75511137240213
24	-0.795885585804198	0.426474722616552
25	0.830947124861045	0.406398535438225
26	-0.165594943561334	0.868542393218991
27	-0.138982919358849	0.889519383265955
28	0.215805876249079	0.829226724067475
29	-0.988679456230534	0.323296287989974
30	-0.779779183248602	0.435888340704339
31	-0.323809418676421	0.746217185285298
32	-0.185215732309572	0.853134637022291
33	-0.498274671522112	0.618508685285977
34	2.43643958293013	0.0151792370024808
35	0.357659579321438	0.72074840928512
36	-0.719100935173641	0.472413331582974
37	0.168037900053965	0.866621139040164
38	0.586411546052088	0.557862572253723
39	0.3339201887601	0.738579228563599
40	0.117545234850028	0.906475014669437
41	0.0840880751423621	0.933019927451757
42	-0.371165061282203	0.710671182754439
43	-0.0117848892491885	0.990601918381685
44	0.317320496856107	0.751132360596232
45	2.33455737023342	0.0199599595409803
46	-0.764735297271035	0.444788518291732
47	-0.129690091882686	0.896863569437487
48	0.132391712875656	0.894727516966894
49	-0.585711240452707	0.558332796734363
50	0.999099053378746	0.318228048851034
51	-0.715928671026711	0.474368275796172
52	-0.0656630106814936	0.947672262935162
53	0.315189756234128	0.752748559146969
54	0.315189756234128	0.752748559146969
55	-0.285569458408779	0.775325689070432
56	-1.12524660689259	0.261022249238185
57	0.359596109243229	0.719300412084457
58	-1.54566685636706	0.122815193075075
59	0.895206133911835	0.371105936900179
60	0.789613845264301	0.430126116067302
61	0.0873566145665137	0.93042288839815
62	0.15150730546166	0.879636413988385
63	-0.721576167179106	0.470891037785583
64	-0.783982491308771	0.433420136552586
65	0.0160840790402716	0.987173705244514
66	1.00129670974359	0.31716578051034
67	0.999371743563085	0.318096113298188
68	0.268083378755744	0.788745259825582
69	0.68108521953271	0.496131613904746
70	-0.134104484483378	0.893373699512171
71	-0.495529208281599	0.620443456215642
72	0.764837877451351	0.444727480443932
73	-0.186282964964124	0.852298117644699
74	-0.238007916605549	0.81197206855486
75	0.552151497500349	0.581090292519433
76	0.208871993225315	0.834632894075551
77	-0.207020172908999	0.83607804923104
78	-0.368394560546592	0.712734351485163
79	-0.13091177611856	0.895897543821146
80	0.132090430256286	0.894965690199994
81	-0.329590320718789	0.741847014448308
82	-0.250587484219791	0.802235585589457
83	-0.086672568938184	0.930966340710778
84	0.207743362658591	0.835513607733477
85	-0.161988905575578	0.871379768736081
86	0.75375781024758	0.451348048163204
87	-2.7578758438975	0.00602995118443609
88	0.333962569433535	0.738547266816247
89	0.333962569433535	0.738547266816247
90	-2.86156164095008	0.00439151899180329
91	-0.126618600876532	0.899292972014552
92	0.84388083494257	0.399137944113074
93	0.769269707232838	0.442095007548627
94	0.656614154365935	0.511729923900105
95	-2.48722185336119	0.013198174873675
96	1.71457145265802	0.0870410213429328
97	-0.526450078276256	0.598808046530699
98	-0.168975355492603	0.865884089795404
99	2.87967001670363	0.00415094448775118
100	-0.0809820211723452	0.935488525904371
101	0.0979840783362093	0.92198404615673
102	1.49621133477315	0.135227001055046
103	0.0412235698174854	0.967134053751276
104	-3.09093498888546	0.0021060913558327
105	-2.71295998092919	0.00689756311122821
106	-2.62760411478418	0.00886196414608667
107	0.588271890735931	0.556614371717751
108	-0.102673374734431	0.91826320641958
109	2.76840151491271	0.00584146268668219
110	0.355182379963728	0.722602144449701
111	0.245742027768323	0.805982373257731
112	0.319629944121893	0.749381846464942
113	0.0321996148137876	0.97432566139452
114	-1.76468878102734	0.0782241266289037
115	-1.63429019245147	0.102824847156671
116	0.576751330476613	0.564365976190751
117	0.047590535104414	0.962061502257263
118	0.300525749547142	0.763900576064124
119	-1.49592040554568	0.135302789604684
120	-1.63067310492774	0.103586518334154
121	-0.968771944762673	0.333125495728186
122	0.181710925263572	0.855882938994384
123	0.181710925263572	0.855882938994384
124	1.13285242232551	0.257817006322266
125	1.34919089922094	0.17788386348191
126	0.240240066291744	0.810242226533952
127	0.101927644039872	0.91885480722151
128	0.105989561722265	0.915632973247906
129	0.0722841425394658	0.942404573943697
130	0.136335593112805	0.891610643336368
131	-2.43364881725352	0.0152953500864223
132	1.61854274361396	0.10617375885969
133	2.25591869781393	0.0245053099380311
134	2.68927151227514	0.00739907450309924
135	2.68927151227514	0.00739907450309924
136	-0.55017626675626	0.582443189760822
137	-0.0225096357938349	0.982050369995872
138	-0.43182631905564	0.666053055738402
139	1.01879944439771	0.308788929667484
140	-0.144343988844763	0.885286772963718
141	-0.53520324281722	0.592746323282375
142	-0.533906214674867	0.593642755974338
143	-0.490217105952407	0.624194457946183
144	0.125599652436176	0.90009912179807
145	0.150347028598366	0.880551220501156
146	0.159740921404257	0.873149415794257
147	-0.368614632540241	0.71257038836896
148	0.199837019353007	0.841688971566968
149	0.973934335744895	0.330558205727387
150	0.074166315134785	0.940907592148155
151	0.437352081889405	0.662044116375698
152	1.66409010220481	0.0967184650683345
153	-0.0624042877826185	0.950265718906989
154	1.37393134547664	0.170076152658102
155	2.41488830160549	0.0160964615900697
156	0.0327732545629011	0.973868432798625
157	-0.967337159778911	0.333841309754572
158	-1.48652440673255	0.137768234750247
159	-0.0197256531906385	0.984270064084216
160	0.0913096090034512	0.927283006301657
161	-0.0943357255637394	0.92488011234437
162	1.07783605592704	0.281624577809413
163	1.07783605592704	0.281624577809413
164	-0.964597123650809	0.335211075879913
165	0.0935435490251855	0.925509076208021
166	-0.739274148490621	0.460086078202491
167	-0.0297971738696551	0.976240654979408
168	-0.0671353481915871	0.946500683218528
169	-0.196771154942108	0.844086262129029
170	-0.182068406438958	0.855602538474881
171	-0.0157314523003077	0.987454884941959
172	-3.93986065210067	9.3077850297206e-05
173	-2.58123069869856	0.0101274390502511
174	-2.51875008429944	0.0120868834111767
175	-0.970831713192885	0.332099616035512
176	0.415958885189708	0.677617850211081
177	1.02098965496857	0.307751113135621
178	0.122487346702392	0.90256208575281
179	0.136037199527855	0.891846407579876
180	-1.43919580077487	0.15071828140688
181	0.0145685279702303	0.988382195644694
182	0.841468870721624	0.400485976003693
183	-0.0916837824116878	0.92698585665988
184	-0.121839265848129	0.903075072184632
185	1.17863580760695	0.239101588372828
186	-0.614835420029768	0.538941998372831
187	0.394512070972439	0.693370565056758
188	-2.0681972262809	0.0391330634582507
189	-2.99318975370697	0.0028968099896477
190	-0.431444709875574	0.666330268352527
191	0.332083682673631	0.739964679894324
192	-0.454421364440227	0.64972200121427
193	-0.348398583492228	0.727686925451113
194	-0.435259188701466	0.663561374850483
195	0.329182947132803	0.742154704001994
196	0.411419832320883	0.68094030203229
197	0.0553535837886259	0.955878796890151
198	-0.29696870423215	0.766613238276164
199	-0.639428926073525	0.52283561227745
200	-0.088315022228019	0.929661519037095
201	-0.088315022228019	0.929661519037095
202	-0.412573379429897	0.680095348007014
203	-0.381453389427615	0.70302824878056
204	0.418847633247671	0.675506637695369
205	0.351215533873718	0.725574010837403
206	0.0729239155593347	0.941895708732377
207	1.04936347187522	0.294515785791493
208	-0.36543372568578	0.714941593011975
209	1.30332186719031	0.193062333436696
210	-0.592681060505035	0.553661498556605
211	1.92342016729579	0.0549925311522154
212	0.735125910961071	0.462606100880302
213	0.00891314387316687	0.992891975197338
214	1.23276145198245	0.218241773586161
215	-0.112632490152124	0.910366950219151
216	-0.155822373322384	0.876235673325447
217	0.323365027858427	0.746553471242625
218	0.470510913710926	0.638194398000968
219	0.326698905584023	0.744031795172221
220	-1.32492258804549	0.185799590253799
221	-0.611103467873008	0.541407689508776
222	-0.641247195032778	0.52165473865756
223	-0.715229532885279	0.474799726382986
224	0.405460750134302	0.68531160824744
225	-0.0584421241711428	0.95341971773714
226	0.114446290887375	0.90892977914714
227	0.34293698740649	0.731789421654984
228	-2.22259188230823	0.0266880768410649
229	0.574268910345826	0.566043071453964
230	-0.501711515446173	0.616090422347064
231	0.942335459936984	0.346474181203585
232	0.363404536039568	0.71645569556671
233	0.156272320524766	0.875881197009433
234	-0.314757525037931	0.753076545878377
235	-0.185001141586887	0.85330285777598
236	-0.138803209294958	0.889661321325788
237	-2.3057022988754	0.0215339912910831
238	0.0340008634006232	0.972889976972547
239	-1.51201044153831	0.131160449308871
240	-0.120436928001872	0.904185227095726
241	-0.0692957196311664	0.94478182660206
242	2.79756354256997	0.00534674624230589
243	-0.392718573832279	0.694694050969508
244	-3.95454988452829	8.77034103237013e-05
245	4.39856529291879	1.33137131989995e-05
246	1.01201586876542	0.312017991034068
247	4.39892342375668	1.32925816448333e-05
248	-0.774089815882302	0.439242080262976
249	2.47568380850403	0.0136269675556161
250	1.7188389859923	0.0862601997457492
251	-0.634063794427594	0.526328001288533
252	-0.318541632772915	0.750206603664968
253	-0.162076949573331	0.871310472252531
254	0.668520065352587	0.504108954266767
255	0.214977074338208	0.829872498269984
256	-0.126212129371028	0.899614542979559
257	0.460166605243185	0.645595887338059
258	-0.0817793330750597	0.934854786028588
259	0.801219486508473	0.423383651888391
260	0.902827415069248	0.367050494850882
261	0.0253014346545735	0.979824583912366
262	0.208177603044732	0.83517472877979
263	0.548047084342618	0.583903182965382
264	-0.397199547793228	0.691389135828877
265	-0.846546472154625	0.397651326455427
266	0.578684895815406	0.56306134526638
267	-0.725423480229727	0.468530299009207
268	-0.286402301707829	0.774688170099485
269	1.14887553443508	0.251154416345022
270	0.216366656880862	0.828789848518797
271	-0.305860242461404	0.759837854629626
272	1.36386938915507	0.173219893013396
273	0.162126472484501	0.87127149486216
274	0.181718193906693	0.855877237445695
275	-1.00338066741538	0.316160626912106
276	-1.03625026261262	0.300584303647237
277	-1.13200793384844	0.258171533365867
278	-1.13388905007509	0.257382279969407
279	-0.00212215935851061	0.998307606120727
280	2.8338142414442	0.00478481230618528
281	-1.99348349821142	0.0467492198147405
282	-1.78340544016578	0.0751243760558542
283	-1.36145376356014	0.173981071561275
284	-4.05460813025234	5.82002587732925e-05
285	1.7460382179831	0.0814160251626926
286	-0.139321724710067	0.889251798711236
287	-0.345314346226291	0.730002707308259
288	-1.58702927055989	0.113135658163338
289	0.199601554850375	0.841873036386539
290	-0.609395349677791	0.542538120463606
291	-0.243385407669984	0.807806270144127
292	-0.618640964864494	0.536433511466562
293	-0.275380977474174	0.783136868534916
294	0.606727686534897	0.544305934591723
295	0.145466822874524	0.884400697378208
296	0.831457891384002	0.406110315390137
297	0.0469755614912419	0.962551386888939
298	0.539008461005379	0.590119969805239
299	-1.51111165637461	0.13138920799974
300	0.79240684901886	0.428497791756422
301	0.33258617460678	0.739585518087857
302	-1.72677668052829	0.0848229553696319
303	0.566471953497703	0.571326155307067
304	0.674843558351378	0.500085843633489
305	-0.283707899083837	0.776751210953102
306	0.941641968675972	0.346828886232032
307	0.819494581086678	0.412893186843748
308	0.95867198497291	0.338185496460504
309	1.27701929303359	0.202185785640842
310	1.00800531846231	0.313937522147556
311	0.0389087247418472	0.968978628816469
312	0.865604190587203	0.387120738637789
313	-0.5641863531656	0.572879286949076
314	-0.356678259935879	0.721482553011582
315	0.454324474779572	0.649791678313897
316	-0.433981287353697	0.664488480294262
317	0.576394862794763	0.564606654195472
318	0.256768130451762	0.797462973619376
319	-1.04834574032999	0.294983801288015
320	0.0260418759460894	0.979234286326803
321	0.0260418759460894	0.979234286326803
322	-0.820803564635053	0.412147765090315
323	1.57347781563659	0.116238224451923
324	-0.0934608888137279	0.925574708577046
325	-0.883807033388761	0.377223458149533
326	-0.883807033388761	0.377223458149533
327	0.244340121784418	0.807067246029776
328	-0.174870263422406	0.861252082025629
329	0.873963118647027	0.382556233387323
330	0.678973463947317	0.4974675820993
331	-0.075945923624066	0.939492376964418
332	-0.075945923624066	0.939492376964418
333	-0.0711356029859172	0.943318162930612
334	-0.138374007399134	0.890000326616013
335	-0.221391552295585	0.82487759453634
336	0.0371654241377588	0.970367881380476
337	-0.173726890797055	0.862150134416642
338	-0.690530065101687	0.490180052389721
339	-0.442837834293995	0.658073791579376
340	-0.0838329411663114	0.933222676248953
341	0.913326939554024	0.361509049528695
342	0.223732553426923	0.823056433830675
343	1.95491455679953	0.0511477223643206
344	0.305354510729584	0.760222734160505
345	0.112645571486804	0.910356584121004
346	-1.49662164762239	0.135120168384559
347	-0.0504982153921725	0.959745457625317
348	-0.629856772755012	0.529074865623471
349	-0.0753371666643915	0.939976463279231
350	-0.539505938823847	0.589777009408395
351	-0.618373773594838	0.536609442433496
352	-1.57631197684528	0.115583866348293
353	0.463705666459707	0.6430596302394
354	-0.790633929880476	0.429530988299794
355	-0.772294595190978	0.440303394737002
356	1.09209162035142	0.275316669444484
357	0.859581814723097	0.39042989620635
358	-0.059223572844982	0.952797602097065
359	-0.200619193296443	0.841077601170986
360	4.41757197477633	1.22354972067345e-05
361	0.225151214868041	0.821953263279752
362	-0.513916751298289	0.607536330130154
363	-0.721874882133895	0.470707508720767
364	0.040253402692447	0.967907106656155
365	-0.176802955726735	0.859734474769656
366	-0.195396215458919	0.845161840265068
367	-0.221249867587077	0.824987847329236
368	0.243900226065847	0.807407738636677
369	-1.87083897616273	0.0619489474685606
370	-0.742842598749929	0.457924450622264
371	-0.271999956641626	0.785733883875045
372	-0.920923150012197	0.357532893769587
373	0.486724976871543	0.626665674651118
374	0.310257815674793	0.756493671208981
375	0.593666261213431	0.553002751390448
376	0.679719813023194	0.496995196941137
377	0.306216765352113	0.759566564078845
378	0.0222389233429691	0.98226620559972
379	-0.217340546784831	0.828031266908535
380	-0.620214745647394	0.535397853158242
381	-1.39565475387548	0.163435477838432
382	1.04075457689287	0.29849044601465
383	0.381461999376147	0.703021865133157
384	-0.566674729230479	0.571188460425038
385	0.112457894859399	0.910505306980323
386	0.501690896840012	0.616104917776257
387	0.483565861370256	0.628904861022727
388	0.333360883274797	0.739001076008419
389	-0.224700743874963	0.822303517543031
390	0.0802428176237802	0.936076115246071
391	0.101893343596786	0.918882019430888
392	-0.0156237212073086	0.987540788542506
393	1.00780829340055	0.314032022726458
394	-0.50413259167618	0.61438938662274
395	0.275325217043844	0.783179679437802
396	0.259697754261664	0.795203395774247
397	0.457769240441538	0.647316305076526
398	-0.503949988480316	0.614517610329744
399	0.414262807844614	0.678858596887462
400	-0.365728003361599	0.714722107649562
401	-0.0272415854863354	0.978277873412297
402	0.749963227052133	0.453628181980477
403	-0.246016156306512	0.805770281055838
404	-0.028069225370981	0.977618093985864
405	0.217072314435836	0.828240182231966
406	-0.476556665994179	0.633885207797529
407	-0.676893225759981	0.498785487564983
408	-1.27868265555278	0.201599646708397
409	-3.38581364502601	0.000765308048906828
410	0.501985003942601	0.61589816685943
411	0.139781877729328	0.888888395440861
412	3.3755122098372	0.000793872860915716
413	0.0784011998801484	0.937540159517549
414	0.205556567175447	0.837220635897931
415	-0.5262987342277	0.598913102544264
416	-0.42607739306955	0.670234080370804
417	-0.146248501395747	0.883783927503411
418	-0.566205748061606	0.571506946180524
419	-0.614731991889959	0.539010256943366
420	-0.0196536465982969	0.984327477275338
421	-0.210637230248004	0.833255829474723
422	-0.0611891934547854	0.951232888975444
423	-0.150470880497335	0.880453563297616
424	-3.75927196043156	0.000190451792308716
425	-3.55805082433857	0.000409068596824469
426	-0.079660679646339	0.936538878518394
427	-0.0162506404607242	0.987040892019306
428	-0.0162506404607242	0.987040892019306
429	1.11950029332214	0.263462118094908
430	-1.85532083197393	0.0641364032901799
431	-0.110497931175132	0.912058651658026
432	-0.00782132303051284	0.993762657877921
433	-0.80111518602452	0.423443969141877
434	-0.135264164027952	0.892457236472431
435	-0.537739532350375	0.590995184104878
436	0.0272929872459042	0.978236896427953
437	-0.0511164906318705	0.959253028229076
438	-0.0742943213321925	0.940805790247348
439	1.73224878395784	0.0838435044682671
440	2.20437665595934	0.0279508202633691
441	0.776372237633545	0.437894867916802
442	0.66047519167698	0.509251885025879
443	0.00278629471404574	0.997777968212474
444	-0.00461706651751984	0.996317961164057
445	0.250888043264686	0.802003325109605
446	-1.98411705362686	0.047786931500616
447	0.0257411976069026	0.979473992965137
448	3.48534936340577	0.000534556315039055
449	3.39141443767242	0.00075018219127363
450	-0.865093344803077	0.387400768943709
451	-2.29873782284935	0.0219297597423056
452	-2.22260016071974	0.0266875143765773
453	0.125920100705799	0.899845585223097
454	0.0507076086454063	0.959578683251862
455	-0.631837556053955	0.527780654358645
456	-0.0471283919323355	0.962429641660398
457	-0.125373034678112	0.900278426459644
458	1.12717539538355	0.260206815200196
459	-0.89673864385139	0.370288224099514
460	2.11237958929568	0.0351471191783439
461	0.171040130995383	0.864261128752641
462	0.0212032929095886	0.983091912490293
463	-0.396486799241843	0.691914426926855
464	-0.390127966108314	0.696607401509474
465	-0.407809369348059	0.683587498298402
466	-0.69736160380223	0.485899358326471
467	-0.54068573789722	0.588964026431978
468	2.87417421839582	0.0042226585340637
469	2.07789346719578	0.0382267894647434
470	-0.087233005801049	0.930521089196641
471	2.37013541692254	0.0181585585880826
472	-1.60294079584408	0.109576704069896
473	0.472021336846722	0.637116666986956
474	-1.31887325603194	0.187812803905073
475	-1.32202005908798	0.186763543906005
476	-1.37414383849446	0.170010227252561
477	-1.39583369664502	0.163381602424525
478	0.0326783634219083	0.973944066686435
479	-2.33899516353918	0.0197270388153238
480	0.0785805165597449	0.937397597442944
481	3.618889727512	0.000325854451407285
482	0.665914810863372	0.505771428046066
483	0.964751546635652	0.335133782171386
484	0.256694164608496	0.797520044563457
485	0.786561131437207	0.431909966589939
486	0.78131842546118	0.434983547752868
487	0.683815411397407	0.494407251375243
488	0.892903537058436	0.372336661947978
489	-1.13470634665605	0.257039893476453
490	0.3182670251418	0.750414755421447
491	-1.28266451342515	0.200201562369589
492	0.294904028774424	0.768189113726161
493	0.278227577515504	0.78095222657686
494	-0.234448314164684	0.814732544520917
495	-0.164741314092228	0.869213911189256
496	0.0963135029414922	0.923310024208649
497	-0.280208642603768	0.779432866694326
498	-0.309191576567073	0.75730408731803
499	-1.23458945512483	0.21756091797663
500	0.6643261970732	0.506786578387617
501	-0.312306356536844	0.754937391529587
502	2.52503316765126	0.0118756323671061
503	-2.29083480075287	0.0223865374176796
504	2.54942591503168	0.0110862824878213
505	0.169729154440897	0.865291520361782
506	-0.727573017425319	0.467214194201334
507	0.152140601022526	0.879137167515529
508	-0.45914189437173	0.64633101722062
509	-1.46768939492673	0.142814854384882
510	-0.755419421048693	0.450351651033667
511	1.91211334158782	0.0564305558767505
512	0.366420385817057	0.714205791416727
513	3.56874269760713	0.000393132575342404
514	-1.16239196469895	0.245628590092128
515	-1.87724353878056	0.0610643844463261
516	-3.42729466521013	0.000659698420787188
517	1.46941440829105	0.142346818605351
518	-0.583768114868635	0.559638531402688
519	1.34177808534378	0.18027456460618
520	1.70353667491363	0.0890865798874304
521	1.78580407284898	0.0747345010548969
522	1.61253993496576	0.107472949477228
523	1.62301903753058	0.10521310665774
524	-2.98100467744776	0.00301247832776835
525	-0.519363027869602	0.603736511986116
526	-1.78690376490469	0.0745563115656727
527	-1.00881854929172	0.313547664844485
528	-1.26679096814367	0.205817463173898
529	-1.14681872296205	0.252002855892323
530	1.41853164562121	0.156656118013711
531	-0.423528476328513	0.672091125566351
532	1.27702566196491	0.202183538971022
533	-0.936325799441274	0.349555682503308
534	-0.324767021421182	0.745492698896108
535	0.732883269951538	0.463971697599671
536	-0.484990224457456	0.627894844623396
537	0.938750137442646	0.348310490184473
538	-1.01539161647323	0.310408315608695
539	-0.248508122546515	0.803842915377193
540	2.76748872806924	0.00585759490243706
541	-0.911727564046015	0.362349755843788
542	3.55139684728984	0.000419289631100599
543	0.210296636735165	0.83352148728445
544	3.78107270537179	0.000174943763907248
545	1.88455256442513	0.0600677487405866
546	1.67584670452839	0.0943908886258423
547	1.06220382170009	0.288653888610368
548	-0.538387375194708	0.590548274619805
549	-0.0771916886880574	0.938501808988773
550	1.09388732908101	0.274529003656363
551	0.0574710370103651	0.954192845259818
552	1.82684895117385	0.0683161158027198
553	1.04061918549327	0.298553240774982
554	0.221921147144982	0.824465517873174
555	0.102110074171734	0.918710078129664
556	0.174602363764003	0.861462485459763
557	-0.150926569543313	0.880094268262326
558	-0.118225110565634	0.905936584167942
559	0.174704448909217	0.861382308512159
560	-0.108959540613139	0.913278120275734
561	0.0528465757979321	0.957875173943263
562	1.06931755726818	0.285440496837811
563	1.61924761163369	0.106022026879567
564	0.646979703053373	0.51794079414488
565	0.646979703053373	0.51794079414488
566	0.646979703053373	0.51794079414488
567	0.646979703053373	0.51794079414488
568	-0.0527744433752238	0.957932618314607
569	-0.891576055647858	0.373047344920519
570	0.331527671787764	0.740384298991604
571	0.422017915281132	0.673192612498075
572	0.0154639233152518	0.987668209908232
573	0.0344778047464447	0.972509845635867
574	1.11162750805351	0.266830437083942
575	1.04120647148559	0.298280920574581
576	-1.2207142601898	0.222767288446003
577	0.0293094150042058	0.976629466311001
578	-0.354523084364698	0.723095783644783
579	0.296173598869045	0.767219992790974
580	0.272579417959894	0.785288619771761
581	-0.0305157561760548	0.975667855756687
582	-0.171151604318251	0.86417352443217
583	-0.0222382239416573	0.982266763225209
584	-0.0808300156650455	0.935609351482304
585	0.426408237202025	0.669993187566019
586	0.795634007355334	0.426620841109661
587	1.62757904628606	0.104241615474754
588	0.349064316459631	0.727187389933687
589	0.529274507265307	0.59684899877606
590	0.152227772091948	0.879068451635067
591	0.446558523171717	0.655386420784174
592	0.273523890853941	0.784563028040164
593	0.00497367401390405	0.996033574489926
594	0.0446216918010045	0.96442659606804
595	0.316357278796576	0.751862840725633
596	0.672276728569557	0.501716840197783
597	0.6660346081468	0.505694919164093
598	0.645251233729065	0.519059178736798
599	0.685149442795522	0.493565860704377
600	0.709815266525538	0.478148272336508
601	1.9586830231894	0.0507031688902487
602	-0.0628405606327691	0.94991847973456
603	-0.299566307592586	0.764631977879816
604	-0.236330464157394	0.813272645165344
605	0.195970238466054	0.844712762201433
606	0.00502842852604145	0.995989909008634
607	0.138670023842281	0.889766515746759
608	0.983186934967938	0.325989053088088
609	0.815568840996087	0.41513356188842
610	-0.954224713930269	0.340429160901697
611	0.681243865723689	0.496031326530819
612	0.0782219733177303	0.937682651953024
613	2.22601577713114	0.0264563197379758
614	0.410986486508389	0.681257824479496
615	1.49830601827983	0.13468229607736
616	0.558995565564958	0.576414022874909
617	0.714732496080699	0.475106588015218
618	1.68886283915484	0.091866704785535
619	-0.992168009994022	0.321593561463532
620	-1.09341712111354	0.274735105318619
621	1.79502011077109	0.0732519134412656
622	-2.45919390947254	0.0142612075869095
623	2.14049532438536	0.0327959219371438
624	1.63513065531863	0.102648507228326
625	0.419271976891281	0.67519672545732
626	2.06955156552265	0.0390053886700088
627	0.404290737237129	0.686171123519816
628	0.526362188238632	0.598869054694891
629	-0.467957727580998	0.640017914768827
630	0.877997896611451	0.380364878404235
631	1.01548196314059	0.310365310813029
632	2.03887673894272	0.0419856565147859
633	0.537938345519267	0.590858017753731
634	0.469721621645463	0.638757886333966
635	-0.458520026212186	0.646777315819858
636	-0.174468666860448	0.861567492223213
637	-0.185386244418424	0.853000974903655
638	-0.115435765145943	0.908145891613684
639	-1.89293019324959	0.0589420789734274
640	-0.590393054968643	0.55519284211665
641	-0.581936038857259	0.560871002567868
642	-0.580160485339316	0.562066706178924
643	-1.28196212301414	0.200447664055452
644	1.26925099295554	0.204939693055377
645	-0.512528959081823	0.608506288759455
646	0.981668179886582	0.326736211974865
647	0.765018251958945	0.444620164591807
648	-0.162423762370839	0.871037517151316
649	-0.373776040754786	0.708728752130127
650	1.6339548414037	0.102895275537536
651	0.386865070825281	0.699020041191435
652	-0.175370023219488	0.860859606335684
653	0.180167662712067	0.857093649850095
654	-0.614035723572215	0.53946988016203
655	-0.615458003798109	0.538531209004877
656	-0.460082853107862	0.64565595829098
657	-0.46348441796029	0.643218065480545
658	-0.458092899910465	0.647083927108915
659	-0.393960872187655	0.693777214784262
660	0.0459726451117375	0.963350334952513
661	0.0622916829687541	0.950355345099644
662	0.333476571786304	0.738913813283938
663	-0.510085142667062	0.610216005363666
664	-1.14826009863047	0.251408075185499
665	-0.447229855501921	0.654902007378621
666	-0.388296454367568	0.697961274989614
667	-0.00110909663089377	0.999115509696186
668	-1.49245155049872	0.136208981829193
669	-1.45823557143527	0.145400957370712
670	-0.392099465581615	0.695151130225397
671	-1.35681574526257	0.175449560061781
672	-0.968422207640463	0.333299887879455
673	0.0131989195359439	0.989474335427268
674	-0.268586519598477	0.788358226882429
675	-1.0299824581513	0.303514228433645
676	0.0640088248657795	0.948988679647168
677	-1.4714248614428	0.141802828069739
678	0.40161487535742	0.68813839562113
679	-0.856140149102339	0.392328730786924
680	-1.29047518226392	0.197479778587527
681	1.93384502732976	0.0536939534328581
682	0.843520964032588	0.399338899721323
683	-1.42977342740303	0.153404101543633
684	-0.639214491309774	0.522974967508243
685	-1.06929167484566	0.285452144215606
686	-0.943359316274071	0.345950925643321
687	-1.06226819771653	0.288624699677502
688	1.24511790552272	0.213669314059109
689	-0.625019026331581	0.532242563411441
690	-1.3171517526416	0.188388659911765
691	-1.62760380255532	0.104236360824575
692	-1.68499371716111	0.0926112864611425
693	-1.51481447696165	0.130448756877259
694	-1.69150470915161	0.0913610751761591
695	0.674115718272631	0.500548035770784
696	-0.612362497278491	0.540575220923565
697	1.93501201657276	0.0535501982044353
698	-0.752606542421959	0.452039147402913
699	-0.394074576837471	0.693693321350789
700	-0.166266848135231	0.868013898204208
701	-2.46339454293146	0.0140972097508419
702	1.13018929653287	0.258936171362699
703	1.13164021441186	0.258326012584603
704	0.984504525677215	0.325341761165013
705	1.26505028463358	0.206440215549621
706	0.0102456304001396	0.99182938303637
707	-0.00737654844541898	0.994117349699956
708	0.641588606011237	0.521433163070728
709	0.624611002943522	0.532510171995069
710	1.01361304822804	0.311255713087089
711	-0.733878406428539	0.463365457975459
712	-0.143218778419611	0.886174868221111
713	1.66782556177204	0.0959739780990688
714	1.12301629720628	0.261967365101272
715	0.974629237181273	0.330213610056865
716	0.371304630976802	0.710567302454677
717	-0.742746025540475	0.45798287554523
718	0.196233167106365	0.844507080918797
719	0.303846736990791	0.761370555759864
720	-0.510307052058087	0.61006066722277
721	0.149560539703609	0.88117140933607
722	0.433773604105575	0.664639201237979
723	-0.0897294320377245	0.928538014821508
724	0.357605018374768	0.720789220598989
725	-0.319933346293722	0.749151969765525
726	1.30793387174813	0.191494349498666
727	-0.641972248279021	0.521184237368273
728	0.356945680389436	0.721282465130046
729	0.179858281177325	0.857336404631718
730	-0.200334076752756	0.841300445620665
731	0.322445049038304	0.747249804940452
732	0.224581619256444	0.82239614633082
733	-0.965817747797047	0.334600428186037
734	-0.724296734468536	0.469220997064103
735	0.130540736588863	0.896190920591167
736	-1.3390980590752	0.181144764686417
737	-0.607453034776036	0.543824974737504
738	-0.0542590808889774	0.956750336489263
739	-0.707902447440014	0.4793343759583
740	0.85948083428778	0.390485529210445
741	-0.271476472294345	0.786136195149423
742	-0.548753901516498	0.583418324665576
743	-0.701942690807166	0.483040215496604
744	0.322535507572588	0.747181327522813
745	-0.416972560504273	0.676876725478968
746	-0.714184450682493	0.475445067952012
747	-0.854626375604142	0.39316568493494
748	-0.580076939801284	0.56212299831922
749	-0.589776592441695	0.555605790157782
750	-0.180362050889066	0.856941131005106
751	2.00562980919451	0.0454319075078365
752	-0.59588363057228	0.551521535232116
753	1.80594473630984	0.0715258120260294
754	-0.190638895214249	0.848885585565939
755	2.36138370741499	0.0185879038462173
756	-1.34471690866416	0.179323918303961
757	0.777744967238218	0.437085755879301
758	-0.0300853105292471	0.976010972832119
759	-1.35650380414714	0.17554865865791
760	1.31742544657838	0.188297019969991
761	-1.24464493357776	0.213843049599027
762	-0.974297418180637	0.330378127150666
763	0.82829129756994	0.407899162970833
764	0.16174123841245	0.871574704578983
765	-0.358446649684083	0.720159773423955
766	-0.223454056109854	0.823273038422048
767	-0.107742470009676	0.914243026664035
768	0.292778676141292	0.769812305678873
769	0.169162509436861	0.86573695900334
770	-0.00712879393157557	0.994314925572735
771	-0.360650770848593	0.718512236716162
772	-0.0671972358822775	0.946451439993124
773	-0.973674733320001	0.33068700021062
774	-0.703659463357931	0.481971110653787
775	-0.062847734349887	0.949912770094601
776	0.722678884827864	0.470213730039104
777	0.709390885052617	0.478411284434339
778	-0.0361353019380451	0.971188838064964
779	0.315031558237064	0.752868598146993
780	0.672709284270103	0.501441791030488
781	0.208450397081111	0.83496185741584
782	0.501170281025187	0.616470974311081
783	0.133387696297803	0.893940229113759
784	0.562867950026809	0.573776093080135
785	-0.188173481231435	0.850816700826431
786	0.34447099942123	0.730636360624684
787	0.222185331941814	0.824259974357929
788	-0.208171215608617	0.835179713279676
789	0.264672547859094	0.791370360750948
790	-0.660381178350779	0.509312148424615
791	0.107925459310157	0.914097942687134
792	-0.0500263416877091	0.960121294927794
793	-0.842930127675252	0.399668961189457
794	-0.0751830836506984	0.940098994330442
795	0.494491761843281	0.621175248297913
796	-0.229251358044037	0.818766927586752
797	-0.102272832965382	0.91858095737409
798	-0.0588886426022366	0.953064238417723
799	-0.131938475888784	0.895085818433648
800	-0.0205324189651663	0.983626809225869
801	0.0659066652861954	0.947478372315926
802	0.110219181821935	0.912279598486393
803	0.166456027362192	0.867865107559754
804	-0.691897911265962	0.489321323886303
805	-0.6150273533936	0.538815341294439
806	0.760006098867602	0.447607712124578
807	0.263478550446347	0.792289867820067
808	0.903063761860814	0.366925174316084
809	0.153856406931889	0.877784787391438
810	-0.263648023773703	0.792159337360262
811	-0.15470761349399	0.8771140078416
812	0.608012919632959	0.543453874479332
813	-0.435022958415688	0.663732718839899
814	-0.315482629969969	0.752526345420152
815	-0.171426060792371	0.863957842541171
816	-0.387470816407594	0.698571911314836
817	-0.0507588203896168	0.959537895165631
818	1.01216048885147	0.311948918151027
819	-0.0325772530337543	0.974024657943026
820	0.770817233751447	0.441177899789819
821	-0.344403904908939	0.730686780385334
822	-0.473692498107303	0.635925141146833
823	-0.350761610862874	0.725914344540818
824	-1.10124440831494	0.271318037624795
825	-0.323607817340459	0.746369738010472
826	0.0363267998567799	0.971036221307259
827	0.949057731362848	0.343047907108279
828	0.632438928769471	0.527388047879808
829	0.523667395314871	0.600740993851544
830	0.197097501154486	0.843831013008484
831	0.166035740223897	0.868195672383826
832	-0.102508652905266	0.918393879145277
833	0.314043593883008	0.753618390737023
834	0.0955367577529113	0.923926619593557
835	-0.31046738128384	0.756334418275481
836	0.102905219313134	0.918079289417967
837	0.449454801725733	0.653297594717772
838	-0.161567691146624	0.871711306205743
839	-0.625060002460929	0.532215692344437
840	1.5163656497466	0.130056346684874
841	-0.963771669150972	0.335624437907266
842	-0.663251321740676	0.507474050165641
843	1.10952905160305	0.267733240962444
844	-1.05769754964959	0.290702051287621
845	0.348075503042625	0.727929392065977
846	-0.439716678240101	0.660331557816875
847	0.711139250573481	0.477328237668169
848	0.486998907340059	0.626471674369805
849	-0.0458437406982437	0.963453026099444
850	-0.0344445463537903	0.972536353006121
851	-0.118133258740848	0.9060093240883
852	-0.0507905847368812	0.959512596199119
853	-0.00882250259028104	0.992964257622116
854	-0.278995344012194	0.780363295133741
855	-0.176719250520153	0.859800191855067
856	0.271775227618939	0.785906586923612
857	0.254411995975107	0.799281463987506
858	1.82065910309272	0.0692539039109858
859	0.110807225271679	0.911813501941481
860	0.0712756974585038	0.943206722802553
861	-0.12694348614184	0.899035958124949
862	-0.133904002683753	0.89353214931035
863	-2.10935794265053	0.0354081912486053
864	-0.668295722620874	0.504251998738136
865	-0.150196445434071	0.880669957757527
866	1.81836253009423	0.0696045307120543
867	-0.0924506377518685	0.926376890803001
868	0.313584414659745	0.753966953520522
869	0.328526101503977	0.742650907004607
870	-0.310461246936741	0.756339079736284
871	-0.318150940021679	0.750502753074043
872	-0.264924007698892	0.791176746558213
873	-0.357686414449726	0.720728337036718
874	-0.18637187888685	0.852228432549793
875	-0.232398122086003	0.816323521010559
876	-0.22592083809401	0.821354941278904
877	-0.0927633342299396	0.926128588465872
878	-0.358477538616393	0.720136675533301
879	0.0270187423756191	0.978455522443024
880	-0.0431287985857931	0.965616011681197
881	-0.0732702520420131	0.941620248152932
882	-0.831984620603878	0.405813216015138
883	-0.822585436513163	0.411134336847127
884	0.262389090095227	0.793129122980425
885	0.313849252126816	0.753765909352781
886	0.0572683212991699	0.954354242117296
887	-0.313633015024118	0.753930058620808
888	-0.0639270380962257	0.949053769984701
889	-0.0160753555523988	0.987180661214258
890	-0.199748425246932	0.841758225396453
891	0.0809734238610055	0.935495359663817
892	-0.00829452046609101	0.993385301208319
893	-1.8702000045902	0.0620377792633782
894	0.0639888061854964	0.949004611564813
895	0.664878226663746	0.50643370066829
896	-0.569837421215049	0.569042887069778
897	-0.884456972576735	0.376872989676104
898	0.260155866810825	0.794850215175478
899	-0.758294984723258	0.448630254564911
900	1.81920221142696	0.0694761641120138
901	-2.23864877729341	0.025616239163523
902	-0.00411635474244907	0.996717268630392
903	-0.0842724409961047	0.932873419080809
904	-1.25609426565663	0.20966605059904
905	1.83175374390802	0.0675804768297317
906	-0.366278618512345	0.714311497979956
907	1.63285873887318	0.103125740762272
908	0.241769549163707	0.809057463946222
909	-1.33605764092839	0.182135765661855
910	0.559178678097432	0.576289154556304
911	-0.468873951066483	0.639363285086938
912	0.0706059936540207	0.943739458194847
913	-0.259123956385198	0.795645823034492
914	-0.892030531922628	0.372803940840367
915	-0.975707797058821	0.32967922357779
916	0.156101872764697	0.876015475816868
917	0.188680123848669	0.850419782940328
918	1.07939270419258	0.280931035672009
919	1.07939270419258	0.280931035672009
920	1.58666837168873	0.113217428070186
921	-0.0266147800969295	0.978777561183896
922	0.246637045172463	0.80528995472177
923	0.0716889830349501	0.942877975454665
924	-0.622223374194062	0.534077504215207
925	1.40186718283196	0.161572912951766
926	-0.0134402336059378	0.989281907624062
927	-0.0818605815646666	0.934790208340025
928	-0.00818179713380148	0.993475193578486
929	0.00102091841812573	0.99918583066165
930	0.971562964291294	0.33173590513292
931	-0.251288461415897	0.801693924612007
932	-0.0558283618709905	0.955500753159391
933	-0.0342526054924245	0.972689332955391
934	-0.0623906349092077	0.950276585682907
935	-0.589906699784339	0.555518622991749
936	-1.0493266500754	0.294532710008781
937	-1.07345042275298	0.283584794772802
938	0.114882128429954	0.908584486176369
939	-2.02360252068341	0.0435403505227977
940	-1.74567007121895	0.0814800819708564
941	-1.77360374613394	0.0767348948716537
942	-0.650399097844794	0.515732005699221
943	0.00619499222061615	0.995059603999665
944	0.210113544719142	0.833664304179935
945	-0.214450846520219	0.830282576916227
946	-0.000588894627515816	0.999530364036522
947	0.00387725963585696	0.996907942416643
948	1.11901575273643	0.263668571890433
949	0.00814542892752382	0.993504195793012
950	0.112528990501504	0.910448967430605
951	-0.0306900339271332	0.975528936658732
952	0.160182146486608	0.872802026247772
953	-0.47763330251138	0.633119119795785
954	0.235859374370325	0.813637987553507
955	0.065917976678956	0.947469371236272
956	0.868269518632781	0.385661695317168
957	-1.05305671765276	0.292821598991441
958	1.64556358589288	0.10047957263334
959	0.827882061043883	0.408130688834045
960	-0.175503864223539	0.860754503006462
961	-0.0495408775759749	0.960507965975376
962	0.53562888377239	0.592452279969119
963	0.535870015610621	0.59228572990619
964	-0.00611943354128345	0.995119859942885
965	-0.638382890895883	0.523515582519376
966	0.59138596260824	0.554528042212744
967	-0.263732346997716	0.792094392743372
968	-0.361397678534085	0.717954235228949
969	-0.407385754380786	0.683898350010937
970	1.45967669653643	0.145004428822215
971	-1.54435764508247	0.123131849158838
972	-0.216715800354164	0.828517875487206
973	-0.0843042761266287	0.932848121171952
974	-0.879644001335931	0.379473077790588
975	0.101637609064532	0.919084909072239
976	0.136765154674519	0.891271258628228
977	-1.07730946000424	0.281859458538791
978	-0.0168304401803465	0.986578572481909
979	-0.036492645285389	0.970904049494674
980	0.146430501597144	0.883640333527382
981	1.48374281938623	0.138504728488194
982	1.73277793896393	0.0837492800740883
983	0.552152854478335	0.581089363590007
984	0.52892422679542	0.597091797305686
985	0.175785948795663	0.860532994333626
986	0.519361956730078	0.603737258256446
987	1.31224118468447	0.19003845875907
988	0.0898041741538115	0.928478649078513
989	0.131043240364116	0.895793599948954
990	0.430420360256752	0.667074613319173
991	-0.0349545008301504	0.972129916036143
992	0.0686360004147647	0.945306692115795
993	0.210351991894217	0.833478309795949
994	0.0931960939474065	0.925784959635349
995	0.21056875259352	0.833309239481132
996	0.0858343571615419	0.931632317076874
997	0.00348876407019978	0.997217760591707
998	0.0527846621288078	0.957924480353688
999	-0.112298475260688	0.910631640251357
1000	0.390790179690131	0.696118124230836
1001	-0.0141684325116788	0.988701233691874
1002	0.105703537458296	0.915859797260154
1003	-0.401102685920806	0.688515195131836
1004	-0.280339894405325	0.779332234093209
1005	0.462504997778921	0.643919620071552
1006	0.0849450714083763	0.932338925238531
1007	0.443319699009706	0.657725500582805
1008	-0.399757441822081	0.689505212356108
1009	0.113262375334982	0.909867825007045
1010	-0.356733398800176	0.721441295744493
1011	0.353895804057587	0.723565559111808
1012	-0.00200691714854996	0.998399510124111
1013	0.224611159416846	0.822373176294341
1014	0.149949482344552	0.880864697965059
1015	0.0134122806008728	0.989304197777643
1016	-0.0459253521187136	0.963388010641395
1017	-0.0212028008035325	0.983092304850244
1018	-0.0453469583459376	0.963848791297123
1019	0.783828087332412	0.433510659691634
1020	0.247151497451703	0.80489202469485
1021	0.86882877518261	0.385355977516689
1022	0.351510154546089	0.72535314487222
1023	-0.689649946713223	0.490733016840445
1024	-0.60336473508471	0.546538588782492
1025	0.988805074848288	0.323234872747631
1026	-0.0393126058445444	0.96865678550304
1027	-0.00216550930816419	0.998273035165719
1028	-0.165211236618887	0.868844229199045
1029	-0.70312458853135	0.482304060708498
1030	0.888346447570675	0.374779869522994
1031	0.506681637103293	0.612600686194809
1032	1.20412278791771	0.229109563898063
1033	0.236220561779321	0.813357873677815
1034	0.300150364509592	0.764186714473383
1035	0.19496276426646	0.845500977584288
1036	-2.2327760620939	0.0260038454465409
1037	-1.9904554470024	0.0470825982708159
1038	-1.97008184548945	0.0493782041449557
1039	-1.97008184548945	0.0493782041449557
1040	-1.53383218851475	0.125700906414163
1041	-0.847426504086128	0.397161271370911
1042	-1.10389892944414	0.270165843260366
1043	1.92520495017068	0.0547683634914325
1044	-0.359954151939628	0.719032804079363
1045	0.0562236666863861	0.955185997955426
1046	-0.706402081320912	0.48026585109171
1047	-0.453477182844032	0.650401129532162
1048	-1.78058149422665	0.0755855149587278
1049	1.80909608368037	0.0710341550759208
1050	0.154225581754934	0.87749385431173
1051	-0.0820213763551253	0.934662407160658
1052	-0.220031320634335	0.825936209574619
1053	-1.17272109642438	0.241463848533328
1054	0.261189328703703	0.794053625565739
1055	0.103196984444162	0.917847845061624
1056	0.61895766977721	0.536225016156893
1057	-1.59089259111183	0.112263255517089
1058	-0.772782341303842	0.440014898811488
1059	-0.221833725029164	0.824533537501063
1060	-0.503163001242066	0.615070366839082
1061	-0.461955966612612	0.644313028093231
1062	-0.470238139055693	0.638389112544127
1063	0.494280365556422	0.62132440876904
1064	0.494280365556422	0.62132440876904
1065	-0.113729794840727	0.90949746172901
1066	-0.0559343586222617	0.955416354238499
1067	1.22486665602191	0.221199897602866
1068	0.496447049774818	0.619796344869272
1069	-0.288437684020961	0.773130781959265
1070	-0.0947736031569719	0.924532471156596
1071	-0.696577910438308	0.486389394334001
1072	-0.812544265456089	0.416864556457314
1073	-0.919319458194489	0.358370021504897
1074	-0.67338651697666	0.501011320019784
1075	-0.769158004582677	0.442161247999822
1076	0.628351320601607	0.53005958541305
1077	-1.59086817673832	0.112268751938796
1078	-0.0129179219883573	0.989698408260477
1079	-1.47015840521377	0.142145320108669
1080	0.344404693815037	0.730686187536377
1081	0.329463461240457	0.741942827065992
1082	0.0839520843174878	0.933127995528091
1083	0.184292393169964	0.853858503357656
1084	0.486346617873855	0.626933674856545
1085	-0.153882193136163	0.877764465695351
1086	-0.0462925562117099	0.963095481787924
1087	1.06129584644349	0.289065789101541
1088	-1.01558262919529	0.310317398660595
1089	-0.994447047217675	0.320484364598099
1090	-1.08971394048129	0.27636198801201
1091	-1.88944361457534	0.0594084049441509
1092	0.0272479963754248	0.978272762710533
1093	0.123405281014132	0.901835567506767
1094	-1.01167005121706	0.312183200056639
1095	-0.594126378409357	0.552695229526326
1096	-1.35239841669277	0.1768567780624
1097	0.820007463380318	0.412601022355908
1098	-1.1020895313516	0.270950846378448
1099	-0.0666608500875256	0.946878241946502
1100	0.522441974323823	0.601593109336027
1101	0.0968448302543449	0.922888272887865
1102	0.12204262003676	0.902914103414556
1103	0.020610870087926	0.983564258714476
1104	-1.17703405784693	0.239739686364469
1105	-0.787595986688802	0.431304768723804
1106	-0.137073224071857	0.891027873815942
1107	-0.363088481499083	0.716691624040535
1108	-0.175320920516413	0.86089816657038
1109	-1.28302422472928	0.20007561338486
1110	-0.628703668577245	0.529829030090088
1111	-0.628703668577245	0.529829030090088
1112	-0.628703668577245	0.529829030090088
1113	-0.1659171402411	0.868288957990958
1114	-0.0176121916185701	0.985955228273243
1115	0.652020123022384	0.514686605604578
1116	0.0104029498083307	0.991703929504907
1117	0.134273061444949	0.89324046884804
1118	0.62935743922843	0.529401377357282
1119	-0.828046114652845	0.408037865957149
1120	0.0874918935090249	0.930315417462713
1121	-0.577984267121358	0.563533910552361
1122	0.172053049639665	0.863465160905235
1123	-0.147692275037799	0.882644928970682
1124	-0.256302501467231	0.79782226410246
1125	0.701812864710228	0.483121116046617
1126	1.19740947775478	0.231712091860277
1127	0.952998840634111	0.341049296457167
1128	-1.13160610274277	0.258340346180057
1129	0.082547291278274	0.934244416951918
1130	-1.48944189659953	0.136999014920163
1131	0.617976236481038	0.536871252938773
1132	0.0834441515146916	0.933531646328772
1133	-0.322914566693712	0.746894400252373
1134	0.0302304307164057	0.975895294046471
1135	0.407401034834642	0.683887136169354
1136	0.460607977778914	0.645279352605586
1137	0.25753050609218	0.796874799249591
1138	-0.0930845449571747	0.925873532748241
1139	-1.39215625356656	0.164491493436838
1140	0.137991716206671	0.890302296456888
1141	0.681686695357742	0.495751451468247
1142	0.244015868746243	0.807318224151355
1143	-0.612721630601903	0.540337880157007
1144	-0.210222094674515	0.833579631512826
1145	0.0329297802504959	0.97374367302369
1146	-0.148331941893924	0.882140370993341
1147	-0.674711539245039	0.500169661384086
1148	-0.448290589441954	0.654136910320182
1149	-0.238917570904403	0.811267004978109
1150	-0.64943092489095	0.516356907719754
1151	0.398255826098533	0.690610939496803
1152	-0.129361857646776	0.897123141163159
1153	0.0637773810437807	0.949172876049067
1154	-0.603101854490865	0.546713306032033
1155	-0.354369840023573	0.723210539960093
1156	0.64624947360519	0.518413127478454
1157	0.311995417699165	0.755173548205173
1158	-0.253798960928645	0.799754790618629
1159	-0.0697902844667932	0.944388371892165
1160	-0.22712318857214	0.820420416325534
1161	-1.70216126176857	0.0893442459448494
1162	0.283925918108605	0.776584219947212
1163	-1.23086234999758	0.218950735719276
1164	-0.141878068561236	0.887233237942372
1165	0.483453965021454	0.628984236313487
1166	0.381413996387161	0.703057456108066
1167	-0.283049042392196	0.777255923082431
1168	0.444908850716227	0.656577392867391
1169	0.97064900682989	0.332190531169861
1170	0.449305967443799	0.653404869324536
1171	-0.161091379112157	0.872086238180771
1172	-0.132116796283033	0.894944846660511
1173	-0.223947040956405	0.822889622826914
1174	0.969551425114727	0.332737029945612
1175	0.599973319990446	0.548794738260833
1176	-0.27120330865188	0.786346151232355
1177	-0.269565860042181	0.787605035440016
1178	-0.485912443619423	0.627241271127292
1179	0.482002223324501	0.630014439819925
1180	0.459027011176845	0.646413456294949
1181	0.411406243405557	0.680950258082355
1182	0.0583807554876311	0.953468574898339
1183	0.0155809655926409	0.987574881444319
1184	0.535080684322192	0.592831002167247
1185	-0.818284018923254	0.41358327350569
1186	-0.00942799301001851	0.992481406849174
1187	-0.133003544691221	0.894243874299367
1188	-0.59894876466645	0.549477232641836
1189	-0.394122672853563	0.693657836336866
1190	-0.408725632820555	0.682915321610931
1191	-0.109685059942337	0.912702981812509
1192	0.0266510277801543	0.978748664387262
1193	-0.339619414202235	0.734285196258515
1194	0.0422369080712974	0.966326634122679
1195	-0.173804640946638	0.862089060539968
1196	0.401669712844239	0.68809805823605
1197	0.247655170419094	0.804502481595199
1198	-0.224411304647338	0.822528583686445
1199	0.0535473158097689	0.957317134423669
1200	-0.401551504621854	0.688185011005792
1201	0.331073142791079	0.740727387704124
1202	0.246263812474841	0.805578682745759
1203	-0.0312321588781842	0.975096806476648
1204	0.504764596299813	0.613945685143539
1205	-1.37118498464445	0.170929934009677
1206	-0.946667695447914	0.344263588331062
1207	0.126480059692351	0.899402573956144
1208	-0.124354234523582	0.901084585159094
1209	0.564379208685796	0.572748158437909
1210	0.513237544217955	0.608010956514079
1211	0.0073752234157284	0.994118406365515
1212	-0.191228487195208	0.848423902855502
1213	-0.1029780749944	0.918021495579747
1214	-0.823886537185391	0.410395282325312
1215	-0.721668082955747	0.470834560945951
1216	0.358801861140113	0.719894171576513
1217	0.54865065297113	0.583489138758083
1218	0.427478735262876	0.669213974478411
1219	-0.0380516007759292	0.969661667388943
1220	0.958587835935759	0.338227861354673
1221	1.208409394997	0.227458742848983
1222	1.11298724947492	0.26624656792227
1223	0.581739382708621	0.561003375054822
1224	-0.812892426019869	0.416665083539335
1225	-0.00932697567825286	0.992561963339932
1226	-0.329403758233981	0.741987920089678
1227	-0.364274307755006	0.715806568346554
1228	-0.703369125610015	0.482151825172826
1229	0.22294506148892	0.823668949911701
1230	0.0834721381229817	0.933509405111178
1231	0.488544211716858	0.625377760271861
1232	0.127416979627036	0.898661400598972
1233	0.735879126389941	0.462147955275847
1234	0.217515522132597	0.827894992265152
1235	-0.879647334577576	0.379471273269101
1236	0.480954632872999	0.630758293073012
1237	0.698534696636765	0.485166335434089
1238	-0.474286898940672	0.63550156520613
1239	0.191305729288202	0.848363421939877
1240	-1.34557424320842	0.179047294586808
1241	-1.34557424320842	0.179047294586808
1242	-1.27222794392928	0.203881131353004
1243	-0.0118891302519515	0.990518793340466
1244	-0.60312580187775	0.546697388830211
1245	-0.0782803496434681	0.937636240170359
1246	-0.565360647623673	0.572081068838707
1247	-0.554269614570439	0.579641168911249
1248	0.783043519365427	0.433970801402124
1249	-0.155311209684917	0.876638407235973
1250	0.685277100618748	0.493485385610685
1251	0.339926364356181	0.734054162264178
1252	-0.485293640462997	0.627679782417142
1253	-0.989188889872514	0.32304727192656
1254	-0.156944410462003	0.875351759272514
1255	0.164395011255661	0.869486361520933
1256	-1.71204185565353	0.0875065510466907
1257	-0.501369821888697	0.616330661390455
1258	-0.749786709720673	0.453734408210293
1259	0.658603150458157	0.510452585483462
1260	0.658603150458157	0.510452585483462
1261	2.02355244622226	0.0435455265212791
1262	1.17184436338379	0.241815401960833
1263	-0.395388337275097	0.692724277461413
1264	1.47169903570568	0.141728765988398
1265	0.0528390109010186	0.957881198418647
1266	-0.247847726592945	0.804353570579844
1267	-0.096255145014953	0.923356348260629
1268	-0.492298198887852	0.622723777255228
1269	-1.21581758701721	0.224625844715396
1270	0.0910581949849823	0.927482672346361
1271	0.108339158320891	0.913769949958625
1272	0.0257515108372621	0.979465771025768
1273	-0.315118074811417	0.752802949524602
1274	-0.450504911340744	0.652540916355708
1275	0.0657611033766594	0.947594204305147
1276	-0.560371664842594	0.575475945137222
1277	0.127547276954911	0.898558332727889
1278	0.859569366295993	0.390436754139078
1279	1.26470755680225	0.206562992463018
1280	-0.516510027633078	0.6057256892747
1281	0.33994941958967	0.734036810119477
1282	-2.6680009394119	0.00787709765004506
1283	1.75321605993965	0.0801752647567408
1284	-0.595024019240621	0.552095528626732
1285	-0.0365925127065511	0.970824459758016
1286	0.0491350148104234	0.960831241889343
1287	0.0357684517480759	0.971481207047048
1288	0.312168650270328	0.755041975998653
1289	0.183649667441726	0.854362451261435
1290	-0.0755521137437064	0.939805533830134
1291	-0.0907111249576191	0.927758313264799
1292	0.304295443546096	0.761028914132325
1293	0.230604144705114	0.817716294860946
1294	0.589213319607498	0.555983239629254
1295	-0.284719689950797	0.775976320370833
1296	-0.01270837548559	0.989865505191775
1297	0.772960089630337	0.439909789876489
1298	-0.103012589090156	0.917994116918481
1299	0.159391166324065	0.873424805739453
1300	0.0828770139618762	0.93398236699971
1301	0.240307796325383	0.810189752485622
1302	0.0655988456786938	0.947723323403471
1303	0.0267059319371945	0.978704894629092
1304	-0.468662062277928	0.639514651835619
1305	-0.0513083008859469	0.959100262846388
1306	0.0376437585583933	0.969986683047557
1307	-0.356147011799489	0.721880097315842
1308	-0.659525525694913	0.509860801722485
1309	0.524927692511984	0.599865197685273
1310	-0.0936081024313664	0.92545782103127
1311	-0.708921387370955	0.478702349839704
1312	-0.619334264646686	0.535977146943602
1313	-1.26612330521088	0.206056166319596
1314	-2.08416189318168	0.0376504768645441
1315	-0.382121470095119	0.702532978245845
1316	1.06761133206513	0.286209006808223
1317	-0.838691346489886	0.402041711770219
1318	-0.0545365193127082	0.956529410634742
1319	-0.0373711457597151	0.970203935119335
1320	0.0752507978625445	0.940045145951059
1321	0.919325556306766	0.358366835947737
1322	0.114152125052718	0.909162842245743
1323	0.350188794044346	0.726343897636244
1324	0.0185802548232812	0.98518333683422
1325	0.22933101010071	0.818705057284951
1326	0.359442517833897	0.719415219842087
1327	-0.573024939635857	0.566884385642448
1328	-0.00652578256684147	0.994795808244986
1329	0.591962199319815	0.554142402904313
1330	-0.591080209621461	0.554732717074505
1331	-0.774163367017163	0.439198629096231
1332	0.656066470678864	0.512081941339673
1333	-0.74979911328575	0.453726943418666
1334	0.0109670063799054	0.991254127283114
1335	-0.432541614017962	0.66553356681422
1336	0.457969017252344	0.647172867134394
1337	-0.607560327543584	0.543753849655907
1338	0.332253261239914	0.739836715096804
1339	1.00033872031722	0.317628551197375
1340	0.588287326793932	0.556604020590429
1341	-2.10094938405721	0.0361434473836601
1342	-1.5564678982463	0.120227057356923
1343	0.528283195840974	0.597536247530858
1344	0.876369467309013	0.381248372817274
1345	0.763040112929834	0.445797890383933
1346	-0.117304543816884	0.906665641316388
1347	0.0758248070731024	0.93958868761771
1348	1.08196056482578	0.279789506056926
1349	0.0537353787712184	0.957167372645298
1350	1.51860710930022	0.129490934282175
1351	0.179836462111754	0.857353525371169
1352	0.0592614808440228	0.952767424058563
1353	-0.413478859442395	0.679432381060451
1354	-0.832139760049818	0.405725735100662
1355	-0.468328734279325	0.639752801441377
1356	0.269075391037089	0.787982220634067
1357	-0.0256991810141336	0.979507489561182
1358	-0.218447434966767	0.827169285718515
1359	-0.149771169551099	0.881005309179497
1360	0.0695332681537697	0.944592841427197
1361	0.476817734730817	0.633699406379653
1362	-0.77554306931978	0.438384013276851
1363	0.120356189231937	0.904249149347028
1364	-0.632110598667067	0.527602379831315
1365	-0.0846472293058807	0.932575596428854
1366	-1.10572892934291	0.26937349465147
1367	-1.1851934253682	0.236501726666288
1368	0.283631694544223	0.776809582028415
1369	-0.502670302702059	0.615416535305054
1370	-0.15294184877019	0.878505588225501
1371	0.222678535217656	0.823876280111038
1372	-0.251797689410025	0.801300492516387
1373	-0.0607799722117638	0.951558630214824
1374	-0.0706409995459211	0.943711611111534
1375	-0.767729125195033	0.44300908578835
1376	0.215710322046973	0.829301170751885
1377	0.867478933105813	0.386094122628556
1378	1.05554322090591	0.291684679538752
1379	-1.10730650298512	0.268691725883922
1380	0.567665179769493	0.570516122635797
1381	1.22661531531466	0.220542214909124
1382	-0.179307320698654	0.857768746706104
1383	0.117790355927473	0.906280884993304
1384	0.704927093546142	0.481182534343657
1385	-0.493186969872375	0.622096153947475
1386	0.482073682993633	0.629963712781716
1387	0.524496369449715	0.600164864199165
1388	-0.234401689998808	0.81476871700991
1389	-0.270017258629085	0.7872579406999
1390	-1.80311835036546	0.0719691460919231
1391	-1.62026976564095	0.10580230143812
1392	1.74609739212524	0.0814057328038491
1393	0.120159810033359	0.9044046286809
1394	1.80903303702392	0.0710439639766101
1395	0.925917747643632	0.354933631168223
1396	-0.00483515467532154	0.996144040572958
1397	-0.918191393008226	0.358959612158265
1398	1.06546560457148	0.287177463886798
1399	0.875855107989143	0.381527697693356
1400	-0.247171271265741	0.804876730614926
1401	0.408426247549796	0.683134924835955
1402	0.385996072660612	0.699663108709929
1403	0.465732531608086	0.641608957965697
1404	1.10939444059922	0.267791225474229
1405	0.121887924857599	0.903036554881545
1406	0.181210625862923	0.856275393683095
1407	0.533415785125709	0.593981875299532
1408	0.00849775762145625	0.993223227881031
1409	0.525638918929093	0.59937121358545
1410	-0.0529000215260139	0.957832611307364
1411	0.373566122831235	0.708884849950863
1412	-0.426458686471888	0.66995645765119
1413	-0.630352575752057	0.528750764195619
1414	-0.630352575752057	0.528750764195619
1415	0.628352997840504	0.530058487807709
1416	0.722995262207274	0.470019505408205
1417	-0.224098496433086	0.822771837876543
1418	-1.26022687785656	0.208173020243264
1419	-1.17553284810367	0.240338823965707
1420	1.09644590933588	0.273409382553753
1421	0.0561330016712851	0.955258187921338
1422	0.0561330016712851	0.955258187921338
1423	0.0370970886750435	0.970422340414721
1424	1.40409452040314	0.16090905830043
1425	-0.376156796280541	0.706959249977922
1426	2.04764097343232	0.04111504741384
1427	1.51225210851719	0.131098993129844
1428	2.58684721500852	0.00996602731371836
1429	-0.482116752845766	0.629933139653437
1430	0.190425678800356	0.849052558468465
1431	0.622978766133655	0.533581383055009
1432	1.1690277061642	0.242947272499271
1433	-0.441395725466582	0.659116589933051
1434	0.92488905879328	0.355467995454862
1435	0.645556588478302	0.518861511816486
1436	-0.0639051925331346	0.949071155923819
1437	-0.487153114726733	0.626362474566613
1438	-0.0703384701723435	0.943952274606989
1439	-0.0703384701723435	0.943952274606989
1440	0.415425769548367	0.67800775076753
1441	0.244862678837714	0.806662818697586
1442	-1.34064379244281	0.18064248669274
1443	0.0330838067537438	0.973620905868186
1444	0.518447792645442	0.604374314238072
1445	0.936383891022344	0.349525812311216
1446	0.787782110642515	0.431195973172324
1447	0.954956572800899	0.340059279313123
1448	0.889788845804471	0.374005478778562
1449	0.283637987160421	0.776804761968814
1450	0.651973688214673	0.5147165360654
1451	-0.146352438672805	0.88370192291126
1452	-0.242195846829739	0.808727324854143
1453	-0.638092088015076	0.523704698366343
1454	0.214055555308494	0.830590649828919
1455	0.597081725332681	0.550722015313023
1456	1.09547088358263	0.273835678813811
1457	-0.448261905488509	0.654157594986945
1458	-0.739598685854131	0.459889249723765
1459	0.667394802838881	0.504826655635639
1460	-0.684259798597762	0.494126885259093
1461	-0.0665986574131586	0.946927729623194
1462	0.955622883500529	0.339722750556036
1463	-0.0442497555091497	0.964722917262851
1464	-0.275253060961783	0.783235079324412
1465	0.536155506048243	0.592088569164705
1466	0.0626956341408167	0.950033828867434
1467	1.62604524348387	0.104567585086211
1468	0.0322849782648286	0.97425762057194
1469	0.681875757442921	0.495631987112592
1470	0.681875757442921	0.495631987112592
1471	-0.00663136517505729	0.994711609280735
1472	0.924249819641154	0.355800311931113
1473	0.839574280033461	0.401546772795987
1474	0.847825029088441	0.396939468751294
1475	-0.1117198271731	0.911090213337978
1476	0.570838922663925	0.568364273271718
1477	-1.5251313639946	0.127856072261429
1478	-1.24535732233197	0.213581408663525
1479	-0.653411512490594	0.513790179422713
1480	0.572644248072011	0.567141972578227
1481	-0.564115775391317	0.572927278560646
1482	0.454550352235809	0.649629245873388
1483	0.277490492249961	0.781517741933718
1484	-0.0132656677245405	0.989421109263365
1485	-0.0394504385946687	0.968546951008488
1486	-0.458745004688527	0.646615839896699
1487	-0.719749036659032	0.472014479812989
1488	0.643952780240538	0.519900148902586
1489	-0.462308153169048	0.644060657484091
1490	0.232347922608381	0.816362486030626
1491	0.783064938964984	0.433958235251025
1492	0.327410244064574	0.743494108593741
1493	-0.290385948836187	0.771640910111772
1494	-0.282079316067394	0.777998946004184
1495	-0.1904947871646	0.848998437949938
1496	-0.298279681441423	0.765613129267873
1497	-0.161640762161819	0.871653790458001
1498	1.00910129221924	0.313412194715757
1499	2.10426308405649	0.0358521487383853
1500	1.97542004352771	0.0487677965314554
1501	1.91625044105794	0.055900790605097
1502	1.05493079985635	0.291964424078849
1503	0.100962616223662	0.919620446982164
1504	-0.266585283315814	0.78989795483907
1505	-0.89197111192439	0.372835758829527
1506	-0.87266159910842	0.383264762711055
1507	-1.05786720255622	0.29062476451414
1508	1.48616023227796	0.137864486275775
1509	0.580276212035566	0.561988735212292
1510	-1.07278023846405	0.28388515690626
1511	-1.09831469531919	0.272593593141534
1512	-1.04365185225451	0.297148804761977
1513	-0.679978998551503	0.49683120728703
1514	-0.787892907408009	0.431131216410883
1515	-0.586001443210569	0.558137914869782
1516	0.353643626849014	0.723754446185141
1517	-2.87465006402482	0.00421640499743455
1518	1.26885754484109	0.205079896969609
1519	0.665822273132528	0.505830531718915
1520	-1.38933790141964	0.165345949777961
1521	1.58710798581134	0.113117829621426
1522	-0.0669423642593571	0.946654239322827
1523	-0.267557220809924	0.789150054249305
1524	-0.414915865397362	0.678380756257414
1525	0.0988249412768988	0.921316713963011
1526	-0.968942312797867	0.333040565185913
1527	0.0776563677738072	0.938132344560013
1528	0.342248827297024	0.732306884213079
1529	0.0921886468090026	0.92658493502439
1530	-0.641007198842598	0.521810525161147
1531	-0.609255994744623	0.542630397457758
1532	-0.284325827457724	0.776277937527138
1533	-0.708598522781008	0.478902566244834
1534	0.51834085590368	0.604448855298804
1535	-0.604833259773955	0.545563079877739
1536	-0.441484288831723	0.659052529997581
1537	-1.03179377859581	0.302665566293948
1538	-0.977627981087329	0.328729234736334
1539	0.0101394142365899	0.991914084669973
1540	-0.00894622041347758	0.992865598130037
1541	0.077080704962366	0.938590053659826
1542	-0.0279239320292343	0.977733918090342
1543	0.692660436916556	0.488842966202764
1544	0.028118665346197	0.977578681820636
1545	-1.58962996297423	0.112547790937052
1546	-1.16847934231995	0.24316806561237
1547	-0.697213980810077	0.485991645096496
1548	1.22944451379949	0.219481114965148
1549	0.113549126560538	0.909640613233198
1550	0.622093022093229	0.534163139608738
1551	-1.06677345904424	0.286586910474336
1552	-1.17689740747356	0.239794180231678
1553	-0.13255920446119	0.894595113801208
1554	-0.149403218178874	0.881295474613183
1555	-0.00503822660402927	0.99598209526498
1556	-1.68328615204734	0.0929414358265934
1557	-0.457253088296361	0.647686958459966
1558	-0.622540817799164	0.533868987313729
1559	-0.736493856491311	0.461774232110036
1560	-0.374634870783134	0.708090242285661
1561	-0.437820617626689	0.661704638194677
1562	0.178730358669032	0.858221538228458
1563	-1.34693006278239	0.178610481812715
1564	0.505074825388901	0.613727939372325
1565	-1.33505385057845	0.182463827406147
1566	1.39285069835616	0.164281467627228
1567	0.0675691413828371	0.946155523982537
1568	0.642150031103035	0.521068904061459
1569	0.322480416767194	0.747223031211323
1570	0.028793965393516	0.977040357050393
1571	-0.00730248433332176	0.99417641329523
1572	-0.460487780780584	0.645365546702813
1573	-0.362500259304126	0.717130792492247
1574	-0.334572711533658	0.738087173183379
1575	-0.147223720270679	0.883014547056705
1576	-0.145881625910058	0.884073395465454
1577	0.753624840095179	0.451427838717228
1578	0.319451687023165	0.749516915748369
1579	-0.131202785419531	0.895667456038633
1580	0.525556047006019	0.599428762974455
1581	0.726055524808727	0.468143101323308
1582	0.595126554045302	0.552027047000449
1583	-0.953244482068776	0.340924975129223
1584	0.599975246022484	0.548793455654621
1585	-0.178653576002799	0.858281799693752
1586	1.48323475324855	0.138639579501787
1587	3.0626604821485	0.00231151899445259
1588	-0.169297109035119	0.865631146616344
1589	1.40127423664097	0.161749988784469
1590	1.41643372092822	0.157268768159732
1591	1.03960564725688	0.299023602518982
1592	-0.197087938580544	0.843838492066598
1593	-0.0350392603778602	0.972062362836744
1594	0.0218103504193831	0.982607904012369
1595	-1.57695357177184	0.115436137320427
1596	0.928496628826657	0.353596238728721
1597	-0.108568759432551	0.913587921804749
1598	-0.00620232655215851	0.995053755075946
1599	3.43212512899968	0.000648325534604455
1600	-1.35735323261907	0.175278907316836
1601	-0.232168426223271	0.816501815512404
1602	1.75184103344322	0.0804117509622369
1603	-0.655660180389495	0.512343161616578
1604	0.405926586918546	0.684969508667869
1605	-0.894543776097897	0.37145970372434
1606	-2.18787838876325	0.0291387956448801
1607	-2.23077424099235	0.0261371252825829
1608	-0.750551803311542	0.453274084831822
1609	0.988596109397646	0.323337040665466
1610	0.395256010923054	0.692821860002141
1611	1.18096555941632	0.238175618635274
1612	-0.211180223053044	0.832832342763996
1613	0.627634600382316	0.530528721723862
1614	1.37011202001319	0.171264367629439
1615	0.149478986379694	0.881235722711745
1616	-0.0333091014264497	0.973441335394824
1617	-0.633961063689514	0.526394989479323
1618	-0.352643685638648	0.724503593327361
1619	1.33519864664145	0.182416477621884
1620	0.822927168542958	0.410940148648674
1621	0.906688779093557	0.365006397904883
1622	-0.293688599310849	0.769117247302046
1623	0.736437589980678	0.461808432113576
1624	-0.153113430457016	0.87837034993734
1625	-2.55639964974313	0.0108693755474351
1626	-2.64226442211502	0.00849246765064269
1627	-0.253000894747622	0.800371091003415
1628	0.702747800694023	0.482538679692911
1629	0.0123688261889833	0.990136270117064
1630	0.117478673862363	0.906527730251468
1631	0.179504977863128	0.857613638984921
1632	0.178916246519547	0.858075650995093
1633	-0.610111298133436	0.542064162861558
1634	1.01731746138492	0.309492472291019
1635	-0.4831846815255	0.629175274076428
1636	1.07580114093799	0.282532960553062
1637	0.0534110900032357	0.957425617223431
1638	-1.04812619515603	0.295084827146271
1639	-0.0133308552843362	0.989369127617529
1640	-0.170126859976928	0.864978910364894
1641	-0.441835981768903	0.658798167106925
1642	-0.673302626542915	0.501064632832948
1643	-0.343393106588395	0.731446509854567
1644	-1.51433987898143	0.130569002893175
1645	0.155333254167198	0.876621038240677
1646	1.719872577298	0.0860719418858044
1647	0.521099771886178	0.602527057677638
1648	0.699313893296143	0.484679776051097
1649	-0.310120268668492	0.756598201461351
1650	1.33639503147331	0.182025597268017
1651	0.158675660926784	0.873988227836873
1652	-2.11973526805823	0.0345184641400012
1653	-1.90798704548214	0.0569631065405423
1654	-0.0297544220794509	0.976274733848876
1655	0.0933937535487922	0.925628014482168
1656	1.40297182883734	0.16124341605619
1657	-1.83068406688451	0.0677403511254953
1658	-0.0989980217917915	0.921179359337144
1659	0.718231471777846	0.47294870522446
1660	-2.67900308960124	0.00762648337442407
1661	1.77575963502497	0.0763782594308113
1662	-0.717393306278939	0.473465124028573
1663	-1.42322575266009	0.155291889681835
1664	0.0232286661520576	0.981477102651206
1665	0.165936551222854	0.868273690027942
1666	0.689149709345762	0.491047457872062
1667	0.843897347095361	0.399128725022435
1668	0.766741604697553	0.443595583808289
1669	0.100648709912472	0.919869512066305
1670	0.0812633197420844	0.935264932265861
1671	1.42878799566712	0.153687091372326
1672	-1.22633944422811	0.220645878354636
1673	-0.1239651964642	0.901392451200617
1674	-1.13485084939619	0.256979390574569
1675	0.0775446733859458	0.938221151091573
1676	-0.0727182787975767	0.942059266334365
1677	-1.57153879754338	0.11668758922384
1678	-1.98048389500766	0.0481946445489958
1679	-2.05246546075435	0.0406423793986083
1680	0.209634232553009	0.834038207137303
1681	0.848931149435745	0.39632424052558
1682	-2.52748040431786	0.0117942436260896
1683	-0.677755018828022	0.498239285035175
1684	-0.279128048810859	0.780261513926027
1685	-0.00801976322915143	0.993604409312372
1686	-0.0282934586235604	0.977439341950329
1687	-0.0369280887910813	0.970557023208437
1688	0.765085590017656	0.444580104851539
1689	1.11438636559945	0.265646712600167
1690	0.093389563755145	0.925631341220929
1691	0.0455249464194573	0.963706994799158
1692	-0.182126995016035	0.855556584602382
1693	-0.440389838875737	0.659844346956146
1694	-0.608323140496088	0.543248309784208
1695	-0.533078603637222	0.594215079109119
1696	-0.512892389862812	0.608252212103194
1697	0.316079480615551	0.752073557278823
1698	-0.556611167488824	0.578041161904524
1699	-0.603841098707798	0.546222055880935
1700	-1.22256678537142	0.222067039695341
1701	-1.25159026582401	0.211302095446088
1702	0.646218681631725	0.518433049514891
1703	-0.052879113001387	0.9578492622388
1704	0.756450884762479	0.449733755467627
1705	0.282913863782231	0.777359487288458
1706	-0.0133183415179858	0.989379106299722
1707	0.537325045803588	0.591281196321529
1708	1.68777654867835	0.092075263990376
1709	1.54018906604863	0.124144355228955
1710	0.0173964148556913	0.986127281089404
1711	-0.528679092384661	0.597261740155467
1712	-1.30811381088822	0.191433365017423
1713	0.923270367950136	0.356309873257194
1714	-0.040756896765922	0.967505906436245
1715	0.859602826340705	0.390418320913697
1716	-0.778142099626071	0.436851839874877
1717	1.95184030663696	0.0515128016016058
1718	0.307820977726913	0.758346231166244
1719	-0.0489657226218098	0.960966087624764
1720	0.537635714223408	0.591066816754786
1721	-0.0477827180663509	0.961908413293692
1722	2.07721661602122	0.038289466114927
1723	-1.16123909122859	0.246096548251194
1724	0.206253986109562	0.836676141811869
1725	0.041182341134216	0.967166905149843
1726	0.113259166040477	0.909870367983117
1727	0.122425725059822	0.9026108604249
1728	1.013454180518	0.311331479870352
1729	0.360011818878116	0.718989705928577
1730	1.06802546559013	0.286022345999016
1731	0.393157628471466	0.694369970310078
1732	0.401597429800508	0.688151228418905
1733	0.189197055802089	0.850014843283065
1734	-0.757954522295842	0.448833869592668
1735	-0.223308951064476	0.823385900944632
1736	-0.230013819205839	0.818174726949309
1737	0.192991914221741	0.847043355078327
1738	-0.673061097382226	0.501218142722295
1739	0.189440874617837	0.849823861101167
1740	0.166226058645006	0.868045980007928
1741	-0.920036967373223	0.357995328697251
1742	0.17622489977116	0.860188327229614
1743	0.151643885980517	0.879528739275918
1744	0.23590843811361	0.813599935445175
1745	0.533158242979299	0.594159994605196
1746	-0.303857005386583	0.76136273696242
1747	-0.484620971795156	0.628156614815621
1748	-0.0813740190395629	0.935176942966829
1749	0.13929514631706	0.889272789562123
1750	0.0639071500234237	0.949069598040943
1751	-0.99590408116823	0.319776548781731
1752	0.369425508846514	0.711966365626293
1753	-0.192044580294726	0.847784943485823
1754	-0.192044580294726	0.847784943485823
1755	-1.36078917831459	0.174190925390123
1756	0.174487773955153	0.86155248518699
1757	-1.60739529380557	0.108596427770608
1758	-1.34736345376079	0.178471021416242
1759	-0.49486166618106	0.620914282677538
1760	2.02356807441282	0.0435439110412363
1761	0.834386935479123	0.404459852590015
1762	-1.40063822370639	0.161940089254822
1763	-0.690346785871645	0.490295176110783
1764	0.0966712997141392	0.923026013721722
1765	-0.00111905083268278	0.999107571351542
1766	-0.23031848969878	0.817938119630751
1767	1.45802761908688	0.145458244583251
1768	1.5996503599531	0.110305306846285
1769	2.13536716712141	0.0332144110038957
1770	0.0683745189221996	0.945514730581767
1771	-0.240614205231615	0.809952371954177
1772	-0.926357831639792	0.354705179874948
1773	-1.03018931940809	0.303417227106677
1774	-1.01879216139853	0.308792384534568
1775	-0.741211383857032	0.458911866859169
1776	2.75989741856958	0.00599332896401676
1777	-0.22190688957011	0.824476611027823
1778	-1.23978325360462	0.215634805549303
1779	1.07099839558401	0.284684790876832
1780	0.84598630217596	0.397963453371031
1781	1.28428020106307	0.199636302039914
1782	-2.09098985960826	0.0370311738887285
1783	-1.31709169391296	0.18840877357085
1784	-1.77516323938306	0.0764767815782766
1785	-0.162526084441483	0.870956988661085
1786	-0.20868939256653	0.834775370288318
1787	-0.22418459033606	0.822704885555527
1788	-0.355430661780549	0.722416276598032
1789	-0.337909086922535	0.735572959682415
1790	-0.480758360119758	0.630897700505137
1791	-0.504065194094407	0.614436711733612
1792	-0.469388089831564	0.638996062991452
1793	0.434291063049755	0.664263693583685
1794	0.281234625431114	0.778646330156741
1795	-1.73728234398039	0.082950676817099
1796	-1.88413828899686	0.0601238741176064
1797	1.44672240182585	0.148598792948622
1798	1.34022295588271	0.180779132452415
1799	0.730530927659819	0.465406510014195
1800	0.053760581485051	0.957147302868846
1801	0.156918120397374	0.875372468177473
1802	0.322171827549485	0.747456646682202
1803	1.22672553593903	0.220500807353959
1804	0.923735739107344	0.356067705655953
1805	0.491061156157167	0.623597797398
1806	-2.19620818280834	0.0285336610447803
1807	-0.0801708322999626	0.936133337904575
1808	-0.964811131031887	0.335103961329001
1809	-0.0507338763403533	0.959557762080315
1810	-0.031477988361133	0.974900857123217
1811	-1.43478493889583	0.151971075268655
1812	-0.173707161479802	0.862165632214639
1813	-0.585538998793516	0.558448479053895
1814	-0.725323017589099	0.468591859936364
1815	0.115594249088083	0.908020344781309
1816	0.0590534518037776	0.952933033961742
1817	-0.508311244094553	0.611458379450854
1818	0.38185582150264	0.702729897273523
1819	-1.06470416397127	0.287521666750188
1820	1.15313533369294	0.249403602196354
1821	0.493295018486553	0.622019872041622
1822	1.60356600769466	0.109438695467746
1823	-0.106574662975734	0.915168995585464
1824	-1.53612949886292	0.125136634113435
1825	-0.234246783703393	0.81488890101191
1826	-0.210311780021346	0.83350967534413
1827	1.85947587301676	0.0635445247153939
1828	0.0360294593883498	0.971273191116369
1829	0.0919217231339666	0.926796901453719
1830	0.710540963332554	0.477698702610519
1831	1.18976116656235	0.234702666286332
1832	-0.34384826815747	0.731104371620843
1833	0.0273786273385726	0.978168625104417
1834	-0.203354314314701	0.838940507318556
1835	1.62736646057981	0.104286746612148
1836	1.62736646057981	0.104286746612148
1837	0.0600895033398967	0.952108263719641
1838	0.278393994658317	0.780824562095665
1839	-1.36678157377376	0.172305568153546
1840	-1.12854766838978	0.25962773689166
1841	2.12400999233307	0.0341575690795169
1842	-0.838866167872805	0.401943684418384
1843	0.428236290970508	0.668662767127351
1844	0.254367745230729	0.799315627676788
1845	-1.42339873491948	0.155241789960947
1846	-0.423226449345996	0.672311304434436
1847	-0.987086734717289	0.32407563485685
1848	1.83051966658674	0.0677649500934533
1849	-1.4511684347935	0.147357560749337
1850	-1.2322591283492	0.218429137087403
1851	-0.642787462751616	0.520655490485219
1852	-1.67885037198713	0.0938035012355028
1853	-0.568293722857858	0.570089651163376
1854	-0.250558993443456	0.802257603076284
1855	0.0289110174937065	0.976947048409871
1856	-0.46265616859784	0.643811316254032
1857	-0.0286203303527203	0.977178771632208
1858	0.418765956803635	0.67556629504533
1859	-0.615653847299448	0.538402021332123
1860	-1.0262127173264	0.305285554647714
1861	-0.994858695402391	0.320284285072531
1862	0.143105858754985	0.886264000303703
1863	-0.309252212285412	0.757257992754972
1864	0.226322124735798	0.821043013545337
1865	0.312376545421703	0.754884086558567
1866	1.1690064151916	0.242955842453953
1867	-0.838029105469776	0.40241317968529
1868	-1.16154527265128	0.245972206314416
1869	-0.0353308207856612	0.971829991280632
1870	-0.128773686596346	0.897588301768904
1871	0.27242947871596	0.785403827895211
1872	0.262849633943642	0.792774318131723
1873	-0.0855309496080133	0.931873392430402
1874	0.366940132887646	0.713818297242369
1875	0.500532604511764	0.616919469162977
1876	1.03969746221134	0.298980972711185
1877	0.984203929975751	0.32548936073452
1878	0.190686101516601	0.848848618537
1879	0.639749937867452	0.522627031331975
1880	-0.544949152596771	0.586030500887202
1881	-0.6624122912654	0.508011020751598
1882	-0.00933177655911808	0.992558134865324
1883	-0.608933091877891	0.54284424497846
1884	0.0631771388244422	0.949650596251674
1885	-2.24832455342206	0.0249885563096363
1886	1.9058394538662	0.0572419356398156
1887	2.46097633030169	0.0141914146379305
1888	-1.10920018458259	0.267874917698145
1889	2.13289671931446	0.0334176452406773
1890	-2.0116238565104	0.0447934805406946
1891	1.71675898036504	0.0866400621780608
1892	-0.477382527939089	0.633297524926667
1893	0.985628194716974	0.324790399998509
1894	-1.72085938420239	0.0858925161120524
1895	-1.44024598150892	0.150421171048431
1896	1.47386781562888	0.141143968283838
1897	1.75522499475127	0.0798307740175661
1898	1.48925495884038	0.137048202721801
1899	0.191146370496356	0.848488201591612
1900	-0.206258941501086	0.836672273282269
1901	0.338111755092366	0.735420324927784
1902	-0.35807395408089	0.72043848509265
1903	0.304299971967465	0.761025466466129
1904	0.193139575665213	0.846927775518266
1905	2.83151491124764	0.00481879626039731
1906	0.250649284633982	0.802187827172254
1907	-0.350675522184975	0.725978896587355
1908	-0.191447375202762	0.848252514861293
1909	-0.931186248194668	0.352204826574688
1910	-0.931186248194668	0.352204826574688
1911	1.42644226995122	0.154362322932652
1912	-0.13029645531808	0.896384078811166
1913	0.122898757857572	0.902236455660257
1914	1.05816728812625	0.290488092025647
1915	-0.0308577059618066	0.975395283767253
1916	-0.0308577059618066	0.975395283767253
1917	0.0266594125088509	0.978741980052318
1918	-0.0374666609334402	0.970127816395235
1919	0.165456025452101	0.868651668367335
1920	-0.435188727817704	0.663612480121482
1921	-0.548741033848844	0.5834271498706
1922	1.51917222464946	0.129348685496926
1923	0.873660235960135	0.382721046617279
1924	0.199636046718139	0.841846073226549
1925	-0.359711263720341	0.719214339644175
1926	0.00895573627430736	0.992858009656415
1927	1.91681137216719	0.0558292829431982
1928	1.8822290529568	0.0603830983100275
1929	0.153105562671939	0.878376551137763
1930	-0.374898192826411	0.707894512826772
1931	-0.285593121243549	0.77530757371302
1932	0.364403226369669	0.71571037144402
1933	1.71451850070907	0.0870507456704649
1934	0.611634929971704	0.541056209173599
1935	0.430458513854672	0.667046883059226
1936	-0.794400199615092	0.427337868867466
1937	-0.917553769860982	0.359293140446957
1938	1.56017539019806	0.119348612070843
1939	-0.619662773881919	0.535760974251455
1940	-1.46303009916653	0.144084949670179
1941	0.881248794757729	0.37860490092682
1942	0.48944617576987	0.624739645928194
1943	-1.5249180065171	0.127909279999819
1944	-0.721434895010419	0.470977848535748
1945	0.218815650929772	0.82688258642425
1946	1.06852599474973	0.285796854555663
1947	1.01958727653405	0.308415353766702
1948	0.25930718966543	0.795504533714084
1949	-0.539606865925703	0.589707441672886
1950	0.0904038581693911	0.928002349948975
1951	0.0363236031731254	0.971038768937171
1952	-0.107519456434713	0.914419847960508
1953	-0.000731189232148358	0.99941688592032
1954	-0.778305781140758	0.43675545043926
1955	0.174371624851792	0.861643711436212
1956	-0.020925922374593	0.983313062803277
1957	2.74382038129396	0.00629021608303673
1958	-0.114537411878511	0.908857586971219
1959	-0.113535396407564	0.909651492363698
1960	-0.463151481032605	0.643456511063339
1961	-0.417459089290267	0.676521122841909
1962	0.32442207281824	0.745753648121854
1963	-0.904971494898578	0.365914597524906
1964	0.0874879588658791	0.93031854328066
1965	-1.35742267083295	0.175256869681707
1966	0.060515193622477	0.951769399032091
1967	0.153359981153954	0.878176028356509
1968	0.0459959224377196	0.963331791235771
1969	0.43259826457829	0.665492430748934
1970	0.0501338752778496	0.960035645940503
1971	-0.0951967513069414	0.924196537748946
1972	0.281445811449324	0.778484459416708
1973	2.01779127785067	0.0441445259298498
1974	2.01328739346398	0.0446176482520997
1975	0.00294381770848675	0.997652346140573
1976	0.257485263066888	0.796909701110648
1977	-0.0459731091043067	0.963349965315927
1978	0.101167407167641	0.919457962399455
1979	1.26878180215654	0.205106895646986
1980	1.29594319975118	0.195590567323932
1981	1.15158079004247	0.250041538970396
1982	-0.15733842356198	0.87504140210499
1983	-0.332440803603612	0.739695203142593
1984	-0.198023246333367	0.843107038304739
1985	-0.226449548453472	0.820943970602452
1986	0.344208211685767	0.730833845359418
1987	0.754327888267831	0.451006055790301
1988	-0.165274036059409	0.868794827865664
1989	0.807201457342049	0.419932709566197
1990	0.479603774467813	0.631718039242752
1991	-0.0826713116043212	0.934145849885998
1992	-0.903728964150664	0.366572601044828
1993	-0.813575389283774	0.416273954957876
1994	-0.236794658423668	0.812912690291136
1995	0.0343901388248934	0.972579716577819
1996	0.0146338689287666	0.988330092625047
1997	0.960303325636724	0.33736487227325
1998	0.0755411549002762	0.939814248415267
1999	0.488042597090634	0.625732760500511
[truncated: 98,090 more rows]
