# Supplementary material for: Identifying Genetic Differences Between Dongxiang Blue-Shelled and White Leghorn Chickens Using Sequencing Data
Source: G3 (Bethesda). 2017 Nov 29;8(2):469–76. doi: 10.1534/g3.117.300382 (PMC5919749; doi:10.1534/g3.117.300382)
Supplement: Supplementary file 3 [file 469FileS3.zip › The_results_of_EMMAX/result_vec5.csv]

	V1	V2
1	-0.624721926415536	0.5324374143235
2	-0.00157870691324817	0.99874100179903
3	0.0109302438595255	0.991283443165857
4	-0.818510431517539	0.413454153900262
5	0.349412736535898	0.726925997810143
6	-0.174282066422755	0.861714054005817
7	-0.651401061248262	0.515085708504286
8	-0.424630861251501	0.671287722091047
9	1.57128591276807	0.11674629566638
10	-0.0415198805086016	0.966897952283957
11	-0.622982183296495	0.533579139284988
12	0.936333549449128	0.349551697421883
13	0.581845668151736	0.560931830692205
14	-1.0597767292473	0.289755820257901
15	-0.199258653551642	0.842141101061028
16	-0.505022015083488	0.613765003827685
17	-0.591439339335439	0.55449231496458
18	-0.0934646246449606	0.9255717423088
19	-0.549590856022775	0.582844439013117
20	-0.538153025092617	0.590709921254664
21	-0.160937991614896	0.872206984241508
22	0.0116398931998079	0.990717542943782
23	-0.438659510060414	0.661096991850826
24	-0.382728266948098	0.702083249190338
25	-0.365264740477926	0.715067640374834
26	1.17190631536614	0.241790548527953
27	-0.410508377545072	0.681608211644123
28	0.71405950430371	0.475522255022636
29	-0.258962428197692	0.795770381352596
30	-0.404164740552855	0.6862637075595
31	0.526744336796875	0.598603809917876
32	0.835481661487764	0.403844029142935
33	-0.708913943892984	0.478706965210022
34	-2.76846161851011	0.00584040185164406
35	0.340236192820227	0.733820986323255
36	0.249158031944167	0.803340450932967
37	0.159493364806839	0.873344335167226
38	0.478270782096754	0.632665702761835
39	-0.482728208181239	0.629499166779515
40	0.273919779488899	0.784258942229124
41	-0.0266849385137902	0.97872163064142
42	-1.89126179092425	0.0591648442272762
43	0.542150710794561	0.587955256835246
44	-0.923253181504098	0.356318818650542
45	0.196363487563994	0.844405139027314
46	0.375017122742716	0.707806117577568
47	-0.144897915446574	0.884849628118429
48	0.913104062413633	0.361626130536645
49	1.18040791295778	0.23839702608779
50	-0.266267133943661	0.79014281125556
51	0.129215468597847	0.897238911010598
52	-0.821591499167848	0.411699449246629
53	-0.289139609836185	0.772593910173691
54	-0.289139609836185	0.772593910173691
55	-0.114268269040553	0.909070822199864
56	-0.147748752643271	0.882600378502459
57	0.570099706436046	0.568865126031365
58	-0.466651932909475	0.640951373772576
59	0.519591208686225	0.603577546308637
60	-0.945503872292988	0.344856559015276
61	0.0682833672466788	0.945587253052918
62	-0.150567800964123	0.880377142796007
63	-0.601887578579491	0.547520705094037
64	1.1255309611635	0.260901921498278
65	0.772290988636146	0.44030552837574
66	-1.10308568962857	0.270518471698455
67	-0.316142478046842	0.752025770597357
68	0.595468290227134	0.55179883618351
69	-0.242997796896195	0.808106360636562
70	-0.254115550237168	0.799510341616414
71	-0.105217469536966	0.916245276379008
72	-0.436734355621401	0.662491797239742
73	-0.56817444704694	0.570170569026171
74	-0.161209435317843	0.871993306815464
75	0.516403760237843	0.605799838165903
76	-0.402774939819634	0.68728526470561
77	-1.20014665523254	0.230648447767938
78	0.361205793462632	0.718097574773852
79	0.155653274742658	0.876368898600983
80	-0.110016337854459	0.912440384234821
81	0.560942659788157	0.575086914164631
82	-0.0938590822306081	0.925258546906893
83	0.792429718620546	0.42848447361629
84	0.872160829687082	0.383537589311316
85	-0.564252488001384	0.572834318192061
86	0.60057873884019	0.548391643622434
87	1.08991885521185	0.276271792964293
88	1.87836699488862	0.0609103058370929
89	1.87836699488862	0.0609103058370929
90	0.404448373916073	0.68605529664353
91	-0.422285146446103	0.672997698759906
92	-0.0803153303799294	0.936018473655274
93	-0.0316674020869446	0.974749877500864
94	-0.0404066207327875	0.967785016742279
95	1.79748651497942	0.0728592614100809
96	1.4168925891043	0.157134610998503
97	-0.272432999318941	0.785401122731718
98	0.397285037671824	0.691326140337384
99	-1.89982226612871	0.0580292372655889
100	0.0387354804043798	0.969116684694158
101	1.09382538040292	0.274556150955425
102	0.638291961008839	0.523574712554157
103	0.124653642742835	0.900847658029186
104	0.770694650047805	0.441250506448643
105	0.425888073263091	0.670371942395731
106	0.117114052212046	0.906816513975494
107	-1.08747877511204	0.277347123807798
108	-0.130305560426526	0.896376879104241
109	-1.63833436534381	0.101978539429653
110	0.724955214805884	0.468817278349631
111	0.682053436958592	0.495519729215281
112	0.471430166581922	0.637538392715883
113	-0.0867543123042816	0.930901396524665
114	-0.880095595080037	0.379228646105407
115	-0.845596827989988	0.398180555774034
116	0.879207931239345	0.379709199284725
117	-0.178504503509944	0.858398798866355
118	-0.282356865832811	0.777786261216693
119	-1.73697462553144	0.0830050357182135
120	-1.51839151762359	0.129545234333653
121	0.608168513366057	0.543350767023003
122	0.0972321702478168	0.92258082798086
123	0.0972321702478168	0.92258082798086
124	-0.151856282340086	0.879361298774653
125	-0.622478745959166	0.533909756753326
126	0.410079260599973	0.681922753159857
127	0.437694891045252	0.661795726709634
128	0.438832541392739	0.660971685562626
129	0.373508532478483	0.708927677063616
130	1.27751624076242	0.202010539881436
131	1.31938606016372	0.187641519154138
132	-1.73468006236858	0.0834112869294109
133	-4.94422361715463	1.04405772130227e-06
134	-2.12091282876622	0.0344187235926172
135	-2.12091282876622	0.0344187235926172
136	1.10905780123668	0.267936272826688
137	0.648530639926365	0.516938344880749
138	-0.354579578924255	0.723053479530874
139	1.62583077106487	0.104613230209311
140	-0.349704017680134	0.726707496986466
141	1.50369626471094	0.133288428372734
142	1.49429353975271	0.135727203239239
143	1.50022196090398	0.134185562171146
144	1.52819927001079	0.127092895952507
145	1.39560897725847	0.163449262246972
146	1.45018632108068	0.147631058411915
147	0.584317650747709	0.559269105591112
148	-0.113475335087682	0.909699082341781
149	-0.505897657569121	0.613150569674301
150	0.143153459288542	0.886226427091117
151	-2.10963253658578	0.0353843978055881
152	-2.14020085283443	0.0328198294838204
153	-0.233153755926915	0.815737050306785
154	0.781035537086803	0.435149752783281
155	-1.14469926287409	0.252879232963561
156	0.484757277826215	0.628059979429068
157	1.49701292477019	0.135018352957862
158	-0.819957582154237	0.412629431906234
159	-0.0933582207161006	0.925656227954027
160	-0.0714586577023302	0.943061186170202
161	-0.0493865499145519	0.960630889558761
162	-2.6675170464516	0.00788828803809767
163	-2.6675170464516	0.00788828803809767
164	1.30092548624793	0.193880777657495
165	0.148551438936751	0.881967246625537
166	0.00805171105090789	0.993578932154254
167	0.462831975336029	0.643685371983867
168	0.397367202279338	0.691265597180054
169	0.210101660447729	0.833673574434462
170	0.299809841583325	0.764446307070911
171	-0.762152358684097	0.446327012087301
172	1.54906369421628	0.121996582298075
173	0.367480011617629	0.713415872414491
174	0.392288799400229	0.695011335819627
175	-0.260782705942462	0.794367023624035
176	1.59536118400876	0.111260818022273
177	1.16541535820902	0.244404350875905
178	-2.71869719827819	0.00678080279804465
179	-3.0760465377778	0.00221207114840547
180	-0.0960937651574918	0.923484451648409
181	0.00980642119536231	0.992179629160443
182	-0.0722138082187248	0.942460518178106
183	0.10733767006634	0.914563984488186
184	0.188501173533412	0.850559973246228
185	-0.229878609259962	0.818279736411663
186	0.7580629878841	0.448768995568961
187	0.225041171290952	0.822038822070302
188	1.42433630778858	0.154970460980264
189	-2.82976640532361	0.00484478553178221
190	-0.350492269732702	0.726116311642415
191	0.299678473979503	0.764546460312351
192	-0.326450098707566	0.744219892895543
193	1.17275152794834	0.241451652548919
194	-0.214179045800676	0.830494403860874
195	0.289235488758741	0.772520585124523
196	-0.282575699634699	0.77761858190594
197	-1.08235463267212	0.279614605413062
198	0.908566984616844	0.364014712149617
199	-0.179650867406601	0.857499158461581
200	-0.285899698586821	0.775072880966175
201	-0.285899698586821	0.775072880966175
202	0.22326118429003	0.823423054683705
203	-0.561142738525387	0.574950625787104
204	0.0102338720926963	0.991838759644737
205	0.0894688748313737	0.928744971835141
206	-0.044663263211649	0.96439347648076
207	-2.58218674471828	0.0100997996544655
208	-1.73926870237631	0.0826004795875986
209	1.4780364896316	0.140025138196345
210	-1.06509602161345	0.287344495921707
211	-0.167764895104183	0.866835803775629
212	-1.01302116846238	0.311538052814927
213	-0.219550051451296	0.826310838668038
214	-1.13819775478221	0.255580824079627
215	-4.19383007663103	3.24274676534662e-05
216	-0.220830713705468	0.825314034665156
217	-0.0737725959376085	0.941220718696315
218	-0.0571895574789555	0.954416952282819
219	-0.606808829402613	0.544252120299624
220	-0.148656873987641	0.881884088624787
221	-0.480893598460994	0.630801642816772
222	-0.0890849892934328	0.929049895654029
223	-0.335360658228736	0.737493140557247
224	-0.149331853991024	0.881351754065932
225	-0.0247414309962095	0.98027103965899
226	-0.244436724841779	0.806992477245813
227	0.412793481533408	0.679934172606256
228	-2.0261390777586	0.0432788377866118
229	-0.268723584989475	0.78825280062781
230	-0.0836934622458702	0.933333518609879
231	2.8429208468963	0.00465234375645916
232	0.0634379230204815	0.949443041335379
233	0.733677725561509	0.463487677609983
234	-2.49609325391736	0.0128766646763478
235	0.862473189977728	0.388839005255245
236	0.00750402131893273	0.994015694520745
237	-1.65129475023263	0.0993037863214426
238	-0.0493651526478553	0.960647932777837
239	-2.47894562280329	0.0135045133082503
240	0.566437495481673	0.571349555600922
241	0.749694812963991	0.453789716259383
242	1.13286024787837	0.257813722639773
243	-0.25218284330352	0.801002954253848
244	-0.963118169652278	0.335951923555233
245	-0.297677885733497	0.766072174374305
246	1.26095775512808	0.20790977544757
247	-0.651787080548234	0.514836826823659
248	-1.11192316868112	0.266703406139554
249	-2.05165675465107	0.0407212867096765
250	0.150593681449249	0.880356736565997
251	1.08552114623077	0.278211905728757
252	-0.288426730131152	0.773139160965244
253	-0.182708230230198	0.855100720173204
254	0.2644537975291	0.791538800407633
255	0.923283548805179	0.356303012834778
256	0.921976347453708	0.356983796578789
257	1.04826387983849	0.29502146747575
258	-0.474779384665739	0.635150705562894
259	0.523290540544118	0.601002987413125
260	0.509865174227412	0.610370002204579
261	0.274973304020047	0.783449881102099
262	0.267191255332215	0.789431639851528
263	1.59621442046595	0.111070219984328
264	-1.05135185500325	0.293602846161165
265	-0.90552682925124	0.365620749853725
266	-0.271082774535939	0.786438799816285
267	-0.6633384790852	0.507418287534891
268	0.493672491934109	0.62175340920524
269	0.124349740623147	0.901088141331029
270	0.509201159276496	0.610834974721949
271	-0.213969680429927	0.830657580458484
272	-0.386249764692854	0.699475351660681
273	0.894066108187231	0.371714957428402
274	0.588954129531196	0.5561569652087
275	-1.63647139132636	0.102367703105217
276	-1.79929305444891	0.0725727574425335
277	-1.69366933622828	0.0909484599560828
278	-1.71806570114277	0.0864012635429594
279	0.12202668751121	0.902926714955476
280	0.22721189002677	0.820351483374235
281	-1.02376677910557	0.306438524433573
282	-1.00079060086107	0.317410208463018
283	1.48296430997313	0.138711401966335
284	0.383682896374666	0.70137593492301
285	0.642737986555072	0.520687572769435
286	0.179171395566079	0.857875414579469
287	-0.12218810039536	0.902798948200993
288	1.187931880579	0.235421982360988
289	-0.82155717493952	0.41171897286169
290	-0.363853237348669	0.716120795525452
291	0.493996706194429	0.621524582335075
292	-0.302040233980635	0.762746484388598
293	-0.823218009231602	0.410774922339512
294	-0.350719582375412	0.725945858602205
295	0.16606056438416	0.86817614700797
296	0.258644204362807	0.796015786768586
297	0.411729584137537	0.680713374494916
298	-0.21396195132609	0.830663604559891
299	-1.166330274426	0.24403472924026
300	0.657182291774976	0.511364893963486
301	0.0256610559324534	0.97953788378627
302	-1.47608629496376	0.140547695901192
303	-0.143528808454872	0.885930156338084
304	-0.602253438090167	0.547277374718955
305	-0.279332433973935	0.780104763089436
306	0.619974001958709	0.535556213916943
307	0.773249064473115	0.439738939575727
308	1.96091312404747	0.0504416236204098
309	1.77030280125646	0.0772835873210968
310	-0.40018167124093	0.689192947841788
311	-0.302475219768234	0.762415107192147
312	-0.342496951095734	0.732120293232257
313	-0.147332827015049	0.882928476229131
314	-0.521889819198573	0.601977237616943
315	0.24905016803849	0.803423838116964
316	-0.220026515134797	0.825939950070631
317	-0.498803296139802	0.618136459021269
318	-0.0695471747150694	0.944581777957328
319	-0.284428552611693	0.776199268055295
320	0.333407514118498	0.738965902408709
321	0.333407514118498	0.738965902408709
322	-0.0323768513049552	0.974184391347658
323	1.17681031424984	0.239828916111958
324	-0.273110534191392	0.784880566413985
325	-1.19321870989795	0.233347350020629
326	-1.19321870989795	0.233347350020629
327	-0.0132420928064966	0.989439908306739
328	-0.476683780305114	0.6337947382349
329	-0.0083183762700684	0.993366277165067
330	-0.0196569089146171	0.984324876122982
331	-0.253387123367063	0.800072813371936
332	-0.253387123367063	0.800072813371936
333	-0.541403778186488	0.588469489037063
334	-0.137842735867496	0.890419979582799
335	0.0393155050729267	0.968654475194852
336	-0.529931188707632	0.596393938469716
337	0.0489641657949758	0.96096732768399
338	0.783894164233091	0.433471919136845
339	-0.298002167544755	0.765824804473228
340	0.111677898199362	0.911123442805483
341	-0.665423116558625	0.506085514039502
342	-0.0704838957066418	0.943836587289858
343	0.321538109602357	0.747936471688653
344	0.312416606714461	0.754853662521813
345	-0.032370719894078	0.974189278503214
346	-0.344954521044636	0.730273041377947
347	-0.376963130117104	0.706360299716691
348	-0.0445239836411799	0.964504439565501
349	-0.082073326803057	0.934621116827311
350	-1.19014715536523	0.234551086544708
351	-1.17276691193564	0.241445487302879
352	0.0301846515607253	0.975931785655874
353	-0.58794239418366	0.556835348291681
354	-0.8126690011192	0.416793084700326
355	0.0704445321809402	0.943867901210504
356	-0.791508810807962	0.429020956324688
357	0.00683253510621752	0.994551182456818
358	0.633870445697047	0.526454082872164
359	-0.492347866259277	0.622688696392779
360	-0.230199621575048	0.818030430721315
361	0.469193852286987	0.639134786157585
362	-1.19483195865282	0.232716883495246
363	-1.38436114783631	0.166862956500493
364	0.00139268711259395	0.99888935006466
365	0.26622897594388	0.79017218008699
366	0.846965973515371	0.39741767710222
367	0.146756435815741	0.883383188504578
368	-0.424117934053589	0.671661489813368
369	1.35087871734983	0.177342850139825
370	0.926136935277922	0.3548198373869
371	0.782712289083846	0.434165149800731
372	-0.543342065045249	0.587135490268412
373	0.337479153075372	0.735896788887458
374	0.0516324520365399	0.958842099290516
375	-0.438860435195891	0.660951486246304
376	-0.764677001877833	0.444823207686868
377	1.30520452362531	0.192421131167158
378	-1.14007411352538	0.254799077971738
379	0.18760578763407	0.851261492783782
380	-0.239973919651952	0.810448432730833
381	-1.2234069486971	0.221749982275898
382	0.262557414170573	0.792999440445329
383	-0.0194074926136577	0.984523744442669
384	-0.422011888327685	0.673197008706457
385	-0.753500868729146	0.451502236635705
386	0.227851707026481	0.81985430083828
387	0.336528072584871	0.736613316584011
388	0.471411750177592	0.637551532398682
389	-0.0247405866306216	0.980271712823359
390	0.0986514223996792	0.921454418830983
391	-0.599005900843211	0.549439161062403
392	-0.684264924649618	0.494123651705002
393	0.16452098168546	0.869387253731066
394	0.516904641779735	0.605450379896242
395	-0.430252952796487	0.667196291439435
396	-0.438295000117704	0.661360994795401
397	0.150222626251929	0.880649313566612
398	-0.301016382284772	0.763526638496043
399	0.135110578910914	0.892578602343556
400	-0.318159237222138	0.750496463321264
401	0.0149439735222605	0.988082815245482
402	-0.0169296079109427	0.986499498764201
403	-0.288481617942613	0.7730971756624
404	-0.430507833643144	0.667011037822102
405	0.191669678066827	0.848078460420007
406	1.3269535491359	0.185127288699266
407	2.41544566107048	0.0160721380831133
408	-1.16859856590403	0.243120049421431
409	-0.694896134909517	0.487441896553922
410	0.428789255967802	0.668260535679617
411	-0.748192077236941	0.454694678483152
412	0.367988927687571	0.713036600327638
413	0.28067417074363	0.779075956484172
414	0.386778992055566	0.699083730705613
415	0.169609264483164	0.865385762071561
416	0.675303099076743	0.499794143636534
417	-0.279947180997263	0.779633344031808
418	1.46001382693399	0.14491178672555
419	1.36933221839757	0.171507733090558
420	-1.18410561700404	0.236931611287217
421	0.0645572920161714	0.948552188649091
422	1.1157738728124	0.265052756966089
423	-0.0797899855272644	0.936436086569522
424	-1.06953623146702	0.285342103881002
425	-0.988538456319062	0.323365232270202
426	-0.208482318905143	0.834936948417916
427	0.187694915479141	0.851191657340871
428	0.187694915479141	0.851191657340871
429	0.927392983662322	0.354168190992496
430	-0.680549631953667	0.496470262964061
431	-0.113498254761332	0.909680921750697
432	-0.764393183312249	0.444992119545796
433	-0.0597177801574413	0.952404175771235
434	0.0755550681934976	0.939803184422478
435	-0.870402766028504	0.384496352471655
436	-0.886614617050148	0.375710962131948
437	-0.303634351057121	0.761532281008042
438	0.125382710136379	0.900270770932386
439	-0.941083142039361	0.347114881986396
440	-0.302576121637709	0.762338245221374
441	-1.39583764580002	0.163380413579307
442	-1.40130669893078	0.161740290534089
443	-0.449708381378802	0.653114839822839
444	-0.479296609714347	0.631936357972123
445	0.242845508903414	0.808224270628512
446	-0.713384868762615	0.475939138012914
447	0.224897076200444	0.822150859094133
448	0.0706151492396247	0.943732174946959
449	0.0879375858354926	0.929961350900957
450	0.33296709131522	0.739298134735127
451	-1.35817934186027	0.175016859075805
452	-0.85923703550133	0.390619864832521
453	-0.434156349064527	0.664361444186452
454	-0.417995608674999	0.676129066074716
455	-0.496248057404567	0.619936616613564
456	0.0487885422377381	0.961107217717347
457	-0.18743464953545	0.851395590014666
458	-2.07693324974434	0.0383157319391613
459	0.179180667018753	0.857868138681576
460	-1.08256384095232	0.279521781997878
461	0.336166280723551	0.736885944714619
462	-0.144104441438471	0.885475828565147
463	0.372044840333462	0.710016462361451
464	0.224765975916274	0.822252795537719
465	0.327587938552505	0.743359812443455
466	-0.34541248464809	0.729928982456664
467	-0.104153097221603	0.917089452175334
468	-0.460369329384493	0.645450493691436
469	-1.62226278284163	0.105374918132304
470	0.106373677025863	0.915328371561595
471	0.00134196902333068	0.9989297970592
472	0.0057255802451096	0.995433947425917
473	0.126172645794109	0.899645780422109
474	0.658879263410955	0.51027539729512
475	0.673578735159523	0.500889175719061
476	0.78467718996031	0.433012988003906
477	0.801122751836256	0.423439593642711
478	0.40790157362686	0.683519845260799
479	0.0554509172830562	0.955801293936221
480	0.281581782686568	0.778380244715903
481	0.591636595680112	0.554360292944543
482	0.379406543571999	0.704546430393593
483	-0.99692977997173	0.319278887814533
484	-0.179049493152061	0.857971080273854
485	-0.187457361249238	0.85137779374129
486	0.692388009597861	0.489013839890853
487	-0.45147004225756	0.651845787264356
488	0.598799955619289	0.549576394777567
489	-0.545690061454465	0.58552139835929
490	0.336538472000076	0.736605480599774
491	-0.940192208945978	0.34757115405361
492	0.231657182106061	0.816898687559688
493	0.293521464446781	0.769244901826118
494	-0.450496426093444	0.652547029141828
495	-1.07656387773856	0.282192242940278
496	-1.22155356341746	0.222449838281539
497	-0.461805130670994	0.644421127020939
498	-1.39562337950026	0.16344492530082
499	-1.67345914136388	0.0948598991387996
500	1.34688175781158	0.178626030850535
501	0.0572048903286481	0.954404744554855
502	-0.0730472948475135	0.941797577552602
503	0.529885623079037	0.59642550894954
504	-0.309817380848172	0.756828399900335
505	-0.317838436945555	0.750739660396899
506	-0.381912615194625	0.702687795768846
507	-0.102937895138282	0.918053368786485
508	-0.424892808793188	0.671096873551618
509	-2.23106854528003	0.0261174936530841
510	-0.03407709008934	0.972829222432839
511	0.246782718917227	0.805177270604996
512	1.0575150816653	0.290785191551996
513	-0.453764072156936	0.650194745752585
514	-3.51225007884711	0.000484430512007208
515	1.24697660817612	0.212987551212974
516	-0.0134639236378851	0.989263016836984
517	0.0485924843338278	0.961263385809394
518	-0.72443135061154	0.469138447323963
519	-0.0621809716960712	0.950443464769376
520	1.175036166279	0.240537284047637
521	1.27883724807426	0.201545234279407
522	0.598610100241024	0.549702921871002
523	-0.344037761060823	0.730961948411776
524	-0.247252045878858	0.804814256172441
525	-0.987662961409596	0.323793535348347
526	-0.207795274820745	0.835473094137157
527	-0.302427814978407	0.762451218588967
528	-0.155495694881831	0.876493051951159
529	-0.925739752358029	0.355026056466513
530	1.32896946255808	0.184461754972478
531	1.29635255676043	0.195449670119492
532	0.691435509333576	0.489611527080949
533	0.858652275822278	0.390942188152281
534	-1.53964944861759	0.124275897827868
535	0.0216761043032989	0.982714938231331
536	-0.956766972443445	0.339145413554734
537	-0.159335551642299	0.873468597012533
538	-0.934425957648226	0.350533460451847
539	-1.60033253213098	0.11015393857198
540	-0.148216262572037	0.882231613263151
541	0.18198999433363	0.855664041673893
542	-0.037800577330932	0.969861711190926
543	0.337966218392496	0.735529931402426
544	-0.00724426387171095	0.994222842143821
545	0.850015433856099	0.395721718287109
546	0.831976546688113	0.405817769090077
547	0.499956343677403	0.61732489207466
548	-0.325751741805227	0.744747931678708
549	-0.0844091315937429	0.93276479785309
550	0.369084714370545	0.712220201786875
551	0.0513821271917043	0.959041465015398
552	2.21904860936216	0.0269297640610687
553	0.534530334498959	0.593211321865672
554	0.0338869131927047	0.972980798376011
555	-0.242234799263042	0.808697160495983
556	-0.0897115469111667	0.928552220577302
557	0.0282198409823839	0.977498027604951
558	0.00988189599171245	0.992119441890538
559	0.199862080472324	0.841669381564703
560	0.0137009571583553	0.989074003083908
561	1.13816189213208	0.255595781777025
562	1.41226129940539	0.158492637651088
563	1.04611155068749	0.29601297092265
564	1.42087949466845	0.155972637564224
565	1.42087949466845	0.155972637564224
566	1.42087949466845	0.155972637564224
567	1.42087949466845	0.155972637564224
568	0.747367379784557	0.455191752490768
569	1.02026354171711	0.308094920150334
570	0.719667541834411	0.472064622767709
571	0.411186859014023	0.681110999890388
572	0.117183603832158	0.906761427493363
573	0.123805970322438	0.901518459417453
574	0.913396287793445	0.36147262462661
575	0.954013545850021	0.340535933327285
576	0.674158731324104	0.500520715359707
577	0.0177420822481307	0.98585165836025
578	-0.0903751721111634	0.928025133267665
579	-0.976339602534136	0.329366448447007
580	-1.01449647699697	0.310834613019625
581	-0.0861738344786279	0.931362589607968
582	-0.0910294071246676	0.927505535159554
583	-0.0547755201098921	0.956339095573939
584	0.100071304003149	0.920327668223512
585	1.26478124883835	0.206536588951106
586	-0.0679649379117113	0.945840606656594
587	-1.74219632814876	0.0820865281075853
588	-0.651602649401167	0.514955728950361
589	1.95495480262072	0.0511429574619542
590	0.140439559114819	0.888369035924929
591	-0.377445487972842	0.706002088161647
592	0.0421441191041683	0.966400566184817
593	-0.460937046171306	0.645043399846358
594	0.268513625385723	0.788414296331362
595	-0.416680758633126	0.67709003738899
596	-0.942935740943734	0.34616733824347
597	-0.930525562178862	0.35254629464464
598	-0.947252878226246	0.343965683043455
599	-0.96523651971283	0.33489111230387
600	-0.37560844099203	0.707366676012293
601	1.57217772967528	0.116539366650251
602	0.323100845812939	0.746753409915954
603	1.47567829448228	0.140657210290156
604	0.640960390653592	0.521840912123865
605	0.00434020099234683	0.996538755686668
606	0.338493139618235	0.735133122576407
607	-0.205917201494438	0.836939069014807
608	-1.04884334535134	0.294754909520023
609	0.371493515251599	0.710426726403422
610	1.01683993400106	0.309719395238238
611	-0.759086018108773	0.448157376742096
612	-0.0815721260690836	0.935019479644717
613	-1.85199213857563	0.0646138573743271
614	0.607202102995909	0.54399133718676
615	-1.47542909718775	0.140724131523353
616	-1.8125849235669	0.0704930892313061
617	-1.87017400448209	0.0620413961156738
618	-0.934885552258481	0.350296764826555
619	-0.333849402470194	0.738632613659992
620	0.469165623299239	0.639154948167395
621	0.345422790968686	0.729921240150563
622	0.397741082931989	0.690990127473312
623	1.04521975832845	0.296424443466484
624	1.04400933293208	0.296983546890792
625	0.976820385966565	0.329128565981681
626	1.16076562513328	0.246288912397458
627	-1.45591569931364	0.146041023695439
628	-1.41216697047865	0.158520389910174
629	-0.0748269394311508	0.940382215449202
630	-1.29553585206423	0.195730847053236
631	-0.499080712309796	0.617941158240477
632	0.544944235187543	0.586033880486689
633	-1.37252953004944	0.170511543892664
634	-0.842532065947045	0.399891424892865
635	-2.70679597155969	0.00702502522997215
636	-2.44823629771571	0.0146969774477373
637	-2.50335257327178	0.0126187688758964
638	-2.37518076069435	0.0179150205842149
639	-2.55200074541314	0.011005751387603
640	0.802640658989345	0.42256228667193
641	-1.23134123199646	0.21877180594257
642	-1.26456100850325	0.20661550733765
643	-1.10750823271585	0.268604631559932
644	1.15075228628456	0.250381997960919
645	0.675557466973419	0.499632718959416
646	0.853437272026085	0.393823891749405
647	1.14216354895005	0.253930522496325
648	0.59823966673549	0.549949834785064
649	0.854336790455977	0.393325917959124
650	-0.0254513087786783	0.979705099755192
651	0.600004080849866	0.548774253800102
652	-0.675707336825526	0.499537622894763
653	0.54339656288832	0.58709800319868
654	0.502410543393956	0.615599075964228
655	0.352452321523841	0.724646991828649
656	0.342752757793655	0.731927941282367
657	0.386905379974545	0.698990217260686
658	0.41670678730377	0.677071008952155
659	0.92510925559068	0.355353568887558
660	0.0963232654780863	0.923302274811211
661	0.218230514540583	0.827338194518222
662	0.483244048555958	0.629133155190406
663	0.56347175273407	0.573365290702243
664	0.427663243455901	0.669079707443182
665	0.3009176461505	0.76360188616475
666	-2.18675016819794	0.0292216033118838
667	0.1001082706012	0.920298335419563
668	0.1875125971553	0.851334512723494
669	0.078176319375858	0.937718949021055
670	-3.19317199708772	0.00149550524911113
671	2.40195831496313	0.0166699170231061
672	-1.6825416164566	0.0930856844719932
673	0.27571258649315	0.782882284368287
674	0.220634563010752	0.825466690365263
675	1.85372697625021	0.0643646535890708
676	-0.219143311324944	0.826627483852443
677	-2.06108999755861	0.0398089188116991
678	-4.69251615946137	3.48505759152206e-06
679	2.13256896293684	0.0334446885097914
680	-1.25143976693652	0.21135692245867
681	1.32648007366873	0.185283859959391
682	1.56157066594367	0.119019327764809
683	-3.06029168618807	0.00232953919933043
684	-3.57388890728306	0.00038567141335936
685	0.367969205662589	0.713051296934659
686	-1.94488150681573	0.0523472719488359
687	-1.97561912779769	0.0487451552703516
688	0.0619694234883041	0.950611846405619
689	-1.25758664351482	0.209125989692724
690	-1.36989740128087	0.171331321332228
691	-1.55486319744478	0.120608842694255
692	-1.74545909910317	0.0815168091862672
693	1.36216728351859	0.173755976690941
694	1.29093001434223	0.197322124255417
695	1.19122760799862	0.234127157207856
696	1.40765829468276	0.159851182721398
697	0.2224730419838	0.824036141262848
698	1.48173530280989	0.139038155423781
699	-2.22042433873702	0.0268357011813912
700	0.450697623853488	0.65240209224684
701	1.52241361568287	0.128535124470467
702	2.77558208729231	0.0057159506558841
703	2.78159842198891	0.0056126726144785
704	2.66721424232256	0.00789529787387263
705	1.19220265745163	0.233745051843605
706	2.39990081989182	0.0167628091178814
707	-0.141956878427725	0.887171019049647
708	-0.722587525242643	0.470269824121925
709	-0.715528480017567	0.474615214347736
710	1.20352926183573	0.229338809930993
711	0.390490370112665	0.696339623188032
712	0.122531713020586	0.902526969218127
713	1.1280599083496	0.25983346158957
714	1.3029106642682	0.193202591746051
715	1.18448401309458	0.236782012364506
716	0.410900628713367	0.681320741186644
717	1.3219273078332	0.186794408339593
718	0.0416974854582181	0.966756437389334
719	0.253017871594394	0.800357979466636
720	-0.422122768297088	0.67311613191654
721	-0.43485699419229	0.66385310756998
722	0.981891738385917	0.326626161316784
723	-0.987152122397792	0.324043615367046
724	0.722453118122165	0.470352355798344
725	0.209935494912363	0.833803193290607
726	0.94480659008049	0.345212138793942
727	-0.863162903261207	0.38846009707235
728	0.45175159765421	0.651643055995931
729	0.437775238560355	0.661737514607159
730	-0.736358598285439	0.461856447369881
731	-0.164834647640303	0.869140484606246
732	0.0521191190672861	0.958454511422728
733	-0.234291826683739	0.814853953978709
734	-0.171016846424401	0.864279427772742
735	0.0951216194840651	0.924256183220873
736	0.231723619389434	0.816847110510758
737	0.148971395487221	0.881636029174937
738	-1.13649285384282	0.256292584188536
739	0.125942073182387	0.899828201118559
740	-0.428834410999941	0.668227693741698
741	-0.738821940492023	0.460360416393322
742	-0.563784666667539	0.573152452053006
743	-0.192114847087973	0.847729932847405
744	-0.337170313347269	0.736129438203103
745	-0.855267485405706	0.392811087710883
746	-1.55566882980035	0.120417050395761
747	-0.561087005690318	0.574988587990281
748	0.405177317349702	0.685519786296091
749	-0.416327642933749	0.677348205445077
750	-0.135240700425332	0.892475777692622
751	-0.0889854375843704	0.929128972201496
752	-1.0180884227237	0.30912634092736
753	-0.184021701588025	0.854070739730894
754	-0.496001723900086	0.620110278820688
755	0.316767125437882	0.751551996140276
756	-2.81503685010098	0.00506882167064207
757	-2.31644416402641	0.0209357940870723
758	-3.1534989433135	0.00170985078184907
759	0.929052141205388	0.353308572089838
760	-1.17611874336792	0.240104865508687
761	2.51165126990417	0.0123295748455857
762	-1.10404046811446	0.270104503076351
763	2.14303137667087	0.0325906433687561
764	-2.10126248936443	0.0361158368179479
765	0.404712644487411	0.685861134860184
766	0.0660825639606356	0.947338401102761
767	-0.00941115527298484	0.992494834133848
768	-0.143532634005977	0.885927136834821
769	0.11404209526645	0.909250019181315
770	1.2910816826624	0.197269573384723
771	-0.124607256527598	0.90088436369938
772	0.928438175795061	0.353626516690577
773	-1.66228713402312	0.0970794554769459
774	-0.625372917641191	0.532010513531004
775	-0.0336252367735648	0.973189362900909
776	-0.518712706554255	0.604189671830606
777	-0.521008121515305	0.602590854884228
778	-0.0311024090762246	0.975200229951713
779	-0.230156578127226	0.818063858201128
780	-0.568202332235892	0.570151650952644
781	0.0777742807614707	0.938038594550559
782	-0.175955546869822	0.860399821682285
783	0.40152478324959	0.688204667549233
784	-0.00463117985162775	0.996306706079817
785	0.0321462010519757	0.974368236107532
786	-0.271906014256004	0.78580607680854
787	0.208808836526319	0.834682172182907
788	0.674636327677262	0.500217415878335
789	0.00705154687777975	0.994376527566148
790	-1.06459663276388	0.28757029782312
791	-0.0109664116346805	0.991254601556304
792	0.604376600731176	0.545866335674883
793	-0.855204417609342	0.392845961825037
794	-0.576554561741023	0.564498823362849
795	-0.214177702162347	0.830495451051431
796	-0.33041362989777	0.741225294830725
797	-0.265389002988263	0.790818752510812
798	-0.328318748847942	0.742807570374484
799	-0.314598243960989	0.753197423209489
800	0.0166643793859817	0.986710985249896
801	-0.172343589467321	0.86323687562463
802	0.629898843922967	0.529047360188735
803	0.641931575273175	0.521210625078343
804	-0.234848691069856	0.814421935885721
805	-2.03996870213169	0.0418763383007518
806	3.45728662353908	0.000591985225458949
807	0.455077624184321	0.649250140381248
808	0.0538470304020978	0.957078460869065
809	-0.122847217441138	0.902277248767018
810	-0.134286153313261	0.893230122137632
811	-0.109552910757984	0.912807736577875
812	0.0400535315691537	0.968066372639903
813	0.392957747630108	0.694517501983845
814	0.865953180428732	0.386929504106103
815	-0.211714747218004	0.832415508366669
816	0.218385425792671	0.827217569404259
817	1.06632639414025	0.286788687200979
818	1.43352264495641	0.152331057516167
819	-2.30718760563183	0.0214503976673901
820	1.00550299862168	0.315139122539219
821	-0.144868326086908	0.884872978404107
822	-0.673003120573974	0.501254995049138
823	-0.136159262721072	0.89174996287044
824	-0.550817118439196	0.582004088811783
825	0.0468814894603954	0.962626325411591
826	-0.678971395702459	0.497468891482295
827	-0.729388464690608	0.466104247266867
828	-0.0260863917910722	0.979198797585971
829	0.0232464357586444	0.981462935448666
830	-0.149350196113625	0.881337288985492
831	-0.155057367195275	0.876838415725587
832	-0.0439640345829934	0.964950554100833
833	-0.09118042536184	0.927385599796226
834	0.256118234412368	0.797964460846547
835	0.105504051865457	0.916017998126099
836	2.48125417439315	0.0134184365595572
837	1.19105531101077	0.234194723604509
838	-0.985550014302305	0.324828741756606
839	-0.781096363244569	0.435114012569676
840	0.193562740214965	0.84659656874634
841	-0.4987356574364	0.618184080723682
842	0.0477115219544831	0.961965126476571
843	-0.156123811551176	0.875998192232084
844	-1.39329692408933	0.164146619409913
845	1.4193982770593	0.156403568883761
846	0.0801741472308543	0.93613070278853
847	0.330373687833933	0.741255453061344
848	-0.217949997250677	0.827556635981129
849	0.201455389379778	0.840424111772305
850	-0.106750296628035	0.915029726039658
851	0.120468866889438	0.904159940709509
852	-0.0458793374468797	0.963424668041806
853	0.0628062236546685	0.949945808946902
854	-0.339749343524716	0.734187398637997
855	-0.220493973421643	0.825576109304844
856	0.405730586324145	0.685113439003354
857	0.159500357292091	0.873338829367472
858	1.70740612811649	0.0883649067692071
859	-1.58017833460995	0.114695880574139
860	1.32518294379754	0.185713304619336
861	0.47481370067224	0.635126261008032
862	0.0587587007494646	0.953167685908698
863	-3.48155130298143	0.000542011990894641
864	-0.170048409792956	0.865040573185445
865	-0.0235229928888061	0.981242445063725
866	0.19699803880243	0.843908804962568
867	-0.118404303172284	0.905794679021614
868	1.31791261820083	0.188133983690011
869	0.0369453814804605	0.970543241931138
870	0.0312439407117365	0.975087415206256
871	0.029039653398404	0.976844506049238
872	-0.256448008515911	0.797709982758361
873	0.00248687315012103	0.998016752276672
874	-0.210779148330715	0.833145141141887
875	-0.280397733048814	0.779287889569687
876	-0.348881994626485	0.727324184330947
877	-0.132774531531416	0.8944249007079
878	0.299132109120919	0.764963045335879
879	-0.615163694768306	0.538725378535644
880	-0.381465510486393	0.70301926190762
881	-1.97892337280289	0.0483706640903904
882	-2.84841834028546	0.00457399596456002
883	-2.85216183552992	0.0045213333931704
884	0.579919795742643	0.562228887801151
885	0.469180751507096	0.639144143103579
886	0.253532119632927	0.799960842830723
887	0.640269410396232	0.522289589188787
888	-0.848623335950582	0.396495389513587
889	0.375421991449895	0.707505226517975
890	-3.22905718274783	0.00132329540962598
891	-0.223664388639316	0.823109448553555
892	0.170096233107452	0.865002983367213
893	-0.532650884384334	0.594510961677948
894	0.19077185066716	0.848781469641409
895	-0.18435054825457	0.85381290811019
896	2.91944718762523	0.00366406172001168
897	0.047954535153686	0.961771548556088
898	0.986805373160923	0.324213437502756
899	-1.03421234147363	0.301534861593204
900	0.819219830520036	0.413049749644045
901	-2.49264055347424	0.0130009591926067
902	0.464033709194963	0.642824750000555
903	0.283082277212091	0.777230461542629
904	-2.09582561630699	0.0365978472381535
905	1.10685373102852	0.268887275406006
906	-0.146144970555603	0.883865612665993
907	1.0335164566609	0.301859905955043
908	-0.105466750746646	0.916047579927502
909	-1.0910515808449	0.275773576914294
910	0.0437054927039098	0.965156539578713
911	-0.254841764960345	0.798949681847101
912	-0.169140740791669	0.865754072151294
913	-0.625009637239461	0.532248720627933
914	0.405367100185332	0.685380390384099
915	0.324922783161283	0.745374876718527
916	-0.0874296407835006	0.930364873328661
917	-0.179435097411807	0.857668475717534
918	-0.255379560061163	0.798534554709613
919	-0.255379560061163	0.798534554709613
920	0.456754187751269	0.648045306601458
921	-0.00267220621118902	0.997868952005806
922	-0.169007141741131	0.865859100755089
923	0.0391461193270837	0.968789454060061
924	-1.01497294653056	0.310607652991153
925	0.858959438856156	0.390772857704256
926	0.140520991104198	0.888304733842969
927	0.707062868395682	0.479855491503444
928	0.0247589018511157	0.980257111149208
929	0.0442057386295779	0.964757985781851
930	-0.111943871881692	0.910912656512408
931	-0.548208391099113	0.583792514129591
932	-0.457737667501888	0.647338975363895
933	-0.444773134610684	0.656675411399992
934	-0.452317204634225	0.65123587416586
935	0.964251907970073	0.33538390916318
936	-2.712430495037	0.0069084296704187
937	-2.59989237341781	0.00959996178592909
938	-0.260569512458989	0.794531352435754
939	-2.35315405803729	0.0189997393604278
940	-1.51178379250547	0.131218106765628
941	-1.4963851003466	0.135181749930715
942	0.0942751791374491	0.924928182691789
943	0.0824285053526495	0.934338824845409
944	-1.32468087236826	0.185879724908526
945	-0.0505007411201809	0.959743445961106
946	0.215286372195113	0.829631490414323
947	0.369531849150788	0.711887166038929
948	1.22704439204742	0.220381051355338
949	0.329332065624957	0.742042069902124
950	0.331331883755867	0.740532077857289
951	0.202321564547325	0.839747309934592
952	-0.0200483543147733	0.984012765021207
953	-1.15303038071104	0.24944663571664
954	-0.518193336347479	0.604551691707092
955	-0.0303226666137792	0.975821770862159
956	1.49369175797105	0.135884455933211
957	-3.55089005896552	0.000420077821413631
958	1.27629722070534	0.202440618314216
959	1.0935695610935	0.274668276186248
960	2.51425153321433	0.0122401801006344
961	2.42777375432545	0.0155423554588634
962	0.623523508906817	0.533223755638361
963	0.584708565925528	0.559006384921434
964	0.0367520114233528	0.970697347228958
965	1.2074529813203	0.22782632959372
966	0.656258643017277	0.51195841033583
967	-0.381034671475168	0.703338722869558
968	2.33961800259482	0.0196945399124379
969	1.98692975938743	0.0474732900113635
970	4.57633538326109	5.97118048712785e-06
971	-2.80037562732821	0.00530110612464616
972	-0.953637889541709	0.340725928736374
973	-0.0217747505367745	0.98263628771273
974	-1.82836018284975	0.0680887551320141
975	1.03537782150615	0.30099099534279
976	0.106044296155121	0.915589568331754
977	0.779143306133417	0.436262437641578
978	-0.23463738501293	0.814585861492975
979	-3.60625214324431	0.000341708573988639
980	1.87631505848047	0.0611919669757278
981	2.58166201416577	0.0101149613202081
982	1.79050506939006	0.0739752067059764
983	1.35749329816607	0.175234456782506
984	1.3566524982992	0.175501415732885
985	0.305090968762796	0.760423322418463
986	-2.05549425555387	0.0403480070971073
987	0.985160140879999	0.325019990173675
988	-0.0901900510312338	0.928172163345225
989	0.105456454065487	0.9160557457722
990	0.108589404357869	0.913571554695295
991	-0.721385047014393	0.471008481891235
992	0.909131795171072	0.363716824984074
993	0.73791890365738	0.460908530627335
994	0.355587264189361	0.722299049908311
995	0.346730719794216	0.72893892321889
996	0.201053825565106	0.840737921193472
997	0.134077546550813	0.893394989525774
998	0.305777968312437	0.759900464074253
999	-0.622497044697213	0.533897737785107
1000	1.28514088307363	0.199335663817108
1001	-0.113269233393819	0.909862390831552
1002	-2.21816312898907	0.0269904580012515
1003	-1.85941305888183	0.0635534386720526
1004	1.1567949397927	0.24790631963671
1005	0.250135029412682	0.802585258321563
1006	0.858444835853142	0.391056569326606
1007	1.10374301627366	0.270233424170569
1008	0.422256767577201	0.673018396765229
1009	-1.96273643035699	0.0502286304179879
1010	-0.0948557485819432	0.924467255604723
1011	1.17619349673582	0.240075026736728
1012	-1.25765440781512	0.209101491195509
1013	-0.503486077386162	0.614843421188416
1014	-0.485658364819775	0.627421306634788
1015	1.38477090591415	0.166737659639547
1016	0.11515327561888	0.908369678130856
1017	-2.11505210759944	0.0349175871125985
1018	0.754903849913172	0.45066068325037
1019	0.568864581190234	0.56970245141193
1020	0.642375474392975	0.520922670868112
1021	-0.822231351274732	0.411335602346886
1022	0.724628895637597	0.469017322721654
1023	0.0792370116018511	0.936875681636479
1024	-1.88853804154346	0.0595300253860323
1025	1.19276655787494	0.233524271265481
1026	0.264769175645374	0.791295959625638
1027	0.266469365070825	0.789987166267608
1028	0.0806605755362725	0.935744037181016
1029	1.74382171758974	0.0818023120770689
1030	0.779465900571874	0.436072626851485
1031	0.971570526443628	0.331732145206442
1032	1.57569016156443	0.11572718327684
1033	-0.0149605495117869	0.988069597584795
1034	-0.024247032337923	0.980665197815315
1035	-0.0134754330263379	0.989253839080047
1036	-2.16345591230701	0.0309772748555986
1037	-1.78372659197828	0.0750720794920104
1038	-3.13583695211708	0.00181410591657582
1039	-3.13583695211708	0.00181410591657582
1040	-1.52420952034709	0.128086088338868
1041	-2.44152320528791	0.0149697263412971
1042	-2.28358571112654	0.0228127920895438
1043	2.93796749017074	0.00345564674599034
1044	-2.05535180619145	0.040361811176916
1045	0.0510767298163461	0.959284695525936
1046	-0.473830468372493	0.635826811513956
1047	-2.7320460593651	0.00651600101225324
1048	-3.06114021200601	0.00232306940599085
1049	1.44312138787941	0.149609971613559
1050	-0.266488891085163	0.789972138727728
1051	-0.0806657213204959	0.935739946838585
1052	0.0574708634399327	0.954192983451175
1053	-1.51038532664579	0.131574299908551
1054	0.0224534802566463	0.98209514198569
1055	0.12699396540308	0.898996025375828
1056	0.0296836803931955	0.976331124487904
1057	-0.78062475167473	0.435391166426038
1058	0.34424720363982	0.730804541811873
1059	0.453180469802167	0.650614608643233
1060	-1.35569957974562	0.175804340765225
1061	-1.36982446066053	0.171354080785237
1062	-1.36383877962103	0.173229522623817
1063	1.23554928962304	0.217204033269983
1064	1.23554928962304	0.217204033269983
1065	-0.193622833021137	0.846549536894786
1066	-0.425738984048839	0.67048051648006
1067	0.668950157747838	0.503834780612108
1068	0.140788032262382	0.888093872225187
1069	2.34367560760482	0.0194839652215064
1070	-0.0567650115824096	0.954754972030038
1071	-0.209894668808216	0.833835040737972
1072	-1.42685821970272	0.154242424618566
1073	-1.4277167301434	0.15399518178988
1074	-1.16592525314123	0.244198307239338
1075	-1.23903366367769	0.21591202664434
1076	0.41144929504232	0.680918716076347
1077	-1.3237732016724	0.18618086873295
1078	-0.0683649976555741	0.945522305909926
1079	-2.42256696910572	0.0157642002065433
1080	0.754243992425304	0.451056376050513
1081	0.676303380757311	0.499159513950374
1082	0.00292763664905787	0.997665250274365
1083	-0.392420727073747	0.69491393332256
1084	0.563058849586103	0.573646197798359
1085	0.1454145407838	0.884441952166137
1086	-0.0881779894062551	0.929770375445746
1087	0.229441571832667	0.818619179549644
1088	-0.431431636658109	0.666339765948848
1089	-0.486588764661614	0.626762151137103
1090	-0.67750027341065	0.498400708883826
1091	-3.29265468552108	0.00106241567795864
1092	1.28960077910675	0.197783124750715
1093	-0.622200906318689	0.53409226409008
1094	1.67202752088162	0.0951420221944043
1095	2.11299717144212	0.0350939630308068
1096	-1.38715651281948	0.166009591021543
1097	0.241573126537823	0.809209591637515
1098	-0.108151500512247	0.913918728759982
1099	0.0146768134371816	0.988295848609649
1100	-0.10720029807773	0.914672907184042
1101	-0.132828271764349	0.894382420551428
1102	1.2000283673804	0.230694341349966
1103	-0.102638867771756	0.918290580379114
1104	-0.498039013542398	0.61867465338278
1105	-0.686572114438642	0.492669411409517
1106	1.9895041636166	0.0471877445994285
1107	1.72094401935668	0.0858771414834034
1108	2.31224940252741	0.0211676427647942
1109	-1.63674853890667	0.102309733769119
1110	-0.861060188464745	0.389615971115425
1111	-0.861060188464745	0.389615971115425
1112	-0.861060188464745	0.389615971115425
1113	0.409878227781665	0.682070128726598
1114	-0.0112326072831017	0.991042327008573
1115	0.319051484996175	0.749820185597577
1116	-0.0173200130738698	0.986188201343792
1117	-0.0315681012670286	0.974829028992432
1118	-0.200855017484177	0.840893292819133
1119	-1.9545766347163	0.0511877453446006
1120	-0.399461588729084	0.689723013714709
1121	-2.3263895264124	0.0203949542880582
1122	-0.39693552920359	0.691583698476116
1123	0.172614402934709	0.863024100210124
1124	0.406284069426069	0.68470702585573
1125	2.06589309847632	0.0393510936623525
1126	1.69995229428017	0.0897593272622608
1127	1.17632025451829	0.240024435722538
1128	-0.726073572296566	0.468132047838095
1129	-0.203172245235771	0.839082730642774
1130	-0.0046098544246723	0.996323712655231
1131	-2.2913464103286	0.0223567182898016
1132	-1.00637828489537	0.31471847059808
1133	2.30308484588684	0.0216819950268659
1134	-0.17517878434844	0.86100978763593
1135	-0.134158140060803	0.893331293815856
1136	-0.173917313339324	0.862000556199433
1137	0.783972499055387	0.433425994425713
1138	-0.100644942450668	0.919872501360257
1139	1.59377293526216	0.111616294367336
1140	0.750581228089062	0.453256386509962
1141	-1.36040458385063	0.174312454059174
1142	-0.978821094028989	0.328139853433712
1143	0.502048931309736	0.615853231349992
1144	-0.754119954954835	0.451130778875209
1145	0.793279137346102	0.427989984704868
1146	-2.93857399541927	0.00344900828492232
1147	0.0172137132819873	0.986272961417039
1148	0.751294374792601	0.45282756494818
1149	0.733322344728248	0.463704157559963
1150	-0.0143953495020496	0.98852028876426
1151	0.409920754263216	0.682038951885214
1152	-0.0559258202782558	0.955423152796426
1153	0.0422974066742493	0.966278430418006
1154	0.282918068906026	0.777356265562832
1155	-1.52837476313018	0.127049347798846
1156	-1.19562773177965	0.232406337771434
1157	0.246712593581502	0.805231514681398
1158	0.655301204125393	0.51257401979106
1159	1.44887778835382	0.147996061184175
1160	-1.27630323072625	0.202438496298391
1161	0.718009935881381	0.473085169870211
1162	-2.10864348749565	0.0354701626429066
1163	1.01526640981715	0.310467920196926
1164	-0.124301870893653	0.901126022353605
1165	-0.076768143028133	0.938838579969762
1166	0.654642624526083	0.512997694692313
1167	1.1420709090944	0.253968988028797
1168	-0.649442414420109	0.516349489557236
1169	0.507527526906799	0.61200762413904
1170	-1.27316070055127	0.203550278864902
1171	-1.45795303789173	0.145478794612955
1172	-1.46463195214026	0.143647318308258
1173	-0.283450587832645	0.776948311033017
1174	0.379300414993243	0.704625180093803
1175	-0.776118564722892	0.438044481930299
1176	-0.832410059044048	0.405573344359057
1177	-0.977404059713048	0.328839925471399
1178	0.460449944093153	0.645392680641448
1179	-0.452998472497011	0.65074556629949
1180	-0.424426759324707	0.671436440477019
1181	-0.254451008502602	0.799251344771583
1182	0.0285068515299769	0.977269232569308
1183	-0.213091575750828	0.831342043314671
1184	0.223641177658961	0.823127500928301
1185	-0.465742631496125	0.641601732680875
1186	-0.0290611535497301	0.976827367199347
1187	-0.0157955785483169	0.987403751439219
1188	-1.13980587252199	0.254910732749081
1189	0.817904968309374	0.413799493804084
1190	-1.09807006350196	0.272700288226802
1191	0.0472952768256608	0.962296701612947
1192	0.238654268708381	0.811471072007787
1193	-0.258271088632473	0.796303549067847
1194	-0.570946214567896	0.568291595685358
1195	-0.101034491965601	0.919563419174703
1196	-0.0157203890443876	0.987463706655065
1197	0.0245793806588071	0.980400233378164
1198	0.110667846224287	0.911923974182895
1199	0.123459097337735	0.901792976008516
1200	-0.0404208178767302	0.96777370396077
1201	0.283036556002518	0.777265489096923
1202	0.372053058907081	0.710010347214574
1203	0.349110898350584	0.727152441367164
1204	0.510885868038355	0.609655574860807
1205	-0.99544467140289	0.319999615701269
1206	-0.696784943589569	0.486259912432851
1207	-0.640250689971044	0.522301747766031
1208	0.131656953329349	0.895308383780292
1209	-0.0592442540578746	0.952781138058502
1210	0.104687205928136	0.91666582768296
1211	-0.142444954743806	0.886785707617421
1212	0.228089470088692	0.819669560813026
1213	0.213013430684969	0.831402961862508
1214	-0.482808456430882	0.629442221094508
1215	-0.804953627192562	0.421227512819898
1216	-0.0723769223905783	0.942330776869649
1217	0.46485183281683	0.642239125447304
1218	-0.559302639794052	0.576204629713758
1219	-0.446268005203198	0.655596095002585
1220	0.119304494689983	0.905081850427956
1221	-0.0308762417691784	0.975380508750442
1222	0.0148586349513385	0.988150864102025
1223	-1.20654421612323	0.228175996354843
1224	0.0596025975045783	0.952495868821201
1225	0.121246191039987	0.903544554319252
1226	-0.425142178226191	0.670915208879829
1227	0.36469072830034	0.715495858644245
1228	-0.14383481202789	0.885688633307457
1229	-0.254872989303707	0.798925578036689
1230	0.262427202431997	0.793099759450266
1231	0.771971719537306	0.44049443162084
1232	-0.541820490166037	0.588182574377878
1233	-0.351807086085176	0.725130569720148
1234	0.061942571719444	0.950633219209115
1235	-0.821077911960212	0.411991635106628
1236	-0.379959401739391	0.704136249066791
1237	0.493044896245897	0.622196463577032
1238	-0.0545966442696753	0.956481533217586
1239	-0.409551266086812	0.682309847733496
1240	-1.01481267825259	0.310683982441728
1241	-1.01481267825259	0.310683982441728
1242	-0.951037602614121	0.342042940619333
1243	0.401484172926016	0.688234541366722
1244	0.452174600280668	0.651338525552805
1245	0.563753459418496	0.573173676996895
1246	-0.630831083372737	0.528438064733982
1247	-0.646256760900051	0.518408412744416
1248	0.827886027529039	0.408128444415399
1249	0.464463336052572	0.64251718918187
1250	0.551060451749011	0.581837401504503
1251	-0.790884827862338	0.429384685420421
1252	-1.25401795726186	0.210419107828163
1253	-0.568216425800598	0.570142089607738
1254	0.43824390827536	0.661398002366528
1255	-0.149153713019089	0.881492242787371
1256	0.0708271570214004	0.943563524551135
1257	-0.083598002633639	0.933409380059119
1258	0.0926130996847126	0.926247884045243
1259	-0.0501303141831697	0.960038482294768
1260	-0.0501303141831697	0.960038482294768
1261	0.876068187593021	0.381411968687697
1262	1.0584967455	0.29033809225325
1263	1.1373368641274	0.255940055332115
1264	-0.525670381877822	0.599349365184654
1265	0.0415426994988088	0.966879770147617
1266	-0.463278568706365	0.643365487991938
1267	0.0597506880426034	0.952377979022674
1268	0.789325744098109	0.430294284146376
1269	0.712714111950569	0.476353823339635
1270	-0.00267283459809037	0.997868450877021
1271	-0.031325759653671	0.975022197625574
1272	0.393593196701602	0.694048518449379
1273	0.0100251775599866	0.99200518233002
1274	0.516554078001301	0.60569495398682
1275	2.05967807284903	0.0399443607342094
1276	-2.80818079724038	0.00517627159068958
1277	-0.772941490592837	0.439920787474804
1278	1.60096206929173	0.110014395650651
1279	-0.0559207383327533	0.955427199238458
1280	-2.32547489072295	0.0204441776516575
1281	-1.25401359289249	0.210420692808012
1282	0.851876423785078	0.394688885974306
1283	0.598718182041318	0.549630890141602
1284	-1.46023891076457	0.144849959904177
1285	-0.0881142286699012	0.929821026277182
1286	0.462988677431758	0.64357312253107
1287	0.457861344149507	0.647250173815104
1288	-1.18366945627718	0.237104130575123
1289	-1.23924621207917	0.215833393663804
1290	-0.0826185458307745	0.934187786174244
1291	-0.741924378847009	0.458480125533511
1292	-1.5416270886846	0.123794340354104
1293	-0.152315973992657	0.878998924092887
1294	0.368050278131695	0.712990883425069
1295	-0.219313865049801	0.826494705172258
1296	0.317641894631043	0.750888670410613
1297	-0.206951011152976	0.836132033647273
1298	1.07623500296921	0.28233911834321
1299	1.35113000930145	0.177262406237651
1300	1.18283599683313	0.237434045238522
1301	-0.24224042905266	0.808692800869193
1302	0.0566986721645686	0.954807791635966
1303	0.125755321546111	0.899975956137843
1304	-0.555250568524977	0.578970619452037
1305	-0.501451065545902	0.616273536593459
1306	0.418839408524799	0.675512645028536
1307	0.40691026237423	0.684247333479452
1308	-1.20880121327106	0.22730827443965
1309	1.18278148038441	0.237455636232277
1310	-0.108147615871294	0.91392180861171
1311	1.15081609055103	0.250355767190919
1312	0.0552974339926049	0.955923507024181
1313	-0.200387896205486	0.841258379857918
1314	-0.321653038443847	0.747849445048978
1315	0.0183195986887499	0.985391171345555
1316	0.860059212925928	0.390166949323728
1317	-3.10618749290696	0.00200238051217521
1318	-0.0940099007575155	0.925138801563406
1319	0.0208554539274516	0.983369248209412
1320	-0.10584214859512	0.915749874488132
1321	0.907881780788322	0.364376301361989
1322	0.127625493793755	0.898496462420969
1323	1.1092282600339	0.267862820706368
1324	-1.31077814618813	0.190532052301025
1325	-1.59878663195187	0.110497197213165
1326	0.872447965757875	0.383381138740731
1327	-0.670779248379585	0.502669661171638
1328	-2.27294869068094	0.0234510593070004
1329	-1.75445611510518	0.0799624781603705
1330	-0.787332597766322	0.431458755457756
1331	-0.503205020589563	0.615040848151932
1332	-2.48401308034287	0.0133162060253941
1333	-0.267873684266962	0.788906579361655
1334	-0.041832946919071	0.966648502959178
1335	0.371130694297662	0.710696762577598
1336	0.101934315936521	0.918849514092547
1337	0.030068567339457	0.976024319263327
1338	0.401974150605098	0.687874135948553
1339	-0.350767730733403	0.725909755740321
1340	0.302126207703961	0.762680985152873
1341	-0.227411840930875	0.820196099755269
1342	-0.120987574731739	0.903749287384886
1343	-0.32115142430874	0.748229301924434
1344	-0.185551233563574	0.852871646190714
1345	0.626752932783695	0.531106115849448
1346	1.05022813802479	0.294118551601879
1347	-0.131712918914948	0.895264137999589
1348	1.48962623835824	0.136950523565701
1349	0.651790167135191	0.514834837033385
1350	2.73635540586905	0.00643253006140225
1351	-0.913328135215584	0.361508421492403
1352	-0.506090912496091	0.613015000312891
1353	-0.133898236401214	0.893536706726303
1354	-2.59346405022166	0.00977881944031387
1355	-2.58757669486054	0.00994523249904017
1356	0.0728588439813479	0.941947464539916
1357	-0.918114810905081	0.358999660451811
1358	0.472216391464856	0.636977545867594
1359	-0.474438098562233	0.635393837926463
1360	0.213868613720677	0.830736353134905
1361	-0.899718867034456	0.368701261001839
1362	-0.391606972414653	0.695514810665532
1363	1.05471792997328	0.292061702107182
1364	-0.404927333831345	0.685703416128137
1365	0.373615633622865	0.708848031948119
1366	0.851721625271363	0.394774735321198
1367	0.844387426373683	0.398855161727533
1368	-0.382700710871792	0.702103670181145
1369	-2.12151984891199	0.034367404930772
1370	-0.122659578494196	0.902425763054583
1371	0.155029921388851	0.876860041397085
1372	-0.156967159934989	0.875333839390455
1373	-0.659597071472653	0.509814913950812
1374	-0.304927343423023	0.760547869810827
1375	-1.63148970183587	0.103414170865295
1376	1.71993404913219	0.0860607559305319
1377	1.2492065067842	0.212171715748722
1378	1.7828811879787	0.0752098097144354
1379	0.155100270982062	0.876804610264952
1380	-0.221389332309975	0.824879322004542
1381	2.55485160646164	0.0109171955852589
1382	2.44857292334165	0.0146834169715426
1383	-0.0453307250156419	0.963861723846532
1384	-0.97782540465982	0.328631662721576
1385	0.489866981927685	0.624442033812119
1386	-0.544706811330304	0.586197066132069
1387	-0.550266050529577	0.582381662064615
1388	0.117809930075636	0.90626538300642
1389	0.504565400753811	0.614085515916707
1390	1.49038396476502	0.13675134206431
1391	-2.65314315387521	0.00822727624826876
1392	2.55200584460912	0.0110055924223462
1393	-1.51993411489828	0.129157097962861
1394	2.57802848082175	0.0102205082249494
1395	-0.653480564893005	0.513745712478566
1396	-1.54145452209574	0.123836302248271
1397	0.518026200406022	0.604668212280254
1398	1.66507086606876	0.0965225491505407
1399	1.44842669008457	0.148122050928137
1400	-0.158339331377543	0.874253091467732
1401	-0.37189095330491	0.710130967657439
1402	-0.387613332925643	0.698466493063747
1403	-0.432828003683967	0.665325619046307
1404	-0.431334158830081	0.666410584565325
1405	-1.13161757303818	0.258335526343222
1406	-1.09436576240016	0.274319405392758
1407	-0.739676394583004	0.459842127217192
1408	0.415123725950393	0.678228692391229
1409	0.928986731673269	0.353342436063453
1410	1.7444584453924	0.0816911921721714
1411	-0.702443450031659	0.482728238765741
1412	-0.783061255329708	0.433960396299631
1413	0.396649906378554	0.691794204885931
1414	0.396649906378554	0.691794204885931
1415	1.7056961391397	0.0886832435846241
1416	-0.665480823099809	0.506048646748251
1417	0.80483750831823	0.421294463794613
1418	0.092942629279452	0.92598621921793
1419	-0.700408184728106	0.483996907762155
1420	0.507838070300757	0.611789962924089
1421	0.225055990626318	0.822027299925549
1422	0.225055990626318	0.822027299925549
1423	0.393939220045535	0.693793190569467
1424	1.34336519971594	0.179760701825297
1425	0.440673887830421	0.659638805331128
1426	0.874720859973363	0.382144100578824
1427	-1.92164620658752	0.0552160993342313
1428	1.24799409659068	0.212615009385722
1429	0.456822400193918	0.647996306432152
1430	0.0738566242555955	0.941153889851901
1431	0.0915766915763564	0.927070901756499
1432	-0.749086351857739	0.454156014699582
1433	0.175926648502038	0.860422513122411
1434	-0.930245896006159	0.35269090020868
1435	-0.0545022002195822	0.956556738949996
1436	0.654343329217238	0.513190296658274
1437	-0.127629067638751	0.898493635488381
1438	1.03594825082576	0.300725045989422
1439	1.03594825082576	0.300725045989422
1440	-0.495676264688009	0.620339756301785
1441	-0.109251538496128	0.913046640295078
1442	-0.292917368837227	0.769706351198311
1443	-0.0957671355378619	0.923743736443671
1444	0.698577993002694	0.485139292613139
1445	1.00299790139697	0.316345088730699
1446	1.0801951856785	0.28057395634753
1447	1.12677164957144	0.260377360345585
1448	1.06920614064737	0.285490637847721
1449	0.658935465364865	0.510239335129187
1450	1.25381965090259	0.210491134216312
1451	-0.654555793824081	0.513053567936223
1452	-0.656698888871837	0.511675473080535
1453	-0.746504644813089	0.455712081323383
1454	-0.776006919717045	0.438110338499401
1455	1.45586323401657	0.146055524149192
1456	-0.118197558446739	0.905958403345828
1457	-0.811404879443758	0.417517743888196
1458	0.419119640787141	0.675307975215477
1459	-1.41390707569885	0.158009031772518
1460	-0.85812987005855	0.391230278571503
1461	-0.0572967545849613	0.95433160417806
1462	0.453189910917758	0.65060781550605
1463	-1.20395056741445	0.229176066222939
1464	2.09446204634923	0.0367195943320687
1465	-2.11168067446628	0.035207358873791
1466	0.0534185360107727	0.957419687608836
1467	-0.234339514535932	0.814816955298708
1468	-0.697951985256667	0.485530375411068
1469	0.791523095274236	0.429012631797394
1470	0.791523095274236	0.429012631797394
1471	-0.0162429403894993	0.987047031916366
1472	0.470141988925703	0.638457753288466
1473	0.520283221228348	0.603095560559306
1474	0.422719880377412	0.67268065850975
1475	1.73211549351815	0.0838672525012523
1476	0.533250263095331	0.594096349552045
1477	-0.943069918402193	0.346098775099466
1478	0.150379938642815	0.880525270758293
1479	-0.350174083670287	0.726354930025749
1480	-0.489819602238417	0.624475539686717
1481	0.437912681592256	0.661637941324613
1482	0.102661756692166	0.918272422862286
1483	1.37040261039203	0.171173744687176
1484	-0.00426246833818777	0.996600745917093
1485	0.0570917112489961	0.954494855872378
1486	-0.580492137403717	0.561843269316866
1487	-0.446557709433171	0.655387008041971
1488	0.489251297327908	0.624877493101495
1489	-0.279843972387595	0.779712483932554
1490	-0.242331514143034	0.808622266734489
1491	0.777672615708192	0.437128379634623
1492	-0.127504570171562	0.898592114484489
1493	0.526944535838891	0.598464875478742
1494	0.389043218421086	0.697409142133702
1495	0.352656240518059	0.72449418568027
1496	0.341221262803816	0.733079789395055
1497	0.644891022036837	0.519292406627193
1498	0.41086139423628	0.681349493004154
1499	-0.712315233300227	0.476600518193246
1500	-1.58598582782396	0.113372201698904
1501	-1.26897108108135	0.205039431534446
1502	2.51584643547586	0.0121856341981434
1503	-0.293683477620443	0.769121159061422
1504	-1.89246695473042	0.0590038604811761
1505	-0.477920588643633	0.632914766045883
1506	1.39660893900752	0.163148350481635
1507	-1.89480615153162	0.0586924353998908
1508	0.253304826174745	0.800136367608911
1509	1.22050476717056	0.222846575811471
1510	1.55675308042935	0.120159307140317
1511	1.52139002110654	0.128791605770955
1512	1.48409242967208	0.138411993740708
1513	-0.739612074307506	0.459881130783823
1514	-0.703721688333655	0.481932384857329
1515	-0.20600213038113	0.836872763446906
1516	-0.11804864939059	0.906076329198859
1517	-0.749414122157542	0.453958673593112
1518	-0.464277186122763	0.642650442452609
1519	-2.01762806966485	0.0441615960959545
1520	0.509383933705442	0.610706972302216
1521	1.68315974619549	0.0929659133994786
1522	2.47893621875524	0.0135048649464223
1523	0.918881198270965	0.358599008314945
1524	1.66771497717724	0.0959959516288318
1525	-1.53582169371563	0.125212123039892
1526	-0.719577917307322	0.47211977124635
1527	1.92689342310364	0.0545569963662219
1528	1.55566726312462	0.120417423132793
1529	1.88796937298574	0.0596065046711721
1530	1.69183068656762	0.0912988419067205
1531	1.67220301592221	0.0951074019592797
1532	1.17921452174006	0.238871338567185
1533	1.02202564543775	0.30726102355738
1534	1.03746505746433	0.300018634501269
1535	0.935686656477533	0.349884431627877
1536	-1.01196214983713	0.312043650634702
1537	0.188031241485142	0.850928142211807
1538	0.052104289796561	0.958466321499172
1539	0.312843493776768	0.754529492296742
1540	0.264581067159376	0.791440800497263
1541	-0.213730236306419	0.830844209015222
1542	1.12458596541805	0.261301955766843
1543	-1.46276028350345	0.144158764954318
1544	0.212465428489577	0.83183018943705
1545	-1.32387342478007	0.186147599307422
1546	-1.47431075870389	0.141024760583739
1547	-1.8045704075031	0.0717411018399712
1548	0.132583914710984	0.894575580440518
1549	-1.45113037103769	0.147368153449549
1550	-1.1253357012613	0.260984543803857
1551	-0.158895143475451	0.873815390281854
1552	-0.103147327867625	0.917887234932025
1553	-0.742398224620002	0.45819332312655
1554	-0.716481959127385	0.47402698504716
1555	0.234442663378545	0.814736928556793
1556	-0.319325820717781	0.749612292028861
1557	-0.39359184835502	0.694049513451775
1558	0.575388999115523	0.565286054985997
1559	0.439728429354035	0.660323051519285
1560	0.0205747442752342	0.983593062471429
1561	0.699941214485094	0.484288246147076
1562	0.00224306580057198	0.998211184998015
1563	1.40907092479231	0.159433318606472
1564	-1.90522702128013	0.0573216581555317
1565	-0.180635209389822	0.856726817256952
1566	0.912570591137046	0.361906468536243
1567	0.0860195594742645	0.931485165910625
1568	0.370312876552147	0.711305572033091
1569	-1.51926712291671	0.129324809990534
1570	-0.156951903426642	0.875345857016942
1571	-0.184218531575158	0.853916413663556
1572	-0.574900283933169	0.565616295073869
1573	-0.602430261894604	0.547159789792304
1574	0.716127906570804	0.474245363560443
1575	-0.0614947220974493	0.95098969265796
1576	-0.0727552624264686	0.942029850432217
1577	0.519310859249457	0.603772858708315
1578	0.175073095122258	0.861092788330305
1579	-1.3489650240757	0.177956358911795
1580	-0.345873243852371	0.729582878273134
1581	0.0704567880589477	0.943858151576756
1582	0.0725613536946696	0.942184081724359
1583	-0.919600717751498	0.358223114561381
1584	0.0469250694299755	0.962591609222465
1585	0.0844938366975949	0.932697487544919
1586	-0.2084989945815	0.834923936245456
1587	0.359386570331233	0.719457041514849
1588	-1.84490678782684e-05	0.99998528710254
1589	-0.918709856268166	0.358688558034445
1590	-0.702543145361999	0.482666140939923
1591	0.220865654079209	0.825286842760985
1592	-0.71833323877301	0.47288602471358
1593	0.142307514423829	0.88689420705008
1594	0.0317680159893036	0.97466967962141
1595	0.117709212184674	0.906345148158216
1596	-0.391760621739056	0.695401341132509
1597	-0.668073191125726	0.50439390954863
1598	0.335744105750013	0.737204116513186
1599	2.13385567822706	0.0333386290156902
1600	-0.709992624068336	0.47803837778984
1601	-0.824490069262158	0.410052731476051
1602	1.84946914991065	0.064977701301296
1603	-0.921362982495231	0.357303516977891
1604	-1.54042235256043	0.124087520696524
1605	0.935010233051289	0.35023257056193
1606	-1.11600305023445	0.264954740471176
1607	-1.09415973559505	0.274409650837937
1608	0.031526032250451	0.974862561775576
1609	-0.566727988587283	0.571152297280227
1610	0.048219057635421	0.961560839476759
1611	-0.67618772519854	0.49923286977244
1612	-0.0990803289983704	0.92111404214982
1613	-0.0813222236742046	0.935218112396609
1614	-1.17805503176795	0.23933281628186
1615	-0.0927262942667247	0.926158000347379
1616	0.158594686941182	0.874051994546983
1617	0.444250741544715	0.657052755754141
1618	0.331628325896928	0.740308330007193
1619	0.391695667934999	0.69544930847374
1620	0.317717756464091	0.750831154094476
1621	-1.84129974831213	0.0661674713841878
1622	-0.0154855392084669	0.987650973575765
1623	0.415527790983704	0.677933129464039
1624	0.00293222799177223	0.997661588752576
1625	0.128849627080635	0.897528241534758
1626	-0.676944650241104	0.498752885889704
1627	0.27432452953362	0.783948084037604
1628	0.20421525133439	0.838268057598585
1629	0.19400850825214	0.846247699842211
1630	0.143871218033119	0.88565989942106
1631	0.180937551270541	0.856489619267637
1632	0.197376847810583	0.843612537286042
1633	-1.36328213618963	0.173404709954827
1634	0.10467501733539	0.916675494713775
1635	-0.664834825658285	0.506461439500576
1636	0.0297506052986069	0.976277776333551
1637	0.0178352352877507	0.985777381769807
1638	-1.12359284895026	0.261722818587367
1639	-0.897553212337573	0.36985404592686
1640	-1.20290372368858	0.229580597588848
1641	-1.10522302717283	0.269592378717531
1642	-1.15266695311174	0.249595690935541
1643	0.334015802431584	0.738507121337563
1644	0.971118242982536	0.331957070585945
1645	0.265536687096563	0.790705061622996
1646	1.79246818490992	0.0736600064002778
1647	1.5706756786118	0.116888055509303
1648	2.08819302314966	0.0372837896418666
1649	0.096994729756405	0.922769291189241
1650	0.102146318455972	0.918681324416461
1651	-0.0742681812733795	0.940826579065746
1652	-0.516761904351841	0.605549956639523
1653	0.16002070148543	0.87292913381803
1654	0.00525307365208734	0.995810759744331
1655	-0.000249265599295915	0.999801213850522
1656	-0.372194563800282	0.709905061419194
1657	0.606909482804389	0.544185370225602
1658	-0.504921445852228	0.613835590209149
1659	-0.404383622458477	0.686102873248375
1660	0.897629775776858	0.36981325269589
1661	2.11180988497892	0.0351962155228358
1662	1.79482222662948	0.0732834917303166
1663	1.37637873359206	0.169318020056544
1664	-0.909703657692257	0.363415374386939
1665	-0.91561571535286	0.360308097691043
1666	1.32137798819139	0.186977280530891
1667	0.105744254968102	0.915827506891097
1668	-1.23708650250538	0.216633348494625
1669	-0.604933871424283	0.545496277479763
1670	0.0229079148654619	0.981732829543291
1671	1.57200352113423	0.116579765675185
1672	-0.355445392291453	0.722405249611505
1673	-0.296265446293087	0.767149895591153
1674	-1.0362148724439	0.300600793756489
1675	-0.136983388801889	0.89109884552932
1676	0.218613716767032	0.827039812979952
1677	-0.691247293652383	0.489729677740732
1678	-0.315000383667429	0.7528922537942
1679	-1.59675181914117	0.110950307309578
1680	0.181819555543121	0.855797729815496
1681	0.203795014326728	0.838596276199825
1682	-2.16399064259583	0.0309359761723855
1683	-3.19119516147132	0.00150556881152749
1684	-1.1532311257128	0.249364329457533
1685	-1.90569408926889	0.0572608498872979
1686	-1.89619900818723	0.0585076508827086
1687	-0.287540949326635	0.773816812782598
1688	0.318974683176891	0.749878389831366
1689	0.650818485498958	0.515461436422972
1690	0.174718862472249	0.861370988317584
1691	-0.111613758456373	0.911174275009633
1692	-0.556658607880668	0.578008766948497
1693	0.583742970841364	0.559655437329577
1694	-2.33288527631044	0.0200483430982843
1695	-1.15944793940297	0.246824830190411
1696	-0.806350936354986	0.420422353630457
1697	-0.0163331499505495	0.986975100497829
1698	-0.57531575862341	0.565335539948917
1699	-0.524456865541294	0.600192313375375
1700	-1.97356988608453	0.0489786332961436
1701	1.36911251682703	0.171576345817032
1702	-1.33350406847936	0.182971194500908
1703	-0.100850014076246	0.919709788856357
1704	0.595524449101971	0.551761337834002
1705	0.525410390936508	0.599529918125662
1706	0.0925997882349926	0.926258454245061
1707	0.317925186374594	0.750673893639646
1708	1.0491997319146	0.294591049770521
1709	0.879860588226469	0.379355834858848
1710	1.26056679443911	0.208050560154307
1711	-1.32617149174109	0.185385956254782
1712	-0.369837295500972	0.71165969461049
1713	-0.469351133827347	0.639022455748951
1714	-2.07481772767092	0.038512310104343
1715	-0.109460380024605	0.912881086669709
1716	-0.19898866958554	0.842352175188143
1717	-0.00370629524190921	0.997044283368538
1718	1.08117482793284	0.280138465234317
1719	-0.000884354055111702	0.999294738958158
1720	0.453469502736147	0.650406654853878
1721	0.0871763235629317	0.930566120670675
1722	-0.128506289410012	0.897799787030335
1723	0.20200733244051	0.839992827240197
1724	1.72281261304433	0.085538264886934
1725	-0.859529283946651	0.39045883630756
1726	-0.488739329112843	0.625239696281364
1727	-0.0433042783767537	0.965476199657796
1728	0.805481372970208	0.420923307912208
1729	-0.30984927793826	0.756804156702821
1730	-0.132039529059486	0.895005930109477
1731	-1.12011739958608	0.263199342524477
1732	-1.82152436580946	0.0691221787948352
1733	-0.774329839945737	0.439100292470793
1734	-1.43163898167274	0.152869452534677
1735	0.101783840466042	0.918968894226727
1736	0.0464085447701266	0.963003081890661
1737	0.350775758219303	0.725903736586883
1738	-0.336018765300836	0.736997114444994
1739	0.273173643100378	0.784832084163815
1740	0.552660853447654	0.580741658076999
1741	0.309249890138182	0.757259758008161
1742	0.452590180235147	0.651039395689496
1743	0.403881273715672	0.686472020025041
1744	-0.127295346625719	0.898757616356545
1745	1.03448215383218	0.301408896475693
1746	-0.28360126608747	0.776832889939726
1747	-0.0401496784687121	0.96798975845852
1748	0.104573364614147	0.916756118119118
1749	-0.0493205618406607	0.960683450030889
1750	0.457442392918063	0.647551006970745
1751	-0.523665386117775	0.600742390530103
1752	1.50595145417683	0.132708590548599
1753	0.630324358501868	0.528769206807294
1754	0.630324358501868	0.528769206807294
1755	-1.20979187334898	0.226928152693508
1756	-0.075044465100802	0.940209228830025
1757	-0.962958251821559	0.336032093958205
1758	-1.01237328754978	0.311847300446309
1759	-1.35916241815919	0.174705401926676
1760	0.426352385124847	0.670033851952502
1761	0.24208301946525	0.808814698797444
1762	1.42565189400634	0.15459034600624
1763	-0.486602472322208	0.626752441975157
1764	0.0475367657331532	0.962104334075198
1765	0.185177640955173	0.853164496894034
1766	-0.241255057619657	0.809455948706418
1767	1.63882673921507	0.101875883171547
1768	2.31226191199098	0.0211669480324649
1769	1.96193981577	0.0503215953716251
1770	0.167888580966605	0.866738547933113
1771	-0.111447999678962	0.91130564429651
1772	-0.991349586187297	0.321992497319684
1773	-0.952789063480084	0.341155489598336
1774	0.440546427673579	0.659731034020091
1775	-0.43740405975003	0.662006452311294
1776	0.686332369424019	0.492820417415332
1777	-0.0809442167930992	0.935518575571024
1778	0.309621960100974	0.75697693353969
1779	-0.0685421308830408	0.945381375646287
1780	-0.385876246976254	0.699751797903503
1781	0.383849183566927	0.701252754153026
1782	-1.55203621918377	0.121283742920267
1783	-0.324617914267816	0.745605492967297
1784	-0.277288367045478	0.781672839105553
1785	-0.0561463042611732	0.95524759601221
1786	-0.269002351662833	0.788038394345087
1787	-0.278119572793239	0.781035083991656
1788	-0.595162402437688	0.552003105325192
1789	-0.589692494199554	0.555662136471249
1790	-0.506202637127233	0.612936630945541
1791	-0.548253765281458	0.583761385718136
1792	-0.51847997675424	0.604351880872973
1793	0.471076320788471	0.637790873575056
1794	0.524975279195458	0.59983214046604
1795	-2.90983971820886	0.00377663571172102
1796	-3.15551288115265	0.00169832066900309
1797	-0.752436543811576	0.452141247373138
1798	-0.813302183344013	0.416430392120711
1799	0.204932516725566	0.837707915507544
1800	-0.37274140971108	0.709498236501573
1801	0.644740445606039	0.519389917107568
1802	0.177463277043902	0.859216089695513
1803	0.57402088452016	0.566210766680393
1804	-0.47998254970599	0.63144886738906
1805	0.768373533041561	0.442626605547335
1806	-0.767238338999401	0.443300512889996
1807	-0.118489635105809	0.905727104522943
1808	-0.115320273180339	0.908237382776884
1809	0.157522083697804	0.874896742840261
1810	0.0489133859593288	0.96100777539666
1811	-0.718767990804153	0.472618303111326
1812	0.0746583738839253	0.940516268622379
1813	-0.865348916554092	0.387260656709253
1814	-0.91390180493171	0.361207173382327
1815	0.115327130133268	0.908231950757999
1816	0.828211100127617	0.407944528547094
1817	-2.01649379757093	0.0442803855990009
1818	0.99677344130397	0.319354709248012
1819	-3.20371908543958	0.00144285534533218
1820	1.96939635973251	0.0494570512900269
1821	-1.0368576018853	0.300301407104133
1822	-0.175262670156883	0.860943910869006
1823	-0.020792464461604	0.983419470596877
1824	-0.234787037967703	0.814469763877455
1825	-1.44354881735337	0.149489673071174
1826	-1.01623488127269	0.310007077028221
1827	1.6963234855337	0.0904445861388924
1828	0.173611335640017	0.862240906205137
1829	0.174205818902055	0.861773942552719
1830	0.718503717058605	0.472781033697838
1831	0.303950546996897	0.761291511489473
1832	-0.430484517734962	0.667027983547093
1833	-0.0243146760947055	0.980611268709115
1834	0.0126660553032566	0.989899252278441
1835	-1.36143520793673	0.17398692823598
1836	-1.36143520793673	0.17398692823598
1837	-0.00394451769749214	0.996854305377207
1838	-2.01578322470813	0.0443549398399478
1839	0.314206628159978	0.753494643584732
1840	-0.434783499369439	0.663906422734338
1841	-0.350406041192791	0.726180974679844
1842	-1.17760607942242	0.239511668847929
1843	1.7717250724781	0.0770467814814358
1844	1.57694656076664	0.115437750818899
1845	0.469991220804271	0.638565391600413
1846	-0.743307699593772	0.45764313236653
1847	-0.355460010963411	0.722394306402714
1848	2.25951474018247	0.0242793267291739
1849	0.245043346763905	0.806523004781602
1850	-0.276092631645578	0.782590543302056
1851	-1.81845991483005	0.069589632978639
1852	-0.985921154886602	0.324646750806049
1853	-1.50409051525617	0.133186919949282
1854	-0.858516933177345	0.391016812976805
1855	-0.0816305012474851	0.934973081224372
1856	1.01781037209328	0.309258354712149
1857	0.0752531970969857	0.940043238012659
1858	-0.972969195159133	0.331037197743858
1859	-1.02191184281153	0.307314834104157
1860	0.0281822269948143	0.977528012333081
1861	0.107116711994494	0.914739183647477
1862	0.282971387166332	0.777315416490721
1863	0.110334898662876	0.912187876302499
1864	-0.152365918564962	0.878959554343169
1865	-0.00771462355324947	0.99384774678433
1866	1.37587529573528	0.169473763022539
1867	1.44651551155975	0.148656746443896
1868	0.589924388962662	0.555506772405811
1869	-0.0634558144822344	0.949428801868205
1870	0.622116658012849	0.534147611369916
1871	0.424920939950783	0.671076379146611
1872	-0.839658083864181	0.401499814621657
1873	1.47893279328812	0.139785475680246
1874	0.00296133414540691	0.997638377065474
1875	1.25368877852212	0.210538677866324
1876	0.429648779157039	0.667635500851269
1877	0.34534704252703	0.729978144479925
1878	0.985490997263234	0.324857687241778
1879	-0.85220177805552	0.39450848542846
1880	-0.0505410774751583	0.959711319337234
1881	0.0543844590826275	0.956650496679849
1882	-0.353740897473585	0.723681586040476
1883	-0.242929989527352	0.808158860403449
1884	-0.0219319612532271	0.982510944155249
1885	0.0545680755918704	0.956504282395197
1886	0.481767460335485	0.630181103217792
1887	2.44704474521343	0.0147450664130085
1888	0.0571128348697822	0.954478037549402
1889	0.540397562736795	0.589162556001448
1890	-0.0929400267380522	0.925988285749139
1891	0.812426216070444	0.416932203749327
1892	-0.259172686421866	0.795608247142182
1893	0.479930520043696	0.631485838710557
1894	-0.960154485538313	0.337439691041971
1895	-0.665187917506802	0.506235791593995
1896	0.317300942124017	0.75114718818682
1897	0.0508465785663079	0.959467999568816
1898	0.170695667828542	0.864531845003676
1899	0.938807443485179	0.348281090814956
1900	0.482266365959236	0.629826941747235
1901	-1.91795142333563	0.0556841843725866
1902	-0.00658341739435372	0.994749846190909
1903	-1.63392798451955	0.10290091752029
1904	0.251359790696127	0.801638812213155
1905	1.53562139991703	0.125261264026323
1906	-0.249846124656093	0.802808554661165
1907	0.824010856490573	0.410324707619779
1908	1.12337802021425	0.26181392047262
1909	1.30040767033327	0.194057964290505
1910	1.30040767033327	0.194057964290505
1911	0.637640314888462	0.523998566582142
1912	1.22717890439421	0.220330545234852
1913	-0.679826821413764	0.496927488000027
1914	-0.435481235267807	0.663400334770651
1915	0.27943117475938	0.780029038197707
1916	0.27943117475938	0.780029038197707
1917	0.378602569334206	0.705143075716553
1918	0.320767632879179	0.748519976710237
1919	0.138791347204988	0.889670690330714
1920	0.620778090377676	0.535027378542006
1921	-0.16717108980817	0.867302748926579
1922	0.272492110696139	0.785355703076726
1923	0.740937954949856	0.459077497432617
1924	-0.0379901676215228	0.969710624080936
1925	0.46127871841801	0.644798447641404
1926	-0.827221022061299	0.40850483793349
1927	0.55644631328673	0.578153740244851
1928	0.9525573564713	0.341272808720887
1929	-0.566971467739214	0.570986988666929
1930	-0.193140799688324	0.846926817448157
1931	-1.03432854408971	0.301480606706768
1932	-0.63110363873554	0.52825999504088
1933	1.19738235166843	0.231722650281824
1934	1.29659610170301	0.195365879438111
1935	0.380372610546749	0.703829733954501
1936	-0.47448363492461	0.635361395522675
1937	-0.606319717979919	0.544576541251288
1938	1.4769314210556	0.14032105865843
1939	1.06662374115378	0.286654472916944
1940	-1.06681321407371	0.286568972233721
1941	1.41927687579489	0.15643892832894
1942	0.12035354283131	0.904251244557753
1943	-0.742339020225698	0.458229151973613
1944	-0.917974493268556	0.359073046287243
1945	0.250453524385713	0.802339110249092
1946	0.536043833940144	0.59216568673363
1947	0.827414273685556	0.408395436026955
1948	0.0744972715952336	0.940644388156094
1949	0.544808393124341	0.586127244568692
1950	-1.33134853358186	0.183678615431902
1951	0.0101370452911928	0.991915973776578
1952	-0.0816344081826651	0.934969975877817
1953	0.0163568560325925	0.986956197728521
1954	0.142715146774923	0.886572416284368
1955	0.0792161851772852	0.936892238298714
1956	0.143872122605027	0.885659185478501
1957	0.92474878211686	0.355540903215313
1958	-1.24764959454644	0.212741092008515
1959	0.0465796550506809	0.962866771318478
1960	0.410710497528723	0.681460077486183
1961	-1.19651743241542	0.232059486766999
1962	1.81984509028864	0.0693780156036557
1963	0.77205159165858	0.440447168987079
1964	0.0359198736687942	0.971360527691368
1965	1.03784603562271	0.299841378784378
1966	0.093218646992677	0.925767051979553
1967	-0.194226742624188	0.846076915334163
1968	0.207996728784872	0.835315878391645
1969	-0.267424414502149	0.789252236500227
1970	-0.0344578059343682	0.972525784944796
1971	-0.279721598657724	0.779806322529077
1972	-0.779972666572675	0.435774548115676
1973	2.29522544341468	0.0221317538886161
1974	2.35573722813032	0.0188696166297579
1975	-1.26166346494045	0.207655825224337
1976	-1.02095569177688	0.307767188671342
1977	-0.0203245207116628	0.983792570783399
1978	0.192583543789052	0.847363017477014
1979	1.21500093367988	0.224936887648783
1980	0.0900718386344954	0.928266053334125
1981	1.30258144636291	0.193314939669485
1982	1.22608801943707	0.220740386192816
1983	-0.374341335167764	0.708308452541804
1984	1.21133849866135	0.22633561338731
1985	1.17868561727438	0.239081764700837
1986	1.01884113103971	0.308769155092281
1987	2.70414632002445	0.00708046492374128
1988	1.38492546431975	0.166690416807879
1989	0.615499158523671	0.538504060099674
1990	1.94769076404738	0.0520090428185098
1991	0.405132002694263	0.685553071598705
1992	-0.0782997998247556	0.937620776455908
1993	-0.0468074386437089	0.962685315109906
1994	0.00996945562937994	0.99204961763735
1995	-0.107379907765988	0.914530494402345
1996	-0.107666733891539	0.914303075260807
1997	-0.518866397634338	0.604082562294069
1998	0.0650576435712267	0.948154003373963
1999	-0.132144223060999	0.894923164626297
[truncated: 98,090 more rows]
