# Supplementary material for: Identifying Genetic Differences Between Dongxiang Blue-Shelled and White Leghorn Chickens Using Sequencing Data
Source: G3 (Bethesda). 2017 Nov 29;8(2):469–76. doi: 10.1534/g3.117.300382 (PMC5919749; doi:10.1534/g3.117.300382)
Supplement: Supplementary file 4 [file 469FileS4.zip]

Archive with 3 entries (3 files):
- FileS4/504_chicken_SNP.txt
- FileS4/504chicken_phenotype.txt
- FileS4/README.txt
