# Supplementary material for: Identifying Genetic Differences Between Dongxiang Blue-Shelled and White Leghorn Chickens Using Sequencing Data
Source: G3 (Bethesda). 2017 Nov 29;8(2):469–76. doi: 10.1534/g3.117.300382 (PMC5919749; doi:10.1534/g3.117.300382)
Supplement: Supplementary file 4 [file 469FileS4.zip › FileS4/504_chicken_SNP.txt]

chr1	1902	C	G	1	1	1	0	0	1	0	0	0	0	0	0	1	1	0	0	1	0	1	1	1	1	0	1	1	0	1	0	1	0	0	0	1	0	1	0	1	1	2	1	1	0	1	1	0	0
chr1	1905	C	T	1	1	1	1	2	1	0	1	0	0	1	1	1	1	1	0	2	2	1	1	1	1	0	1	1	1	1	0	1	0	0	1	1	0	1	1	1	1	2	1	1	1	1	1	1	1
chr1	1937	C	A	1	1	1	0	1	2	1	1	1	1	1	2	1	1	1	1	1	1	1	1	1	1	2	1	1	1	2	1	1	2	1	1	1	1	1	1	2	1	1	1	1	1	1	1	1	1
chr1	1938	G	A	1	0	0	1	0	0	1	0	0	1	1	0	1	1	0	1	0	1	0	0	0	1	0	1	0	1	0	0	1	0	1	1	1	0	0	1	0	0	0	1	0	1	1	0	1	1
chr1	1951	A	C	0	0	0	1	0	0	0	0	0	0	1	0	1	1	0	1	1	1	0	0	1	0	0	1	0	1	0	0	0	0	0	0	1	1	1	0	0	0	0	0	1	1	0	0	0	1
chr1	2187	C	G	1	1	1	0	0	2	1	1	0	0	1	0	1	1	1	1	1	1	1	0	1	1	1	0	1	1	0	1	1	1	1	1	1	0	1	1	1	1	0	1	1	2	1	1	1	1
chr1	2199	A	T	1	0	0	2	0	0	0	0	0	0	1	0	0	1	0	0	0	1	0	0	1	0	0	1	1	0	0	0	1	0	0	0	1	0	0	0	0	0	0	0	0	0	0	0	1	0
chr1	2200	C	A	1	0	0	2	0	0	0	0	0	0	1	0	0	1	1	0	0	1	0	0	1	0	0	1	1	0	0	0	1	0	0	0	1	0	0	0	0	0	0	0	0	0	0	0	1	0
chr1	2232	C	T	0	0	0	1	1	1	0	1	1	1	0	0	1	0	1	1	1	1	1	0	1	0	1	1	1	1	1	1	1	1	1	1	1	1	1	0	1	1	1	1	0	1	1	0	1	1
chr1	2241	C	T	0	1	1	1	1	1	1	1	0	0	1	1	1	1	1	1	1	1	1	0	1	0	1	1	1	1	1	1	1	1	1	1	1	1	1	1	1	0	1	0	1	1	1	0	1	1
chr1	2250	T	C	1	0	0	0	1	0	0	0	0	0	0	0	1	0	0	1	1	0	1	0	0	0	1	1	0	0	1	0	1	1	0	1	0	0	1	0	0	1	0	0	0	1	0	0	1	0
chr1	2258	T	C	0	0	0	0	0	1	1	0	1	0	0	0	0	0	0	0	0	1	0	0	1	0	0	0	0	0	0	0	0	1	1	1	1	1	1	0	0	1	0	0	0	0	0	0	0	0
chr1	3324	G	A	1	1	0	0	0	1	2	0	1	0	0	1	1	1	1	1	0	1	1	1	2	1	0	1	1	1	0	1	0	0	1	1	1	1	1	0	0	1	0	1	1	2	0	1	1	0
chr1	3377	A	G	2	1	2	2	2	2	1	2	1	2	2	1	2	2	2	2	2	2	1	1	2	2	2	2	1	1	1	1	1	1	2	1	1	2	1	2	2	2	2	2	2	1	2	2	2	2
chr1	3396	G	T	1	1	1	0	1	1	1	1	1	1	1	1	1	1	1	1	1	1	1	1	0	1	0	1	1	1	1	1	1	1	1	1	1	1	1	1	1	1	1	1	1	1	0	1	0	1
chr1	3859	C	T	0	0	1	1	1	0	0	1	0	0	1	0	0	0	0	0	1	1	1	1	1	0	1	0	0	0	1	1	2	1	1	1	0	0	1	0	1	0	0	0	1	2	1	0	0	0
chr1	3868	T	G	0	1	1	0	0	0	1	0	0	0	0	0	0	0	0	0	1	0	1	1	1	0	0	0	1	0	0	0	0	0	0	0	1	1	0	2	0	0	0	1	0	0	0	1	0	0
chr1	8396	C	G	0	0	0	0	0	0	0	0	0	0	0	0	0	0	0	0	0	0	0	0	0	0	0	0	0	0	0	0	0	0	0	0	0	0	0	0	0	0	0	0	0	0	0	0	0	0
chr1	8415	A	C	1	1	0	1	1	0	1	0	0	0	0	0	1	1	0	1	1	0	0	1	0	1	0	1	0	0	0	0	0	0	1	0	0	0	1	0	0	1	0	0	1	1	0	0	0	0
chr1	8425	T	C	0	0	1	0	0	1	0	0	1	1	0	0	0	1	1	0	0	1	0	1	0	0	1	0	1	0	0	1	0	0	0	0	0	1	0	0	1	1	0	1	1	0	0	0	0	1
chr1	8455	C	T	0	0	0	0	0	0	0	0	0	0	0	0	0	0	0	1	0	0	0	0	0	0	0	0	0	0	0	0	1	0	0	0	0	0	0	0	0	0	0	0	0	0	0	0	0	0
chr1	9261	C	G	0	0	0	1	0	0	0	0	0	0	0	0	0	0	0	0	0	0	0	0	0	0	0	0	0	0	0	0	0	0	0	0	0	0	0	0	0	0	0	0	0	0	0	0	0	0
chr1	9282	C	G	1	1	1	1	1	1	1	1	1	1	0	1	1	1	1	1	1	1	1	1	1	1	1	1	1	1	1	0	1	2	0	1	0	1	1	1	1	1	1	1	2	1	1	1	1	1
chr1	9293	T	C	1	0	1	1	0	1	1	1	1	1	1	1	1	1	1	1	1	1	0	0	0	0	0	1	1	1	1	1	1	0	1	1	1	1	1	1	0	1	1	1	0	0	1	1	1	1
chr1	9307	A	T	0	0	0	0	0	1	1	1	0	0	0	0	1	1	0	1	1	0	1	1	1	0	0	0	0	1	1	1	1	1	0	1	0	1	1	0	1	0	0	0	1	0	1	1	0	0
chr1	9346	G	A	1	1	1	2	1	2	1	1	2	2	2	2	1	1	2	1	1	2	1	1	1	2	1	1	1	1	1	0	1	1	2	1	1	1	1	1	1	2	2	1	1	2	1	1	2	1
chr1	9358	C	T	1	0	1	1	0	1	1	1	1	1	0	1	0	1	0	0	0	0	1	1	0	1	1	1	0	1	1	0	1	1	1	0	1	0	0	1	1	2	1	1	1	0	0	0	1	1
chr1	9376	T	C	0	1	1	1	0	0	1	1	1	1	1	1	0	1	1	1	0	1	1	0	1	0	1	1	0	1	1	0	0	1	1	0	1	1	1	0	0	0	1	0	1	1	1	1	1	0
chr1	9385	T	C	1	1	0	1	0	0	0	1	1	0	0	0	0	1	0	0	0	0	0	0	0	0	1	1	0	1	1	0	1	0	0	1	1	0	0	0	0	0	1	0	0	0	0	1	0	1
chr1	9424	G	T	2	2	1	1	2	1	2	2	1	1	1	1	1	2	1	2	1	1	1	1	1	1	2	2	1	2	2	1	2	2	1	1	1	1	1	1	1	1	2	1	1	1	2	2	2	1
chr1	9501	G	A	0	0	1	1	0	0	0	0	0	1	1	1	0	1	0	1	0	0	0	0	1	0	1	1	1	0	1	0	1	0	0	1	0	0	0	0	0	0	0	0	0	0	0	1	0	0
chr1	9530	G	A	0	0	1	0	0	0	0	0	0	1	1	1	0	1	0	0	0	0	0	0	1	0	1	1	0	0	1	1	1	0	0	1	0	0	0	0	0	0	0	0	0	0	0	0	0	0
chr1	9752	G	A	1	0	0	0	0	1	0	0	0	1	1	0	1	0	1	0	0	1	0	0	1	0	0	0	0	0	0	0	0	0	0	0	0	0	0	0	0	0	0	0	0	0	0	0	0	0
chr1	9760	A	T	0	0	0	1	0	0	1	0	0	0	0	0	0	0	0	0	1	0	0	1	0	1	0	0	0	0	0	0	0	0	0	1	0	0	0	1	0	0	0	1	0	1	1	0	0	0
chr1	9765	G	A	0	1	1	1	1	1	0	2	0	1	0	1	0	1	1	0	1	0	1	1	0	0	1	1	0	1	1	1	1	1	1	1	0	1	1	0	1	1	1	0	1	1	0	1	1	1
chr1	9799	C	T	0	0	0	1	0	0	0	0	0	0	1	0	1	0	0	1	0	1	0	1	1	0	0	1	0	0	0	0	0	1	1	1	0	0	0	0	0	0	0	0	0	0	0	0	0	0
chr1	10746	C	T	0	0	0	0	0	0	0	0	0	0	0	0	0	0	0	0	1	0	0	0	0	0	0	0	0	0	0	0	0	0	0	0	0	0	0	0	0	0	0	0	0	0	0	0	0	0
chr1	10776	C	T	1	1	1	1	1	1	1	1	1	1	2	1	1	2	1	1	2	1	2	1	1	1	1	1	1	2	2	1	1	1	1	1	1	1	1	2	2	1	1	1	1	2	1	1	2	1
chr1	10780	G	T	1	1	1	0	0	0	1	1	1	1	1	1	1	1	0	0	1	1	1	0	0	0	0	0	0	1	1	1	1	1	1	1	0	1	1	0	0	1	1	1	0	0	1	1	1	1
chr1	10794	C	T	1	1	0	0	0	1	1	0	0	0	1	0	1	0	1	0	0	0	0	1	0	0	1	0	0	0	0	0	0	0	0	0	0	1	1	1	0	0	0	1	0	0	0	0	0	0
chr1	11021	C	T	0	0	0	0	0	0	0	0	0	0	0	0	0	0	0	0	0	0	0	0	0	0	0	0	0	0	0	0	0	0	0	0	0	0	0	0	0	0	0	0	0	0	0	0	0	0
chr1	11071	C	T	1	1	1	1	0	0	1	1	0	0	0	1	0	0	0	1	0	0	0	1	1	0	1	0	1	0	1	0	0	0	0	0	1	0	1	1	0	0	0	0	1	1	1	0	0	0
chr1	11278	C	T	1	1	1	2	1	1	1	0	1	1	0	1	1	1	1	2	1	1	2	1	0	1	1	1	0	1	1	1	1	2	1	1	2	1	1	1	1	0	1	1	1	1	1	1	1	1
chr1	11298	G	T	1	0	2	0	1	1	1	1	1	1	1	1	1	1	1	0	1	1	0	1	1	1	1	1	1	1	0	1	1	0	0	1	0	1	1	1	1	1	1	1	1	1	1	1	1	1
chr1	11307	G	A	1	0	1	0	0	1	1	0	1	1	0	1	1	0	1	0	1	1	1	0	0	1	1	0	1	1	1	0	0	0	0	0	0	0	1	1	1	1	1	0	0	0	1	0	1	1
chr1	11796	C	T	0	1	0	0	1	0	0	1	0	1	0	0	1	0	1	1	0	0	1	1	0	0	1	1	0	0	1	1	1	1	0	1	1	1	1	1	1	0	1	0	1	1	0	1	1	1
chr1	11859	A	G	1	1	1	2	2	1	1	2	1	2	1	1	1	1	1	1	1	1	1	1	0	1	1	1	1	1	1	1	1	1	1	1	1	1	1	1	1	1	2	1	1	1	1	1	0	1
chr1	11880	A	T	0	0	0	0	0	1	1	0	1	0	1	1	1	0	1	0	1	0	0	0	0	1	1	0	0	1	1	1	1	0	1	0	1	1	1	0	0	1	0	1	0	0	1	1	1	1
chr1	11939	C	A	0	1	0	0	2	0	0	1	1	0	0	0	0	0	1	0	0	1	0	1	0	0	1	0	0	1	0	0	0	0	1	1	0	1	1	0	0	0	1	0	0	1	1	0	0	0
chr1	11949	A	T	1	0	0	0	0	1	1	1	0	1	1	1	1	1	0	1	1	1	1	0	0	0	0	1	0	0	1	1	1	2	1	1	0	0	0	1	1	0	0	1	1	0	1	0	1	1
chr1	25941	A	G	0	1	1	1	1	0	1	1	1	1	0	0	0	1	1	0	1	1	1	1	0	1	1	1	1	1	0	1	0	1	1	1	1	1	1	1	1	1	0	1	0	1	1	0	0	0
chr1	25956	C	T	0	0	1	1	1	0	1	0	1	0	0	0	0	0	1	0	1	0	1	0	0	1	0	1	1	1	0	0	0	0	0	0	1	1	1	1	1	1	0	1	0	1	1	0	0	0
chr1	36638	C	A	2	1	2	2	1	2	1	2	2	2	2	2	2	2	2	2	1	2	1	2	1	1	2	1	1	2	2	1	2	2	2	2	1	1	1	2	2	2	2	2	2	2	2	2	2	2
chr1	36661	T	G	2	1	2	2	1	2	1	2	2	2	2	2	2	2	2	2	1	2	1	2	1	1	2	1	1	2	2	1	2	2	2	2	1	1	1	2	2	2	2	2	2	2	2	2	2	2
chr1	36676	C	T	1	1	1	1	1	0	0	1	1	1	1	0	1	2	2	1	0	1	1	1	1	1	2	0	1	1	1	0	2	0	0	1	1	1	1	0	1	1	1	1	0	1	1	1	1	1
chr1	36726	A	C	1	0	0	1	0	1	1	1	1	1	0	1	1	1	0	1	0	1	0	0	1	0	1	0	0	0	0	0	1	0	1	0	1	1	1	0	0	0	0	0	1	0	0	0	0	0
chr1	36733	G	A	1	0	1	0	1	0	0	1	1	0	1	0	1	0	0	0	1	0	1	1	0	0	1	1	0	0	0	0	1	1	1	1	0	0	0	0	0	1	1	0	1	1	1	0	0	0
chr1	36735	G	A	1	0	0	1	0	1	1	1	1	0	0	1	1	1	0	1	0	1	0	0	1	0	1	0	0	0	0	0	1	0	1	0	1	1	0	0	0	0	0	0	1	0	0	0	0	0
chr1	36742	A	T	1	2	1	0	1	1	1	1	1	1	1	1	1	1	1	1	1	1	1	1	1	1	1	1	1	1	1	1	1	1	1	1	0	0	0	1	1	1	1	1	1	0	1	0	1	1
chr1	36830	A	G	0	0	0	0	0	0	1	0	0	0	1	1	0	1	0	1	1	0	0	1	0	0	0	1	0	0	0	0	0	1	1	0	0	0	0	1	1	0	1	0	0	0	1	0	0	0
chr1	36850	G	A	1	1	1	2	2	1	1	1	1	1	1	1	1	1	1	1	1	1	1	1	0	1	1	1	1	1	2	0	1	1	1	1	1	1	1	1	0	1	1	1	1	1	2	1	1	2
chr1	36862	A	T	0	0	0	0	0	0	1	0	0	1	0	0	0	0	0	0	0	0	0	0	0	0	0	1	0	0	0	0	0	0	0	0	0	0	0	0	0	0	0	0	0	0	0	0	0	0
chr1	36865	G	A	1	1	1	1	0	1	0	0	1	0	1	1	1	1	1	1	1	1	1	1	1	0	1	1	1	1	1	1	1	1	0	1	1	1	1	1	0	1	1	1	1	1	2	1	1	0
chr1	36874	A	G	1	1	0	1	1	0	0	1	0	0	0	0	0	0	1	0	1	0	0	0	0	0	0	1	0	1	1	1	1	0	0	0	1	1	1	1	0	0	0	0	0	0	0	0	0	0
chr1	36875	G	T	0	1	1	0	0	0	1	0	0	1	0	0	0	1	0	0	0	1	1	1	1	0	0	0	1	0	0	0	0	1	0	0	0	0	0	1	0	1	1	0	0	1	0	0	0	0
chr1	36876	T	A	1	0	1	0	1	1	1	0	1	0	1	0	1	0	0	1	1	0	0	0	0	0	1	1	1	0	1	0	0	0	1	0	1	1	0	0	0	0	1	1	1	1	0	1	0	0
chr1	36884	G	A	0	0	0	0	0	0	1	0	0	0	0	0	1	0	0	0	1	0	1	0	0	0	0	1	0	0	0	0	0	0	1	0	0	0	0	0	0	0	0	0	0	0	0	0	0	0
chr1	36886	A	C	0	0	0	0	0	0	0	0	1	0	0	1	1	0	0	1	1	0	0	0	0	0	0	1	0	0	0	1	1	0	0	0	0	0	0	0	0	1	0	0	0	0	0	0	1	1
chr1	36888	C	A	0	0	0	0	0	0	0	1	0	1	0	0	0	0	0	0	0	0	0	0	0	0	0	0	0	0	0	0	0	0	1	0	0	0	1	0	0	0	0	0	0	1	0	1	0	0
chr1	37084	G	A	0	1	0	1	1	1	1	1	1	1	1	1	1	1	2	1	0	1	0	0	1	0	1	1	0	1	0	2	0	1	1	0	0	1	1	1	1	0	0	1	0	1	1	1	1	0
chr1	37086	A	C	1	1	0	0	0	0	0	0	0	0	0	0	0	0	0	0	0	0	0	0	1	1	0	1	0	0	1	0	0	0	0	0	0	0	0	0	0	0	0	1	0	0	0	0	1	0
chr1	37087	T	C	0	0	1	1	0	0	0	0	0	0	0	0	0	0	0	0	0	0	0	0	0	0	0	0	0	0	0	0	0	0	0	0	0	0	0	0	0	0	0	0	0	0	1	0	1	0
chr1	37088	C	G	0	1	0	1	1	1	1	1	1	1	0	1	1	1	2	1	0	1	1	0	1	0	1	1	0	1	0	2	0	1	1	0	0	1	0	0	1	0	0	1	0	1	1	0	0	0
chr1	37097	G	T	1	1	0	0	0	1	0	0	0	0	0	0	0	0	0	0	0	0	0	0	1	1	1	1	0	0	1	0	0	0	0	0	0	0	1	0	0	0	0	1	0	0	0	1	0	0
chr1	37103	G	A	0	0	1	1	0	1	0	0	0	0	0	0	0	0	0	0	0	0	0	0	0	0	1	0	0	0	0	0	0	0	0	0	0	0	0	1	1	0	0	0	0	0	1	0	1	0
chr1	37106	A	T	1	0	1	0	1	0	0	0	0	0	0	0	0	0	0	0	0	0	0	0	0	0	0	0	1	0	1	0	0	0	1	0	1	0	0	0	0	0	0	1	0	0	1	0	0	0
chr1	37107	T	G	1	0	1	0	1	0	0	0	1	0	0	1	0	0	0	1	0	0	0	1	1	1	0	0	1	0	1	1	1	1	1	1	1	1	1	0	0	0	0	1	1	0	1	0	0	0
chr1	37114	G	C	1	0	0	1	0	0	0	0	0	0	0	0	0	0	0	0	0	0	0	0	0	0	1	0	0	1	0	0	0	0	0	0	0	0	0	1	0	0	0	0	0	1	0	0	1	0
chr1	37115	G	A	1	0	0	1	0	0	0	0	0	0	0	0	0	0	0	0	0	0	0	0	0	0	1	0	0	1	0	0	0	0	0	0	0	0	0	2	0	0	0	0	0	1	0	1	1	0
chr1	37122	A	T	0	0	0	0	0	0	1	0	0	0	0	1	0	0	0	0	0	0	0	0	0	0	0	0	0	0	0	0	0	0	0	0	0	0	0	0	0	0	0	0	0	0	0	0	0	0
chr1	37123	A	G	1	0	0	0	0	1	0	0	0	1	0	1	0	0	1	0	0	0	0	1	0	0	0	0	1	0	0	0	0	0	1	0	0	1	0	0	1	0	0	0	1	0	0	0	0	1
chr1	37124	G	A	0	0	0	0	0	1	0	0	0	0	0	0	0	0	0	1	0	0	0	0	1	1	1	0	0	0	0	0	0	0	0	0	0	1	1	0	1	0	0	0	0	0	0	1	0	0
chr1	37126	A	T	0	0	0	0	0	1	0	1	1	1	0	1	0	0	1	0	0	0	0	0	0	0	0	0	1	0	0	0	0	0	0	0	0	0	0	0	1	0	0	0	1	0	0	0	0	1
chr1	37128	C	T	0	0	0	0	1	0	0	1	1	1	0	0	1	0	0	0	1	0	0	0	1	0	0	0	1	1	0	0	1	0	0	0	0	0	0	0	1	1	1	1	0	0	1	0	0	1
chr1	37136	T	C	0	0	0	0	0	0	1	0	1	0	0	0	0	0	0	0	0	1	0	0	1	1	1	0	0	0	0	0	0	1	0	0	0	0	1	0	1	0	0	0	0	0	0	0	0	0
chr1	37359	C	G	0	0	1	2	1	1	1	1	1	1	1	1	1	1	1	1	0	1	0	0	1	1	0	1	1	1	0	0	1	1	0	0	0	0	1	0	1	1	0	0	1	0	0	0	1	0
chr1	68249	A	T	0	1	1	0	0	0	0	0	1	0	0	0	0	1	0	0	0	0	0	0	1	0	1	1	1	0	0	1	0	1	2	0	1	1	0	0	0	0	0	0	0	0	0	0	0	1
chr1	71552	T	A	1	2	2	1	2	1	1	2	1	2	1	1	1	1	1	0	1	1	1	1	1	1	1	1	1	1	2	1	2	1	2	1	2	2	2	1	2	2	2	1	2	0	1	1	2	2
chr1	71569	G	A	1	2	2	1	2	1	1	2	1	2	1	1	1	1	1	0	1	1	1	1	1	1	1	1	1	1	2	1	2	1	2	1	2	2	2	1	2	2	2	1	2	0	1	1	2	2
chr1	77894	C	T	0	0	0	1	1	1	0	0	1	0	0	0	0	1	0	0	0	1	0	0	1	0	1	2	0	0	1	1	1	0	0	0	1	1	1	0	1	0	0	1	0	0	1	0	0	0
chr1	84613	C	T	0	0	0	0	0	0	0	0	0	0	0	0	0	0	0	1	0	0	0	0	0	0	1	0	0	0	0	0	0	0	0	0	0	0	0	0	0	1	0	0	0	0	0	0	0	0
chr1	95125	C	T	0	2	0	0	1	0	2	2	0	0	0	1	1	0	0	1	1	0	1	1	0	1	0	0	0	1	1	2	0	0	1	1	0	1	2	2	0	0	0	2	1	2	1	1	0	0
chr1	95145	A	T	0	2	0	0	1	0	2	2	0	0	0	1	1	0	0	1	1	0	1	1	0	1	0	0	1	2	1	2	1	0	1	1	1	1	2	2	0	0	0	2	1	2	2	1	0	0
chr1	95169	C	T	0	2	0	0	1	0	2	2	0	0	0	1	1	0	0	1	1	0	1	1	0	1	0	0	0	2	1	2	1	0	1	1	1	1	2	2	0	0	0	2	1	1	2	1	0	0
chr1	98280	G	A	0	1	0	0	2	1	1	1	1	0	1	0	1	1	0	0	0	2	1	1	1	0	1	2	1	1	1	1	1	1	1	1	1	1	1	1	1	0	0	0	0	1	0	0	0	1
chr1	98319	A	G	0	1	1	1	0	1	0	1	1	1	1	0	1	0	1	0	2	0	1	0	1	1	1	0	0	0	1	0	0	0	0	0	0	1	0	1	0	2	1	0	1	0	1	0	1	1
chr1	98592	A	G	2	2	1	2	2	1	1	2	1	2	1	1	1	1	1	1	1	1	1	1	1	2	1	1	2	2	1	1	2	1	1	2	0	1	1	2	2	1	1	2	1	1	1	2	1	1
chr1	98597	C	T	0	0	0	0	0	0	0	0	1	0	0	0	0	0	0	0	0	0	0	1	1	0	0	0	1	0	0	0	0	0	0	0	0	0	0	0	0	0	0	0	0	0	0	0	0	1
chr1	101567	C	G	1	1	2	1	1	1	1	1	0	1	1	1	1	0	1	2	2	0	0	0	1	1	1	0	0	1	1	0	0	2	1	1	0	1	1	1	1	1	2	2	1	2	1	1	1	0
chr1	101570	G	C	0	0	0	0	0	0	0	0	0	0	0	0	0	0	0	0	0	0	0	0	0	0	0	0	0	0	0	0	0	0	0	0	0	0	1	0	0	0	0	0	0	0	0	0	0	0
chr1	107512	C	T	0	1	0	0	0	1	0	0	0	0	1	1	1	0	0	0	1	0	1	0	0	0	1	0	0	1	0	0	1	0	0	1	0	0	2	0	0	0	0	0	1	1	1	1	1	0
chr1	111868	T	C	2	2	2	1	1	2	2	1	2	2	1	2	2	0	2	2	2	2	2	2	2	1	2	1	2	1	2	2	2	2	2	2	2	1	2	2	2	2	1	1	2	2	2	2	2	2
chr1	111916	G	C	0	0	0	0	0	0	0	0	0	0	0	0	0	0	0	0	0	0	0	0	0	0	0	0	0	0	0	0	0	0	0	0	0	0	0	0	0	0	0	0	0	0	0	0	0	0
chr1	111960	C	T	0	0	0	1	0	0	0	0	1	1	0	0	0	1	0	0	0	1	0	0	1	0	2	1	1	1	0	1	0	0	1	0	2	1	0	0	1	0	0	0	0	0	0	0	0	1
chr1	112161	G	A	0	0	0	1	0	0	0	0	1	1	0	0	0	1	0	0	0	1	0	0	1	0	2	0	1	1	0	1	0	0	1	0	2	1	0	0	1	0	0	0	0	0	0	0	0	1
chr1	112173	G	A	0	0	0	1	0	0	0	0	1	1	0	0	0	1	0	0	0	1	0	0	1	0	2	0	1	1	0	1	0	0	1	0	2	1	0	0	1	0	0	0	0	0	0	0	0	1
chr1	112644	A	G	1	1	1	2	2	0	1	1	1	1	0	1	0	1	1	2	2	0	1	1	1	0	0	1	1	1	2	2	1	1	2	1	1	1	2	1	1	0	0	2	1	2	2	1	1	1
chr1	112704	G	A	0	0	0	0	0	0	0	0	0	0	0	0	0	0	0	0	0	0	0	0	0	0	0	0	0	0	0	0	0	0	0	0	0	0	0	0	0	0	0	0	0	0	0	0	0	0
chr1	115367	G	C	1	2	1	0	0	1	1	0	1	0	0	1	1	0	0	2	1	1	0	1	1	1	0	0	1	1	1	1	1	1	0	2	0	0	1	1	1	0	1	1	1	2	1	0	0	0
chr1	115431	C	T	0	1	1	1	1	0	0	0	1	2	1	0	1	1	1	0	0	0	0	1	0	1	1	1	1	1	0	0	1	0	0	0	0	1	0	0	0	1	0	1	1	0	0	0	0	2
chr1	115467	G	A	0	0	1	1	1	0	0	2	0	2	1	0	1	1	1	0	0	0	0	1	0	1	1	1	1	1	0	0	1	0	0	0	0	1	0	0	0	1	0	1	1	0	0	0	0	2
chr1	115476	T	C	0	0	1	1	1	0	0	2	0	2	1	0	1	1	1	0	0	0	0	1	0	1	1	1	1	1	0	0	1	0	0	0	0	1	0	0	0	1	0	1	1	0	0	0	0	2
chr1	115484	T	C	0	0	0	0	0	0	0	0	0	0	0	0	0	0	0	0	0	0	0	0	0	0	0	0	0	0	0	0	0	0	0	0	0	0	0	0	0	0	0	0	0	0	0	0	0	0
chr1	116455	C	T	1	0	0	0	0	0	0	0	0	0	0	1	1	1	1	1	0	1	0	1	1	0	1	1	1	1	0	1	0	1	2	0	1	2	0	0	1	0	0	2	0	1	1	0	1	1
chr1	116456	C	G	1	0	0	0	0	0	0	0	0	0	0	1	1	1	1	1	0	1	0	1	1	0	1	1	1	1	0	1	0	1	2	0	1	2	0	0	1	0	0	2	0	1	1	0	1	1
chr1	117118	C	T	1	1	0	0	0	1	1	1	0	0	0	1	0	0	0	1	0	0	0	0	0	1	0	0	0	0	1	1	0	1	0	1	0	1	1	1	0	0	0	0	1	0	1	0	1	1
chr1	118284	C	T	0	0	0	0	0	0	0	0	0	0	0	0	0	0	0	0	0	0	0	0	0	0	0	0	0	0	0	0	0	0	0	0	0	0	0	0	0	0	0	0	0	0	0	0	0	0
chr1	118303	T	C	0	0	0	0	0	0	0	0	0	0	0	0	0	0	0	0	0	0	0	0	0	0	0	0	0	0	0	0	0	0	0	0	0	0	0	0	0	0	0	0	0	0	0	0	0	0
chr1	120868	G	A	1	0	0	0	0	1	1	0	1	0	1	1	1	1	1	2	0	1	1	1	1	0	1	1	1	1	0	2	0	1	2	1	1	1	0	1	0	0	0	1	0	1	0	0	1	0
chr1	120881	G	C	1	0	1	0	0	1	1	0	1	0	1	1	1	1	1	2	1	2	1	1	1	0	1	2	1	1	0	2	1	1	2	1	1	2	1	1	0	0	0	1	0	1	0	1	1	0
chr1	120897	G	T	0	0	0	1	2	0	0	0	0	0	1	0	0	1	0	0	1	1	1	1	1	0	0	1	1	1	0	1	1	0	0	1	1	1	2	0	1	0	0	0	0	1	0	1	0	0
chr1	121066	A	G	0	0	0	0	0	0	0	0	0	0	0	0	0	0	0	0	0	0	0	0	0	0	0	0	0	0	0	0	0	0	0	0	0	0	0	0	0	0	0	0	0	0	0	0	0	1
chr1	121067	A	C	0	0	0	0	0	0	0	0	0	0	0	0	0	0	0	0	0	0	0	0	0	0	0	0	0	0	0	0	0	0	0	0	0	0	0	0	0	0	0	0	0	0	0	0	0	1
chr1	141022	C	T	1	0	1	1	0	0	0	0	0	1	0	0	0	1	1	0	0	0	0	0	2	1	0	1	0	0	1	0	1	2	0	0	0	1	0	1	0	0	0	0	0	0	0	0	1	1
chr1	141039	A	G	1	1	1	1	2	1	1	1	1	1	0	1	1	1	1	1	1	2	1	1	2	1	0	1	1	1	1	0	2	2	1	1	0	1	1	1	1	1	1	1	1	2	1	1	1	0
chr1	141191	A	G	0	1	0	0	0	0	0	0	0	0	0	1	0	0	0	0	0	0	0	0	0	0	0	0	0	0	0	0	0	0	0	0	0	0	0	0	1	0	0	0	0	0	0	0	0	0
chr1	141194	G	A	0	1	0	0	0	0	0	0	0	0	0	1	0	0	0	0	0	0	0	0	0	0	0	0	0	0	0	0	0	0	0	0	0	0	0	0	1	0	0	0	0	0	0	0	0	0
chr1	141217	T	G	0	1	0	0	0	0	0	0	0	0	0	1	0	0	0	0	0	0	0	0	0	0	0	0	0	0	0	0	0	0	0	0	0	0	0	0	1	0	0	0	0	0	0	0	0	0
chr1	141225	C	T	0	1	0	0	0	0	0	0	0	0	0	1	0	0	0	0	0	0	0	0	0	0	0	0	0	0	0	0	0	0	0	0	0	0	0	0	1	0	0	0	0	0	0	0	0	0
chr1	154783	T	C	2	1	2	2	2	1	1	2	2	2	2	2	2	2	2	0	2	2	2	1	2	2	2	2	1	1	1	1	2	2	2	2	1	1	2	1	1	2	2	1	2	1	1	2	2	2
chr1	154896	G	T	0	1	0	0	2	1	1	1	1	0	1	1	1	1	0	0	1	2	2	1	1	0	0	1	1	1	1	1	2	1	1	1	1	1	1	0	1	1	0	0	0	1	1	2	0	1
chr1	155108	G	A	1	0	1	0	0	1	1	0	0	0	0	1	1	0	0	1	0	0	0	0	0	0	0	0	0	1	0	1	0	0	1	1	0	0	1	2	0	0	0	1	0	1	0	0	0	1
chr1	166995	C	T	1	0	1	0	0	0	1	0	0	0	0	0	0	0	0	1	0	0	0	1	0	0	0	0	0	0	0	0	0	0	1	0	0	0	0	1	0	0	0	1	1	1	0	1	0	0
chr1	167086	T	C	0	0	1	0	1	1	0	0	1	0	0	1	0	0	0	1	0	0	1	0	0	0	0	0	0	0	1	0	0	0	0	0	0	0	0	0	1	0	0	0	1	1	0	1	0	0
chr1	167096	C	G	0	0	1	0	1	1	0	0	1	0	0	1	0	0	0	1	0	0	1	0	0	0	0	0	0	0	1	0	0	0	0	0	0	0	0	0	1	0	0	0	1	1	0	1	0	0
chr1	167101	C	A	0	0	0	0	1	1	0	0	0	1	1	0	1	1	0	1	0	1	1	1	1	0	1	0	1	1	1	0	1	0	1	1	0	1	1	0	0	0	1	1	1	1	0	1	0	1
chr1	167104	T	A	0	0	0	0	0	0	0	0	0	0	0	0	1	0	0	0	0	0	0	0	1	0	0	0	0	1	0	0	1	0	0	0	0	1	0	0	0	0	0	0	1	0	0	0	0	1
chr1	167105	A	G	1	1	0	1	0	0	1	1	1	1	0	1	1	1	1	0	0	1	0	1	1	0	0	2	1	1	0	1	1	1	0	1	0	1	0	2	1	1	0	1	1	1	0	0	1	0
chr1	169333	G	C	0	1	1	0	0	1	0	1	1	1	1	0	1	1	1	0	1	0	0	0	0	1	1	0	1	1	1	1	1	0	0	0	1	0	0	1	1	2	1	0	1	0	1	0	1	1
chr1	169374	C	T	0	0	0	0	0	0	0	0	0	0	0	1	0	0	0	0	0	0	0	0	0	0	0	0	0	0	0	0	0	0	0	0	0	0	0	0	0	0	0	0	0	0	0	0	0	0
chr1	169396	A	T	0	0	0	0	0	0	0	2	1	2	1	0	1	0	2	0	0	0	0	1	0	1	1	0	1	1	0	0	0	0	0	1	1	1	0	0	0	2	2	0	0	0	0	0	0	1
chr1	169406	T	A	0	0	0	0	0	0	0	2	1	2	1	0	1	0	2	0	0	0	0	1	0	1	1	0	1	1	0	0	0	0	0	1	1	1	0	0	0	2	2	0	0	0	0	0	0	1
chr1	169439	T	C	0	0	0	0	0	0	0	2	1	2	1	0	1	0	2	0	0	0	0	1	0	1	1	0	1	1	0	0	0	0	0	1	1	1	0	0	0	2	2	0	0	0	0	0	0	1
chr1	169521	A	C	0	0	0	0	0	0	0	1	1	2	1	0	1	0	2	0	0	0	0	0	0	1	1	0	1	0	0	0	0	0	0	0	1	0	0	1	0	1	1	0	0	0	0	0	1	1
chr1	169544	T	G	1	0	0	1	0	0	0	1	0	2	1	0	1	0	2	0	0	1	0	0	1	1	2	0	1	0	0	0	0	0	0	0	1	0	0	1	0	2	1	0	0	0	0	0	1	1
chr1	169571	C	A	1	0	0	1	0	0	0	1	0	2	1	0	1	0	2	0	0	1	0	0	1	1	2	0	1	0	0	0	0	0	0	0	1	0	0	1	0	2	1	0	0	0	0	0	1	1
chr1	183369	A	C	1	0	1	0	1	1	0	0	1	1	1	1	0	1	1	1	0	1	1	0	1	1	0	1	0	0	1	2	1	1	1	0	1	1	1	1	0	0	1	1	0	0	1	0	0	1
chr1	183377	A	C	0	1	0	1	0	0	1	0	0	0	0	0	0	0	0	1	0	0	0	0	0	1	1	0	0	0	0	0	0	0	0	0	0	0	0	0	0	1	0	0	0	0	1	0	0	0
chr1	183387	C	T	1	0	0	0	0	1	0	1	0	0	0	0	1	0	0	0	0	0	0	0	0	0	1	0	1	0	0	0	0	0	0	0	0	0	0	1	0	1	0	0	0	0	0	0	0	0
chr1	190383	T	G	0	0	0	0	0	0	0	0	0	0	0	0	0	0	0	0	0	0	0	0	0	0	0	0	0	0	0	0	0	0	0	0	0	0	0	0	0	0	0	0	0	0	0	0	0	0
chr1	190385	A	T	1	1	1	1	0	1	0	0	0	0	0	1	0	1	1	0	0	0	0	0	0	0	0	0	0	0	1	0	0	1	0	0	0	1	0	1	0	0	0	0	1	0	0	0	1	0
chr1	207793	A	G	1	0	0	0	0	0	1	0	0	0	0	1	0	0	0	2	0	0	0	1	0	0	0	0	0	0	0	0	0	0	1	1	0	0	0	2	0	0	0	1	0	0	0	0	0	0
chr1	220793	C	T	0	0	0	0	0	0	0	0	0	0	0	0	0	0	0	0	0	0	0	0	0	0	0	0	0	0	0	0	0	0	0	0	0	0	0	0	0	0	0	0	0	0	0	0	0	0
chr1	220823	C	A	0	0	1	0	0	0	0	1	1	1	1	0	0	0	1	1	1	0	0	0	0	1	1	0	1	1	0	0	1	0	0	1	0	0	0	1	0	1	0	0	0	0	0	0	1	1
chr1	226617	A	G	2	1	2	1	0	1	1	0	0	0	0	2	1	0	0	2	0	0	1	1	1	0	0	0	1	1	1	1	0	2	1	1	0	0	1	1	1	0	1	1	1	1	1	1	1	1
chr1	248573	G	A	2	2	2	2	2	2	1	2	2	2	2	2	2	2	2	2	2	2	2	2	2	2	2	2	2	1	2	2	2	2	2	2	2	2	2	2	2	2	2	2	2	2	2	2	2	2
chr1	249159	C	A	0	1	2	2	2	2	0	1	2	2	2	1	1	1	2	0	2	2	2	1	2	1	2	2	1	1	1	1	1	1	1	0	2	2	2	1	1	2	2	1	2	1	1	1	2	2
chr1	250183	G	A	1	0	1	0	1	2	1	0	0	0	0	1	0	1	1	0	0	0	1	0	1	0	0	1	0	0	2	1	1	1	1	0	1	0	1	0	0	0	0	0	0	0	1	0	1	0
chr1	266083	G	A	0	0	0	0	0	0	0	0	0	0	0	0	0	0	1	0	0	0	0	0	0	0	0	0	0	0	0	0	0	0	0	0	0	0	0	0	0	0	0	0	0	0	0	0	1	0
chr1	266419	G	A	0	0	0	0	0	0	0	0	0	0	0	0	0	0	1	0	0	0	0	0	0	0	0	0	0	0	0	0	0	0	0	0	0	0	0	0	0	0	0	0	0	0	0	0	1	0
chr1	266436	G	C	1	1	1	1	1	1	0	1	1	1	0	1	1	1	2	0	0	1	0	0	1	1	1	0	1	0	0	0	1	2	0	0	0	1	0	1	1	2	2	0	2	0	0	0	1	1
chr1	266576	T	G	1	0	0	0	0	0	1	0	0	0	0	1	0	0	0	1	0	0	0	1	0	0	0	0	0	1	0	0	0	0	0	0	0	0	0	0	0	0	0	1	0	0	1	0	0	1
chr1	266598	C	A	1	0	0	0	0	0	1	0	0	0	0	1	0	0	0	1	0	0	0	1	0	0	0	0	0	1	0	0	0	0	0	0	0	0	0	0	0	0	0	1	0	0	1	0	0	1
chr1	266613	A	G	1	2	2	2	2	2	1	1	2	2	1	1	1	2	2	1	2	2	2	1	2	2	2	2	1	1	2	2	2	2	1	1	2	2	2	1	2	2	2	1	1	2	1	2	2	2
chr1	268335	A	G	0	0	0	0	0	0	0	0	0	0	1	0	0	0	0	0	0	0	0	0	0	0	0	0	0	0	0	0	0	0	0	0	0	0	0	0	0	0	0	0	0	0	0	0	0	0
chr1	271834	C	T	1	1	2	2	2	1	1	2	2	2	1	1	1	2	1	1	2	2	2	1	2	2	2	2	2	1	2	1	2	2	1	1	2	2	2	1	2	2	2	1	1	1	2	1	1	2
chr1	271870	A	T	0	0	0	0	0	0	0	0	0	0	0	0	0	0	1	0	0	0	0	0	0	0	0	0	0	1	0	0	0	0	0	0	0	0	0	0	0	0	0	0	0	0	0	0	1	0
chr1	271875	C	T	0	0	0	0	0	0	0	0	0	0	0	0	0	0	1	0	0	0	0	0	0	0	0	0	0	1	0	0	0	0	0	0	0	0	0	0	0	0	0	0	0	0	0	0	1	0
chr1	271978	G	A	0	0	0	0	0	0	0	0	0	0	0	0	0	0	1	0	0	0	0	0	0	0	0	0	0	1	0	0	0	0	0	0	0	0	0	0	0	0	0	0	0	0	0	0	1	0
chr1	272060	C	T	0	0	0	0	0	0	0	0	0	0	0	0	0	0	1	0	0	0	0	0	0	0	0	0	0	1	0	0	0	0	0	0	0	0	0	0	0	0	0	0	0	0	0	0	1	0
chr1	275693	G	A	2	2	2	2	2	2	2	2	2	2	2	2	2	2	2	2	2	1	2	2	2	2	2	2	2	2	2	2	2	2	2	2	2	2	2	2	2	1	2	2	2	2	2	2	2	2
chr1	275697	C	T	0	0	0	0	0	0	0	0	1	0	1	0	0	1	1	0	0	0	0	1	1	0	2	1	1	0	0	1	0	1	0	0	1	1	0	0	0	1	0	0	0	0	0	0	0	1
chr1	279567	C	T	0	0	0	1	1	0	0	0	0	0	1	0	0	1	0	0	0	0	1	1	0	0	0	1	1	0	0	0	1	0	0	0	0	0	0	0	0	0	0	0	0	0	0	0	0	0
chr1	279570	C	T	0	0	0	1	1	0	0	0	0	0	1	0	0	1	0	0	0	0	1	1	0	0	0	1	1	0	0	0	1	0	0	0	0	0	0	0	0	0	0	0	0	0	0	0	0	0
chr1	292532	T	C	2	1	1	2	1	2	2	2	2	2	2	2	1	1	2	1	1	1	1	2	1	1	2	2	1	2	1	2	1	1	2	1	2	2	0	1	1	2	2	2	1	1	2	1	1	1
chr1	292548	G	A	0	0	0	0	0	1	0	0	0	0	1	1	0	0	0	0	0	0	0	0	0	0	0	0	0	0	0	0	0	0	0	0	0	0	2	0	0	0	0	0	0	0	1	0	1	0
chr1	292754	C	A	0	0	1	1	1	0	0	1	1	2	1	0	1	0	1	0	1	1	0	0	0	1	1	1	0	0	0	1	0	0	0	1	0	1	0	0	1	1	2	0	1	0	1	0	1	2
chr1	301281	C	T	1	0	0	1	0	0	1	1	0	1	0	0	0	1	0	1	0	0	0	1	0	0	0	0	1	1	0	0	2	0	0	1	0	0	0	0	0	0	0	1	0	1	1	1	0	0
chr1	301292	C	T	1	0	0	1	0	0	1	1	0	1	0	0	0	1	0	1	0	0	0	1	0	0	0	0	1	1	0	0	2	0	0	1	0	0	0	0	0	0	0	1	0	1	1	1	0	0
chr1	329076	A	G	0	0	0	0	1	0	0	0	1	0	0	1	0	1	0	0	0	0	1	1	0	0	0	0	0	1	0	1	0	0	0	1	0	1	0	0	0	0	1	0	0	1	0	1	0	0
chr1	335508	T	C	1	2	1	1	1	1	1	1	1	1	1	1	1	1	1	1	0	0	1	1	0	1	1	1	1	1	1	1	1	1	1	1	1	1	1	1	1	1	1	1	1	0	2	2	1	2
chr1	335511	T	C	0	1	1	0	0	1	1	1	0	0	1	1	1	0	1	1	0	0	1	0	0	0	1	1	1	1	0	1	1	1	0	0	1	0	1	1	0	1	0	0	1	0	1	2	1	0
chr1	335536	C	G	0	0	0	0	0	0	0	0	0	0	1	0	0	0	0	0	0	0	0	0	0	0	0	0	0	0	0	0	0	0	0	0	0	0	0	0	0	0	0	0	0	0	0	0	0	0
chr1	335542	A	G	0	0	0	0	0	0	0	0	0	0	1	0	0	0	0	0	0	0	0	0	0	0	0	0	0	0	0	0	0	0	0	0	0	0	0	0	0	0	0	0	0	0	0	0	0	0
chr1	335667	T	G	0	0	1	0	0	0	0	0	0	1	0	0	0	0	1	1	0	0	0	1	1	0	1	0	0	1	1	0	0	0	1	1	1	1	0	0	0	1	0	1	1	1	0	0	0	0
chr1	335679	A	G	1	1	0	1	0	0	1	1	1	0	1	1	1	1	0	1	1	2	2	1	1	0	1	0	1	1	2	0	0	1	1	1	2	1	2	1	1	1	0	1	1	1	0	1	1	1
chr1	340584	G	A	0	0	1	0	0	0	0	1	0	1	0	0	0	0	1	0	0	0	0	1	0	1	1	0	0	1	0	0	0	0	0	0	0	1	0	0	0	2	1	0	0	0	1	1	1	0
chr1	340599	G	A	0	0	0	0	0	0	0	1	1	0	1	1	0	0	0	0	1	0	0	1	0	1	1	1	1	0	0	1	0	1	1	0	1	1	0	1	0	0	0	0	0	0	0	0	0	0
chr1	340618	A	G	0	0	0	2	1	0	0	0	0	0	1	0	0	1	0	0	0	1	0	1	0	0	0	0	0	0	0	0	1	0	0	0	1	0	0	0	0	0	1	1	1	0	0	1	0	0
chr1	345580	T	C	2	2	2	1	2	2	2	2	2	1	2	2	2	2	0	2	1	1	2	2	2	1	1	2	2	2	1	2	2	2	2	2	2	2	2	2	2	1	2	2	2	2	2	2	1	2
chr1	345591	C	T	0	0	0	1	0	0	0	0	0	1	0	0	0	0	1	0	1	1	0	0	0	1	1	0	0	0	1	0	0	0	0	0	0	0	0	0	0	1	0	0	0	0	0	0	0	0
chr1	345596	A	C	2	2	2	1	2	2	2	2	2	1	2	2	2	2	0	2	1	1	2	2	2	1	1	2	2	2	1	2	2	2	2	2	2	2	2	2	2	1	2	2	2	2	2	2	1	2
chr1	359696	T	C	0	0	0	0	0	0	1	0	1	0	1	1	1	1	0	0	0	0	0	0	1	1	0	0	1	1	0	1	0	1	0	0	1	1	0	0	1	0	1	0	0	0	0	1	0	0
chr1	359697	C	T	0	0	1	0	0	1	0	0	1	0	1	0	0	0	0	0	0	0	0	0	0	0	1	1	0	0	0	1	0	1	0	1	1	1	0	1	0	0	0	0	1	0	1	0	0	0
chr1	359698	C	T	1	0	0	0	0	0	0	0	0	1	0	1	0	0	0	0	1	0	0	0	0	0	0	0	0	0	0	0	0	0	0	1	0	0	0	0	0	1	0	0	0	1	0	0	0	1
chr1	359701	G	A	1	0	0	0	1	1	0	0	0	1	0	1	0	1	0	0	1	0	1	0	0	0	0	1	0	1	0	0	1	0	0	1	1	0	0	1	0	1	0	1	1	1	0	0	1	1
chr1	359707	G	T	0	0	0	0	0	0	0	0	1	0	1	0	0	0	0	0	1	1	0	0	1	1	1	0	0	0	0	0	1	0	0	0	0	0	0	0	0	1	0	1	0	0	0	0	0	0
chr1	359711	T	C	0	0	0	0	0	0	1	0	0	0	1	1	1	1	0	0	0	1	0	0	1	0	0	0	1	1	0	1	0	1	0	1	1	1	0	0	1	0	1	0	0	0	0	0	0	0
chr1	359730	C	A	1	0	0	0	0	0	0	1	1	0	0	0	0	0	0	0	0	0	0	0	0	0	0	1	0	0	0	0	0	0	0	1	0	0	0	1	0	1	0	0	0	0	0	0	1	0
chr1	359731	C	G	0	0	1	0	1	0	0	0	0	0	0	1	0	0	1	0	0	1	0	1	0	0	0	1	0	1	0	0	1	0	0	1	1	1	1	0	1	0	0	0	1	1	0	0	1	0
chr1	359734	A	G	0	0	1	0	1	0	0	0	0	0	0	1	0	0	1	0	0	1	0	1	0	0	0	1	0	1	0	0	1	0	0	1	1	1	1	0	1	0	0	0	1	1	0	0	1	0
chr1	359749	T	C	0	1	0	0	0	0	0	1	1	0	0	0	0	0	0	0	0	0	1	1	0	0	0	0	1	1	0	1	0	0	0	1	1	1	0	1	0	1	0	1	0	1	0	0	1	0
chr1	359754	T	C	1	1	0	0	0	0	1	1	1	0	1	1	0	0	0	0	1	1	1	1	1	1	0	0	1	1	0	0	1	0	0	1	0	1	0	1	0	1	1	1	1	1	0	0	0	1
chr1	359758	T	G	0	0	0	1	0	0	0	1	1	0	0	0	0	1	0	0	0	1	0	0	0	1	1	0	0	0	0	0	1	1	0	0	1	1	0	1	0	0	0	1	1	0	0	1	1	0
chr1	359759	A	C	1	1	1	1	1	1	1	1	1	1	1	1	1	0	1	1	1	1	0	1	1	1	1	1	1	1	1	1	1	1	0	1	1	1	1	1	1	1	1	1	1	0	1	1	1	1
chr1	365436	G	A	0	0	0	0	0	0	0	0	0	0	0	0	0	0	0	0	0	0	0	0	0	0	0	0	0	0	0	0	0	0	0	0	0	0	0	0	0	0	0	0	0	0	0	0	0	0
chr1	370980	C	T	2	1	1	1	0	2	2	1	1	1	1	2	1	1	0	1	1	1	1	1	2	1	0	1	1	1	0	2	0	2	1	1	1	1	2	1	1	0	0	2	1	2	1	0	0	0
chr1	371118	C	T	1	0	0	1	1	2	2	0	1	0	1	1	0	1	0	1	0	1	1	1	1	0	0	1	1	1	0	1	0	1	1	1	0	1	2	1	0	0	0	2	0	1	1	0	0	0
chr1	371161	G	A	1	0	2	1	0	0	0	1	1	1	1	0	1	0	1	0	0	1	0	0	2	1	0	0	1	0	1	0	1	1	0	0	0	1	0	0	1	1	1	0	0	0	0	0	0	1
chr1	371928	C	T	1	0	0	0	1	0	1	0	0	0	0	1	0	1	0	0	1	0	2	1	0	1	0	1	0	1	0	0	1	0	1	1	0	0	1	1	0	0	0	2	1	2	0	1	1	0
chr1	376127	C	G	2	1	1	0	1	0	1	1	0	1	1	1	1	0	1	2	1	1	0	1	1	1	0	0	1	0	1	0	1	1	0	1	0	0	1	1	0	0	1	1	1	2	1	1	1	0
chr1	376139	T	C	1	0	0	0	1	0	1	0	0	1	0	1	1	0	0	1	1	1	0	0	0	1	0	0	0	0	0	0	0	0	0	1	0	0	1	1	0	0	1	1	0	2	0	1	0	0
chr1	376159	A	C	0	0	0	0	0	0	0	0	0	0	0	0	0	0	0	0	0	0	0	0	0	0	0	0	0	0	0	0	0	0	0	0	0	0	0	0	0	0	0	0	0	0	0	0	0	0
chr1	376284	A	G	1	0	0	1	2	1	1	1	0	0	0	1	0	0	0	1	0	0	0	1	1	0	0	0	1	0	0	0	1	0	1	0	0	0	0	0	0	1	0	1	0	2	0	0	0	1
chr1	407282	C	T	1	0	0	1	1	0	1	0	0	0	0	1	0	0	0	2	0	0	0	1	0	0	0	0	0	0	0	1	1	0	1	1	0	0	1	0	0	0	0	1	0	1	0	1	0	0
chr1	412883	A	C	0	0	0	1	0	0	1	0	0	0	1	0	0	0	0	0	0	0	0	0	0	0	1	0	0	0	1	0	0	0	1	0	0	0	0	0	0	0	0	1	0	0	0	0	0	0
chr1	412889	C	G	1	1	0	0	0	0	1	1	0	0	1	1	1	0	0	1	0	0	0	1	0	1	0	0	1	0	0	1	0	0	0	0	1	0	1	1	0	0	0	1	0	1	1	0	0	0
chr1	412891	A	G	1	1	0	1	0	0	0	0	1	0	0	0	1	1	1	1	1	0	0	0	1	0	0	1	1	0	0	0	0	1	0	0	1	0	1	0	0	1	1	0	1	0	1	1	0	1
chr1	412896	A	G	1	1	0	0	0	0	1	0	0	0	0	0	0	0	0	1	0	0	0	1	0	1	0	0	0	0	0	1	0	0	0	0	1	0	1	1	0	0	0	1	0	0	1	0	0	0
chr1	412898	G	C	0	0	0	0	0	1	0	0	0	0	0	0	0	1	0	0	0	0	1	0	0	1	1	0	0	0	0	0	0	0	0	1	1	0	1	0	0	1	0	1	0	0	0	0	0	0
chr1	412899	G	A	0	0	0	0	0	1	0	0	0	0	0	0	0	1	0	0	0	0	1	0	0	1	1	0	0	0	0	0	0	0	0	1	1	0	1	0	0	1	1	1	0	0	0	0	0	0
chr1	413220	A	G	1	1	1	2	1	1	1	1	1	1	1	1	1	2	1	1	1	1	1	1	1	1	1	2	1	1	1	1	1	1	1	2	1	1	1	1	1	1	0	2	1	2	1	1	1	1
chr1	413221	C	T	1	1	1	2	1	1	2	1	1	1	1	2	1	2	1	1	1	2	1	1	1	1	1	2	1	1	2	1	1	1	2	2	2	2	1	1	2	1	1	2	2	2	1	1	1	1
chr1	413223	G	C	0	0	0	0	0	0	1	0	1	1	0	1	1	0	0	1	0	0	1	0	0	0	0	0	0	1	0	1	0	0	1	0	0	1	1	0	1	0	1	0	0	0	0	0	0	1
chr1	413232	A	G	0	1	0	0	0	1	0	0	0	1	0	0	0	0	0	0	0	0	0	1	0	0	0	0	0	0	0	0	1	0	1	0	0	0	0	0	0	0	0	0	0	0	0	0	0	0
chr1	427473	G	A	0	0	0	0	0	0	0	0	0	0	0	0	0	0	0	0	0	0	0	0	0	0	0	0	0	0	0	0	0	0	0	0	0	0	0	0	0	0	0	0	0	0	1	0	0	0
chr1	427476	G	A	0	0	0	0	1	0	0	0	0	0	0	0	0	0	1	0	0	0	0	0	0	1	0	0	0	0	0	0	1	0	1	0	1	0	0	0	0	0	0	0	0	0	0	0	0	0
chr1	427479	A	C	1	0	1	0	1	1	0	0	0	0	0	0	0	0	0	0	1	0	0	0	0	0	0	0	0	1	0	0	1	1	0	0	0	1	0	0	1	0	1	1	0	0	0	1	0	0
chr1	427502	C	G	0	0	0	0	0	0	0	0	0	0	0	0	0	0	0	0	0	1	1	0	0	0	0	1	0	0	0	0	0	0	1	1	0	0	0	0	1	0	0	0	0	0	1	0	1	0
chr1	427513	A	T	0	0	0	1	0	0	0	0	0	0	0	0	0	1	0	0	0	0	0	0	1	0	1	1	0	0	0	0	0	0	1	0	0	0	0	0	0	1	0	1	0	0	0	0	1	0
chr1	453250	G	A	0	0	0	0	0	0	0	0	0	0	0	0	1	0	0	0	0	1	0	0	1	0	0	0	0	0	0	0	1	0	0	1	0	0	1	1	0	1	0	0	0	0	0	0	0	1
chr1	453425	C	T	0	0	0	0	0	0	0	0	0	0	0	0	0	0	0	0	0	0	0	0	0	0	0	0	0	0	0	0	0	0	0	0	0	0	0	0	0	0	0	0	0	0	0	0	0	0
chr1	464305	A	G	0	0	0	0	0	0	0	1	0	0	0	0	0	1	0	0	0	0	0	1	0	0	0	1	0	0	0	0	0	0	0	0	0	0	0	0	1	0	0	0	0	0	0	0	1	0
chr1	468170	C	T	1	2	2	1	2	2	1	0	1	1	1	1	0	2	2	1	1	1	1	1	1	1	1	1	1	1	1	0	1	2	1	1	2	0	2	0	2	1	2	2	2	0	1	2	0	0
chr1	468289	G	A	1	1	0	1	0	0	1	0	0	0	0	0	0	0	0	2	0	0	0	1	0	0	0	0	1	1	0	0	1	0	0	1	0	1	0	1	0	0	1	1	0	1	1	0	1	0
chr1	475152	G	A	0	0	0	0	0	0	0	0	0	0	0	0	0	0	0	0	0	0	0	0	0	0	0	0	0	0	0	0	0	0	0	0	0	0	0	0	1	0	0	0	0	0	0	0	0	0
chr1	487211	T	G	1	0	0	1	0	1	0	0	1	0	0	0	0	0	1	0	0	0	1	0	0	1	1	0	0	1	1	1	1	0	1	1	0	0	1	0	0	0	0	1	0	0	1	0	1	1
chr1	487216	T	C	0	0	0	0	0	0	0	0	0	0	0	0	0	0	0	0	0	0	0	0	0	0	0	0	0	0	0	0	0	0	0	0	0	0	0	0	0	0	0	0	0	0	0	0	0	0
chr1	487227	T	C	1	1	1	1	0	2	1	1	2	0	1	1	1	1	1	2	0	2	2	1	1	1	2	1	1	1	1	1	1	1	1	1	1	1	1	2	1	1	1	1	1	1	2	1	1	1
chr1	488814	A	G	2	0	0	0	0	1	1	1	0	1	1	0	1	0	0	0	0	0	0	1	0	0	0	0	0	1	1	1	0	0	0	1	1	0	0	1	1	1	1	0	0	0	0	1	0	0
chr1	488828	A	G	2	0	0	0	1	1	1	1	0	1	1	0	1	0	0	0	0	0	0	1	0	0	0	0	0	1	1	1	0	0	0	1	1	0	0	1	1	1	1	0	0	0	0	1	0	0
chr1	488830	A	G	0	1	1	0	1	0	1	1	0	1	1	1	1	1	1	1	1	1	1	1	1	1	0	2	1	0	0	0	1	2	1	1	1	1	1	1	1	1	1	0	1	0	1	1	1	0
chr1	489058	T	C	0	0	0	0	1	0	0	0	1	0	0	0	0	1	0	0	0	0	1	0	0	0	1	0	0	1	0	0	1	1	0	0	1	0	1	0	1	1	0	0	1	1	0	1	0	0
chr1	503473	G	A	1	0	1	2	0	2	2	1	2	1	1	1	1	2	2	0	1	2	1	1	2	1	2	2	1	2	1	2	0	1	2	1	2	2	1	2	1	1	1	2	1	0	1	1	2	2
chr1	503482	C	T	0	1	1	0	2	0	0	0	0	0	0	0	0	0	0	1	1	0	0	1	0	0	0	0	0	0	0	0	1	1	0	0	0	0	0	0	1	1	1	0	1	2	1	1	0	0
chr1	503487	C	T	1	0	0	0	0	0	0	1	0	0	1	1	1	0	0	1	0	0	1	0	0	0	0	0	0	0	1	0	1	0	0	1	0	0	0	0	0	0	0	0	0	0	0	0	0	0
chr1	503494	A	C	0	1	1	0	2	0	0	0	0	0	0	0	0	0	0	1	1	0	0	1	0	0	0	0	0	0	0	0	1	1	0	0	0	0	1	0	1	1	1	0	1	2	1	1	0	0
chr1	503540	A	G	1	0	1	1	0	1	0	0	1	0	0	0	0	1	1	0	1	0	1	1	1	1	2	1	1	1	1	0	0	1	0	1	0	0	0	0	1	0	1	2	0	0	1	1	0	1
chr1	503679	C	T	1	0	0	0	0	0	0	0	0	0	0	0	0	0	0	0	0	0	0	0	1	0	0	0	0	0	0	0	0	1	0	0	0	0	0	1	1	0	0	1	0	0	1	1	0	0
chr1	503715	C	T	1	1	1	1	0	1	1	0	0	0	0	0	1	1	1	1	1	0	1	1	1	1	1	1	1	1	0	0	0	1	1	1	1	1	0	1	1	0	1	1	0	0	1	1	1	1
chr1	520719	T	C	1	2	0	1	0	1	2	1	1	1	1	2	2	1	2	1	1	1	1	1	2	1	1	1	1	1	1	1	1	1	1	1	0	1	1	0	1	1	2	2	1	1	1	0	2	1
chr1	520724	C	A	0	0	1	1	0	0	0	0	0	0	0	0	0	1	0	0	0	0	0	1	0	0	1	1	0	1	0	1	0	0	0	0	0	1	0	0	0	0	0	0	0	1	0	0	0	1
chr1	520727	T	G	0	0	1	0	0	0	0	0	0	0	0	0	0	1	0	0	0	0	0	1	0	0	0	1	0	1	0	0	0	0	0	0	0	0	0	0	0	0	0	0	0	0	0	0	0	0
chr1	520859	T	C	1	0	0	0	0	0	0	0	0	1	0	0	0	0	0	0	0	0	0	0	0	0	0	0	1	0	1	0	1	0	1	0	1	0	0	0	0	0	0	0	0	0	0	0	0	0
chr1	520867	C	T	0	0	0	0	0	0	0	0	0	0	0	0	0	0	0	0	0	0	1	0	0	1	0	0	1	0	0	0	0	0	0	0	0	0	1	0	0	1	0	0	0	0	0	1	0	1
chr1	520869	A	G	0	1	0	1	1	0	0	2	0	1	2	0	1	1	1	0	0	1	0	1	0	1	1	2	1	0	1	0	0	0	0	1	1	0	1	0	1	0	1	0	0	1	1	1	0	1
chr1	520871	A	G	1	0	0	0	1	1	1	0	0	1	0	0	1	1	0	0	0	1	0	0	0	0	0	1	0	0	0	0	0	0	0	0	0	0	1	0	0	1	1	0	0	0	1	0	0	1
chr1	521003	A	G	0	0	0	0	0	0	0	0	0	0	0	0	0	0	0	0	0	0	0	0	0	0	0	0	0	0	0	0	0	0	0	0	0	0	0	1	0	0	0	0	0	0	0	0	0	0
chr1	521006	G	T	0	0	0	0	1	0	1	1	0	0	1	0	0	1	1	0	1	0	0	1	1	0	0	1	1	0	0	0	0	1	0	0	1	0	0	0	1	0	0	0	0	0	0	0	0	0
chr1	521010	G	T	0	0	0	0	1	0	1	1	0	0	1	0	0	1	1	0	1	0	0	1	1	0	0	1	1	0	0	0	0	1	0	0	1	0	0	0	1	0	0	0	0	0	0	0	0	0
chr1	536210	A	G	0	1	0	0	0	0	1	0	0	0	1	1	0	0	0	0	0	1	0	1	1	1	0	0	1	0	1	0	0	0	0	0	0	0	0	0	0	0	1	1	1	0	1	0	0	0
chr1	536220	C	A	0	0	1	0	0	1	0	0	1	0	0	0	1	0	0	0	0	0	0	0	0	0	1	0	0	1	0	0	0	0	0	0	0	1	0	1	0	0	0	0	0	0	0	1	0	1
chr1	536221	A	C	1	0	1	1	2	0	0	0	1	1	0	0	1	1	0	0	1	0	1	0	1	0	1	1	1	1	1	1	1	0	0	1	0	1	1	1	1	1	1	1	0	0	0	1	1	1
chr1	536223	G	A	1	0	0	0	0	0	0	0	1	0	1	0	0	0	0	0	1	0	0	1	0	0	0	0	0	0	0	0	1	0	0	1	0	0	0	0	0	0	0	0	0	0	1	0	0	0
chr1	537800	G	A	1	0	0	0	0	0	1	0	0	0	0	0	0	0	0	0	1	0	0	0	1	0	0	1	0	0	1	0	0	0	0	0	0	0	0	1	0	0	0	0	0	0	0	0	1	0
chr1	537801	C	A	0	0	1	1	1	1	0	0	0	0	1	0	0	0	0	1	0	0	0	0	0	0	1	0	0	0	0	0	1	1	0	1	0	0	0	0	0	1	0	0	0	0	0	1	0	0
chr1	537804	T	C	1	0	0	0	0	0	1	0	0	1	0	0	0	1	0	0	1	0	0	0	1	0	0	1	0	0	1	0	0	0	0	1	0	0	0	1	0	0	0	0	1	0	0	0	1	0
chr1	537810	A	C	1	1	1	1	1	1	1	1	1	1	2	1	1	1	1	1	1	1	1	0	1	1	1	1	0	1	1	1	1	1	2	1	0	2	1	1	2	1	1	1	1	1	1	1	1	1
chr1	537838	T	C	0	1	1	1	0	1	0	0	0	0	0	0	0	0	0	1	1	0	1	0	1	1	0	1	0	0	0	0	0	1	1	1	0	0	0	1	0	1	0	0	1	1	0	0	0	1
chr1	537849	C	G	1	1	1	1	1	1	1	1	1	1	1	1	1	1	1	1	1	1	1	0	1	1	1	1	1	1	1	1	0	1	1	1	0	1	1	1	1	1	0	1	1	0	1	1	1	1
chr1	537860	T	C	0	1	0	0	0	0	0	0	0	0	0	0	0	0	0	0	0	0	0	0	0	0	0	0	0	0	0	0	0	0	0	0	0	0	0	0	0	0	0	0	0	0	0	1	0	0
chr1	537861	C	A	0	1	1	0	1	0	0	0	0	0	0	1	1	0	0	0	0	0	0	0	0	0	0	0	0	0	0	0	0	1	0	0	0	0	0	0	0	0	0	0	0	0	0	0	0	0
chr1	537869	A	G	1	0	1	1	0	1	1	1	1	1	1	1	1	1	1	0	0	0	1	0	1	0	1	1	0	1	1	1	0	1	1	1	0	1	1	0	0	1	0	1	1	0	1	1	1	1
chr1	546896	G	A	0	1	0	1	0	0	0	0	0	0	1	0	0	1	0	0	0	0	0	0	0	1	0	1	0	0	0	0	0	0	1	1	0	1	1	1	0	1	1	1	1	1	1	1	1	1
chr1	547034	C	T	2	1	0	0	0	0	1	0	1	1	0	1	1	0	0	1	0	1	1	1	0	1	1	0	0	0	1	0	0	0	0	2	0	0	1	0	0	0	1	2	0	0	1	1	0	0
chr1	547039	C	T	2	1	0	0	0	0	1	0	1	0	0	1	1	0	0	1	0	1	1	1	0	1	1	0	0	0	1	0	0	0	0	1	0	0	1	0	0	0	1	2	0	0	1	1	0	0
chr1	547040	A	G	2	1	0	0	0	0	1	0	1	0	0	1	1	0	0	1	0	1	1	1	0	1	1	0	0	0	1	0	0	0	0	1	0	0	1	0	0	0	1	2	0	0	1	1	0	0
chr1	547044	A	G	2	1	0	0	0	0	1	0	1	0	0	1	1	0	0	1	0	2	1	1	0	1	1	1	0	0	1	0	0	0	0	1	0	0	1	0	0	0	1	2	0	0	1	1	0	0
chr1	547337	A	G	1	1	1	0	1	1	1	1	1	1	1	2	1	2	1	1	1	2	1	2	1	1	1	1	1	1	1	1	1	1	2	2	1	0	1	1	2	1	0	1	1	1	1	1	2	1
chr1	554066	C	T	0	1	1	1	2	1	0	0	0	0	0	0	1	0	0	2	1	0	1	1	0	1	0	0	1	1	0	0	0	0	2	1	1	1	1	0	1	0	1	0	1	2	1	1	0	0
chr1	554244	C	T	2	1	0	0	0	1	1	1	0	2	1	1	1	2	1	0	0	1	0	1	0	2	2	1	1	0	2	1	2	0	0	1	0	0	1	0	1	0	0	2	1	0	0	1	1	1
chr1	554283	A	G	2	1	0	0	0	1	1	1	0	1	1	1	1	2	1	0	0	1	0	1	0	2	2	1	1	0	2	1	2	0	0	1	0	0	1	0	1	0	0	2	1	0	0	1	1	1
chr1	555567	T	C	0	0	0	1	0	0	0	1	0	0	0	0	0	1	1	0	0	0	0	1	1	0	0	1	1	0	0	1	0	0	0	0	1	1	0	0	0	1	0	0	0	0	0	0	1	1
chr1	555604	G	A	1	0	0	2	0	1	2	2	1	2	1	1	1	1	1	0	1	2	0	1	1	2	2	1	1	2	2	1	1	0	2	0	1	1	1	0	0	2	1	1	0	1	0	1	1	2
chr1	555742	A	T	0	0	0	0	0	0	0	0	0	0	0	0	1	0	0	1	0	0	1	0	0	0	0	0	0	0	0	0	0	0	0	1	0	0	0	1	0	0	0	0	0	0	0	1	0	0
chr1	567055	T	C	0	0	0	1	1	1	0	1	1	1	0	0	0	0	1	0	0	0	0	0	1	0	0	0	0	0	1	0	1	0	0	0	0	0	0	0	0	0	0	0	0	0	0	0	0	0
chr1	567088	C	A	0	0	0	0	0	0	0	0	0	0	0	0	0	0	0	0	0	0	0	0	1	0	0	0	0	0	0	0	0	0	0	0	0	0	0	0	0	0	1	0	0	0	0	0	0	0
chr1	567091	A	C	0	0	0	1	0	0	1	1	1	1	1	0	0	1	1	0	0	0	0	0	0	0	0	1	0	1	1	1	0	0	1	0	1	1	0	0	0	0	0	0	0	0	0	0	1	1
chr1	570481	T	C	1	0	1	1	0	1	1	0	1	0	0	1	0	0	1	1	1	0	1	1	1	1	1	0	1	1	1	0	0	1	0	1	0	1	1	0	1	0	0	1	1	1	1	1	0	1
chr1	570485	C	T	0	0	0	0	0	1	0	0	1	1	0	1	0	0	0	0	0	1	0	0	0	0	1	0	0	1	0	1	0	0	0	1	1	0	0	0	0	0	0	0	1	0	1	1	0	0
chr1	570488	C	T	0	0	0	0	1	0	0	0	1	0	0	0	0	0	0	0	0	1	0	1	1	0	1	0	0	1	0	1	1	0	0	0	1	0	0	0	0	0	0	0	0	1	0	0	0	0
chr1	570489	G	A	0	0	0	0	0	0	0	1	1	0	0	0	0	0	1	0	0	1	0	0	0	0	0	1	0	0	1	0	1	1	0	0	0	0	1	0	0	0	0	1	1	0	0	0	0	0
chr1	570494	T	C	1	1	0	0	1	0	0	0	0	0	0	0	0	0	1	0	1	0	0	0	0	0	1	1	0	0	0	0	0	0	0	0	0	0	0	0	0	1	1	1	0	0	1	0	0	0
chr1	570495	A	G	1	1	0	1	0	1	0	0	1	1	1	0	1	0	0	1	1	1	0	1	0	0	1	0	1	0	1	0	1	0	2	1	0	0	0	0	1	1	0	0	0	0	0	0	0	0
chr1	570499	T	G	0	0	0	1	0	0	1	0	0	0	0	0	0	0	0	1	1	1	0	0	0	1	0	0	0	0	0	0	0	0	0	0	0	0	0	0	0	0	0	0	0	0	0	0	0	0
chr1	570503	T	C	0	1	0	1	0	0	0	1	1	0	0	0	1	0	0	0	1	0	1	0	0	0	1	1	1	1	1	0	1	0	0	0	0	0	0	0	1	1	1	1	0	1	0	0	0	1
chr1	574526	C	G	1	1	0	1	1	1	1	1	1	0	1	1	1	0	1	1	0	0	1	0	0	2	1	1	1	1	1	1	1	1	0	1	1	1	1	1	0	1	0	1	1	0	0	0	1	0
chr1	574588	G	A	0	0	1	0	0	0	0	1	0	0	1	0	0	0	0	0	0	0	0	0	1	1	0	1	1	0	0	0	1	0	0	0	1	1	0	0	1	0	0	0	1	0	1	0	0	0
chr1	574748	T	C	1	1	0	0	0	1	0	0	0	0	0	0	1	0	0	1	0	1	2	1	0	0	1	0	0	0	1	0	1	0	0	1	0	0	1	1	0	0	0	1	1	0	1	1	1	1
chr1	574776	C	T	0	0	1	1	0	0	1	0	1	1	0	0	1	0	0	0	1	0	1	0	0	0	0	0	1	0	1	0	1	1	0	0	0	0	0	0	0	1	0	0	0	0	0	1	0	1
chr1	574781	C	G	1	0	1	1	0	0	1	0	2	2	1	0	1	0	1	0	2	1	1	1	0	0	1	1	1	1	1	0	1	1	1	1	0	1	0	0	1	1	1	1	1	1	1	1	0	1
chr1	574784	T	C	2	1	1	2	0	1	1	1	2	2	1	0	1	1	1	1	2	2	2	1	1	1	1	1	2	1	2	1	2	1	1	1	1	1	1	1	1	1	1	2	1	1	1	1	1	1
chr1	577502	C	T	0	0	0	0	0	0	1	1	0	0	1	1	0	0	1	0	1	0	0	0	0	0	0	0	0	0	1	0	0	0	0	1	0	0	0	0	0	0	0	0	0	0	0	0	0	0
chr1	577642	C	T	1	1	0	0	0	0	0	0	0	0	0	0	0	0	0	1	0	2	0	0	1	0	0	0	0	0	0	0	1	0	0	1	1	1	0	1	0	0	0	0	1	0	1	0	0	0
chr1	577659	C	T	1	1	0	1	0	0	0	0	1	0	0	0	0	1	0	1	0	2	1	0	1	0	1	1	0	0	1	0	2	0	0	1	1	1	0	1	0	0	0	1	1	0	1	1	0	0
chr1	577820	A	T	0	0	0	1	0	0	1	0	0	1	0	1	0	0	0	1	0	1	0	1	0	0	0	0	1	1	0	0	0	0	0	1	0	0	1	1	0	0	0	0	0	0	0	0	1	0
chr1	577844	G	A	0	1	0	0	0	0	1	0	0	0	0	0	0	0	0	0	0	0	0	0	0	1	0	0	0	0	0	0	0	0	0	0	0	0	0	1	0	0	0	0	0	0	0	0	0	0
chr1	577906	A	T	0	1	0	0	1	0	0	1	0	1	1	0	0	1	1	0	1	1	1	0	1	0	0	1	0	1	0	0	0	0	1	0	1	0	0	0	1	0	1	0	0	0	0	1	0	1
chr1	577908	C	A	0	1	0	0	1	0	0	0	0	1	1	0	0	1	1	0	1	0	1	0	1	0	0	1	0	1	0	0	0	0	1	0	1	0	0	0	1	0	1	0	0	0	0	1	0	1
chr1	579762	C	T	1	0	1	0	0	1	0	0	0	1	1	1	0	0	1	0	1	1	0	0	0	0	0	0	0	0	1	0	1	1	1	0	1	0	0	1	0	1	1	0	1	0	1	1	0	0
chr1	579763	C	A	0	0	0	0	0	0	0	0	0	1	0	0	0	0	0	1	0	0	1	0	0	0	0	0	0	0	1	0	0	0	0	1	0	1	0	0	0	0	0	0	0	0	0	1	0	0
chr1	579766	C	G	1	0	1	0	0	0	0	0	0	1	1	1	0	0	1	0	1	1	0	0	0	0	1	0	0	0	1	0	1	1	1	0	1	0	0	1	0	1	1	0	1	0	1	1	0	0
chr1	579774	G	A	1	1	1	1	1	1	2	2	2	1	1	1	1	0	1	1	1	0	1	1	1	1	1	1	1	1	1	0	1	1	1	1	0	1	1	0	0	1	1	1	1	0	1	1	1	1
chr1	579780	C	T	0	0	0	1	0	0	0	0	0	0	0	0	0	0	0	0	0	0	0	0	0	1	0	0	0	0	0	0	1	0	0	0	0	0	0	0	0	0	0	1	0	0	0	0	0	0
chr1	579789	C	T	1	1	1	0	2	1	2	2	1	1	1	1	1	2	0	1	1	0	0	1	2	1	1	1	1	1	1	1	1	1	1	0	1	1	1	1	1	1	1	1	1	1	1	0	1	2
chr1	579798	A	G	1	2	1	1	1	1	0	0	1	1	1	1	1	2	1	1	0	0	1	1	0	0	1	1	1	1	1	1	1	1	1	1	1	1	1	2	1	1	1	1	1	2	2	1	1	1
chr1	579815	C	G	0	0	1	0	1	0	0	0	0	0	0	0	0	0	1	0	0	0	0	0	0	0	0	0	0	0	0	0	0	0	0	0	0	0	0	0	0	0	0	0	0	0	0	1	0	0
chr1	579823	A	G	0	0	1	0	1	0	0	0	0	0	0	0	0	0	1	0	0	0	0	1	0	0	0	0	0	0	0	0	0	0	0	0	1	0	0	0	0	1	0	0	0	0	0	1	0	0
chr1	580930	C	T	1	0	0	1	0	1	1	1	1	1	1	1	1	0	2	0	0	1	0	1	1	1	2	0	1	1	2	0	1	0	0	1	0	0	1	1	1	0	0	1	0	0	0	1	0	1
chr1	581098	G	C	0	0	1	2	0	0	2	2	0	1	2	1	1	2	1	0	1	1	1	2	0	2	0	2	1	2	1	2	1	2	2	0	2	1	0	1	1	1	1	1	1	0	1	1	2	1
chr1	581099	G	A	0	0	1	2	0	0	2	2	0	1	2	1	1	2	1	0	1	1	1	2	0	2	0	2	1	2	1	2	1	2	2	0	2	1	0	1	1	1	1	1	1	0	1	1	2	1
chr1	581103	G	A	1	1	0	0	0	1	0	0	1	1	0	0	1	0	1	0	0	1	0	0	1	0	2	0	0	0	1	0	1	0	0	0	0	0	1	1	0	1	0	1	0	1	0	1	0	1
chr1	581281	C	T	0	1	0	0	1	1	0	0	0	0	0	0	1	1	0	0	0	0	1	0	0	0	0	0	0	1	0	0	0	1	0	1	0	0	0	0	0	0	1	0	1	0	0	1	0	1
chr1	592389	C	T	0	0	0	0	0	0	0	0	0	0	0	0	0	0	0	0	0	0	0	0	0	0	0	0	0	0	0	0	0	0	0	0	0	0	0	0	0	0	0	0	0	0	0	0	0	0
chr1	595972	G	C	1	0	0	0	0	0	1	0	0	1	1	0	0	0	0	0	0	1	0	0	0	1	0	1	0	0	0	0	0	0	0	0	0	0	1	0	0	0	0	2	1	0	0	0	0	1
chr1	595974	G	C	1	0	0	0	0	0	1	0	0	1	1	0	0	0	0	0	0	1	0	0	0	1	0	1	0	0	0	0	0	0	0	0	0	0	1	0	0	0	0	2	1	0	0	0	0	1
chr1	600378	A	G	1	1	1	1	1	1	1	0	1	0	0	0	1	1	0	1	1	1	1	1	0	0	0	1	1	1	1	1	1	1	1	1	1	1	1	1	0	1	0	1	1	0	0	0	0	1
chr1	600382	A	G	1	1	1	1	1	1	1	1	1	1	1	2	1	0	1	2	0	1	1	1	1	1	1	1	1	1	1	1	0	1	1	1	1	1	1	2	2	1	2	1	0	2	1	1	1	1
chr1	600386	C	T	0	0	0	0	0	1	0	0	0	1	1	0	0	0	0	0	0	0	0	0	0	1	0	0	1	0	1	0	1	0	0	0	0	0	0	0	1	0	0	0	0	0	1	0	1	0
chr1	600396	G	A	0	0	0	0	0	1	0	0	0	1	1	0	0	0	0	0	0	0	0	0	0	1	0	0	1	0	1	0	1	0	0	0	0	0	0	0	1	0	0	0	0	0	1	0	1	0
chr1	608887	C	T	0	0	0	0	0	0	0	0	0	0	0	0	0	0	0	0	0	0	0	0	0	0	0	0	0	0	0	0	0	0	0	0	0	0	0	0	1	0	0	0	0	0	0	0	0	0
chr1	608969	A	G	0	0	0	0	0	0	0	0	0	0	0	0	0	0	0	0	0	0	0	0	0	0	0	0	0	0	0	0	0	0	0	0	0	0	0	0	1	0	0	0	0	0	0	0	0	0
chr1	619932	A	G	1	0	0	0	0	0	0	0	0	0	0	0	0	0	0	1	0	0	0	0	0	0	0	0	0	1	0	0	1	0	0	1	0	1	0	0	1	0	1	0	0	0	0	0	0	0
chr1	620442	T	A	0	0	1	0	0	0	0	0	1	0	0	0	0	1	1	1	1	0	0	0	0	0	0	1	0	0	1	1	0	0	1	0	1	1	0	1	0	0	1	0	0	1	1	0	1	1
chr1	620450	C	A	0	0	1	0	0	0	0	0	1	0	0	0	0	0	1	0	1	0	0	0	0	0	0	0	0	0	1	1	0	0	1	0	0	0	0	0	0	0	1	0	0	0	1	0	0	0
chr1	620459	A	G	1	0	1	0	0	0	0	1	0	0	0	1	1	1	0	1	0	0	1	1	1	1	1	1	0	0	1	0	0	1	0	1	1	1	0	0	0	0	0	1	1	1	0	0	0	0
chr1	620461	T	C	1	1	0	0	1	0	0	1	0	1	0	0	0	0	0	0	1	0	1	0	0	0	0	0	0	1	1	0	0	0	0	0	0	0	0	0	0	0	1	0	0	0	0	0	1	0
chr1	620541	T	A	0	1	0	0	0	1	0	0	1	0	0	1	1	0	1	1	0	0	1	0	1	0	0	1	1	1	0	2	1	0	1	1	2	1	0	1	0	1	1	1	1	0	1	1	0	1
chr1	620543	A	G	0	1	0	0	0	0	0	1	0	0	0	0	0	0	0	0	0	0	0	0	0	0	0	1	0	0	0	0	0	0	0	0	0	0	0	0	1	0	0	0	0	0	0	1	0	0
chr1	620552	G	T	0	0	0	0	0	0	0	0	0	0	0	0	1	0	0	0	0	0	0	0	0	1	0	0	1	0	0	0	0	0	0	0	0	1	0	0	0	0	0	0	0	0	0	0	0	0
chr1	620610	A	G	0	1	0	0	0	0	1	1	0	0	0	0	0	0	0	1	1	0	0	0	0	1	0	0	0	1	0	1	0	1	0	0	0	0	0	0	0	1	0	1	0	0	0	0	0	1
chr1	620614	A	C	1	1	1	0	1	1	1	1	0	0	1	1	1	1	1	1	1	0	1	1	1	1	0	1	1	0	1	0	1	1	1	1	1	0	1	0	1	1	0	1	1	0	0	1	1	1
chr1	620616	C	A	0	1	1	1	0	1	1	0	0	1	1	0	0	0	1	1	1	0	0	0	0	0	0	0	0	0	1	0	0	0	1	0	0	0	1	0	0	1	1	0	0	1	0	0	0	0
chr1	620622	T	A	0	0	0	0	0	0	0	0	0	0	0	0	1	1	1	0	0	0	0	0	0	0	0	0	1	1	1	0	1	0	0	0	0	0	1	0	1	0	0	0	1	0	0	0	0	0
chr1	620624	G	A	0	0	0	0	0	0	0	0	0	0	0	0	0	0	0	0	0	0	0	0	0	0	0	0	0	0	0	0	0	0	0	0	0	0	0	0	0	0	0	0	0	0	0	0	0	0
chr1	620638	G	A	1	0	0	0	0	0	0	0	1	0	0	0	0	0	0	0	0	0	1	0	0	0	0	0	0	0	0	0	1	1	0	0	0	0	0	0	0	0	0	0	0	0	0	1	0	0
chr1	620673	C	T	0	1	0	1	0	0	1	0	0	0	0	1	0	1	0	1	0	0	1	0	0	0	0	0	0	1	1	1	1	0	0	0	1	0	0	1	0	0	0	0	0	1	1	0	0	1
chr1	620679	T	A	0	0	0	0	0	0	1	1	1	1	0	1	0	0	1	0	0	1	0	0	0	0	0	1	0	1	0	1	1	0	0	1	1	0	1	1	0	0	1	0	0	0	0	0	1	0
chr1	620683	A	C	0	0	0	1	0	0	0	0	0	0	0	0	0	0	0	0	0	0	0	1	0	0	1	0	0	0	0	0	0	0	1	1	0	0	0	1	0	0	0	0	1	0	0	0	0	0
chr1	620687	C	T	1	0	1	0	0	0	0	0	0	0	0	0	0	1	0	0	0	0	0	0	0	1	0	1	0	0	0	0	0	0	0	0	0	0	0	0	0	0	1	0	0	0	0	0	0	0
chr1	620688	C	G	1	0	1	0	0	0	0	0	0	0	0	0	0	1	0	0	0	0	0	0	0	1	0	1	0	0	0	0	0	0	0	0	0	0	0	0	0	0	1	0	0	0	0	0	0	0
chr1	620693	A	T	0	0	0	1	2	1	1	1	1	1	1	1	1	0	1	1	1	1	1	1	1	0	1	1	1	1	1	1	2	1	1	1	1	1	1	1	1	0	1	1	1	0	0	1	1	1
chr1	624569	A	T	0	0	0	1	0	0	0	0	0	0	0	0	0	0	0	0	0	1	0	0	0	0	0	1	0	0	0	1	0	1	1	0	0	0	0	0	0	0	0	0	0	1	0	0	0	0
chr1	625800	G	T	1	1	1	1	1	0	0	0	1	0	1	1	0	1	0	1	1	0	1	1	0	1	0	1	1	1	0	1	1	1	0	1	1	1	0	1	0	1	1	1	1	0	1	1	1	0
chr1	629408	A	G	0	0	0	1	1	1	0	1	1	0	0	0	1	0	1	1	0	2	1	1	0	1	0	1	1	1	1	1	1	1	1	1	2	1	1	1	1	1	0	1	0	1	0	1	1	0
chr1	629412	T	C	1	1	2	1	1	1	1	1	0	0	1	1	1	1	1	1	1	1	1	1	0	0	1	1	0	1	1	1	1	0	0	0	0	1	1	1	1	1	1	1	1	1	1	1	1	0
chr1	633051	G	C	0	0	1	0	0	0	1	0	0	1	0	1	0	0	1	0	0	0	0	0	0	1	0	0	0	0	1	0	0	0	1	0	0	0	0	0	0	1	0	0	0	1	1	1	0	0
chr1	633056	C	T	1	0	0	1	0	1	1	1	0	0	1	1	1	0	1	0	1	0	0	1	1	0	0	0	1	1	1	0	1	0	1	0	0	0	2	0	1	0	0	0	1	0	0	1	0	0
chr1	633068	A	C	0	0	1	0	1	1	0	1	1	1	0	1	1	1	0	1	0	0	0	1	1	1	1	1	1	1	1	0	0	0	0	1	0	1	0	0	1	1	1	1	1	1	1	0	0	0
chr1	633407	C	T	0	1	0	0	0	0	0	0	0	0	0	0	0	0	0	1	1	0	0	0	0	0	0	0	0	0	0	0	0	0	0	0	0	0	1	0	0	1	1	0	1	2	1	0	0	0
chr1	636330	C	A	2	2	2	2	2	2	2	2	2	2	2	2	2	2	2	2	2	2	2	2	2	2	2	2	2	2	2	2	2	2	2	2	2	2	2	2	2	2	2	2	2	2	2	2	2	2
chr1	641575	T	C	2	2	2	2	0	2	2	2	2	2	2	2	1	2	2	1	2	1	1	1	2	2	2	2	2	2	2	2	2	1	2	1	1	1	2	1	2	2	2	2	2	2	1	2	2	2
chr1	643666	G	A	1	2	1	1	0	1	2	2	1	1	1	2	1	2	2	1	2	0	1	1	0	2	2	2	1	1	2	2	1	1	2	1	1	1	2	1	1	1	2	2	1	1	1	1	2	1
chr1	643720	T	G	0	1	1	0	0	0	1	0	0	0	1	1	1	1	0	1	0	1	0	1	1	1	1	1	1	0	0	0	1	1	0	1	0	0	0	0	0	0	0	0	1	0	0	0	0	0
chr1	643721	C	A	0	0	0	1	1	0	0	0	0	0	0	0	0	0	0	1	0	0	0	0	0	1	0	0	0	0	1	0	0	0	0	0	0	0	0	0	1	0	1	0	1	0	0	0	1	0
chr1	643723	A	C	0	0	0	0	0	0	0	0	1	1	0	0	0	1	0	0	0	0	0	0	1	1	0	0	1	0	0	0	0	0	0	0	0	1	0	1	1	0	0	0	0	0	0	1	0	0
chr1	643738	T	G	0	0	0	0	0	0	0	0	0	0	0	0	0	0	0	0	0	0	0	0	0	0	0	0	0	0	0	0	0	0	0	0	0	0	0	0	0	0	0	0	0	0	0	1	0	0
chr1	646268	C	A	0	1	1	0	0	1	0	1	0	1	1	1	1	0	1	1	1	0	0	1	0	0	2	0	0	0	1	1	1	0	0	0	1	0	2	0	0	1	1	1	1	1	0	1	0	1
chr1	648236	G	A	1	0	0	0	0	0	1	0	1	0	1	1	1	1	1	0	0	0	0	0	0	1	0	2	1	0	0	0	0	0	1	1	1	1	0	1	1	0	1	0	0	0	1	0	1	1
chr1	648421	G	T	1	0	0	0	2	0	0	0	0	0	0	0	0	0	0	1	0	0	1	1	0	0	0	0	1	0	0	0	0	0	0	1	1	1	0	0	1	0	0	0	0	0	1	0	1	0
chr1	648428	A	G	1	0	1	0	2	0	0	0	0	0	0	0	0	0	0	1	0	0	1	1	0	0	0	0	1	0	0	0	0	0	0	1	1	1	0	0	1	0	0	0	0	0	1	0	1	0
chr1	648497	A	G	1	2	2	2	1	2	1	2	1	1	2	1	1	1	1	1	2	1	1	1	2	2	2	2	1	2	1	2	1	0	2	1	1	2	2	2	1	2	2	2	2	2	1	1	1	2
chr1	651344	T	A	0	0	0	0	0	0	0	1	0	0	1	0	0	0	0	1	2	0	0	0	0	0	0	0	0	1	0	0	0	0	0	0	0	0	1	0	0	0	0	1	1	0	1	0	0	0
chr1	651345	A	T	0	0	0	0	0	0	0	1	0	0	1	0	0	0	0	1	2	0	0	0	0	0	0	0	0	1	0	0	0	0	0	0	0	0	1	0	0	0	0	1	1	0	1	0	0	0
chr1	651353	G	A	0	0	1	0	0	0	1	0	1	0	0	0	0	0	0	1	0	0	0	0	0	0	0	0	0	0	1	0	0	0	0	0	0	0	1	0	0	0	0	0	0	0	1	0	0	0
chr1	651362	G	T	0	0	1	0	0	0	1	0	0	0	0	0	0	0	0	1	0	0	0	0	0	0	0	0	0	0	1	0	0	0	0	0	0	0	1	0	0	0	0	0	0	0	1	0	0	0
chr1	651443	G	A	0	1	0	0	1	1	0	1	0	1	1	0	0	1	0	1	0	0	1	0	1	0	0	1	0	1	0	0	0	1	0	0	0	1	1	0	0	1	0	0	1	1	0	0	1	1
chr1	651444	T	A	1	1	0	0	0	0	0	1	1	0	0	0	0	0	0	0	0	1	0	0	0	0	0	0	0	0	0	0	1	1	1	0	0	0	1	0	0	0	0	0	0	0	0	0	1	0
chr1	651449	T	G	0	1	0	0	1	0	0	0	1	1	0	0	0	1	0	1	0	0	1	0	0	0	1	1	0	1	0	0	0	1	0	0	0	1	0	0	0	1	0	0	0	1	0	0	1	0
chr1	651452	G	A	0	0	0	0	0	0	0	0	0	1	0	1	0	0	0	0	0	1	0	0	0	0	0	0	0	0	0	0	0	0	0	0	1	0	0	0	0	0	0	1	0	0	0	1	0	0
chr1	651457	G	A	0	0	0	0	0	0	0	0	0	1	0	0	0	0	0	0	0	1	0	0	0	0	1	0	0	0	0	0	0	0	1	0	0	0	0	0	0	0	0	1	0	1	0	1	0	0
chr1	662659	C	T	2	2	1	2	2	2	1	2	1	2	2	1	1	2	2	1	2	2	1	1	1	1	1	1	1	1	2	1	1	1	0	2	1	1	1	1	1	2	2	1	1	2	1	1	2	0
chr1	662660	A	C	2	2	2	1	2	2	1	2	1	2	2	1	1	2	2	1	2	2	2	1	1	2	2	1	1	2	2	2	1	1	0	2	2	2	2	1	1	2	2	1	2	2	1	1	2	0
chr1	662661	A	G	0	0	0	0	0	0	1	0	1	0	0	1	0	0	0	0	0	0	0	1	0	0	0	1	0	1	0	0	0	0	1	0	0	0	0	1	0	0	0	1	0	0	1	1	0	1
chr1	667294	G	T	1	1	1	0	1	1	1	1	0	0	0	1	0	1	1	1	1	1	1	1	0	1	0	1	0	1	0	0	0	1	1	0	1	1	0	0	1	1	0	2	1	1	1	1	1	1
chr1	667301	T	A	1	0	0	0	0	0	0	0	0	1	0	0	0	1	0	0	0	0	1	0	0	1	0	0	1	0	0	0	0	1	0	1	0	0	0	0	0	0	0	0	0	0	0	0	0	0
chr1	667305	G	A	1	0	0	0	0	0	0	0	0	1	0	0	0	1	0	0	0	0	1	0	0	1	0	0	1	0	0	0	0	1	0	1	0	0	0	0	0	0	0	0	0	0	0	1	0	0
chr1	667307	G	A	0	0	0	0	1	1	0	0	0	0	0	0	0	0	0	0	0	0	0	0	0	0	0	0	0	0	0	0	0	0	0	0	0	0	0	0	0	0	1	0	1	0	0	1	0	0
chr1	671029	C	T	0	1	1	0	0	0	0	0	1	0	0	0	1	0	1	0	0	1	1	0	1	0	0	1	0	1	0	1	0	1	1	0	1	0	0	0	0	0	1	0	0	1	0	0	1	1
chr1	671031	T	C	0	0	0	1	0	0	0	1	0	0	0	0	0	0	0	1	0	0	0	1	0	0	0	0	1	0	0	0	0	0	0	0	0	1	0	0	0	0	0	0	0	0	0	0	0	0
chr1	671032	C	G	1	0	0	1	1	0	1	0	0	0	0	0	1	0	0	0	1	0	1	0	0	0	0	0	0	0	0	0	0	0	0	1	0	0	0	0	0	1	0	1	0	1	1	0	0	0
chr1	671035	A	T	0	1	1	1	0	0	1	1	1	0	1	0	1	1	0	0	1	0	0	0	0	1	0	1	0	0	0	0	0	0	1	1	1	1	0	1	0	0	0	0	0	0	0	1	0	0
chr1	671050	C	T	0	0	1	0	0	0	0	0	0	0	1	1	1	0	0	0	1	0	0	1	1	0	1	0	0	0	1	0	1	0	0	0	0	0	0	0	0	1	0	0	0	0	0	0	0	0
chr1	671052	T	C	1	2	1	1	2	1	2	1	2	1	1	1	1	2	2	2	2	1	1	1	1	2	1	2	1	2	1	1	1	2	1	1	1	1	2	2	1	1	1	2	1	1	1	1	1	2
chr1	671082	A	G	1	0	1	0	1	0	0	0	0	0	0	1	0	0	0	0	0	0	0	0	0	0	0	0	0	0	0	0	0	0	1	0	0	0	0	0	0	0	0	0	0	0	0	0	0	0
chr1	671083	A	T	1	0	1	0	1	0	0	0	0	0	0	1	0	0	0	0	0	0	0	0	0	0	0	0	0	0	0	0	0	0	1	0	0	0	0	0	0	0	0	0	0	0	0	0	0	0
chr1	671166	C	A	1	1	0	0	1	1	0	1	1	0	1	1	1	1	1	1	1	2	1	1	1	1	0	1	0	1	1	1	1	2	1	1	1	0	0	1	1	1	1	1	1	1	1	0	1	0
chr1	671180	C	G	0	0	0	0	0	0	0	0	0	0	0	0	0	0	1	0	0	0	0	0	0	0	0	0	0	0	0	0	0	0	0	0	0	0	0	0	0	0	1	0	0	0	0	0	0	0
chr1	671182	A	G	1	1	0	0	1	1	0	1	1	0	1	1	1	1	1	1	1	2	1	1	1	1	0	1	0	1	1	1	1	2	1	1	1	0	0	1	1	1	1	1	1	1	1	0	1	0
chr1	671183	T	G	0	0	0	0	0	0	0	0	0	0	0	0	0	0	1	0	0	0	0	0	0	0	0	0	0	0	0	0	0	0	0	0	0	0	0	0	0	0	1	0	0	0	0	0	0	0
chr1	675870	T	C	0	1	1	1	1	0	0	1	1	1	0	1	0	1	0	1	0	1	0	1	1	1	1	0	0	0	1	1	1	1	1	1	1	0	1	1	1	0	1	0	1	2	1	1	1	1
chr1	675878	C	G	1	0	0	0	0	1	0	0	0	0	0	0	0	0	1	1	1	0	0	0	1	0	0	0	0	1	0	0	0	0	0	0	0	0	0	0	0	0	0	0	0	0	1	0	0	0
chr1	675889	T	G	0	0	0	0	0	0	1	0	1	0	0	0	2	0	0	0	0	0	0	0	0	1	0	0	1	1	0	0	0	1	0	0	0	0	0	0	0	0	0	0	0	0	0	0	0	0
chr1	675890	T	G	1	0	0	0	0	0	1	0	1	0	0	0	2	0	1	0	0	1	0	0	0	1	0	0	1	1	0	0	0	1	0	0	0	1	0	0	0	0	0	1	0	0	0	0	0	0
chr1	675898	A	G	0	1	1	0	2	1	0	1	1	1	0	1	0	1	0	1	0	1	1	1	1	0	1	1	0	0	1	1	1	1	1	1	1	0	1	1	1	0	1	0	0	2	1	1	1	1
chr1	675917	G	C	0	0	0	1	1	0	0	0	0	1	0	0	1	0	0	0	1	1	0	1	0	1	0	0	1	1	0	1	1	0	1	0	1	0	0	0	0	1	0	0	1	0	0	0	1	0
chr1	675975	G	A	1	1	0	1	1	1	1	1	0	0	1	1	1	1	1	1	1	1	2	1	0	1	1	1	1	0	1	0	0	1	1	0	1	0	0	2	1	1	1	0	1	0	0	1	0	1
chr1	676001	T	G	2	1	1	1	1	0	0	1	2	1	1	0	1	1	1	1	1	1	1	1	1	1	1	1	1	1	2	2	1	1	1	1	1	1	1	0	1	2	1	2	1	1	1	1	1	1
chr1	678324	A	G	2	1	0	1	2	0	1	2	2	1	1	1	1	2	1	1	1	2	1	1	0	1	1	2	1	2	1	1	2	1	2	1	2	2	1	1	2	1	1	2	1	0	1	2	1	1
chr1	678351	T	A	1	0	0	0	2	0	1	1	0	1	1	1	1	1	0	1	1	0	1	0	0	0	0	0	0	1	0	0	0	1	0	1	1	1	0	1	0	0	0	0	1	0	1	0	0	0
chr1	680735	T	G	0	0	0	0	2	0	1	0	0	0	0	1	0	0	0	0	0	0	0	0	0	0	0	0	0	1	1	1	0	0	0	0	0	0	0	1	0	0	1	0	0	1	0	0	0	1
chr1	682929	C	T	0	1	1	0	0	1	0	0	0	1	0	0	0	0	0	1	1	0	0	1	0	0	0	0	0	1	0	0	0	0	0	0	0	0	1	0	0	1	0	0	1	1	0	0	0	1
chr1	684403	C	T	0	1	0	0	0	0	0	1	1	0	1	0	0	0	1	1	0	0	0	1	0	1	0	1	0	1	0	1	1	0	0	1	0	0	0	2	1	0	0	0	0	1	1	1	1	1
chr1	684407	C	T	0	1	0	0	0	0	0	1	1	0	1	0	0	0	1	1	0	0	0	1	0	1	0	1	0	1	0	1	1	0	0	1	0	0	0	2	1	0	0	0	0	1	1	1	1	1
chr1	684411	A	C	0	1	1	1	1	1	0	1	1	1	0	1	0	1	0	0	0	0	1	0	1	0	1	1	1	1	0	0	1	1	1	0	2	1	1	1	1	1	0	0	1	1	0	1	1	0
chr1	684414	A	G	0	0	0	0	0	0	0	1	0	0	0	1	0	0	0	0	0	0	1	0	0	0	1	1	1	1	0	0	0	0	0	0	1	0	0	0	0	0	0	0	1	0	0	1	1	0
chr1	684424	T	C	0	0	0	0	0	0	0	0	0	0	0	0	0	0	0	0	0	0	0	0	1	0	0	0	0	0	0	0	0	1	0	0	0	0	0	1	0	0	0	0	0	0	1	0	0	0
chr1	689994	G	A	0	1	0	0	0	0	0	1	0	0	1	0	0	1	0	0	0	0	0	0	0	1	0	2	0	0	0	1	0	0	0	0	1	0	0	0	0	1	1	0	0	0	0	0	0	0
chr1	690028	G	A	0	1	0	0	0	0	0	0	0	0	1	0	0	1	1	0	0	0	0	0	0	2	0	2	1	1	0	1	0	0	1	0	1	0	0	0	0	1	1	0	0	0	0	0	0	0
chr1	692308	T	C	0	1	1	1	1	1	0	0	1	0	0	1	1	1	0	1	0	1	0	1	0	0	1	0	1	0	0	1	1	1	0	1	0	0	1	1	1	0	0	1	0	2	1	0	0	0
chr1	692312	G	A	0	0	1	1	1	0	1	1	0	1	1	1	0	1	0	1	1	0	0	0	0	0	1	1	0	0	0	0	0	1	1	0	1	1	0	1	1	1	1	1	1	0	1	1	0	1
chr1	692318	G	A	0	0	0	0	1	0	0	1	0	1	0	0	0	1	0	0	0	0	1	0	0	0	1	1	0	0	0	0	0	1	2	0	0	0	0	0	0	1	0	0	1	0	0	1	0	1
chr1	692319	T	C	1	1	1	0	1	1	1	1	1	1	1	0	1	1	1	1	0	1	1	1	0	1	0	1	0	1	1	0	1	0	0	1	0	1	1	0	0	1	0	2	0	0	1	0	2	1
chr1	692790	G	T	1	1	0	0	0	1	2	1	1	1	1	0	1	1	1	0	0	0	0	1	0	0	1	2	1	2	0	1	1	0	1	0	0	0	0	1	1	1	1	2	0	0	0	0	1	1
chr1	692791	A	T	1	1	0	0	0	1	2	1	1	1	1	0	1	1	1	0	0	0	0	1	0	0	1	2	1	2	0	1	1	0	1	0	0	0	0	1	1	1	1	2	0	0	0	0	1	1
chr1	692850	T	C	0	0	0	0	0	0	0	0	0	0	0	0	0	0	0	0	0	0	0	0	0	0	0	0	0	0	0	0	1	0	0	0	0	0	0	0	0	0	0	0	0	0	0	0	0	0
chr1	692939	G	A	0	0	0	0	0	0	0	0	0	0	0	0	0	0	0	0	0	0	0	0	0	0	0	0	0	0	0	0	0	0	0	0	0	0	0	0	0	0	0	0	0	0	0	0	0	0
chr1	692968	A	G	0	0	0	0	0	0	0	0	0	0	0	0	0	0	0	0	0	0	0	0	0	0	0	0	0	0	0	0	0	0	0	0	0	0	0	0	0	0	0	0	0	0	0	0	0	0
chr1	696842	C	T	1	1	2	0	2	2	2	1	0	2	1	1	1	2	0	2	1	1	2	1	1	1	1	2	1	2	1	1	1	2	1	1	1	1	0	1	1	2	2	2	1	2	1	2	2	2
chr1	696843	G	A	1	1	0	2	0	0	0	1	2	0	1	1	0	0	2	0	1	1	0	1	1	0	1	0	1	0	1	1	1	0	1	1	1	1	2	1	1	0	0	0	1	0	1	0	0	0
chr1	697018	T	C	1	1	0	1	0	0	1	0	0	0	1	1	1	0	0	0	0	1	0	1	0	1	1	0	0	0	1	0	0	0	0	1	0	0	0	0	0	0	1	0	1	1	0	1	0	1
chr1	697039	T	C	1	1	1	1	1	1	0	1	1	1	0	1	1	1	0	1	0	0	0	0	1	1	1	1	0	0	0	1	1	1	1	1	1	1	0	2	0	1	1	0	1	0	1	1	0	1
chr1	697042	T	C	0	1	0	1	0	1	0	0	1	0	1	0	0	1	0	0	0	0	0	0	1	0	0	1	0	1	0	1	0	0	1	0	0	1	0	0	0	0	1	0	0	0	0	0	1	0
chr1	697043	A	G	0	1	0	0	0	1	0	1	0	0	0	0	0	0	0	0	0	0	0	0	0	0	0	1	0	0	0	0	0	1	0	1	1	1	0	0	0	0	0	0	0	0	0	0	0	0
chr1	697051	C	A	0	0	1	0	0	0	0	1	0	0	0	0	0	1	1	1	0	0	0	0	0	0	0	1	0	0	0	0	0	0	0	0	0	0	1	0	0	0	0	0	0	0	0	0	0	0
chr1	705255	C	A	1	1	2	1	0	1	0	1	1	1	1	0	1	0	0	1	1	0	0	1	0	1	1	0	1	1	0	1	2	1	0	0	0	0	1	0	0	1	1	1	1	1	1	1	1	1
chr1	705276	T	C	1	1	2	2	0	1	1	1	1	2	1	1	1	1	1	1	1	1	1	1	0	1	1	1	1	1	1	2	2	1	1	1	1	1	1	1	1	1	2	1	2	1	2	1	2	1
chr1	705283	T	C	0	0	0	0	0	0	1	0	0	0	0	1	0	0	0	0	0	0	0	0	1	0	1	0	0	0	0	0	0	0	0	0	0	1	0	0	1	1	0	1	0	0	0	0	0	0
chr1	713697	G	A	2	2	2	2	2	2	1	1	1	1	1	1	1	0	1	2	2	2	2	1	1	1	1	0	1	1	2	1	2	2	1	2	2	1	2	1	1	2	2	2	2	1	2	1	2	2
chr1	735764	T	C	0	0	1	0	0	1	0	0	0	0	0	0	0	0	0	1	1	0	0	0	0	0	0	0	0	0	1	1	0	0	0	0	0	0	1	0	0	0	1	0	1	2	1	0	0	0
chr1	735805	G	A	1	2	1	0	0	2	0	0	1	0	0	0	0	0	1	1	1	1	0	2	0	0	1	0	0	0	1	1	1	0	0	0	0	0	2	0	1	1	0	1	2	1	1	1	0	0
chr1	735860	G	A	1	2	1	0	0	2	0	0	1	0	0	0	0	0	1	1	1	1	0	2	0	0	1	0	0	0	1	1	1	0	0	0	0	0	2	0	1	1	0	1	2	1	1	1	0	0
chr1	741272	T	C	1	1	1	1	0	0	1	0	1	0	0	1	1	1	0	1	0	1	0	1	1	0	0	1	1	1	1	1	1	0	0	0	2	1	0	0	1	1	1	1	0	0	0	0	1	1
chr1	741283	C	T	1	1	1	1	0	0	1	0	1	0	0	1	1	1	0	1	0	1	0	1	1	0	0	1	1	1	1	1	1	0	0	0	2	1	0	0	1	1	1	1	0	0	0	0	1	1
chr1	748855	T	C	0	0	0	0	0	0	0	0	0	0	0	0	0	0	0	0	0	0	0	0	0	0	0	0	0	0	0	0	0	1	0	0	0	0	0	0	0	0	0	0	0	0	0	0	0	0
chr1	748860	C	T	1	0	0	0	0	1	0	1	0	0	0	0	0	0	1	0	0	1	0	1	1	0	0	1	1	0	1	1	1	1	1	0	0	0	1	0	0	0	1	1	0	0	0	0	0	0
chr1	748866	G	A	0	0	0	0	0	0	0	0	0	0	0	0	0	0	0	0	0	1	0	0	0	0	0	0	1	0	0	0	0	1	0	0	0	0	0	0	0	0	0	0	0	0	0	0	0	0
chr1	748880	T	C	1	1	2	1	2	1	2	0	1	2	1	2	1	0	0	2	2	0	1	1	1	2	1	0	1	1	1	1	0	1	1	2	1	1	1	2	1	1	1	0	2	2	2	1	1	1
chr1	748902	C	G	1	1	2	1	2	1	2	1	1	2	1	2	1	1	0	2	2	0	1	1	1	2	1	0	1	1	1	1	1	1	1	2	1	1	1	2	1	1	1	0	2	2	2	1	1	1
chr1	752609	T	C	1	0	0	0	0	0	1	1	0	1	1	1	0	0	0	0	0	0	0	0	0	1	1	0	0	0	1	0	0	0	0	0	0	0	0	0	0	1	0	0	0	0	0	0	1	1
chr1	752622	G	A	1	0	0	0	0	0	0	0	0	0	0	0	0	0	1	0	0	1	0	1	0	0	1	0	0	0	1	0	0	0	0	0	0	0	1	0	1	1	0	1	1	0	0	0	1	0
chr1	752672	C	T	0	0	0	0	0	0	0	0	0	0	0	0	0	0	1	0	0	1	0	1	0	0	1	0	0	0	1	0	0	0	0	0	0	0	1	0	0	1	0	1	1	0	0	0	1	0
chr1	771160	A	C	0	0	1	1	0	0	1	0	1	0	0	2	1	1	0	0	1	0	0	1	1	0	0	0	1	1	1	2	1	0	1	0	1	1	1	1	1	0	0	1	0	1	1	0	0	0
chr1	771174	T	G	0	0	1	1	0	0	1	0	1	0	0	2	1	1	0	0	1	0	0	1	1	0	0	0	1	1	1	2	1	0	1	0	1	1	1	1	1	0	0	1	0	1	1	0	0	0
chr1	790569	A	G	1	1	0	0	2	1	1	1	1	0	1	1	1	0	1	1	2	2	2	1	1	1	0	0	1	1	1	1	2	1	0	1	1	1	1	1	1	1	0	1	1	2	1	1	0	0
chr1	792553	G	A	0	0	0	0	0	0	0	0	0	0	0	0	0	0	0	0	0	0	0	0	0	0	0	0	0	0	0	0	0	0	0	0	0	0	0	0	0	0	0	0	0	0	0	0	0	0
chr1	792630	T	C	0	0	0	0	0	0	0	0	0	0	0	0	0	0	0	0	0	0	0	1	0	0	0	0	0	0	0	0	0	0	0	0	0	0	0	0	0	0	0	0	0	0	0	0	0	0
chr1	792688	C	T	1	1	1	0	1	1	0	0	1	1	0	1	1	1	1	2	1	2	1	1	1	1	1	0	1	1	0	0	1	1	1	1	1	1	1	0	1	1	2	1	1	0	2	1	1	1
chr1	792853	A	G	0	0	0	0	0	0	1	1	0	0	0	1	0	0	0	0	0	0	0	1	0	0	0	0	0	1	0	1	0	0	0	0	1	1	0	1	0	0	0	0	0	0	0	0	0	0
chr1	793028	A	G	1	1	2	2	2	2	1	0	2	2	1	1	1	1	2	2	2	2	2	2	2	1	2	0	2	1	1	2	2	2	1	1	2	1	2	1	1	1	1	1	2	2	2	2	1	1
chr1	797843	G	A	0	0	0	0	0	0	1	1	0	0	1	0	0	0	0	0	0	0	0	0	0	0	0	0	0	0	1	0	0	0	0	0	0	0	0	0	0	0	0	0	0	0	0	0	0	0
chr1	809983	T	C	0	0	0	0	0	0	1	0	0	0	0	0	0	0	0	0	0	0	0	0	0	0	0	0	0	0	0	0	0	0	0	0	0	0	0	0	0	0	0	0	0	0	0	0	0	0
chr1	817423	C	A	1	0	1	0	0	0	1	0	0	0	2	1	1	1	1	0	0	0	0	0	0	2	0	2	1	0	1	0	1	2	1	0	1	1	0	1	1	0	2	0	0	0	1	1	1	0
chr1	817456	G	A	1	0	1	0	0	0	1	0	0	0	2	1	1	1	1	0	0	0	0	0	0	2	0	2	1	0	1	0	1	2	1	0	1	1	0	1	1	0	2	0	0	0	1	1	1	0
chr1	817459	T	C	1	0	1	0	0	0	1	0	0	0	2	1	1	1	1	0	0	0	0	0	1	2	0	2	1	0	1	0	1	2	1	0	1	1	0	1	1	0	2	0	0	0	1	1	1	0
chr1	822972	C	T	1	1	0	2	2	1	1	1	1	0	1	1	1	1	0	2	0	0	2	1	0	1	0	2	1	2	1	0	0	1	1	2	2	1	0	1	0	1	2	2	1	2	1	1	0	1
chr1	823071	C	A	1	1	1	2	2	1	2	1	0	1	1	1	1	2	1	1	0	1	2	1	0	1	0	2	1	2	1	1	0	1	2	2	2	1	0	2	1	1	1	2	0	1	1	1	1	1
chr1	850452	A	T	1	1	2	2	2	2	1	2	2	2	2	2	2	0	1	2	2	2	2	2	2	1	1	1	2	1	1	1	2	2	1	2	1	1	2	2	2	1	1	1	2	2	2	2	2	1
chr1	850664	G	A	1	1	2	2	1	2	2	1	2	1	1	1	1	0	1	2	2	2	2	2	1	1	1	0	1	1	1	1	1	2	1	2	1	1	2	1	1	1	1	1	2	2	2	1	2	1
chr1	850673	G	A	0	0	0	0	0	0	0	0	0	0	0	0	1	0	0	0	0	0	0	0	0	0	0	0	0	0	0	0	0	0	0	0	0	0	0	0	0	0	0	0	0	0	0	0	0	0
chr1	850759	C	T	0	1	1	1	0	2	0	0	0	0	0	1	1	0	0	1	0	0	0	0	1	1	0	0	0	0	0	0	0	0	0	1	0	0	0	0	0	0	1	0	0	2	0	0	0	0
chr1	856902	A	G	1	1	0	0	0	0	1	0	1	1	1	1	0	2	1	0	0	0	0	0	0	1	0	2	1	1	1	0	0	0	2	0	1	1	0	0	0	1	1	1	0	0	0	0	1	0
chr1	859445	C	G	1	1	1	1	2	1	1	1	1	1	1	1	1	1	1	1	1	2	1	2	1	1	1	1	1	1	1	1	1	1	1	1	1	1	1	1	1	1	1	1	1	1	1	1	1	1
chr1	899962	T	C	0	0	0	0	0	0	0	0	0	0	1	0	0	0	1	0	0	0	0	0	1	0	0	0	1	1	0	2	0	0	0	0	0	1	0	0	1	1	2	0	0	0	0	0	0	1
chr1	899977	A	G	0	0	0	0	0	0	0	0	0	0	1	0	0	0	1	0	0	0	0	0	1	0	0	0	1	1	0	2	0	0	0	0	0	1	0	0	1	1	2	0	0	0	0	0	0	1
chr1	899989	G	A	0	0	0	0	0	0	0	0	0	0	1	0	0	0	1	0	0	0	0	0	1	0	0	0	1	1	0	2	0	0	0	0	0	1	0	0	1	1	2	0	0	0	0	0	0	1
chr1	899993	C	G	0	0	0	0	0	0	0	0	0	0	1	0	0	0	1	0	0	0	0	0	1	0	0	0	1	1	0	2	0	0	0	0	0	1	0	0	1	1	2	0	0	0	0	0	0	1
chr1	900022	A	G	0	1	0	0	0	0	0	0	0	0	0	0	0	0	0	0	0	0	0	0	1	0	0	0	0	0	0	0	0	0	0	0	0	0	0	0	0	0	0	0	0	0	0	0	0	0
chr1	900532	G	C	1	1	0	0	0	0	1	1	0	0	1	1	0	1	1	0	0	0	0	0	0	1	0	2	0	1	1	1	0	0	0	0	1	1	0	1	0	0	0	0	0	0	0	0	1	0
chr1	900535	C	G	0	0	0	0	0	0	0	0	0	0	0	0	0	0	0	0	0	0	0	0	1	0	0	0	0	0	0	0	0	0	0	0	0	0	0	0	0	0	0	0	0	0	0	0	0	0
chr1	911860	A	G	0	1	1	1	0	1	0	0	0	0	0	0	1	0	0	1	1	0	0	0	0	0	0	0	0	0	0	0	0	0	0	0	0	0	1	0	1	0	1	0	1	0	1	0	1	0
chr1	912126	T	C	0	0	1	0	0	0	0	0	0	1	0	0	1	0	0	0	0	1	0	0	1	1	1	0	1	0	0	0	1	1	0	1	1	0	0	0	1	0	0	0	0	0	0	0	1	1
chr1	916708	A	C	0	0	0	0	1	1	1	0	1	0	0	1	0	0	0	1	0	0	1	0	1	1	1	0	0	1	0	0	0	1	0	0	0	0	1	0	0	0	0	1	0	0	0	1	0	1
chr1	918450	T	C	0	0	1	0	0	0	1	0	1	0	1	0	0	0	0	0	0	0	0	1	0	0	0	0	0	1	0	1	0	0	1	0	0	0	0	0	0	0	1	0	0	0	1	0	0	0
chr1	918630	A	G	1	1	2	2	2	2	1	1	2	1	1	1	2	1	1	2	2	2	2	2	2	1	1	0	2	2	1	2	2	2	2	2	2	2	2	2	2	2	2	2	2	2	2	1	1	1
chr1	918645	T	C	0	0	0	0	0	0	0	0	0	0	0	0	1	0	0	0	0	0	0	0	0	0	0	0	1	0	0	1	1	0	0	0	0	0	0	0	1	0	1	0	0	0	1	0	1	0
chr1	919844	G	A	0	0	1	0	0	0	0	0	0	0	0	0	0	0	0	0	0	0	0	0	1	0	0	0	0	0	0	0	1	0	1	0	1	0	0	0	1	0	0	0	0	0	1	0	1	0
chr1	919890	T	C	1	1	2	2	2	2	1	2	2	2	1	2	1	0	1	2	2	2	2	1	2	2	2	0	2	2	1	1	2	2	2	2	2	2	2	1	2	1	2	1	2	2	2	2	1	1
chr1	920116	T	C	0	1	0	1	2	1	0	1	1	0	0	0	1	0	0	2	0	2	2	1	1	0	2	0	1	0	1	0	1	1	2	1	2	1	1	1	1	0	0	1	1	1	1	1	1	0
chr1	922886	C	T	0	0	0	0	0	0	1	1	0	0	0	1	0	0	0	0	1	0	0	0	0	1	0	0	0	0	0	1	0	0	0	0	0	0	0	0	0	0	0	0	0	0	0	0	0	0
chr1	922903	T	C	2	1	1	1	2	2	2	2	2	2	2	2	1	2	2	2	1	2	2	2	1	2	2	2	2	2	2	2	2	2	2	2	2	2	1	2	1	1	1	2	1	1	2	1	2	2
chr1	932516	C	T	1	2	2	1	0	2	2	2	1	2	2	2	2	2	2	0	2	0	1	2	1	1	1	1	1	2	2	2	1	1	2	1	0	1	1	1	2	2	1	1	2	1	2	1	2	2
chr1	932549	G	A	1	2	2	1	0	2	2	2	1	2	2	2	2	2	2	0	2	0	1	2	1	1	1	1	2	2	2	2	1	1	2	1	0	1	1	1	2	2	1	1	2	1	2	1	2	2
chr1	932737	T	C	2	2	2	1	0	2	2	2	1	2	2	2	2	2	2	0	1	0	0	1	2	2	2	2	2	2	2	2	2	2	2	0	2	0	2	2	1	2	2	2	2	1	0	0	2	2
chr1	932761	T	C	2	2	2	1	0	1	2	1	1	0	2	1	1	1	2	0	0	0	0	0	2	0	0	2	1	1	1	1	2	1	1	0	1	0	2	2	0	1	2	2	1	1	0	0	2	1
chr1	932767	T	C	2	2	2	1	0	1	2	1	1	0	2	1	1	1	2	0	0	0	0	0	2	0	0	2	1	1	1	1	2	1	1	0	1	0	2	2	0	1	2	2	2	1	0	0	2	1
chr1	932782	A	G	2	2	2	1	0	2	2	2	1	2	2	2	2	2	2	0	1	0	0	1	2	2	2	2	2	2	2	2	2	2	2	0	2	0	2	2	1	2	2	2	2	1	0	0	2	2
chr1	949511	A	G	1	1	1	1	0	2	0	0	1	0	0	0	1	0	1	1	1	1	0	0	0	0	1	0	1	0	1	0	1	0	0	1	0	0	1	1	1	1	0	2	1	1	0	1	1	0
chr1	949513	T	A	1	0	0	0	0	0	0	0	1	0	0	0	0	0	1	1	0	1	0	0	0	0	0	0	1	0	1	0	1	0	0	0	0	0	0	0	0	0	0	1	0	0	0	1	0	0
chr1	949543	T	G	0	0	0	0	2	0	0	0	0	0	0	0	0	0	0	1	0	1	1	1	0	0	0	0	0	0	0	0	0	0	0	1	1	0	0	0	0	0	0	0	1	1	1	1	0	0
chr1	952991	A	T	0	0	0	1	0	0	0	0	0	0	0	0	0	0	0	0	0	0	0	1	0	0	0	0	0	0	0	0	0	0	0	0	0	0	0	0	0	0	0	0	0	0	0	0	0	0
chr1	954172	T	A	1	1	1	1	2	2	1	0	1	1	0	1	1	0	0	2	1	2	2	1	1	1	2	0	1	0	1	0	1	2	2	1	0	0	1	1	1	1	0	1	2	1	1	1	0	1
chr1	954223	G	A	1	1	0	1	0	0	1	1	1	0	1	0	0	1	1	0	0	0	0	1	0	0	0	2	0	1	1	1	0	0	0	0	1	1	0	2	0	0	2	0	0	1	0	1	1	1
chr1	954224	C	T	1	1	1	1	2	2	1	0	1	1	0	1	1	0	0	2	1	1	2	1	2	1	2	0	1	0	1	0	1	2	1	1	0	0	1	1	1	1	0	1	2	1	1	1	0	1
chr1	958564	T	G	0	0	1	1	0	0	0	0	1	0	0	0	0	0	0	0	1	0	0	0	0	0	1	0	0	1	1	1	1	0	1	0	0	1	0	1	0	0	0	0	0	1	0	0	0	0
chr1	958571	T	C	1	0	0	0	1	1	0	0	1	0	1	1	0	1	0	1	0	1	1	1	0	1	0	1	1	1	0	0	1	1	1	1	1	1	1	1	1	0	1	2	1	1	0	1	1	1
chr1	965201	C	T	0	0	0	0	0	0	0	0	0	0	0	0	0	0	0	0	0	0	0	0	0	0	0	0	0	0	0	0	0	0	0	0	0	0	0	0	0	0	0	0	0	0	0	0	0	0
chr1	965583	A	G	1	1	0	1	0	0	0	0	1	1	0	0	0	0	1	1	1	2	1	1	0	1	0	0	1	1	0	1	1	2	1	1	1	2	1	1	0	1	1	1	1	1	1	1	1	1
chr1	967342	C	G	1	1	0	0	0	1	0	0	0	0	0	0	0	0	0	1	0	0	0	0	0	0	1	0	0	1	0	0	0	0	1	0	0	0	1	0	1	0	0	1	1	0	0	1	1	0
chr1	967358	T	C	0	0	0	0	0	0	0	0	1	0	0	0	0	0	0	0	0	0	0	0	0	0	0	0	0	0	1	0	0	0	0	0	0	0	0	0	0	0	0	0	0	0	0	0	0	0
chr1	975461	A	G	0	0	1	1	0	1	0	0	0	0	0	0	0	0	0	0	1	0	0	1	1	0	0	0	0	0	0	0	0	0	0	0	0	0	1	1	0	1	0	0	1	1	0	1	0	0
chr1	975468	A	T	0	0	0	0	0	0	1	1	0	1	1	1	0	0	0	0	0	0	0	0	0	1	0	0	0	1	0	0	0	0	2	0	0	1	0	0	0	0	0	0	0	0	0	0	0	0
chr1	977489	G	A	0	0	1	0	0	0	0	0	0	0	0	0	1	1	0	0	1	0	0	0	0	0	0	0	0	0	1	0	0	0	0	0	0	0	0	1	0	0	0	0	1	0	0	0	0	0
chr1	989508	G	A	1	0	0	0	0	1	0	0	0	0	0	0	0	0	0	1	0	1	0	0	0	0	1	0	0	1	0	0	1	0	1	1	0	0	1	0	0	0	0	1	1	0	0	0	0	0
chr1	989601	T	C	1	0	0	1	0	1	1	2	1	1	1	2	1	2	1	0	1	0	1	0	0	2	1	2	1	2	1	1	0	0	1	1	1	1	0	0	2	1	2	1	0	0	1	1	1	2
chr1	989670	T	G	1	1	0	1	0	2	2	2	1	2	2	2	1	2	2	1	1	0	1	0	0	2	2	2	2	2	2	1	1	0	2	1	1	1	1	0	2	2	1	2	1	0	1	1	1	2
chr1	990261	T	C	0	0	1	1	0	1	0	0	0	0	0	0	1	0	0	0	1	0	0	0	0	0	0	0	0	0	1	0	0	0	0	0	0	0	1	1	0	1	0	0	1	1	0	1	0	0
chr1	1006043	C	T	2	1	2	1	2	2	2	2	1	2	1	2	1	2	2	2	2	2	2	2	0	2	2	2	2	2	1	2	2	2	2	2	2	2	2	2	2	2	2	2	1	0	2	2	2	2
chr1	1006150	T	A	0	1	1	0	0	0	0	0	0	0	0	0	1	0	0	0	0	0	0	0	1	1	0	0	0	0	1	0	0	0	0	0	0	0	1	0	0	0	1	0	1	1	0	0	0	0
chr1	1006155	C	T	0	1	1	1	2	0	0	2	1	0	1	1	1	0	0	1	2	1	2	1	1	1	0	0	1	1	0	1	0	2	0	1	1	0	1	1	1	0	1	0	1	1	1	1	1	0
chr1	1006188	G	T	0	1	1	1	2	0	1	2	1	0	1	1	1	0	0	1	2	1	2	1	1	1	0	0	1	1	0	1	0	2	0	1	1	0	1	1	1	0	1	0	1	1	1	1	1	0
chr1	1006373	A	T	0	1	1	1	2	1	0	0	0	0	1	1	1	0	0	0	2	0	1	1	1	1	0	0	1	0	0	1	0	1	0	1	0	1	1	1	0	1	0	0	1	2	1	0	0	0
chr1	1006388	G	A	0	0	1	0	0	0	0	1	0	0	0	0	1	0	0	0	0	0	0	0	0	0	0	0	1	0	0	0	1	1	0	1	0	0	0	0	1	0	0	0	0	0	1	1	0	0
chr1	1006436	T	C	1	1	0	0	1	1	0	1	1	1	1	1	1	1	2	1	0	1	0	0	1	1	2	2	0	1	1	1	1	0	2	0	1	1	0	1	1	1	1	1	1	0	1	0	1	1
chr1	1006500	C	A	2	1	1	1	0	1	2	2	1	2	2	2	1	2	2	1	1	1	1	1	2	2	2	2	2	2	2	1	2	2	2	1	1	1	2	2	2	2	1	2	2	1	1	1	2	2
chr1	1025959	A	G	1	1	0	0	0	0	1	1	1	1	1	1	0	2	2	1	0	1	0	0	0	1	2	2	1	1	2	1	0	0	1	0	1	1	1	1	1	1	0	1	1	0	1	1	2	1
chr1	1033129	C	T	1	2	1	2	0	2	1	2	2	1	2	2	1	2	2	2	2	2	0	0	2	2	1	2	1	1	1	1	2	0	2	0	1	2	2	1	1	2	2	1	1	1	1	1	2	1
chr1	1033181	G	A	2	2	1	2	1	2	1	2	2	1	2	2	2	2	2	2	2	2	1	1	2	2	2	2	2	1	2	2	2	1	2	1	2	2	2	1	2	2	2	2	2	1	1	1	2	1
chr1	1033198	C	T	2	2	1	2	0	2	1	2	2	1	2	2	1	2	2	2	2	2	0	0	2	2	2	2	1	1	1	1	2	0	2	1	1	2	2	1	1	2	2	2	1	1	1	1	2	1
chr1	1033278	A	G	0	0	0	0	2	0	0	0	0	0	0	0	0	0	0	1	0	1	2	1	0	0	0	0	1	0	0	0	0	0	0	1	0	0	0	0	0	0	0	0	0	0	0	1	0	0
chr1	1034220	G	T	1	1	1	1	0	1	0	1	1	1	1	1	1	1	1	0	2	0	0	1	1	1	1	1	1	1	1	0	0	0	1	0	1	1	1	1	1	1	1	1	1	1	0	0	2	1
chr1	1034371	T	C	1	0	1	0	0	0	1	1	1	1	1	0	1	1	0	0	1	0	0	0	0	0	0	0	1	0	1	0	0	0	0	0	0	0	1	1	1	1	1	0	1	0	0	0	1	0
chr1	1034471	A	G	2	2	1	2	2	2	2	2	2	2	2	2	2	2	2	2	2	2	2	2	2	2	2	2	2	1	2	1	2	1	2	2	2	2	2	2	2	2	2	2	2	2	1	2	2	1
chr1	1034472	G	A	1	0	0	0	2	0	0	0	0	0	0	0	1	0	1	2	0	2	1	0	2	0	1	0	1	1	0	0	1	0	0	2	1	1	1	0	0	0	1	1	0	0	0	1	0	0
chr1	1034495	T	C	0	0	1	0	0	0	0	0	0	1	0	0	0	0	0	0	0	0	0	0	0	0	0	0	0	0	1	1	0	1	0	0	0	0	0	0	0	0	0	0	0	0	1	0	0	0
chr1	1044418	C	T	2	1	0	0	0	1	0	1	1	1	0	0	0	1	1	1	1	1	0	0	0	0	0	0	1	1	1	0	0	0	0	0	0	0	1	0	1	0	1	1	0	0	0	1	0	0
chr1	1060915	T	C	0	0	1	1	0	0	0	0	0	0	0	0	1	0	0	0	0	0	0	1	1	0	0	0	0	0	0	0	1	1	0	0	0	0	0	0	0	0	0	0	0	1	1	0	0	0
chr1	1060927	G	A	2	2	1	1	2	2	2	1	2	1	1	2	1	2	2	2	1	1	2	1	1	1	2	2	1	2	2	1	1	1	2	2	2	2	2	2	1	2	2	2	1	1	1	2	2	2
chr1	1061125	T	C	1	0	1	0	0	1	0	0	1	1	0	0	0	0	1	1	0	0	0	0	2	1	1	0	1	1	1	1	2	1	0	0	1	1	2	0	1	0	1	1	2	0	1	1	0	1
chr1	1064422	T	C	1	1	1	0	2	0	0	0	0	0	0	0	1	0	0	0	1	1	1	0	0	0	0	0	0	0	1	0	0	0	0	1	1	1	1	1	0	0	0	0	1	1	0	1	0	0
chr1	1064512	T	C	1	1	0	0	0	1	1	1	2	2	1	1	1	0	1	0	2	2	1	1	1	2	1	0	1	1	1	1	1	0	0	1	1	0	1	0	1	1	2	2	1	0	0	1	1	2
chr1	1067085	A	T	0	1	1	1	2	0	0	0	0	0	0	0	1	0	0	1	1	1	1	0	0	1	0	0	0	0	0	0	0	1	0	0	1	0	1	1	1	1	1	0	2	1	0	1	0	0
chr1	1067154	A	C	0	0	0	1	0	0	1	1	0	0	1	1	0	1	0	0	0	0	0	1	0	1	0	0	0	0	0	0	0	0	0	0	0	0	0	0	0	0	0	0	0	1	0	0	1	0
chr1	1067168	G	A	0	1	2	1	2	0	0	0	0	0	0	0	1	0	0	1	2	0	1	1	0	0	0	0	0	0	1	0	0	1	0	1	1	0	1	1	0	1	1	0	1	1	0	1	0	0
chr1	1067183	T	C	0	1	2	2	2	0	1	2	1	1	2	1	1	1	0	1	2	1	2	2	2	1	0	0	1	1	1	2	1	2	1	1	1	1	1	1	1	2	1	0	2	2	1	1	1	1
chr1	1070826	C	A	1	0	0	1	2	1	0	0	1	0	0	0	1	0	0	1	1	1	1	0	1	0	0	0	0	0	1	0	0	1	0	1	1	1	0	1	0	1	1	0	1	0	1	1	0	1
chr1	1070994	A	G	1	0	1	1	0	1	1	1	0	2	1	1	1	0	0	0	0	0	0	0	0	0	0	0	1	0	0	1	1	2	1	0	0	0	0	1	1	0	1	0	0	1	0	0	0	1
chr1	1071021	A	T	0	0	0	0	0	0	0	0	0	0	0	0	0	0	0	0	0	0	0	0	0	0	0	0	0	0	0	0	0	0	0	0	0	0	0	0	0	0	0	0	0	0	0	0	0	0
chr1	1071029	G	A	0	0	0	0	0	0	0	0	0	0	0	0	0	0	0	0	0	0	0	0	0	0	0	0	0	0	0	0	0	0	0	0	0	0	0	0	0	0	0	0	0	0	0	0	0	0
chr1	1071032	C	T	1	0	1	1	0	1	1	1	0	2	1	1	1	0	0	0	0	0	0	0	0	1	0	0	0	0	0	1	1	2	1	0	1	0	0	1	0	0	1	0	0	1	0	0	0	1
chr1	1082439	T	G	0	0	0	0	0	0	0	0	0	0	0	0	0	0	0	0	0	0	0	0	0	0	0	0	0	0	0	0	0	0	0	0	0	0	0	0	0	0	0	0	0	0	0	0	0	0
chr1	1084280	A	G	0	0	0	0	2	0	1	1	0	1	0	1	0	0	0	1	1	1	1	0	0	0	0	0	1	1	0	0	0	1	0	1	0	0	0	0	0	0	0	0	1	0	0	0	0	0
chr1	1100836	A	G	0	0	1	0	1	1	1	1	0	0	1	2	0	0	1	1	1	0	1	1	0	1	1	0	1	1	1	1	1	1	1	1	1	1	1	0	1	0	0	0	1	1	0	1	0	0
chr1	1100863	T	C	0	0	1	1	1	1	2	1	0	0	1	2	0	1	1	1	1	1	2	1	1	2	1	0	1	1	1	1	1	1	1	1	2	2	2	0	1	0	0	0	2	1	1	2	0	1
chr1	1100864	G	C	1	0	1	1	1	1	2	1	0	0	1	2	0	1	1	1	1	1	2	1	1	2	1	0	1	1	1	1	1	1	2	1	2	2	2	0	1	0	0	1	2	1	1	2	0	1
chr1	1100865	A	G	1	0	1	1	1	1	2	1	0	0	1	2	0	1	1	1	1	1	2	1	1	2	1	0	1	1	1	1	1	1	1	1	2	2	2	0	1	0	0	0	2	1	1	2	0	1
chr1	1100897	A	C	0	0	0	0	0	0	0	0	0	0	0	0	0	0	0	0	0	0	0	0	0	0	0	0	0	0	0	0	0	0	0	0	0	0	0	0	0	0	0	0	0	0	0	0	0	0
chr1	1100908	G	C	1	1	0	0	0	0	0	0	0	0	1	0	0	0	0	1	0	0	0	0	0	0	0	0	0	1	1	0	0	0	0	0	0	0	0	0	1	0	0	0	0	0	0	0	0	0
chr1	1100910	T	C	0	0	0	0	0	0	0	0	0	0	0	0	0	0	0	0	0	0	0	0	0	0	0	0	0	0	0	0	0	0	0	0	0	0	0	0	0	0	0	0	0	0	0	0	0	0
chr1	1100916	A	G	1	1	0	0	0	0	0	0	0	0	1	0	0	0	0	1	0	0	0	0	0	0	0	0	0	1	1	0	0	0	0	0	0	0	0	0	1	0	0	0	0	0	0	0	0	0
chr1	1104817	T	C	1	1	0	0	2	0	2	1	0	0	1	1	1	2	1	2	0	1	2	1	1	1	1	2	1	1	0	0	0	0	1	2	1	1	0	1	1	1	0	1	1	1	1	1	1	1
chr1	1104866	T	G	0	0	0	0	2	0	2	0	0	0	1	1	1	2	1	1	0	0	2	1	1	1	0	2	1	0	0	0	0	1	0	2	1	0	0	1	1	1	0	1	0	2	0	1	1	1
chr1	1110312	G	A	0	1	0	1	0	2	0	0	0	0	0	0	1	0	0	0	2	0	0	0	0	1	0	0	0	0	0	0	0	0	0	0	0	0	1	1	0	1	2	0	1	1	0	0	1	0
chr1	1116926	C	T	0	0	0	1	2	0	1	0	0	0	0	0	1	0	0	2	0	2	2	1	0	0	0	0	0	0	1	0	0	1	0	2	0	1	0	0	0	0	0	0	0	1	0	1	0	0
chr1	1116927	A	G	0	0	0	1	2	0	1	0	0	0	0	0	1	0	0	2	0	2	2	1	0	0	0	0	0	0	1	0	0	1	0	2	0	1	0	0	0	0	0	0	0	1	0	1	0	0
chr1	1116958	C	T	0	0	0	1	2	0	1	0	0	0	0	0	1	0	0	2	0	2	2	1	0	0	0	0	0	0	1	0	0	1	0	2	0	1	0	0	0	0	0	0	0	1	0	1	0	0
chr1	1116959	T	C	0	0	0	1	2	0	1	0	0	0	0	0	1	0	0	2	0	2	2	1	0	0	0	0	0	0	1	0	0	1	0	2	0	1	0	0	0	0	0	0	0	1	0	1	0	0
chr1	1116975	A	G	1	2	1	1	0	1	1	2	1	2	2	2	1	1	1	0	2	0	0	1	1	1	1	2	2	1	1	2	1	1	1	0	2	0	1	2	2	1	2	1	1	1	0	1	2	2
chr1	1117072	G	A	2	2	1	2	2	2	2	2	2	2	2	2	2	2	2	2	2	2	2	2	2	1	2	2	2	2	2	2	1	1	2	2	2	1	2	2	2	2	2	1	1	2	1	1	2	2
chr1	1117117	C	A	0	1	1	1	0	1	2	0	0	0	0	1	2	1	1	0	2	0	0	0	0	0	1	2	0	0	0	0	0	0	1	0	0	1	1	2	2	2	1	1	1	0	0	0	0	0
chr1	1117122	A	T	0	1	2	1	0	1	2	0	0	0	0	1	2	1	1	0	2	1	0	0	0	0	1	2	0	0	0	0	0	0	1	0	0	1	1	2	2	2	1	2	1	0	0	0	0	0
chr1	1122338	G	A	0	0	0	0	0	0	0	0	0	0	0	0	0	0	0	0	0	0	0	0	0	0	0	0	1	0	0	0	0	0	0	0	0	0	0	0	0	0	0	0	0	0	0	0	0	0
chr1	1122361	A	T	0	0	0	0	0	0	0	0	0	0	0	0	0	0	0	0	0	0	0	0	0	0	0	0	1	0	0	0	0	0	0	0	0	0	0	0	0	0	0	0	0	0	0	0	0	0
chr1	1122384	G	A	1	1	1	1	1	1	0	1	0	0	1	1	1	2	1	0	1	0	0	0	0	0	1	2	0	0	0	0	0	0	0	1	0	0	1	2	1	1	1	1	2	1	0	2	1	0
chr1	1122390	G	C	2	2	1	2	2	1	1	1	1	1	2	2	2	2	1	1	2	1	1	1	1	1	1	2	1	1	1	1	1	1	1	2	1	2	1	2	1	1	1	1	2	2	1	2	1	1
chr1	1122432	C	T	0	0	0	0	0	0	1	1	0	0	1	0	0	0	0	0	1	0	0	1	0	1	0	0	0	1	0	1	1	0	0	0	1	1	0	1	0	0	0	0	0	0	0	0	0	0
chr1	1130940	A	G	0	0	0	0	0	0	0	0	0	0	0	0	0	0	0	0	0	0	0	0	0	1	0	0	0	0	0	0	0	0	0	0	0	0	0	0	0	0	0	0	0	0	0	0	0	0
chr1	1148049	T	A	0	0	0	0	0	0	0	0	0	0	0	0	0	0	0	0	0	0	0	0	0	0	0	0	0	0	0	0	0	0	1	0	0	0	0	0	0	0	0	0	0	0	0	0	0	0
chr1	1148059	G	A	1	1	1	0	0	1	0	1	1	0	1	1	1	0	1	1	1	1	0	0	2	2	1	0	1	1	1	2	0	1	1	0	0	0	0	0	0	1	2	1	1	0	1	0	0	1
chr1	1148068	G	A	1	1	1	0	0	1	0	1	1	0	1	1	1	0	1	1	1	1	0	0	2	2	1	0	1	1	1	2	0	1	1	0	0	0	0	0	0	0	2	1	1	0	1	0	0	1
chr1	1160969	G	A	0	0	0	0	0	0	0	0	0	0	0	0	0	0	0	0	0	0	0	0	0	0	0	0	0	0	0	0	0	0	0	0	0	0	0	0	0	0	0	0	0	0	0	0	0	0
chr1	1160999	G	A	0	0	0	0	0	0	0	0	0	0	0	0	0	0	0	0	0	0	0	0	0	0	0	0	0	0	0	0	0	0	0	0	0	0	0	0	0	0	0	0	0	0	0	0	0	0
chr1	1161082	A	G	0	0	0	0	0	0	0	0	0	0	0	0	0	0	0	0	0	0	0	0	0	0	0	0	0	0	0	0	0	0	0	0	0	0	0	0	0	0	0	0	0	0	0	0	0	0
chr1	1161106	C	G	0	0	0	0	0	0	0	0	0	0	0	0	0	0	0	0	0	0	0	0	0	0	0	0	0	0	0	0	0	0	0	0	0	0	0	0	0	0	0	0	0	0	0	0	0	0
chr1	1161111	C	T	1	0	0	0	1	0	1	1	1	1	1	0	0	0	0	1	1	1	2	0	0	1	0	0	1	1	0	1	1	1	0	1	1	1	0	0	0	0	0	0	0	0	0	1	0	1
chr1	1161126	C	A	0	0	1	0	0	1	0	0	1	0	0	0	0	0	0	0	1	0	0	0	0	0	0	0	1	0	0	0	0	0	0	0	0	0	1	1	1	1	0	0	1	1	0	1	0	0
chr1	1166467	T	C	1	0	2	1	0	1	0	0	0	0	1	1	1	0	1	1	1	1	1	0	1	0	0	1	0	0	1	0	1	1	1	0	0	0	1	1	1	0	1	1	0	1	1	0	1	0
chr1	1169139	A	G	2	2	2	2	2	1	1	2	2	1	2	1	2	1	1	2	2	2	2	2	1	1	2	0	2	1	2	2	2	2	2	1	2	2	2	1	2	1	2	1	2	2	2	2	2	1
chr1	1169340	G	A	1	1	0	1	0	2	1	1	0	1	1	2	1	2	1	0	1	0	0	1	1	1	0	2	1	1	0	1	0	0	0	1	1	0	1	1	1	1	1	1	1	1	0	1	1	1
chr1	1175307	T	G	0	0	0	0	0	0	0	0	0	0	0	0	0	0	0	0	0	0	0	0	0	0	0	0	0	0	0	0	0	0	0	0	0	0	0	0	0	0	0	0	0	0	0	0	0	0
chr1	1175470	C	T	2	2	2	1	2	1	2	2	1	1	1	1	2	2	2	2	2	2	2	1	1	2	2	2	1	2	2	2	2	2	1	2	2	2	1	2	1	2	2	1	2	1	2	1	2	1
chr1	1178845	T	G	2	2	2	1	2	2	2	2	2	2	2	2	2	2	2	2	2	2	2	1	2	2	2	2	2	2	2	2	2	2	1	2	2	2	2	2	1	2	2	2	2	1	2	2	2	2
chr1	1186692	A	G	0	0	0	0	0	0	0	0	0	0	0	0	0	0	0	0	0	0	0	0	0	0	0	0	0	0	0	0	0	0	0	0	0	0	0	0	0	0	0	0	0	0	0	0	0	0
chr1	1186756	G	A	0	0	0	0	0	0	0	0	0	0	0	0	0	0	0	0	0	0	0	0	0	0	0	0	0	0	0	0	0	0	0	0	0	0	0	0	0	0	0	0	0	0	0	0	0	0
chr1	1188693	T	A	2	2	2	1	2	2	1	2	2	2	2	2	2	2	2	2	2	2	2	1	0	2	2	2	2	2	2	1	2	2	2	1	2	2	2	2	2	2	2	2	2	2	2	2	2	2
chr1	1188775	A	G	2	2	2	2	2	2	1	1	1	1	2	2	1	2	2	2	1	2	2	1	1	1	2	2	2	1	2	1	2	2	2	1	1	1	2	2	1	2	2	2	2	2	2	2	2	2
chr1	1188776	C	T	2	2	2	2	2	2	1	1	1	1	2	2	1	2	2	2	1	2	2	1	1	1	2	2	2	1	2	1	2	2	2	1	1	1	2	2	1	2	2	2	2	2	2	2	2	2
chr1	1188778	C	T	2	2	2	2	2	2	1	1	1	1	2	2	1	2	2	2	1	2	2	1	1	1	2	2	2	1	2	1	2	2	2	1	1	1	2	2	1	2	2	2	2	2	2	2	2	2
chr1	1188795	T	G	2	2	2	2	2	2	1	1	1	1	2	2	1	2	2	2	1	2	2	1	1	1	2	2	2	1	2	1	2	2	2	1	1	1	2	2	1	2	2	2	2	2	2	2	2	2
chr1	1189111	C	T	2	2	2	1	2	2	1	1	2	2	2	2	2	2	2	2	1	2	2	1	2	2	2	2	2	2	2	1	2	2	2	2	1	2	2	2	2	2	2	2	2	2	2	2	2	2
chr1	1189144	A	C	0	0	0	1	2	2	0	0	0	1	0	0	1	0	0	1	0	1	1	0	1	1	0	0	0	1	1	0	1	1	1	1	0	1	1	1	0	1	0	0	1	1	0	1	0	1
chr1	1192792	C	T	0	0	0	0	0	0	0	0	0	0	0	0	0	0	0	0	0	0	0	0	0	0	0	0	0	0	0	0	0	0	0	0	0	0	0	0	0	0	0	0	0	0	0	0	0	0
chr1	1192802	T	A	0	1	0	1	0	1	1	1	0	1	0	1	1	0	0	0	1	0	0	1	0	0	0	0	0	0	0	0	0	0	0	1	1	1	0	0	0	0	0	0	1	0	0	0	0	0
chr1	1192825	C	T	0	0	0	0	0	1	1	1	0	1	0	1	1	0	0	0	1	0	0	1	0	0	0	0	0	0	0	0	0	0	0	1	1	1	0	0	1	0	0	0	0	0	0	0	0	0
chr1	1202708	C	T	1	1	1	2	2	2	0	0	1	2	1	1	1	0	1	2	2	2	2	1	0	1	2	0	0	1	2	2	1	1	1	2	1	2	2	1	1	0	2	0	1	1	1	2	0	1
chr1	1202767	T	C	0	0	0	0	0	0	0	0	0	0	0	0	0	0	0	0	0	0	0	0	1	0	0	0	0	0	0	0	0	0	0	0	0	0	0	0	0	0	0	0	0	0	0	0	0	0
chr1	1202908	T	G	1	0	1	0	0	0	1	1	0	0	0	1	0	2	0	0	0	0	0	0	1	0	0	2	1	0	0	0	1	1	0	0	1	0	0	1	1	1	0	1	0	0	1	0	1	0
chr1	1203169	G	A	2	0	2	1	2	2	2	0	1	1	1	2	2	2	2	2	1	2	2	1	2	2	2	2	2	1	0	0	2	2	2	2	1	1	1	1	2	0	2	2	2	1	2	2	2	1
chr1	1203190	C	T	1	0	0	0	0	1	1	0	0	0	1	1	1	1	1	0	0	0	0	0	0	1	0	2	1	1	0	0	0	1	0	1	1	0	0	1	1	0	1	1	0	0	1	0	2	0
chr1	1203215	T	C	0	2	0	1	0	0	0	2	1	1	1	0	0	0	0	0	1	0	0	1	0	0	0	0	0	1	2	2	0	0	0	0	0	1	1	1	0	2	0	0	0	1	0	0	0	1
chr1	1204951	A	T	1	0	1	0	0	0	1	0	0	0	1	0	0	1	1	0	0	0	0	0	0	1	0	2	1	1	0	0	1	1	1	0	0	0	0	0	1	1	0	1	0	0	1	0	1	0
chr1	1210509	C	G	0	0	0	0	0	0	0	0	0	0	0	0	0	0	0	0	0	0	0	0	0	0	0	0	0	0	0	0	0	0	0	0	0	0	0	0	0	0	0	0	0	0	0	0	0	0
chr1	1210598	C	A	2	2	2	0	2	2	2	1	1	1	1	1	2	2	2	2	2	2	2	1	1	1	2	2	1	1	1	2	2	2	2	2	1	1	2	2	2	1	2	2	1	1	2	2	2	1
chr1	1210614	C	T	0	2	0	1	0	1	0	0	0	0	0	0	1	0	0	0	0	0	0	0	0	0	0	0	0	0	1	0	0	0	0	0	0	0	1	1	0	1	0	1	1	0	0	0	0	0
chr1	1210661	G	A	2	2	2	0	2	2	1	1	2	1	1	1	2	2	2	2	1	2	2	1	1	1	2	2	1	1	2	1	2	2	2	2	2	1	2	2	2	1	2	2	2	1	2	2	2	2
chr1	1212732	C	T	1	1	2	0	2	2	2	1	2	1	1	1	1	1	2	2	1	2	2	1	2	0	2	2	2	1	2	1	2	2	2	2	2	1	1	2	2	1	2	2	2	1	2	2	2	2
chr1	1212749	T	C	1	1	2	0	2	2	2	1	2	1	1	1	1	1	2	2	1	2	2	1	2	1	2	2	2	1	2	1	2	2	2	2	2	1	1	2	2	1	2	2	2	1	2	2	2	2
chr1	1212886	T	C	2	2	2	1	2	2	1	1	2	1	1	1	2	2	2	2	1	2	2	1	2	1	2	2	2	1	2	1	2	2	2	2	2	1	2	2	2	2	2	2	2	1	2	2	2	2
chr1	1216208	T	C	1	1	0	0	0	0	0	1	0	0	1	0	0	1	1	0	0	0	0	1	0	1	0	2	0	0	1	0	0	0	1	0	0	0	0	0	1	0	0	1	0	0	0	0	1	0
chr1	1216224	C	A	1	1	0	0	0	0	1	1	0	0	1	1	0	2	1	0	0	0	0	1	0	1	0	2	0	0	0	0	0	0	1	0	0	0	0	0	1	0	0	1	0	0	0	0	1	1
chr1	1218154	C	G	1	1	2	2	2	1	1	1	2	1	0	1	2	0	1	2	2	2	2	1	2	1	1	0	2	2	1	1	2	2	0	2	2	2	2	2	2	1	2	1	2	1	2	2	1	0
chr1	1218261	T	A	1	1	0	0	0	0	1	1	0	0	1	1	0	2	1	0	0	0	0	1	0	1	1	2	1	1	0	1	0	0	1	0	0	0	0	1	1	1	1	1	0	0	0	0	1	1
chr1	1219188	A	G	1	1	1	1	2	1	1	0	1	0	1	0	2	0	0	0	1	0	2	1	1	1	0	0	1	1	1	1	2	2	0	1	1	1	1	2	1	1	0	0	1	0	1	2	0	1
chr1	1221406	C	T	1	1	1	1	2	0	1	1	0	1	2	1	1	2	1	1	1	2	2	1	2	1	1	2	1	1	1	1	2	2	1	2	1	1	0	2	1	2	1	1	2	0	2	2	2	1
chr1	1221417	G	A	0	0	0	1	0	0	0	0	0	0	0	0	0	0	0	0	0	0	0	0	0	1	0	0	0	0	0	0	0	0	0	0	0	0	0	1	0	1	0	0	0	0	0	1	0	0
chr1	1221424	A	G	1	1	1	1	2	0	1	1	0	1	2	1	2	2	1	1	1	2	2	1	2	1	1	2	2	1	1	1	2	2	1	2	1	1	0	2	1	2	1	1	2	0	2	2	2	1
chr1	1223168	C	A	2	1	2	0	2	1	1	1	2	1	1	0	1	2	2	2	1	1	2	1	1	1	2	2	1	1	2	2	2	2	2	2	1	1	2	2	2	1	2	1	0	1	2	2	1	1
chr1	1223174	A	G	2	1	2	0	2	1	1	1	2	1	1	0	1	2	2	2	1	1	2	1	1	1	2	2	1	1	2	2	2	2	2	2	1	1	2	2	2	1	2	1	0	1	2	2	1	1
chr1	1223206	C	T	1	0	0	0	0	0	0	1	0	0	0	0	0	1	0	0	0	0	0	0	0	0	0	2	0	0	1	0	0	0	1	0	0	0	0	0	0	0	0	1	0	0	0	0	0	1
chr1	1223306	T	C	1	1	2	0	2	1	1	1	2	2	2	1	1	2	2	2	1	2	2	1	1	1	2	2	1	1	1	0	2	2	2	2	1	1	1	1	2	1	2	2	2	1	2	2	2	2
chr1	1223339	C	T	1	1	2	0	2	1	1	1	2	2	2	1	1	2	2	2	2	2	2	1	1	1	2	2	2	1	1	0	2	2	2	2	1	1	1	1	2	1	2	2	1	1	2	2	2	2
chr1	1232907	T	C	0	0	2	0	2	0	0	1	0	1	0	0	0	0	1	1	0	1	2	0	0	0	0	0	1	1	0	0	2	2	0	2	0	1	0	0	0	0	0	0	0	0	1	1	1	1
chr1	1232922	T	C	1	1	2	0	2	0	0	1	1	1	1	1	1	1	2	2	0	2	2	1	0	0	2	0	1	1	1	2	2	2	1	2	1	1	1	0	1	0	2	1	1	1	2	1	1	1
chr1	1233032	A	G	1	1	2	0	2	1	0	0	2	1	1	1	2	1	2	2	1	2	2	1	0	0	2	0	1	1	1	2	2	2	1	2	1	1	1	1	1	0	2	1	1	1	2	1	1	1
chr1	1233127	G	A	1	0	2	0	0	0	0	0	2	0	0	0	1	0	1	0	0	0	1	0	1	0	2	0	0	0	1	0	0	0	2	0	0	0	2	0	0	0	1	1	1	1	0	0	0	0
chr1	1233149	C	A	1	0	2	0	0	0	0	0	2	0	0	0	1	0	1	0	0	0	1	0	1	0	2	0	0	0	1	0	0	0	2	0	0	0	2	0	0	0	1	0	1	1	0	0	0	0
chr1	1233162	A	G	1	0	2	0	0	0	0	0	2	0	0	0	1	0	1	0	0	0	1	0	1	0	2	0	0	0	1	0	0	0	2	0	0	0	2	0	0	0	1	0	1	1	0	0	0	0
chr1	1233183	A	G	1	0	2	0	0	0	0	0	2	0	0	0	1	0	1	0	0	0	1	0	1	0	2	0	0	0	1	0	0	0	2	0	0	0	2	0	0	0	1	0	1	1	0	0	0	0
chr1	1233221	A	G	1	1	0	1	0	1	0	0	1	0	0	0	1	0	1	0	1	0	0	1	0	0	1	1	0	0	1	0	0	0	1	0	0	0	1	1	0	0	1	1	1	1	0	0	0	0
chr1	1236313	C	T	0	1	0	2	0	1	1	0	0	0	1	1	0	1	0	0	0	0	0	1	1	1	1	2	0	0	1	1	0	0	0	1	0	0	1	1	1	1	0	1	0	1	0	0	1	1
chr1	1236356	C	T	1	1	1	2	0	2	1	0	1	0	0	0	0	0	1	1	1	1	0	2	1	1	2	0	0	0	1	1	0	0	1	0	0	0	2	1	1	1	1	2	1	2	0	0	1	1
chr1	1236357	A	G	1	1	1	2	0	2	1	0	1	0	0	0	0	0	1	1	1	1	0	2	1	1	2	0	0	0	1	1	0	0	1	0	0	0	2	1	1	1	1	2	1	2	0	0	1	1
chr1	1236373	T	C	1	1	1	2	0	2	1	0	1	1	1	1	1	1	1	1	1	1	0	2	2	1	2	2	1	1	1	1	0	0	1	1	1	0	2	1	1	1	1	2	1	2	0	1	1	1
chr1	1236530	T	A	1	1	1	1	2	1	1	1	1	1	1	1	2	2	2	1	0	1	2	2	2	1	0	2	2	1	1	1	2	2	2	2	1	1	1	2	2	1	1	1	1	1	2	2	2	2
chr1	1236543	T	C	0	1	0	1	0	1	1	1	0	1	1	1	1	1	1	1	0	0	0	0	2	0	0	2	1	0	1	0	0	0	1	1	0	0	1	1	0	1	1	0	1	0	0	0	1	1
chr1	1236544	G	A	1	0	1	0	2	0	0	0	1	0	1	1	1	0	0	0	0	0	1	1	0	1	0	0	1	1	0	1	2	1	1	1	1	1	0	0	2	0	1	0	0	0	1	1	0	0
chr1	1236575	T	C	1	2	1	2	2	2	1	1	1	1	1	1	2	2	2	1	0	1	2	2	2	1	0	2	2	1	2	1	2	2	2	2	1	1	1	2	2	2	2	1	1	1	2	2	2	2
chr1	1241093	C	T	1	1	0	0	0	0	0	0	1	1	0	0	0	0	0	0	0	0	0	0	0	1	0	0	0	0	0	0	0	0	0	0	0	0	1	0	0	0	0	0	1	0	0	0	1	1
chr1	1241148	T	C	1	1	0	0	0	1	1	1	0	0	0	0	0	0	0	0	0	0	0	0	0	1	0	0	1	1	0	0	0	0	0	0	0	0	0	1	0	1	1	0	0	0	0	1	0	1
chr1	1248741	G	A	1	0	1	1	2	0	0	0	1	0	1	0	1	0	0	1	1	1	2	1	0	0	0	0	1	0	0	1	2	2	0	1	1	1	0	1	1	0	0	0	1	1	2	0	0	0
chr1	1261114	G	C	1	2	0	2	0	0	1	1	0	0	1	0	0	1	1	0	0	0	0	1	0	2	0	2	0	0	1	0	0	0	0	1	0	0	1	1	0	2	1	1	2	0	0	1	1	1
chr1	1261124	G	A	1	0	2	0	2	2	1	1	2	2	0	2	2	1	1	2	2	2	2	1	1	0	2	0	2	1	1	2	2	2	2	1	2	1	1	1	2	0	1	1	0	1	2	1	1	1
chr1	1261142	T	G	0	1	0	0	0	0	1	1	0	0	1	1	0	1	1	0	0	0	0	0	0	1	0	2	0	0	1	0	0	0	0	1	0	0	0	1	0	1	0	1	0	0	0	1	1	1
chr1	1261301	A	G	0	2	0	0	0	0	1	2	0	0	2	1	0	1	1	0	0	0	0	2	2	1	0	2	1	1	1	0	0	0	0	0	0	1	1	2	0	1	0	1	1	0	0	1	1	0
chr1	1261322	T	C	0	2	0	0	0	0	1	1	0	0	2	1	0	1	1	0	0	0	0	2	2	1	0	2	1	1	1	0	0	0	0	0	0	1	1	2	0	1	0	1	0	0	0	1	1	0
chr1	1261328	T	C	0	2	0	0	0	0	1	2	0	0	2	2	0	1	1	0	0	0	0	2	2	1	0	2	1	1	1	0	0	0	0	0	0	1	1	2	0	1	0	1	1	0	0	1	2	0
chr1	1261335	C	T	0	2	0	1	0	0	1	2	0	0	2	2	0	1	1	0	0	0	0	2	2	1	0	2	1	1	1	0	0	0	0	0	0	1	1	2	0	1	0	1	1	0	0	1	2	0
chr1	1261344	T	C	0	2	0	1	0	0	1	2	0	0	2	2	0	1	1	0	0	0	0	2	2	1	0	2	1	1	1	0	0	0	0	0	0	1	1	2	0	1	0	1	1	0	0	1	2	0
chr1	1267931	A	C	0	2	0	1	0	0	1	1	0	0	1	1	0	1	0	0	0	0	0	1	0	1	0	2	1	0	1	0	0	0	0	0	0	0	0	0	1	1	1	0	0	0	0	0	1	1
chr1	1268168	G	A	0	0	0	0	0	0	0	0	0	0	0	0	0	0	0	0	0	0	0	0	0	0	0	0	0	0	0	0	0	0	0	0	0	0	0	0	0	0	0	0	0	0	0	0	0	0
chr1	1270285	T	C	2	2	2	2	2	2	2	2	2	2	2	2	2	2	2	2	2	2	2	2	2	2	2	2	2	2	2	2	2	2	2	2	2	2	2	2	2	2	2	2	2	2	2	2	2	2
chr1	1270376	C	T	1	1	0	1	2	1	1	1	0	1	1	2	1	1	1	1	0	0	1	1	0	2	0	1	0	1	1	0	1	1	1	1	1	1	0	2	0	1	1	1	2	0	1	1	2	1
chr1	1270409	A	G	0	0	0	0	0	0	0	0	1	0	0	0	0	0	0	0	1	0	0	0	1	0	0	0	1	0	0	0	0	0	0	0	0	1	0	0	0	0	0	0	0	0	0	0	0	0
chr1	1275510	C	T	2	2	1	2	2	2	2	2	2	2	2	2	1	2	2	2	2	2	2	2	2	2	2	2	1	2	2	1	2	1	2	2	2	1	2	2	1	2	2	2	2	2	1	2	2	2
chr1	1279259	G	A	0	0	0	1	0	0	0	0	0	0	0	0	0	0	0	0	0	0	0	1	1	0	0	0	0	0	0	0	0	0	0	0	0	0	0	0	0	0	0	0	0	1	0	0	0	0
chr1	1306334	T	G	1	1	0	0	0	0	0	0	1	0	0	0	0	0	0	1	1	0	0	0	0	0	1	0	0	0	0	0	0	0	0	0	0	0	1	0	0	0	1	0	0	2	0	0	1	0
chr1	1306365	A	G	0	0	0	1	0	0	1	0	0	0	0	0	0	0	0	0	0	0	0	1	1	0	0	0	0	0	0	0	0	0	1	0	0	0	0	0	0	0	0	0	0	0	0	0	0	0
chr1	1310111	C	T	2	2	1	2	2	2	2	2	2	2	2	2	2	2	2	2	1	2	2	2	2	2	2	2	2	2	2	2	2	1	2	2	2	2	2	2	2	2	2	2	2	2	1	2	2	2
chr1	1310115	A	G	2	2	1	2	2	2	2	2	2	2	2	2	2	2	2	2	1	2	2	2	2	2	2	2	2	2	2	2	2	1	2	2	2	2	2	2	2	2	2	2	2	2	1	2	2	2
chr1	1310462	A	G	1	0	1	0	0	1	0	0	1	0	0	0	0	0	1	1	1	1	0	0	0	0	2	0	0	0	1	0	0	0	0	0	0	0	1	0	0	0	1	1	0	1	0	0	0	0
chr1	1318008	A	G	0	0	0	0	0	0	0	1	1	0	1	0	0	0	0	0	1	1	0	0	0	1	0	0	1	1	0	1	0	0	0	0	1	0	0	0	0	0	0	0	0	0	0	0	0	0
chr1	1362845	T	G	1	0	1	0	0	1	0	0	1	1	0	0	1	0	1	1	1	1	0	0	2	1	2	0	1	1	1	0	0	0	2	0	0	0	1	0	0	0	1	1	1	1	0	0	0	1
chr1	1362980	T	A	0	0	0	0	0	0	0	0	0	0	0	0	0	0	0	0	0	0	0	1	0	0	0	0	0	0	0	0	0	0	0	0	0	0	0	0	0	0	0	0	0	1	0	0	0	0
chr1	1362989	T	C	1	1	0	2	0	1	1	1	0	0	1	1	1	1	1	0	0	0	1	1	0	1	0	2	1	1	1	1	0	0	0	1	0	0	1	2	1	1	0	1	1	1	0	1	1	1
chr1	1364690	C	A	1	1	0	1	0	0	1	1	1	1	1	1	1	2	0	0	1	0	0	0	0	1	0	2	1	1	1	1	0	0	1	1	1	1	0	1	1	1	0	1	1	0	0	0	1	1
chr1	1364827	C	T	0	0	0	0	0	0	0	0	0	0	0	0	0	0	0	0	0	0	0	0	0	0	0	0	0	0	0	0	0	0	0	0	0	0	0	0	0	0	0	0	0	0	0	0	0	0
chr1	1364901	T	C	2	2	2	2	0	2	2	2	2	2	1	2	2	2	2	1	2	0	1	2	2	2	2	2	1	1	2	2	1	1	2	1	1	1	2	2	2	2	2	2	2	2	1	1	2	2
chr1	1364928	T	G	1	0	1	0	0	1	0	0	1	0	0	0	1	0	2	1	1	0	1	0	0	0	1	0	0	0	1	0	0	0	0	0	0	0	1	0	1	0	1	2	1	1	0	1	0	0
chr1	1364930	C	T	1	1	0	1	0	1	1	1	0	2	1	1	0	1	1	0	1	0	0	0	0	1	1	2	0	1	1	0	0	0	0	0	0	0	0	1	0	1	0	0	1	0	0	1	0	1
chr1	1365049	A	T	2	2	2	2	0	2	1	2	1	2	2	2	1	2	2	1	2	0	1	0	0	2	2	2	1	2	1	1	0	0	2	0	1	1	1	2	1	1	1	2	1	0	1	1	1	1
chr1	1365061	T	C	0	0	0	0	2	0	0	0	0	0	0	0	0	0	0	1	0	2	1	0	0	0	0	0	1	0	0	0	0	1	0	1	1	1	0	0	0	0	0	0	1	0	0	1	0	0
chr1	1365103	T	G	0	0	0	0	2	0	1	0	1	0	0	1	1	0	0	1	0	2	1	2	2	1	0	0	1	0	0	1	1	1	0	2	1	1	0	0	1	0	0	0	1	2	1	1	1	1
chr1	1369605	C	T	2	0	2	0	0	1	1	1	1	1	1	1	1	0	1	1	1	0	0	1	2	1	1	0	1	1	0	1	0	0	0	0	1	1	1	0	0	0	2	1	0	0	0	0	0	0
chr1	1369610	C	G	2	0	2	0	0	1	1	0	1	1	0	1	1	0	1	1	1	0	0	1	2	1	2	0	0	0	0	0	0	0	0	0	0	0	1	0	0	0	2	1	0	0	0	0	0	0
chr1	1369650	A	G	0	0	0	0	0	0	1	1	1	0	1	1	1	0	0	0	1	0	0	0	0	0	0	0	1	1	0	0	0	0	0	0	1	1	0	0	0	0	0	0	0	0	0	0	0	0
chr1	1369773	A	G	1	0	2	1	0	1	1	0	1	1	1	0	0	0	1	1	1	1	0	1	0	1	2	0	1	1	1	1	0	0	0	0	1	1	1	0	1	0	1	1	0	0	0	0	0	1
chr1	1369785	T	C	1	0	2	1	0	1	1	0	1	1	1	0	0	0	1	1	1	1	0	1	0	1	2	0	1	1	1	1	0	0	0	0	1	1	1	0	0	0	1	1	0	0	0	0	0	1
chr1	1380207	C	T	0	0	0	0	0	1	0	0	0	1	0	1	1	0	0	0	1	0	0	0	0	0	0	0	0	0	0	0	1	1	0	0	0	1	0	0	1	0	1	0	0	0	0	1	1	0
chr1	1385328	A	C	1	0	1	0	0	0	0	1	1	1	1	0	0	0	1	1	2	0	0	0	1	2	1	0	1	1	1	1	0	0	2	0	0	0	0	0	1	0	1	2	0	1	0	0	1	1
chr1	1385460	G	A	1	0	1	0	0	1	0	2	1	1	1	0	0	0	1	2	2	0	0	1	1	2	2	0	1	2	1	1	0	0	2	0	1	1	1	0	1	0	1	2	0	1	0	0	1	1
chr1	1385507	T	G	1	0	1	0	0	1	0	2	2	1	1	0	0	0	1	2	2	0	0	1	1	2	2	0	1	2	1	1	0	0	2	0	1	1	1	0	1	0	1	2	0	1	0	0	1	1
chr1	1385522	C	G	1	0	1	0	0	1	0	1	1	1	1	1	0	0	1	1	1	0	0	1	0	1	2	0	1	2	1	2	0	0	2	0	1	1	1	0	1	0	1	2	1	1	1	0	1	0
chr1	1408324	T	A	0	0	0	0	0	0	0	1	1	0	1	1	0	0	0	0	0	0	0	0	0	1	0	0	1	1	0	1	0	0	1	0	1	1	0	0	0	0	0	0	0	0	0	0	0	0
chr1	1410075	G	A	0	0	0	0	0	0	0	1	1	0	1	1	0	0	0	0	0	0	0	0	0	1	0	0	1	1	0	1	0	0	1	0	1	1	0	0	0	0	0	0	0	0	0	0	0	0
chr1	1410096	C	T	0	2	0	2	2	1	1	0	0	1	0	1	1	1	0	1	0	2	1	1	1	0	0	2	1	0	1	0	1	1	0	2	0	0	1	2	1	1	0	0	1	1	1	1	0	1
chr1	1410156	C	T	0	0	0	0	0	0	1	2	0	0	1	1	0	0	0	0	0	0	0	0	0	0	0	0	0	1	1	0	0	0	1	0	1	1	0	0	0	0	0	0	0	0	0	0	0	0
chr1	1410163	C	T	0	0	1	0	0	0	0	0	0	1	0	0	1	0	0	0	0	0	0	1	1	1	0	0	1	0	1	0	1	0	0	0	1	0	0	0	0	1	1	0	0	0	1	1	1	0
chr1	1420655	C	G	0	0	0	0	0	0	0	1	0	0	1	1	1	0	0	0	1	0	0	0	0	0	0	0	0	0	0	1	0	0	1	1	1	1	0	0	0	0	0	0	0	0	0	0	0	0
chr1	1422600	A	G	1	0	1	1	0	0	1	0	1	0	0	0	0	0	1	1	1	0	0	0	0	1	2	0	0	0	0	1	0	0	0	0	0	0	1	0	0	0	1	1	1	1	0	1	1	1
chr1	1468694	T	C	0	0	0	0	2	0	0	0	0	0	0	0	0	0	0	1	0	1	1	0	1	0	0	0	0	0	0	0	1	0	0	1	0	0	0	0	0	0	0	0	0	1	0	0	0	0
chr1	1491591	A	G	1	1	0	1	0	0	1	2	0	1	1	1	1	1	1	0	1	0	0	1	0	0	0	1	1	1	1	0	0	0	1	1	0	0	0	0	1	1	0	1	0	1	0	1	2	1
chr1	1502813	C	T	1	2	1	2	2	2	1	2	0	2	2	2	2	2	0	1	2	1	2	1	2	2	0	2	2	1	0	1	2	2	2	2	2	2	1	2	1	2	2	0	1	1	1	2	1	2
chr1	1502816	G	A	1	2	1	2	2	2	1	2	0	2	2	2	2	2	0	1	2	1	2	1	2	2	0	2	2	1	0	1	2	2	2	2	2	2	1	2	1	2	2	0	1	1	1	2	1	2
chr1	1502863	A	G	1	2	1	2	2	2	2	2	0	2	2	2	2	2	0	1	2	1	2	1	2	2	0	2	2	1	0	1	2	2	1	2	1	2	1	2	1	2	1	0	1	1	1	2	1	2
chr1	1502970	C	T	1	1	0	2	2	1	2	1	0	0	1	1	1	1	2	1	0	2	1	0	1	1	0	2	0	1	1	0	1	1	1	2	0	0	1	1	1	1	0	1	2	1	1	2	2	0
chr1	1502993	T	C	2	2	1	2	2	1	2	2	1	2	2	2	2	2	2	1	1	2	2	2	2	2	1	2	2	1	1	2	2	2	2	2	2	2	1	2	1	2	1	1	2	1	2	2	2	2
chr1	1502995	C	T	0	0	0	0	0	0	0	0	0	0	0	0	0	0	0	0	0	0	0	0	0	0	0	0	0	0	0	0	0	0	0	0	0	0	0	0	0	0	0	0	0	0	0	0	0	0
chr1	1503479	C	T	1	1	1	2	2	2	1	1	2	0	1	0	1	1	1	2	1	1	2	1	1	2	2	0	1	1	1	1	1	2	1	2	0	1	2	2	0	2	2	1	1	2	1	2	1	1
chr1	1503486	A	G	1	1	1	2	2	2	1	1	2	0	1	0	1	1	1	2	1	1	2	1	1	2	2	0	1	1	1	1	1	2	1	2	0	1	2	2	0	2	2	1	1	2	1	2	1	1
chr1	1503510	G	A	0	1	0	1	2	0	0	0	0	0	0	0	1	0	0	1	1	1	2	0	1	1	0	0	0	0	0	0	1	2	1	2	0	1	1	1	0	0	0	0	1	1	1	1	1	0
chr1	1521941	A	C	1	0	0	0	0	0	1	0	0	0	1	1	0	1	1	0	0	0	0	0	0	0	0	2	0	0	0	0	0	0	0	0	0	0	0	1	0	0	0	0	0	0	0	0	1	0
chr1	1521984	T	C	0	0	0	0	0	0	0	0	0	0	0	0	0	0	0	0	0	0	0	0	0	0	0	0	0	0	0	0	0	0	0	0	0	0	0	0	0	0	0	0	1	0	0	0	0	0
chr1	1529346	G	A	0	0	0	0	2	0	0	0	0	0	0	0	0	0	0	1	0	1	2	1	0	0	0	0	1	0	0	0	1	2	0	1	1	1	0	0	0	0	0	0	0	0	0	1	0	0
chr1	1529388	C	G	0	0	0	0	1	0	0	0	0	0	0	0	0	0	0	0	0	1	2	1	0	0	0	0	0	0	0	0	1	2	0	1	1	1	0	0	0	0	0	0	0	0	0	2	1	0
chr1	1529392	A	G	0	0	0	0	1	0	0	0	0	0	0	0	0	0	0	0	0	1	2	1	0	0	0	0	0	0	0	0	1	2	0	1	1	1	0	0	0	0	0	0	0	0	0	2	1	0
chr1	1560526	C	T	1	1	0	1	0	1	0	0	0	0	1	0	1	0	0	0	0	0	0	0	0	0	0	0	1	0	0	0	0	0	1	0	0	0	0	0	0	1	0	0	1	0	0	0	0	0
chr1	1562054	T	A	1	1	1	2	2	0	1	2	2	2	2	1	2	2	1	2	2	2	2	2	1	2	2	2	2	2	1	2	1	1	1	2	2	2	1	0	1	2	2	1	1	2	2	2	2	2
chr1	1562068	C	T	0	0	0	0	0	0	0	0	0	0	0	0	1	0	0	0	0	0	0	1	0	0	0	0	0	0	0	0	0	0	0	0	0	0	0	0	0	0	0	0	0	0	0	0	0	0
chr1	1562101	G	A	2	1	2	1	2	0	1	2	2	2	2	1	2	2	2	2	2	2	2	2	1	2	2	2	2	2	1	2	2	2	1	2	2	2	1	1	2	2	2	1	1	2	2	2	2	2
chr1	1563854	A	G	2	1	2	2	2	1	2	2	2	2	1	2	1	1	2	2	2	2	2	1	1	2	2	0	1	2	2	2	2	2	2	1	2	2	1	1	1	1	2	1	1	2	2	1	1	1
chr1	1564038	C	T	0	1	2	0	2	1	1	2	1	1	1	1	1	0	1	1	2	1	1	1	1	1	2	0	1	1	1	1	1	1	0	1	1	1	1	0	1	1	2	0	1	1	1	2	0	1
chr1	1565635	C	T	0	0	0	0	2	0	0	2	0	1	1	1	1	0	0	1	1	2	1	1	0	0	0	0	0	1	0	1	1	1	0	2	2	1	0	1	0	0	0	0	1	0	1	1	0	0
chr1	1565655	C	T	1	1	2	1	0	1	1	0	2	1	1	1	0	1	2	1	1	0	1	1	0	1	1	2	1	1	1	1	0	1	1	0	0	0	1	1	1	1	2	2	0	2	1	0	2	1
chr1	1565900	C	G	1	0	0	0	2	0	1	2	0	1	1	0	1	1	0	1	2	1	1	1	0	0	0	0	1	1	0	1	1	1	0	1	2	1	0	1	0	0	0	0	0	0	1	1	0	0
chr1	1614296	T	C	1	1	1	0	1	0	1	1	1	1	1	1	0	1	1	1	1	1	1	1	1	1	1	2	1	1	1	1	1	1	1	1	1	1	1	1	1	1	1	1	1	0	1	1	1	1
chr1	1614308	C	T	0	0	0	0	1	0	1	0	0	0	0	0	0	0	0	1	0	1	1	0	0	1	0	0	0	0	0	0	1	1	0	1	1	1	0	1	1	0	0	0	0	0	1	0	1	1
chr1	1614324	T	C	1	1	1	1	0	1	0	0	1	1	1	0	0	1	1	1	1	0	0	0	1	1	2	0	0	1	1	0	0	0	0	0	0	0	1	1	1	1	1	1	1	1	0	1	0	1
chr1	1614635	C	T	0	0	0	0	0	1	0	0	0	0	0	0	0	0	0	0	0	0	0	0	1	1	0	1	0	0	0	0	0	0	0	0	0	0	1	0	0	1	0	0	0	0	0	0	0	0
chr1	1614643	G	A	0	0	0	0	0	1	0	0	0	0	0	0	0	0	0	0	0	0	0	0	1	1	0	1	0	0	0	0	0	0	0	0	0	0	1	0	0	1	0	0	0	0	0	0	0	0
chr1	1614651	A	C	0	0	1	0	0	1	1	1	0	0	1	0	0	1	0	1	0	0	0	0	0	0	0	1	0	1	0	0	0	0	0	0	0	0	0	0	0	0	0	1	1	0	0	1	1	0
chr1	1615060	G	A	0	0	0	0	0	0	0	0	0	0	0	0	0	0	0	0	0	0	0	0	0	0	0	0	0	0	0	0	0	0	0	0	0	0	0	0	0	0	0	0	0	0	0	0	0	0
chr1	1615075	G	A	0	1	1	0	1	0	0	0	1	1	0	0	1	0	0	0	0	0	0	1	0	0	0	0	0	1	1	1	0	0	1	1	0	0	1	0	1	0	1	1	0	0	0	0	1	0
chr1	1615123	G	A	2	1	2	2	1	2	1	2	2	2	0	2	2	1	2	2	2	2	1	2	2	2	2	1	2	2	2	2	1	1	2	1	1	2	2	2	2	1	2	2	2	2	1	1	1	1
chr1	1615124	G	A	2	1	2	2	1	2	1	1	2	2	0	2	2	1	2	2	2	2	1	2	2	2	2	1	1	2	2	2	1	1	2	1	1	2	2	2	2	1	2	2	2	2	1	1	1	1
chr1	1615168	C	A	0	0	0	0	0	0	0	0	0	0	0	0	0	0	0	0	0	0	0	0	0	0	0	0	0	0	0	0	0	0	0	0	0	0	0	0	0	0	0	0	0	0	0	0	0	0
chr1	1639575	T	G	2	2	1	2	2	2	2	2	2	2	2	2	2	2	1	1	2	1	1	1	1	2	2	2	2	2	2	2	1	1	2	1	2	1	2	1	2	2	2	2	2	2	1	2	2	2
chr1	1639585	T	A	0	0	0	0	0	0	1	0	1	1	1	0	0	1	0	0	1	0	0	0	0	0	1	1	0	0	0	0	0	0	0	0	0	0	1	0	0	0	0	1	1	1	0	0	0	1
chr1	1639591	C	T	1	1	1	1	0	1	0	0	0	0	1	1	0	0	1	0	1	0	0	0	1	1	1	1	0	0	0	0	0	0	0	0	0	0	1	0	0	1	1	1	0	1	0	1	1	0
chr1	1639595	C	T	1	0	0	0	0	0	1	1	0	0	1	1	0	1	0	0	0	0	0	0	0	0	0	1	0	1	0	0	0	0	0	0	0	0	0	0	0	0	0	1	0	0	0	0	0	0
chr1	1639807	G	C	1	0	1	0	0	0	1	1	0	1	0	1	1	1	1	1	0	1	1	1	0	0	0	1	1	0	0	1	1	1	0	0	1	1	0	1	1	0	0	1	0	0	2	0	1	1
chr1	1639835	G	A	1	0	1	2	1	1	1	1	1	0	1	1	1	1	1	2	0	1	1	1	1	1	1	1	0	1	1	1	1	1	1	1	1	1	1	1	1	1	1	1	1	1	1	1	0	1
chr1	1639859	A	G	1	0	1	2	1	1	1	1	1	0	1	1	1	1	1	2	0	1	1	1	1	1	1	1	1	1	1	1	2	1	1	1	1	1	1	1	1	1	1	1	1	1	1	1	0	1
chr1	1640391	G	A	1	1	0	1	0	1	1	1	1	1	0	1	0	0	1	0	1	0	0	0	0	0	0	1	1	1	1	0	0	0	0	0	0	0	1	0	0	1	0	1	0	0	0	0	1	1
chr1	1640392	T	C	0	1	2	1	1	1	1	1	1	1	1	1	1	2	1	1	1	1	1	1	1	1	2	1	1	1	1	1	1	2	0	1	1	1	1	2	1	1	1	0	1	2	1	2	1	1
chr1	1640404	C	A	0	0	1	1	1	0	0	0	0	0	0	0	0	0	0	1	0	1	0	0	0	0	0	0	0	0	0	0	1	0	0	1	0	1	0	0	0	0	0	0	1	1	0	0	0	0
chr1	1640408	C	A	0	0	1	0	0	1	0	0	1	0	0	0	1	1	1	1	1	0	0	1	1	0	1	0	0	1	0	1	1	0	0	0	0	0	0	0	0	1	0	0	0	1	0	0	0	0
chr1	1642002	G	A	2	2	1	1	2	2	2	2	2	2	1	2	1	2	2	2	2	1	2	2	1	1	2	2	2	2	2	2	2	2	2	1	2	2	2	2	2	2	2	2	2	2	2	2	2	2
chr1	1642014	A	T	0	0	0	1	0	1	0	1	0	0	0	1	0	0	0	0	1	0	0	0	0	0	1	0	0	0	0	0	0	0	0	0	0	0	0	0	0	0	1	0	1	1	0	0	1	0
chr1	1642054	A	C	2	1	0	1	1	1	1	0	0	1	0	1	0	1	1	1	1	1	0	1	1	0	1	1	0	1	0	0	1	1	0	1	0	0	0	1	1	0	1	1	0	2	1	1	0	0
chr1	1642087	C	T	1	1	1	1	1	1	0	1	1	1	0	1	1	1	0	1	1	1	1	1	1	0	1	1	1	1	0	1	1	1	1	1	1	1	1	1	0	1	1	1	1	0	1	1	1	0
chr1	1642150	A	G	0	0	1	0	0	0	0	0	0	0	0	0	0	0	0	0	0	0	1	1	0	0	0	0	0	0	0	1	1	1	0	1	1	1	0	1	0	0	0	0	0	0	1	1	0	0
chr1	1642151	A	G	0	0	0	0	0	1	0	0	1	0	0	0	0	0	0	0	0	0	0	0	0	0	0	0	0	0	0	0	0	0	0	0	0	0	1	0	0	0	0	1	0	0	0	0	0	0
chr1	1642154	A	C	0	0	1	0	0	0	0	0	0	0	0	0	0	0	0	0	0	0	1	1	0	0	0	0	0	0	0	1	1	1	0	1	1	1	0	1	0	0	0	0	0	0	1	0	0	0
chr1	1647437	G	A	1	1	1	0	0	0	1	1	0	0	1	1	0	2	2	0	0	0	0	1	1	1	0	2	0	1	0	1	0	1	1	0	1	1	0	1	1	1	0	1	0	0	0	1	2	0
chr1	1647446	T	C	0	0	0	0	2	0	1	0	0	0	0	0	0	0	0	1	0	2	2	0	0	0	0	0	0	0	0	0	1	1	0	2	0	1	0	0	0	0	0	0	0	0	1	1	0	0
chr1	1654050	C	A	1	0	1	0	0	1	0	0	1	0	0	0	0	1	1	1	0	0	0	1	1	0	1	0	0	1	0	1	0	0	0	0	0	0	1	0	0	0	1	1	0	0	0	0	0	0
chr1	1676556	C	T	1	1	1	0	1	1	1	0	1	0	0	0	0	1	1	1	1	2	2	0	0	1	1	0	0	1	0	0	0	1	0	1	0	1	1	0	0	0	2	1	1	1	1	1	1	0
chr1	1676669	T	G	1	1	1	0	2	1	1	0	1	0	0	1	0	2	1	2	1	2	2	1	0	1	2	2	1	1	1	1	0	1	1	1	0	1	1	1	1	1	2	2	1	1	1	1	1	0
chr1	1676772	T	A	0	0	0	0	0	0	0	0	0	0	1	1	0	1	1	0	0	0	0	0	0	0	0	2	0	0	1	0	0	0	1	0	0	0	0	0	1	1	0	0	0	0	0	0	1	0
chr1	1676817	A	C	1	1	2	2	2	2	1	2	2	1	1	1	2	1	2	2	2	2	2	1	1	2	2	0	2	2	1	2	2	2	0	1	2	2	2	2	1	1	1	1	2	1	2	2	1	1
chr1	1701352	C	T	1	0	0	0	0	0	1	2	1	1	0	1	0	0	0	0	0	0	0	0	0	0	0	0	1	1	1	1	0	0	0	0	1	0	0	0	0	0	0	0	1	0	0	0	0	1
chr1	1721191	A	G	1	0	0	0	0	0	1	0	0	0	1	1	0	1	0	0	0	0	0	0	1	0	0	1	0	0	0	0	0	0	1	0	0	0	0	0	1	0	1	1	0	0	0	0	0	0
chr1	1730031	A	G	1	2	1	0	2	1	2	2	1	2	2	2	1	2	1	1	1	2	2	1	2	2	0	2	1	1	1	1	2	2	2	2	2	2	1	2	2	2	1	1	2	0	2	2	2	1
chr1	1791030	A	T	1	0	1	1	0	1	0	0	1	0	0	0	0	0	1	1	1	1	0	1	0	1	1	0	0	0	1	0	0	0	1	1	0	0	1	0	0	0	1	1	1	2	0	1	1	0
chr1	1791049	A	T	1	0	0	0	0	1	1	1	0	1	1	1	0	2	0	0	0	0	0	0	1	1	0	2	1	0	1	0	0	0	0	1	1	0	0	0	1	1	0	0	0	0	0	0	1	1
chr1	1791073	A	T	0	0	0	0	0	0	0	0	0	0	0	0	0	0	0	0	0	0	0	0	0	0	0	0	0	0	0	0	0	0	0	0	0	1	0	0	0	0	0	0	0	0	0	0	0	0
chr1	1791096	G	A	0	0	0	0	0	0	0	0	0	0	0	0	0	0	0	0	0	0	0	0	0	0	0	0	0	0	0	0	0	0	0	0	0	1	0	0	0	0	0	0	0	0	0	0	0	0
chr1	1803865	C	T	1	0	0	0	2	0	1	1	0	0	1	1	1	1	1	1	0	0	1	1	1	1	0	2	0	1	0	0	0	0	1	1	0	1	1	1	0	1	0	1	0	0	1	1	1	0
chr1	1804050	A	G	2	2	2	2	2	2	2	2	2	2	2	2	2	2	2	2	2	2	2	2	2	2	2	2	2	2	2	2	2	2	2	2	2	2	2	2	2	2	2	2	2	2	2	2	2	2
chr1	1812747	A	G	0	1	0	0	0	1	1	0	0	0	1	0	0	2	1	0	0	0	0	1	0	0	0	2	1	0	0	0	0	0	0	0	0	0	0	0	1	1	0	1	1	0	0	0	1	0
chr1	1812784	G	A	0	0	0	0	0	0	0	0	0	0	0	0	0	0	0	0	0	0	1	0	0	0	0	0	0	0	0	0	0	0	0	0	0	0	0	0	0	0	0	0	0	1	0	1	0	0
chr1	1812808	A	G	0	1	0	0	0	1	1	0	0	0	1	0	0	2	1	0	0	0	0	0	0	0	0	2	1	0	0	0	0	0	0	0	0	0	0	0	1	1	0	1	1	0	0	0	1	1
chr1	1812985	G	A	1	0	1	0	0	1	0	0	1	0	0	0	0	0	1	1	1	0	0	0	0	0	2	0	0	0	1	0	0	0	2	0	0	0	1	0	1	1	1	1	0	1	0	1	1	0
chr1	1813021	C	T	1	0	1	0	0	1	0	0	1	0	0	0	0	0	0	0	1	0	0	0	0	0	2	0	1	0	1	0	0	0	2	0	0	0	1	0	0	0	0	1	0	1	0	0	0	0
chr1	1817472	C	T	0	0	0	0	0	0	0	0	0	0	0	0	0	0	0	0	0	0	0	0	0	0	0	0	0	0	0	0	0	0	0	0	0	0	0	0	0	0	0	0	0	0	0	0	0	0
chr1	1831384	C	T	0	0	0	0	1	0	0	0	0	0	0	0	0	0	1	1	1	1	1	0	0	0	1	0	0	0	1	0	1	1	0	1	0	1	1	0	0	0	1	0	0	0	1	0	0	0
chr1	1831385	C	T	0	0	0	0	1	0	0	0	0	0	0	0	0	0	1	1	1	1	1	0	0	0	1	0	0	0	1	0	1	1	0	1	0	1	1	0	0	0	1	0	0	0	1	0	0	0
chr1	1831406	G	A	0	1	0	1	0	0	1	0	0	0	0	1	0	0	0	0	0	0	0	0	0	0	1	1	0	1	1	1	1	1	0	0	0	0	1	1	0	1	0	0	0	1	0	1	0	0
chr1	1831419	G	C	0	0	0	0	0	0	0	0	1	0	0	1	1	0	0	0	1	0	0	1	0	0	1	0	1	0	1	1	1	1	0	0	0	0	1	1	0	0	1	0	2	1	0	0	0	0
chr1	1831420	G	T	0	0	1	0	0	0	0	0	1	0	0	1	1	0	0	0	1	0	0	1	0	0	1	0	1	0	1	1	1	1	0	0	0	0	1	1	0	0	1	0	2	1	0	0	0	0
chr1	1833010	G	A	2	2	2	1	2	2	2	2	2	2	2	2	2	2	2	2	2	2	2	2	2	2	2	2	2	2	2	2	2	2	2	2	2	2	2	2	2	2	2	2	2	1	2	2	2	2
chr1	1833030	C	T	0	1	0	0	1	0	0	0	0	0	0	1	0	0	0	0	0	0	0	0	1	0	0	0	0	1	0	0	0	0	2	0	0	0	0	0	0	0	0	1	0	0	0	1	0	0
chr1	1833041	A	G	1	1	0	0	0	0	0	1	0	0	1	0	0	0	2	0	0	0	0	1	1	1	0	1	0	0	1	0	0	0	1	1	0	1	0	0	0	1	1	0	0	0	0	0	1	1
chr1	1833059	T	A	0	1	0	0	1	0	0	0	0	0	0	0	0	0	1	0	0	0	0	1	0	0	0	0	0	0	0	0	0	0	0	0	0	1	0	0	0	0	0	0	0	0	0	1	0	0
chr1	1833169	G	A	0	0	0	1	0	0	0	0	0	0	0	0	0	1	0	0	0	0	0	0	0	0	0	1	0	0	0	0	0	0	0	0	0	0	1	0	0	0	0	0	0	0	0	0	0	0
chr1	1833177	G	A	1	1	1	0	1	1	1	1	1	1	1	1	1	1	1	1	1	2	1	1	1	1	1	1	0	0	1	0	1	2	1	0	1	1	1	1	1	0	1	1	0	0	1	0	2	1
chr1	1833247	T	C	0	1	1	1	1	1	2	1	1	1	1	1	2	1	1	1	1	0	1	1	1	1	1	1	1	1	1	1	0	0	1	0	2	1	0	1	1	1	1	1	1	0	1	1	1	1
chr1	1833252	C	A	0	1	0	0	0	0	1	1	1	0	0	0	1	0	0	0	0	0	0	0	0	0	1	0	0	0	0	0	0	0	0	0	1	0	0	0	1	1	0	0	0	0	0	0	1	0
chr1	1833295	C	T	1	1	1	1	1	1	1	1	0	1	1	1	1	1	1	1	1	0	1	1	1	1	1	1	1	1	1	2	1	1	1	1	1	1	1	1	1	1	1	1	1	2	1	1	1	1
chr1	1833530	C	T	1	1	1	1	0	1	0	1	1	1	1	1	1	1	1	1	1	1	0	1	1	0	1	1	0	1	1	2	1	1	0	0	1	1	1	0	0	0	1	1	1	1	0	0	1	1
chr1	1833556	C	T	0	0	0	0	0	0	0	0	0	0	0	0	0	0	0	0	0	0	0	0	0	0	0	0	0	0	0	0	0	0	0	0	0	0	0	0	0	0	0	0	0	0	0	0	0	0
chr1	1833557	G	A	1	1	1	1	1	1	1	1	1	1	1	1	1	1	1	1	1	1	1	1	1	1	1	1	1	1	1	1	1	1	1	1	1	1	1	0	0	2	1	1	0	1	1	1	1	1
chr1	1833826	G	C	1	1	1	1	0	1	1	1	1	1	0	0	0	0	1	0	1	0	0	1	1	0	1	1	1	1	1	1	0	0	0	0	1	0	1	0	1	1	1	1	1	1	1	0	0	1
chr1	1833937	A	G	1	1	1	1	0	1	1	1	1	1	1	1	1	1	1	1	1	1	0	1	1	1	1	1	1	0	1	1	1	1	1	0	0	0	1	1	1	1	1	1	1	1	1	1	1	1
chr1	1833947	A	G	1	1	1	1	1	1	1	1	1	1	1	1	1	1	1	1	1	1	1	0	1	1	1	1	1	0	1	1	1	1	1	0	0	0	1	1	1	1	1	1	1	1	1	0	1	1
chr1	1834014	G	A	1	1	1	1	1	1	1	1	1	1	1	1	1	1	1	1	1	1	1	1	1	1	1	1	1	1	1	1	1	1	1	0	0	1	1	1	1	1	1	1	1	1	1	1	1	1
chr1	1834601	T	C	1	1	1	1	1	1	1	1	1	1	1	1	1	1	1	1	1	1	1	0	1	0	1	1	1	1	1	1	1	0	1	1	1	1	1	0	1	1	1	1	1	1	1	0	1	1
chr1	1834602	G	A	1	1	1	1	1	1	1	1	1	1	1	1	1	1	1	1	1	1	1	0	1	0	1	1	1	1	1	1	1	0	1	1	1	1	1	0	1	1	1	1	1	1	1	0	1	1
chr1	1834606	C	G	1	1	1	1	1	1	1	1	1	1	1	1	1	1	1	1	1	1	1	0	1	0	1	1	1	1	1	1	1	0	1	1	1	1	1	0	1	1	1	1	1	1	1	0	1	1
chr1	1834658	T	C	0	0	0	0	0	0	0	0	0	0	1	0	0	0	0	0	0	0	0	0	0	0	0	0	0	0	0	0	0	0	0	0	0	0	0	0	0	0	0	0	0	0	0	0	0	0
chr1	1834677	C	T	1	0	1	1	1	1	1	1	1	1	1	1	1	0	1	1	1	0	1	1	1	0	1	1	1	1	1	0	1	1	1	1	1	1	1	1	1	1	1	1	1	0	1	1	1	1
chr1	1834864	C	T	0	0	0	0	0	0	2	0	0	0	1	1	0	0	1	0	0	0	0	0	1	0	0	1	0	0	1	0	0	0	0	0	0	0	0	0	1	0	0	0	0	0	0	0	1	0
chr1	1834880	G	A	0	0	0	0	0	0	2	0	0	0	1	1	0	0	1	0	0	0	0	0	1	0	0	1	0	0	1	0	0	0	0	0	0	0	0	0	1	0	0	0	0	0	0	0	1	0
chr1	1834904	G	A	0	0	0	1	0	1	0	0	1	0	0	0	0	0	0	1	0	0	0	0	1	1	1	0	0	0	0	1	0	0	0	0	0	0	0	0	0	1	1	0	0	0	0	1	0	0
chr1	1834921	C	T	2	2	2	2	2	1	0	1	2	1	1	1	1	2	1	2	1	0	0	1	1	1	2	1	1	1	1	1	1	2	1	1	1	1	1	1	1	1	2	2	1	2	2	1	1	1
chr1	1834930	A	G	0	0	0	0	0	1	1	1	0	1	1	1	1	0	1	0	1	1	2	0	1	0	0	1	1	1	1	1	1	0	1	1	1	1	0	0	1	1	0	0	1	0	0	1	1	1
chr1	1855386	G	C	0	0	0	0	1	0	0	1	0	0	0	1	1	0	0	0	1	0	1	0	0	0	0	0	0	0	0	0	1	0	1	0	1	1	0	0	0	0	0	0	0	0	0	0	0	0
chr1	1855392	C	T	1	1	1	0	1	1	0	1	0	1	1	0	0	0	0	1	1	1	1	0	1	1	0	0	1	0	1	0	1	1	1	0	0	0	0	1	0	0	1	0	0	1	1	0	1	1
chr1	1855746	T	C	1	1	1	1	1	1	1	1	1	1	1	1	1	1	1	1	1	1	1	1	1	1	1	1	1	1	1	1	1	1	1	1	1	1	1	1	1	1	1	1	1	1	1	1	1	1
chr1	1857501	T	C	0	0	0	0	0	0	0	0	0	0	0	0	0	0	0	0	0	0	0	0	0	0	0	1	0	0	0	0	0	0	0	0	0	0	0	0	0	0	0	0	0	0	0	0	0	0
chr1	1857859	G	T	0	0	1	1	1	0	1	0	0	0	1	1	0	1	0	1	1	1	1	1	1	0	1	0	0	0	0	0	1	1	1	1	1	0	1	1	1	0	0	1	1	1	1	1	0	0
chr1	1857881	T	C	0	0	0	0	1	0	1	1	0	1	0	0	0	0	0	0	0	1	0	0	1	0	0	0	1	0	0	0	1	1	0	0	1	1	0	0	1	0	0	0	0	0	0	0	0	0
chr1	1857927	T	C	2	1	2	1	2	1	2	1	1	1	2	1	1	1	2	1	1	1	1	2	1	2	2	1	1	1	2	1	1	1	1	2	1	1	1	1	2	1	1	1	2	1	2	2	2	1
chr1	1857940	C	G	2	1	1	1	2	1	2	1	1	1	2	1	1	1	2	1	1	1	1	2	1	2	1	1	1	1	2	1	1	1	1	2	1	1	1	1	2	1	1	1	2	1	2	2	2	1
chr1	1858366	T	C	0	1	0	0	0	0	0	0	0	0	0	0	0	0	0	0	0	0	0	1	0	0	0	0	0	1	0	1	0	0	0	0	0	0	0	0	0	0	0	0	0	0	0	0	0	0
chr1	1858385	G	A	1	1	1	1	1	1	1	1	1	1	1	1	1	1	1	1	1	2	1	1	1	1	1	1	1	1	1	2	1	1	1	1	1	1	1	1	1	1	1	1	1	1	1	1	1	1
chr1	1868767	G	A	0	0	0	0	1	0	0	1	0	0	0	0	0	0	0	1	0	1	1	0	1	1	1	0	0	0	0	0	0	0	1	1	1	1	0	0	0	1	0	0	0	0	0	1	0	1
chr1	1913570	G	A	1	1	0	1	0	1	2	2	0	1	0	2	1	0	0	0	1	0	0	0	0	1	0	0	1	1	1	1	0	0	0	1	1	0	1	2	1	1	0	0	1	0	1	1	1	1
chr1	1913617	C	T	1	1	1	0	2	1	0	0	1	0	0	1	1	1	1	2	1	2	2	1	1	1	1	0	1	0	1	0	1	2	1	1	1	1	1	0	1	1	1	1	1	2	1	0	1	1
chr1	1921208	G	A	0	0	0	0	0	0	1	1	1	1	0	1	1	0	0	0	1	0	0	0	0	1	0	0	1	0	1	0	0	0	1	0	0	0	0	1	0	1	0	0	1	0	0	0	0	1
chr1	1929329	C	T	0	0	0	0	0	0	0	0	1	0	0	0	0	0	0	0	0	0	0	0	0	0	0	0	0	0	0	0	0	0	0	0	0	0	0	0	0	0	0	0	0	0	0	0	0	0
chr1	1939168	T	C	2	1	2	1	2	2	2	2	1	2	2	2	1	2	2	2	2	2	2	2	2	1	2	2	1	1	2	2	2	2	2	2	2	2	1	2	2	1	2	1	1	2	2	1	2	2
chr1	1939303	C	A	0	0	0	0	0	0	1	0	0	0	0	0	0	2	0	0	0	0	0	0	0	0	0	1	0	0	0	0	0	0	0	0	0	0	0	0	0	0	0	0	0	0	0	0	0	0
chr1	1939359	G	A	1	1	2	0	2	1	1	1	1	1	1	1	1	1	2	2	1	2	2	1	1	1	2	1	1	1	1	2	2	2	1	1	2	2	1	1	2	1	1	1	1	2	2	1	2	1
chr1	1941937	A	G	0	0	0	0	0	0	0	0	0	0	0	0	0	2	0	0	0	0	0	0	0	0	0	1	0	0	0	0	0	0	0	0	0	0	0	0	0	0	0	0	0	0	0	0	0	0
chr1	1968916	G	C	1	1	1	2	2	1	1	0	1	0	1	1	0	0	1	1	0	1	1	1	0	0	1	0	1	1	0	0	1	1	0	1	1	1	1	2	0	0	1	1	1	1	1	1	0	0
chr1	1969002	G	A	0	0	1	0	0	0	0	0	0	1	0	0	0	0	0	0	0	0	0	0	1	0	0	0	0	0	0	0	1	0	1	0	0	0	0	0	0	0	0	0	0	0	1	0	1	1
chr1	1969046	C	T	0	0	0	0	1	0	0	0	0	0	0	0	0	0	0	0	0	0	1	0	0	0	0	0	0	0	0	0	1	0	0	1	0	0	0	1	0	0	0	0	0	0	1	1	0	0
chr1	1969047	C	T	0	0	0	0	1	0	0	0	0	0	0	0	0	0	0	0	0	0	1	0	0	0	0	0	0	0	0	0	1	0	0	1	0	0	0	1	0	0	0	0	0	0	1	1	0	0
chr1	1969200	G	A	0	1	1	1	0	1	1	0	1	1	1	0	1	1	1	1	1	0	0	1	1	1	1	1	0	0	1	0	0	0	0	0	1	0	1	1	0	1	1	1	0	1	1	0	0	1
chr1	1969203	T	G	0	1	1	1	0	1	1	0	1	1	1	0	1	1	0	1	1	0	0	1	1	1	1	1	1	0	0	0	0	0	0	0	1	0	1	1	0	1	1	1	0	1	1	0	0	1
chr1	1969287	G	T	0	0	0	0	0	0	0	0	0	0	0	0	0	0	0	0	0	0	0	0	0	0	0	0	0	0	0	0	0	0	0	0	0	0	0	0	0	0	0	0	0	0	0	0	0	0
chr1	1969318	C	A	0	0	1	0	0	0	0	0	0	0	0	0	0	0	0	0	0	1	0	1	1	0	0	0	1	0	0	1	1	0	1	0	0	0	0	0	0	0	0	0	0	0	0	0	1	0
chr1	1969346	G	C	0	1	1	0	1	0	1	1	1	1	0	1	1	1	1	1	1	1	1	1	1	0	1	1	1	1	1	1	1	1	1	1	1	1	1	1	1	0	1	1	1	1	0	1	1	1
chr1	1969377	C	T	0	0	0	0	0	0	0	0	0	0	0	0	0	0	0	0	0	0	0	0	0	0	0	0	0	0	0	1	0	0	0	0	0	0	0	0	0	0	0	0	0	0	0	0	1	0
chr1	1969383	C	T	0	1	0	0	1	0	0	0	1	0	0	0	1	0	0	0	0	0	0	0	1	0	0	0	1	0	0	1	0	1	1	0	1	1	0	0	1	0	0	0	0	0	0	0	1	0
chr1	1969415	C	G	0	0	0	0	1	0	0	0	0	0	1	0	1	0	0	1	0	1	1	0	1	0	0	0	0	0	0	1	0	1	1	1	0	1	0	0	0	0	0	0	0	0	0	0	1	0
chr1	1969860	T	G	1	1	1	1	0	1	0	1	1	1	0	0	1	1	1	1	0	0	1	1	0	1	2	0	1	1	1	2	1	1	0	0	1	1	1	1	2	1	1	1	1	1	1	1	1	0
chr1	1971158	A	G	0	0	0	0	0	0	1	0	1	0	1	0	0	0	1	0	0	0	0	0	0	0	0	0	0	1	0	0	1	1	1	0	0	0	1	0	0	0	0	1	0	1	0	1	1	0
chr1	1971175	G	A	2	2	2	1	2	2	2	2	2	2	2	2	1	2	2	2	2	1	2	1	1	2	1	2	2	2	1	2	2	2	2	2	2	2	1	2	1	2	2	2	1	2	2	1	2	2
chr1	1971193	T	A	1	1	1	1	0	0	1	1	1	1	1	0	0	1	1	1	0	0	0	1	1	1	1	1	0	1	1	1	0	0	0	0	1	0	1	0	1	1	1	1	0	1	0	1	1	1
chr1	1971204	T	G	0	0	0	0	0	0	1	0	1	0	0	0	0	1	1	0	0	0	0	1	0	0	0	1	0	1	0	1	0	0	0	0	0	0	0	0	0	1	1	0	0	0	0	0	0	0
chr1	1971217	C	T	2	2	2	1	2	2	2	1	2	2	1	2	2	2	1	2	2	1	2	1	2	2	1	2	2	2	1	2	2	2	1	2	2	2	1	2	1	2	2	2	1	2	2	2	2	1
chr1	1971230	C	G	2	1	1	1	0	0	1	1	1	1	1	1	1	1	1	1	0	1	0	1	1	1	1	0	1	1	1	1	0	0	1	0	0	0	1	0	1	0	1	2	1	1	0	1	1	1
chr1	1971231	T	G	0	1	0	1	1	2	1	1	1	1	1	1	1	1	1	1	1	1	1	1	1	1	1	1	0	1	1	1	1	1	1	1	1	1	1	1	1	1	1	0	1	1	1	1	1	1
chr1	1971539	C	T	0	0	0	1	1	0	1	1	1	0	1	1	1	1	1	0	0	1	1	0	1	1	1	1	0	1	1	1	1	1	0	1	1	1	0	1	0	1	1	0	1	0	1	1	1	0
chr1	1971557	T	C	0	0	0	0	1	0	0	0	0	0	0	0	0	0	0	1	1	1	1	0	0	0	0	0	0	1	0	1	1	1	0	1	1	1	0	0	0	0	0	0	0	0	1	0	0	0
chr1	1971561	G	C	0	0	1	0	0	0	0	0	0	0	0	1	0	0	0	0	0	1	0	1	0	0	0	0	0	0	0	0	0	0	0	0	0	0	0	0	1	0	0	0	0	0	0	0	0	0
chr1	1971564	G	C	2	2	2	2	2	2	2	2	2	1	2	2	2	2	2	2	1	2	2	2	2	2	2	2	2	2	1	2	2	2	1	2	2	2	1	2	1	2	2	2	2	1	2	2	2	2
chr1	1971662	G	T	0	0	0	0	0	0	0	0	0	0	0	0	0	0	0	0	0	0	0	0	0	0	0	0	0	0	0	0	0	0	0	0	0	0	0	0	0	0	0	0	0	0	0	0	0	0
chr1	1971699	C	A	0	1	1	1	2	0	0	1	1	0	1	0	1	1	0	1	0	1	1	1	0	0	0	1	1	1	1	1	1	1	1	1	0	1	0	0	1	1	1	0	0	0	1	1	0	1
chr1	1971739	T	G	0	0	0	1	0	0	0	0	1	0	0	0	0	0	0	0	1	0	1	1	0	1	0	0	0	0	1	0	0	0	0	1	0	0	0	0	0	0	0	1	0	1	0	0	0	0
chr1	1971740	T	C	0	0	0	1	0	0	0	0	1	0	0	0	0	0	0	0	1	0	1	1	0	1	0	0	0	0	1	0	0	0	0	1	0	0	0	0	0	0	0	1	0	1	0	0	0	0
chr1	1971745	C	A	0	1	1	1	1	0	0	1	1	0	1	1	1	1	0	1	1	1	1	1	1	1	1	1	0	1	1	1	1	1	1	1	1	1	0	0	2	1	1	1	0	1	1	0	1	0
chr1	1971860	T	C	1	1	1	2	1	1	2	2	1	1	1	2	1	2	1	2	1	2	2	2	2	1	1	1	1	1	2	1	1	1	1	2	2	2	1	1	1	1	1	1	1	1	1	2	1	1
chr1	1971917	A	G	0	0	0	0	0	0	1	0	0	1	0	0	0	0	0	0	1	0	0	0	0	0	0	0	0	0	0	0	0	0	0	0	0	0	0	0	0	0	0	0	0	0	0	0	0	0
chr1	1971938	G	A	0	0	0	0	0	0	0	0	0	1	0	0	0	0	0	0	0	0	0	0	0	0	0	0	0	0	0	0	0	0	0	0	0	0	0	0	0	0	0	0	0	0	0	0	0	0
chr1	1980524	A	T	0	0	0	0	1	0	0	1	0	0	0	0	0	0	1	1	0	1	1	0	1	0	0	0	1	0	1	0	0	1	1	1	1	1	1	1	0	0	0	0	1	0	1	1	1	1
chr1	2013968	G	A	1	1	1	1	2	1	0	0	2	0	0	0	1	0	1	2	2	2	2	1	1	1	2	0	1	1	1	0	1	1	1	1	1	1	2	1	1	1	2	1	1	2	1	1	0	1
chr1	2014025	G	A	1	2	1	0	0	0	1	2	0	1	1	1	0	2	1	0	1	0	0	0	1	1	0	2	1	1	0	1	1	2	1	0	1	1	0	1	1	1	0	1	1	0	1	0	2	1
chr1	2016886	C	T	0	0	0	0	0	0	0	0	0	0	0	0	0	0	1	0	0	1	0	0	1	0	0	0	0	0	0	0	0	0	0	0	0	0	0	0	0	0	0	0	0	0	0	0	0	1
chr1	2016915	C	T	0	0	0	0	0	0	0	0	0	0	0	0	0	0	1	0	0	0	0	0	1	0	0	0	0	0	0	0	0	0	0	0	0	0	0	0	0	0	0	0	0	0	0	0	0	0
chr1	2027646	T	C	1	0	1	0	0	1	0	0	1	0	0	0	0	0	0	0	0	0	0	0	0	0	2	0	0	1	1	0	0	0	0	0	0	0	0	0	0	0	0	1	1	0	0	0	0	0
chr1	2027670	G	C	2	2	2	2	1	2	2	2	2	2	2	2	2	1	2	1	2	1	1	1	2	2	2	2	2	2	2	1	1	1	2	1	2	1	2	1	2	2	1	2	2	2	1	1	2	2
chr1	2027683	C	T	0	0	0	0	0	0	0	0	0	0	0	0	0	0	0	0	0	0	0	0	0	0	0	0	0	0	0	0	0	0	0	0	0	0	0	0	0	0	1	0	0	0	0	0	0	0
chr1	2027688	A	G	0	0	0	0	2	0	0	0	0	0	0	0	0	0	0	2	0	2	2	0	0	0	0	0	0	0	0	0	1	1	0	2	1	1	0	1	0	0	0	0	0	0	1	1	0	0
chr1	2027726	G	T	0	0	1	0	0	0	1	1	1	1	1	1	0	0	1	0	1	0	0	0	0	0	0	1	1	1	0	1	1	1	0	0	1	1	0	0	1	0	0	0	0	0	1	0	0	0
chr1	2027855	A	G	1	1	1	2	0	1	2	2	1	2	2	2	2	1	1	0	1	0	0	1	0	2	0	2	1	1	2	1	2	1	2	1	1	1	1	2	2	2	1	1	2	1	2	2	2	2
chr1	2052750	A	T	0	0	1	0	0	0	0	0	0	0	0	0	0	0	0	0	0	0	0	1	0	0	0	0	0	1	0	1	1	1	0	0	0	1	0	0	1	0	0	0	0	0	1	0	0	0
chr1	2055820	G	A	2	1	0	1	0	0	1	1	0	0	1	0	0	1	2	0	0	0	0	1	0	0	0	2	1	0	0	0	0	0	0	0	0	0	0	0	0	0	1	1	0	2	0	0	0	1
chr1	2055828	G	A	2	1	0	1	0	0	1	1	0	0	1	0	0	1	2	0	0	0	0	1	0	0	0	2	1	0	0	0	0	0	0	0	0	0	0	0	0	0	1	1	0	2	0	0	0	1
chr1	2055877	T	C	0	0	1	0	0	0	0	0	1	0	0	0	0	0	0	0	0	0	0	0	0	0	0	0	0	0	0	1	0	0	0	0	1	1	0	1	1	0	0	0	0	0	1	0	0	0
chr1	2055891	C	T	2	1	0	1	0	0	1	1	0	0	1	0	0	1	2	0	0	0	0	1	0	0	0	2	1	0	0	0	0	0	0	0	0	0	0	0	0	0	1	1	0	2	0	0	0	1
chr1	2056011	G	A	1	0	0	1	0	0	1	1	0	0	1	1	0	0	1	0	0	0	0	1	0	1	0	1	1	0	0	0	0	0	0	1	0	0	0	0	0	1	0	1	0	1	0	0	0	1
chr1	2056092	A	G	1	0	0	1	0	0	1	1	0	0	1	1	0	0	1	0	0	0	0	1	0	1	0	1	1	0	0	0	0	0	0	1	0	0	0	0	0	1	0	1	0	1	0	0	0	1
chr1	2056138	C	G	0	0	1	0	0	0	0	0	1	0	0	0	1	0	0	0	0	0	0	0	0	1	0	0	0	1	1	2	0	1	0	0	1	1	0	0	1	0	0	0	0	0	1	0	0	0
chr1	2056539	A	G	0	0	0	0	0	0	0	1	1	1	0	0	0	0	0	0	0	0	0	0	0	0	0	0	1	1	0	1	1	0	0	0	1	1	0	0	1	0	0	0	0	0	0	0	0	0
chr1	2061022	G	A	0	0	1	0	0	0	0	0	1	1	0	0	1	0	0	0	0	0	0	0	0	0	0	0	0	1	0	1	1	1	0	0	0	1	0	0	1	1	0	0	0	0	0	1	0	1
chr1	2064746	G	T	2	2	2	2	2	2	2	2	2	1	2	2	1	2	2	2	2	2	2	2	2	2	2	1	2	2	2	2	2	2	2	2	2	2	2	2	2	2	2	2	2	2	2	2	2	1
chr1	2064805	T	C	2	2	2	2	2	2	2	2	2	1	2	2	1	2	2	2	2	2	2	2	2	2	2	1	2	2	2	2	2	2	2	2	2	2	2	2	2	2	2	2	2	2	2	2	2	2
chr1	2083226	G	A	0	0	1	0	0	0	0	0	1	0	0	0	0	0	0	0	0	0	0	0	0	0	2	0	0	0	1	0	0	0	1	0	0	0	1	0	1	0	1	1	1	2	0	0	0	0
chr1	2089711	G	A	1	1	2	0	0	1	0	0	2	1	0	0	1	1	1	1	1	0	0	1	1	0	2	1	1	1	1	2	1	1	2	1	1	0	1	0	1	0	2	2	1	1	1	1	1	1
chr1	2089751	A	G	1	1	2	0	0	1	0	0	2	1	0	0	1	1	1	1	1	0	0	1	1	0	2	1	1	1	1	2	1	1	2	1	1	0	1	0	1	0	2	2	1	1	1	1	1	1
chr1	2101399	C	T	0	0	1	0	0	0	0	0	0	2	0	0	0	0	0	0	0	0	0	1	1	0	0	0	1	1	0	1	1	1	0	0	0	1	0	0	0	0	0	0	0	0	0	0	0	1
chr1	2101402	C	T	0	0	1	0	0	0	0	0	0	2	0	0	0	0	0	0	0	0	0	1	1	0	0	0	1	1	0	1	1	1	0	0	0	1	0	0	0	0	0	0	0	0	0	0	0	1
chr1	2101422	G	C	0	0	0	0	0	0	0	1	0	0	0	0	0	0	0	0	0	0	0	0	0	0	0	0	0	0	0	0	0	0	0	0	0	0	0	0	0	0	0	0	0	0	0	0	0	0
chr1	2101616	G	T	1	1	0	1	0	1	1	1	0	0	1	1	1	1	1	0	0	0	0	0	1	1	0	2	0	1	1	0	0	0	0	0	0	0	1	1	1	2	0	1	1	0	0	1	2	1
chr1	2104261	A	G	1	0	1	0	2	1	1	0	1	1	0	1	1	1	1	2	2	2	2	1	1	1	2	0	1	1	1	1	1	1	1	2	1	1	0	0	0	0	2	1	1	1	1	1	1	1
chr1	2104272	C	T	0	0	0	0	0	0	0	0	0	0	0	0	1	0	0	0	0	0	0	0	0	0	0	0	0	0	0	0	0	0	0	0	0	0	0	0	0	0	0	0	0	0	0	0	0	0
chr1	2104431	C	T	1	0	1	0	0	1	0	0	1	0	0	0	1	0	1	1	1	0	0	0	1	0	1	0	1	0	1	0	0	0	0	0	0	0	1	0	0	0	1	1	1	1	0	0	0	1
chr1	2104435	A	C	1	1	2	1	2	2	1	1	2	1	0	2	1	1	1	2	2	2	2	2	1	0	2	0	2	2	2	2	2	2	2	2	2	2	1	1	2	0	1	1	2	2	2	2	1	1
chr1	2104438	C	T	0	0	1	1	0	0	1	0	1	1	0	1	0	0	0	0	1	0	0	1	0	0	0	0	1	1	0	2	1	1	0	0	1	1	0	0	1	0	1	0	0	1	1	0	1	0
chr1	2111849	A	G	0	0	1	0	0	0	0	0	1	1	0	0	0	0	0	0	0	0	0	1	0	0	0	0	0	1	0	2	2	1	0	0	1	1	0	0	1	0	0	0	0	0	0	0	0	1
chr1	2134276	T	G	0	0	0	0	0	0	0	0	0	0	0	0	0	0	0	0	0	0	0	0	0	0	0	0	0	0	0	0	0	0	0	0	0	0	0	0	0	0	0	0	0	0	0	0	0	0
chr1	2134474	G	A	0	0	0	0	0	0	0	0	0	0	0	1	1	0	0	0	1	0	0	0	0	1	0	0	0	0	0	0	0	0	0	0	0	0	0	0	0	0	0	0	0	0	0	0	0	0
chr1	2140311	C	T	1	1	0	1	0	0	1	1	0	1	2	1	1	0	1	0	1	0	0	1	1	1	0	1	1	1	0	0	0	0	1	1	0	0	0	0	1	0	1	1	0	1	0	1	1	1
chr1	2157473	G	T	1	0	1	1	2	1	1	1	1	1	1	0	1	1	2	2	1	2	2	1	0	2	2	1	1	1	1	0	1	1	0	1	1	1	1	0	1	1	2	1	1	2	1	2	1	1
chr1	2157612	A	G	0	0	0	0	0	1	0	0	0	0	0	0	1	0	0	0	0	0	0	0	0	0	0	0	0	1	1	0	0	0	0	0	0	0	1	0	0	0	0	0	0	0	0	0	0	0
chr1	2157633	C	A	2	1	1	2	2	1	2	1	2	1	2	1	1	1	2	2	0	2	2	2	1	2	2	1	1	2	1	1	1	1	2	2	1	2	1	1	2	2	2	2	2	2	1	1	2	2
chr1	2157684	C	G	0	0	0	0	0	0	0	0	0	0	0	0	0	0	0	1	0	1	2	0	0	0	0	0	0	0	0	0	1	1	0	1	0	1	0	1	0	0	0	0	0	0	0	0	1	0
chr1	2179232	C	T	1	0	0	0	0	0	0	0	1	0	0	0	0	0	1	1	0	0	1	0	0	0	2	0	1	0	1	0	0	0	0	1	0	0	1	0	0	0	1	1	1	0	0	1	0	0
chr1	2179364	A	G	0	0	0	0	0	0	0	0	0	0	0	0	0	1	0	0	0	0	0	1	1	0	0	1	0	0	0	0	0	0	0	0	0	0	0	0	0	0	0	0	0	0	0	0	0	0
chr1	2179421	C	T	0	0	0	0	0	0	0	0	0	0	0	0	0	1	0	0	0	0	0	1	1	0	0	1	0	0	0	0	0	0	0	0	0	0	0	0	0	0	0	0	0	0	0	0	0	0
chr1	2191373	T	G	2	1	2	2	0	1	2	2	2	2	2	1	1	1	2	1	2	1	1	2	1	1	2	1	2	1	1	2	1	1	2	1	0	1	1	0	1	2	2	2	1	2	1	1	1	2
chr1	2212351	C	T	1	1	0	0	2	1	1	0	0	0	0	0	1	1	1	2	0	2	1	0	1	1	1	0	1	1	1	0	1	1	1	2	1	0	1	1	1	0	0	1	1	1	1	1	1	1
chr1	2212357	G	A	1	1	0	0	0	1	0	1	0	1	0	0	1	1	0	0	1	0	0	0	0	1	0	0	1	1	0	0	0	0	1	0	0	0	0	1	0	1	1	1	0	1	0	0	0	0
chr1	2226080	C	T	0	0	0	0	2	1	1	0	0	0	0	0	0	0	0	1	1	2	2	0	0	1	0	0	0	0	0	1	1	1	0	1	0	0	0	1	1	0	0	0	0	0	0	1	0	0
chr1	2245961	A	G	0	0	0	0	0	0	0	0	0	0	0	0	0	0	0	0	0	0	0	0	0	0	0	0	0	0	0	0	0	0	0	0	0	0	0	0	0	0	0	0	0	0	1	0	0	0
chr1	2248581	T	A	2	1	1	2	0	2	1	1	1	2	1	2	2	1	2	1	2	0	0	1	2	2	2	1	1	1	2	1	0	1	1	1	1	0	2	1	1	2	2	2	2	2	0	1	2	2
chr1	2252074	T	G	1	0	0	0	2	0	0	0	0	0	0	1	0	0	0	1	0	1	2	0	0	0	0	0	0	0	0	0	1	1	0	1	1	1	0	0	0	0	0	0	1	0	1	1	0	0
chr1	2254706	C	A	0	0	1	0	0	0	0	1	0	0	1	0	0	1	0	0	0	0	0	0	0	0	0	1	1	1	0	1	1	1	0	0	2	1	0	0	1	0	0	0	0	0	1	0	1	0
chr1	2256323	A	G	2	2	2	2	2	2	2	2	2	2	2	2	2	1	2	2	2	2	2	2	2	2	2	1	2	1	2	2	2	2	2	2	2	2	2	2	2	2	2	2	2	1	2	2	2	2
chr1	2256438	C	T	2	2	2	2	2	2	2	2	2	2	2	2	2	2	2	2	2	2	2	2	2	2	2	2	2	1	2	2	1	2	2	2	2	1	2	2	2	2	1	2	2	1	1	2	1	2
chr1	2260614	T	C	0	0	1	0	0	0	0	0	1	0	0	0	0	1	0	0	0	1	0	0	0	0	0	1	1	1	0	1	1	1	0	0	0	0	0	0	1	0	0	0	0	0	0	0	0	0
chr1	2260619	T	C	0	0	1	0	0	0	0	0	1	0	0	0	0	1	0	0	0	1	0	0	0	0	0	1	1	1	0	1	1	1	0	0	0	0	0	0	1	0	0	0	0	0	0	0	0	0
chr1	2289508	G	A	1	1	2	2	2	2	2	2	2	2	1	2	2	2	1	2	2	2	1	2	2	2	2	1	1	2	2	2	2	2	2	1	1	2	2	2	1	1	2	1	2	2	2	2	1	2
chr1	2289509	T	C	1	1	2	2	2	2	2	2	2	2	1	2	2	2	1	2	2	2	1	2	2	2	2	1	1	2	2	2	2	2	2	1	1	2	2	2	1	1	2	1	2	2	2	2	1	2
chr1	2289717	T	C	2	1	2	2	2	2	1	1	2	2	1	2	1	1	1	2	2	2	2	1	2	1	2	1	2	1	2	2	2	2	2	2	1	2	2	2	1	2	2	0	2	2	2	2	2	2
chr1	2289718	A	T	2	1	2	2	2	2	1	1	2	2	1	2	1	1	1	2	2	2	2	1	2	1	2	1	2	1	2	2	2	2	2	2	1	2	2	2	1	2	2	0	2	2	2	2	2	2
chr1	2293723	A	G	0	0	1	0	2	0	1	0	0	1	0	0	0	0	0	1	0	1	1	1	1	0	0	0	1	0	0	0	1	1	0	1	0	1	0	0	1	0	0	0	0	0	1	0	0	1
chr1	2296603	G	A	1	0	0	0	0	0	0	1	0	0	2	0	0	0	0	0	0	0	0	0	0	0	0	0	0	0	0	0	0	0	0	0	0	0	0	0	1	0	0	0	0	0	0	1	1	0
chr1	2302530	T	C	0	0	0	0	0	0	0	0	0	0	0	0	0	0	0	0	0	0	0	1	0	0	0	0	0	0	0	0	0	0	1	0	0	0	0	0	1	0	0	0	0	0	0	0	0	0
chr1	2302894	C	T	0	0	0	0	0	0	0	0	0	0	0	0	0	0	0	0	0	0	0	1	0	0	0	0	0	0	0	0	0	0	0	0	0	0	0	0	1	0	0	0	0	0	0	0	0	0
chr1	2310149	A	G	1	1	1	1	0	2	0	1	1	0	1	0	1	0	1	1	1	0	0	1	2	1	2	0	1	1	1	1	0	1	1	1	1	1	2	1	0	1	1	1	2	2	0	2	1	0
chr1	2313598	G	T	0	0	1	0	0	0	0	0	0	0	1	0	0	0	0	0	0	0	0	1	0	1	0	0	1	1	0	1	1	1	0	0	2	1	0	0	1	0	0	0	0	0	0	0	0	0
chr1	2317141	T	C	0	0	0	0	0	0	0	0	0	0	0	0	0	0	0	0	0	0	0	0	0	0	0	0	0	0	1	0	0	0	1	0	0	0	0	0	0	0	0	0	0	0	0	0	0	0
chr1	2331968	C	T	0	1	0	2	0	1	1	2	0	0	0	1	0	0	0	0	1	0	0	1	1	1	0	1	0	1	1	1	0	0	1	0	0	0	1	1	1	1	0	1	1	1	0	1	0	0
chr1	2375362	G	T	0	0	0	0	0	0	0	0	0	0	0	0	0	0	0	0	0	0	0	0	0	0	0	0	0	0	0	0	0	0	0	0	0	0	0	0	0	0	0	0	0	0	0	0	1	0
chr1	2375367	G	A	0	0	0	0	0	0	0	0	0	0	0	0	0	0	0	0	0	0	0	0	0	0	0	0	0	0	0	0	0	0	0	0	0	0	0	0	0	0	0	0	0	0	0	0	1	0
chr1	2375664	T	C	0	0	1	0	0	0	0	0	0	0	0	0	1	0	0	0	0	1	0	0	1	0	0	0	0	0	0	0	1	1	1	0	0	0	0	1	1	0	0	0	0	0	0	0	1	0
chr1	2380897	C	T	1	0	0	0	0	0	0	0	0	0	0	0	0	0	0	0	0	0	0	0	0	0	0	0	0	1	0	0	0	0	0	0	0	0	0	0	0	0	0	0	0	0	0	0	1	0
chr1	2381134	A	G	0	0	0	0	0	0	0	0	0	0	0	0	1	0	0	0	0	0	0	0	0	0	0	0	0	1	0	0	0	0	0	0	0	0	0	0	0	0	0	0	0	0	0	0	1	0
chr1	2381138	T	C	0	0	0	0	0	0	0	0	0	0	0	0	1	0	0	0	0	0	0	0	0	0	0	0	0	1	0	0	0	0	0	0	0	0	0	0	0	0	0	0	0	0	0	0	1	0
chr1	2381154	T	C	0	0	0	0	0	0	0	0	0	0	0	0	1	0	0	0	0	0	0	0	0	0	0	0	0	1	0	0	0	0	0	0	0	0	0	0	0	0	0	0	0	0	0	0	1	0
chr1	2396045	A	G	1	0	0	0	0	0	0	0	0	0	1	0	0	1	1	0	0	0	0	0	1	1	0	1	0	0	1	0	0	0	0	1	0	0	0	0	1	1	1	0	0	0	0	0	1	1
chr1	2407827	G	A	1	1	1	0	0	1	0	0	1	0	0	0	0	0	1	1	0	0	0	0	0	0	1	0	1	1	0	0	0	0	0	0	1	0	1	0	0	0	0	1	1	0	1	0	0	0
chr1	2407854	C	A	1	1	1	0	0	1	0	0	1	0	0	0	0	0	1	1	0	0	0	0	0	0	1	0	1	1	0	0	0	0	0	0	1	0	1	0	0	0	0	1	1	0	1	0	0	0
chr1	2419313	A	C	2	2	2	2	2	2	2	2	2	2	2	1	2	2	2	2	2	2	2	2	2	2	2	2	2	2	2	2	2	2	2	2	2	2	2	2	2	2	2	2	2	2	2	2	2	2
chr1	2435766	G	T	0	0	1	0	0	1	0	0	1	0	0	0	0	0	0	1	0	0	0	1	0	1	2	0	1	0	1	0	0	0	1	0	0	0	1	0	0	0	1	1	0	0	0	0	0	0
chr1	2435803	T	C	0	0	1	0	0	1	0	0	1	0	0	0	0	0	0	1	0	0	0	1	0	1	2	0	1	0	1	0	0	0	0	0	0	0	1	0	0	0	1	0	0	0	0	0	0	0
chr1	2435847	C	T	0	0	1	0	0	1	0	0	1	0	0	0	0	0	0	1	0	0	0	1	0	1	2	0	1	0	1	0	0	0	0	0	0	0	1	0	0	0	1	0	0	0	0	0	0	0
chr1	2478909	A	T	1	1	0	0	0	0	0	1	0	0	1	0	0	1	1	0	0	0	0	0	0	0	0	2	0	0	0	0	0	0	0	0	0	0	1	0	0	0	0	1	0	0	0	0	1	1
chr1	2478980	T	A	0	0	0	0	0	0	0	0	0	0	0	0	0	0	0	0	0	0	0	0	0	0	0	0	0	0	0	0	0	0	0	0	0	0	0	0	0	0	0	0	0	0	0	0	0	0
chr1	2486828	T	C	0	0	1	0	0	0	0	0	1	0	0	0	0	0	0	0	0	0	0	0	0	0	0	0	0	1	0	1	1	0	0	0	1	1	0	1	1	0	0	0	0	0	1	0	0	0
chr1	2489510	G	A	0	0	0	0	0	0	0	0	0	0	0	0	0	0	0	0	0	0	0	0	0	0	0	0	0	0	0	0	0	0	0	0	0	0	0	0	0	0	0	0	0	0	0	0	0	0
chr1	2490278	A	T	0	0	0	0	0	0	0	0	0	0	0	0	0	0	0	0	0	0	0	0	2	0	0	0	0	0	0	0	0	0	0	0	0	0	0	0	0	0	0	0	0	0	0	0	0	0
chr1	2490303	T	C	0	0	0	0	0	0	0	0	0	0	0	0	1	0	0	0	0	0	0	0	2	0	0	0	1	0	0	0	0	0	0	0	0	0	0	0	0	0	0	0	0	0	0	0	0	0
chr1	2490334	T	C	0	0	0	1	2	0	1	0	1	0	0	1	1	0	0	1	1	1	0	0	2	0	0	0	1	0	1	1	1	1	1	1	1	1	0	1	1	0	0	0	0	2	1	0	0	0
chr1	2490342	A	G	0	0	0	0	0	0	0	0	0	0	0	0	0	0	0	0	0	0	0	0	2	0	0	0	1	0	0	0	0	0	0	0	0	0	0	0	0	0	0	0	0	0	0	0	0	0
chr1	2490349	C	A	0	0	0	0	0	0	0	0	0	0	0	0	0	0	0	0	0	0	0	0	2	0	0	0	0	0	0	0	0	0	0	0	0	0	0	0	0	0	0	0	0	0	0	0	0	0
chr1	2490423	G	T	0	0	0	0	0	0	0	0	0	0	0	0	0	0	0	0	0	0	0	1	1	0	0	0	0	0	0	0	0	0	0	0	0	0	0	0	0	0	0	0	0	0	0	0	0	0
chr1	2490454	G	A	0	0	0	0	0	0	0	0	0	0	0	0	0	0	0	0	1	0	0	1	0	0	0	0	0	0	0	0	0	0	1	0	0	0	0	0	0	0	0	0	0	2	0	0	0	0
chr1	2501026	G	A	1	2	2	0	0	1	2	2	1	1	2	1	1	2	2	1	2	0	1	2	0	2	2	2	1	2	1	1	1	0	0	1	0	1	1	1	1	1	1	2	1	2	1	1	2	1
chr1	2501209	C	T	0	0	0	0	0	0	0	1	1	1	0	0	0	0	0	0	1	0	0	0	0	0	0	0	1	0	0	0	1	0	0	0	1	0	1	1	0	1	1	1	0	1	0	0	0	0
chr1	2502469	G	T	0	0	0	0	0	0	0	0	0	1	0	0	0	0	0	0	0	0	0	0	0	0	0	0	0	0	0	0	0	0	0	0	0	0	0	0	0	0	0	0	0	0	0	0	1	0
chr1	2504739	A	G	1	1	0	0	2	0	1	1	1	0	1	2	0	1	1	1	1	1	2	1	0	1	0	2	1	0	0	1	1	1	0	2	0	1	0	0	0	0	1	0	1	0	1	1	1	1
chr1	2521682	C	G	1	1	1	1	0	1	0	0	1	0	0	0	1	0	2	1	0	1	0	1	1	1	2	0	1	1	1	1	1	1	0	0	1	1	1	1	1	1	1	1	1	0	1	0	1	0
chr1	2526669	C	T	0	1	0	2	2	2	1	0	0	0	0	1	0	0	0	1	1	1	2	1	0	0	0	0	0	0	0	1	1	1	1	1	2	1	1	2	0	1	0	0	1	2	1	1	0	0
chr1	2526707	G	A	0	0	1	0	0	0	0	0	0	0	0	0	1	0	0	0	0	0	0	0	0	0	0	0	1	0	0	1	1	1	1	0	0	1	0	0	1	0	0	0	0	0	0	0	0	1
chr1	2577120	A	C	0	2	0	0	0	1	1	2	0	2	1	1	1	1	0	0	1	0	0	1	0	1	0	2	0	0	1	0	0	0	2	0	0	0	1	1	1	1	0	1	1	0	0	1	1	2
chr1	2577141	T	C	0	1	0	0	0	1	1	2	0	2	1	1	1	1	0	0	1	0	0	1	0	1	0	2	0	0	1	0	0	0	2	0	0	0	1	1	1	1	0	1	1	0	0	1	1	2
chr1	2593741	T	C	0	1	0	2	0	2	0	0	0	0	0	0	1	0	0	0	1	0	0	0	2	0	0	0	1	0	1	0	0	0	0	1	0	0	1	1	0	0	0	0	0	2	0	2	0	0
chr1	2593764	T	C	0	1	0	2	0	2	0	0	0	0	0	0	1	0	0	0	1	0	0	0	2	0	0	0	1	0	1	0	0	0	0	1	0	0	1	2	0	0	0	0	0	2	0	2	0	0
chr1	2593765	G	A	0	0	0	0	0	0	0	0	0	0	0	0	0	0	0	0	0	0	0	0	0	0	0	0	0	0	0	0	0	0	0	0	0	0	0	0	0	0	0	0	0	0	0	0	0	0
chr1	2593767	A	C	1	1	0	0	0	0	1	2	0	2	1	1	0	1	0	0	1	0	0	1	0	1	0	1	1	0	0	0	0	0	2	1	0	0	0	0	1	1	0	1	0	0	0	0	1	1
chr1	2593776	G	A	0	1	0	2	0	2	0	0	0	0	0	0	1	0	0	0	1	0	0	0	2	0	0	0	1	0	1	0	0	0	0	1	0	0	1	1	0	0	0	0	0	2	0	1	0	0
chr1	2595010	G	C	2	2	2	0	2	1	2	2	1	2	2	2	2	2	2	2	2	2	2	2	2	2	2	2	1	2	1	1	2	2	2	2	2	2	1	1	2	2	2	2	2	0	2	2	2	2
chr1	2595035	C	T	1	1	0	0	0	0	1	2	0	1	1	1	0	0	1	0	0	0	0	0	0	1	0	1	1	1	0	1	0	0	0	0	0	0	0	0	0	1	0	1	0	0	0	0	1	2
chr1	2603861	C	T	1	0	0	2	0	0	1	1	1	1	1	1	1	1	1	0	1	0	0	0	1	2	0	1	1	1	1	0	0	0	1	1	0	0	2	0	1	1	0	0	0	2	0	0	0	2
chr1	2603874	C	T	1	1	1	2	2	1	2	2	1	2	2	2	2	1	1	1	2	2	1	2	2	2	0	1	2	2	1	2	2	2	1	2	2	2	2	2	2	2	0	1	1	2	1	2	1	2
chr1	2608955	C	T	1	0	1	0	0	1	0	0	1	0	0	1	0	1	2	1	0	0	1	1	0	1	2	1	0	0	1	0	0	0	0	1	0	0	1	0	1	0	1	1	1	0	0	1	0	0
chr1	2619265	A	C	2	1	2	1	2	1	2	2	2	2	2	2	1	2	2	2	2	2	2	1	2	1	2	2	1	1	1	1	1	2	2	2	2	1	1	0	1	1	2	2	1	2	2	1	2	2
chr1	2619401	A	G	0	0	0	0	0	0	0	0	0	0	0	0	0	0	0	0	0	0	0	0	0	0	0	0	0	0	0	0	0	0	0	0	0	0	0	0	0	0	0	0	0	0	0	0	0	0
chr1	2619541	G	C	1	1	2	0	2	2	1	0	2	0	0	0	1	0	1	2	1	1	1	1	1	1	1	0	1	0	0	1	1	1	1	1	1	1	0	0	0	0	2	1	0	2	1	0	0	0
chr1	2625671	G	A	1	1	1	1	0	1	1	2	0	1	1	1	1	2	2	0	0	1	0	1	0	2	0	2	1	1	2	1	0	1	1	0	1	1	1	1	1	1	0	1	2	0	1	1	1	1
chr1	2642040	C	T	0	0	0	0	0	0	0	0	0	0	0	0	0	0	0	0	0	0	0	0	0	0	0	0	0	0	0	0	0	0	0	0	0	0	0	0	0	0	0	0	0	0	0	0	0	0
chr1	2642045	T	C	1	0	0	0	0	0	1	2	0	2	1	1	0	0	1	0	1	0	0	1	1	0	0	2	1	1	0	0	0	0	1	1	0	0	0	0	0	1	0	0	0	0	1	0	1	1
chr1	2651844	C	T	0	0	0	0	0	0	0	0	0	0	0	0	0	0	0	0	0	0	0	0	0	0	0	0	0	0	0	0	0	0	0	0	0	0	0	0	0	0	0	0	0	0	0	0	0	0
chr1	2651845	G	A	0	0	2	0	0	0	0	0	1	0	0	0	0	0	2	1	0	0	0	0	0	1	1	0	0	1	1	0	0	0	0	0	0	0	1	0	0	0	1	1	0	0	0	0	0	0
chr1	2651849	A	G	0	0	0	1	0	0	0	1	0	1	0	0	0	0	0	0	1	0	0	1	0	0	0	0	0	0	0	0	0	0	1	1	0	0	0	0	0	0	0	0	0	2	0	0	1	1
chr1	2660213	T	C	0	1	1	1	0	0	0	0	1	1	0	0	1	0	0	0	0	0	0	0	0	1	0	0	1	0	0	1	1	0	0	0	0	1	1	1	1	1	0	0	1	0	1	1	1	1
chr1	2694101	G	A	0	1	0	1	0	0	1	2	0	1	1	1	1	1	1	0	2	0	0	1	0	1	0	1	0	0	1	1	0	1	1	1	0	0	0	0	0	2	0	0	0	2	1	0	1	1
chr1	2694296	A	G	0	2	1	2	2	1	2	2	1	1	1	2	1	2	1	1	2	2	1	1	1	1	0	2	0	1	1	2	2	2	2	2	1	1	0	1	1	2	0	1	1	2	2	1	2	1
chr1	2694310	G	A	0	2	1	2	2	1	2	2	1	1	1	2	1	2	1	1	2	2	1	1	1	1	0	2	0	1	1	2	2	2	2	2	1	2	0	1	1	2	0	1	1	2	2	1	2	1
chr1	2695676	G	A	0	0	0	0	0	0	0	0	0	0	0	0	0	0	0	0	0	0	0	1	1	0	0	0	1	0	0	0	0	0	0	0	0	0	0	0	0	0	0	0	0	0	0	0	0	0
chr1	2713603	C	T	1	2	2	2	0	2	1	1	1	1	1	1	1	0	2	1	2	0	1	1	2	2	2	0	1	1	2	1	2	1	1	1	1	1	2	1	1	2	2	2	2	2	2	1	2	1
chr1	2718844	C	T	0	0	0	0	1	0	1	0	0	0	0	1	0	0	0	1	0	1	1	0	0	0	0	0	0	0	0	1	1	1	0	1	1	1	0	1	0	0	0	0	0	0	0	0	0	0
chr1	2718908	T	G	0	0	0	0	0	0	0	0	0	0	0	0	0	0	0	0	0	0	0	0	0	0	0	0	0	0	0	0	0	0	0	0	0	0	0	0	0	0	0	0	0	0	0	0	0	0
chr1	2719061	G	C	0	0	0	0	0	0	0	0	0	0	0	0	0	0	0	0	0	0	0	0	0	0	0	0	0	0	0	0	0	0	0	0	0	0	0	0	0	0	0	0	0	0	0	0	0	0
chr1	2719112	G	A	0	0	0	0	0	0	0	1	0	1	0	1	0	1	0	0	1	0	0	0	0	1	0	1	0	0	1	0	0	0	0	0	0	0	0	0	0	0	0	0	0	0	0	0	0	0
chr1	2735870	T	C	1	1	1	1	1	1	0	0	1	0	0	0	1	0	1	0	0	1	1	1	1	0	1	0	1	1	2	2	1	0	1	0	0	1	1	0	1	1	1	2	0	1	1	0	1	0
chr1	2735951	C	T	0	0	0	0	1	0	0	1	0	0	1	1	0	0	0	1	0	0	0	0	1	1	0	0	0	0	0	0	1	0	0	0	0	1	1	1	1	1	0	0	0	0	0	0	0	0
chr1	2736019	G	A	0	0	1	0	0	1	0	1	0	0	1	0	0	0	1	0	0	0	0	0	0	0	1	0	1	0	0	0	0	1	0	0	0	0	0	0	0	1	1	1	1	0	0	0	1	1
chr1	2736037	T	C	0	1	1	1	0	1	1	1	0	1	1	0	1	0	2	0	1	0	0	0	1	1	1	1	1	0	0	0	0	0	1	0	0	0	1	0	1	1	1	1	1	1	0	0	0	1
chr1	2736040	A	C	0	1	1	1	0	1	1	1	0	1	0	0	1	0	1	0	1	0	0	0	1	0	1	1	1	0	0	0	0	0	1	0	0	0	1	0	1	1	1	1	1	1	0	0	0	1
chr1	2736059	G	A	0	0	0	0	0	0	0	0	0	0	0	0	0	0	1	0	0	0	0	0	0	0	0	0	1	0	0	0	0	0	0	0	0	0	0	0	0	0	0	0	0	0	0	0	0	0
chr1	2736122	C	T	2	2	2	2	2	2	2	2	2	2	2	2	2	2	2	2	2	2	2	2	2	1	2	2	2	2	2	2	2	2	2	2	2	2	2	2	2	2	2	2	2	2	2	2	2	2
chr1	2736127	T	A	1	1	1	1	1	1	1	1	1	1	1	1	1	1	1	1	1	1	1	1	1	2	1	1	1	1	1	1	1	1	1	1	1	1	1	1	1	1	0	1	1	1	1	2	1	2
chr1	2736129	C	T	0	0	0	1	0	0	0	0	1	0	1	0	0	0	1	1	0	0	1	0	0	1	1	0	0	1	0	0	0	1	0	0	0	0	1	0	0	1	0	1	0	1	0	0	1	0
chr1	2736137	T	C	0	1	0	1	1	1	1	1	0	1	0	1	1	1	0	1	1	1	0	0	1	1	0	1	1	0	0	0	1	0	0	1	1	1	1	1	1	1	0	0	0	1	1	0	0	1
chr1	2736167	G	A	0	1	0	0	0	0	0	0	0	0	0	0	0	0	0	0	0	0	0	0	0	0	0	0	0	0	0	0	0	0	0	0	0	0	0	0	0	0	0	0	0	0	0	0	0	0
chr1	2736401	C	G	1	0	1	1	0	1	1	1	0	0	1	0	0	1	2	0	1	0	1	0	0	1	1	1	1	1	1	1	0	1	0	0	0	0	1	0	0	1	2	1	1	1	1	0	0	1
chr1	2736438	A	G	1	0	1	1	1	1	1	1	1	0	1	0	0	1	2	1	1	1	1	0	0	0	1	1	1	1	1	0	0	1	1	0	1	1	1	0	0	1	1	1	1	1	1	0	0	1
chr1	2743617	A	C	0	1	0	0	0	0	0	1	1	1	0	0	1	0	0	0	1	0	0	1	0	1	0	0	0	1	1	1	1	0	0	0	0	0	0	0	1	1	0	0	0	1	0	1	1	0
chr1	2743657	C	T	0	1	0	1	0	0	0	0	0	1	0	1	1	0	0	0	1	0	0	1	1	1	0	1	0	0	0	0	0	0	0	0	0	0	0	0	0	0	0	0	0	0	0	0	0	0
chr1	2743658	G	A	0	0	0	0	0	1	0	0	0	1	0	1	0	0	0	1	1	1	1	0	0	0	0	1	0	0	0	0	1	0	0	1	0	1	0	1	0	0	0	0	0	0	0	0	0	0
chr1	2743670	C	T	0	1	0	0	0	1	0	0	0	0	0	0	0	0	0	1	0	1	1	1	0	0	0	0	0	0	0	1	1	1	0	1	0	1	0	0	0	0	0	0	1	0	0	1	0	0
chr1	2743909	G	T	0	1	0	0	1	0	0	0	0	0	0	1	0	0	0	0	0	1	0	0	0	0	0	0	0	0	0	0	1	1	0	1	1	1	0	1	0	0	0	0	0	0	0	0	0	0
chr1	2743948	A	G	1	0	1	1	0	1	1	1	1	0	1	1	0	1	1	1	1	0	1	0	1	1	1	1	0	1	1	1	0	1	1	0	0	1	1	0	0	1	1	1	1	1	1	0	1	1
chr1	2744207	C	T	2	1	1	2	2	1	2	2	2	1	2	2	2	2	2	2	2	2	2	2	2	2	2	2	2	2	2	1	2	2	2	1	2	1	1	1	1	2	1	2	2	2	2	2	1	1
chr1	2744634	A	G	0	0	0	1	0	1	0	0	0	1	1	1	0	1	0	0	1	0	0	0	0	0	0	1	0	0	0	0	0	0	1	1	0	0	0	1	0	0	0	0	1	0	0	1	0	0
chr1	2746202	C	A	0	0	0	1	0	1	0	0	0	0	0	0	0	0	0	0	1	0	0	0	0	0	0	0	0	0	0	0	0	0	0	0	0	0	0	0	0	0	0	1	0	0	0	1	0	0
chr1	2746918	T	C	2	1	2	2	2	2	2	2	2	2	2	2	2	1	2	2	2	2	2	2	2	2	2	2	1	2	1	1	2	2	2	2	2	2	2	2	2	2	2	2	2	2	2	2	2	2
chr1	2746926	A	G	2	1	2	2	2	2	2	2	2	2	2	2	2	1	2	2	2	2	2	2	2	2	2	2	1	2	1	1	2	2	2	2	2	2	2	2	2	2	2	2	2	2	2	2	2	2
chr1	2747614	C	A	0	1	0	1	1	1	1	1	1	1	0	1	1	1	0	1	1	1	1	2	0	0	0	1	1	1	1	0	1	0	0	1	1	2	1	1	0	1	0	0	1	1	1	1	0	1
chr1	2747910	G	A	1	0	0	0	0	1	0	1	0	0	1	0	0	0	0	1	0	0	0	0	1	0	0	1	0	0	1	0	0	0	1	0	0	0	0	0	0	1	0	1	0	0	0	0	0	0
chr1	2747940	A	G	1	0	1	0	1	1	0	0	1	0	1	0	0	0	1	0	1	1	1	1	0	0	1	1	0	1	1	0	0	1	0	1	1	0	0	0	0	1	0	1	1	0	0	0	1	0
chr1	2752814	G	C	0	1	0	0	0	1	0	0	0	0	0	1	1	0	0	0	0	0	0	0	0	0	0	0	0	0	0	1	0	0	0	0	0	1	0	0	0	0	0	0	0	0	1	1	0	0
chr1	2752833	G	A	1	1	2	1	2	2	2	2	2	2	1	2	2	1	1	2	1	2	2	2	2	1	2	1	2	2	1	2	2	2	1	2	2	2	2	2	2	2	2	1	2	1	2	2	1	2
chr1	2752871	T	C	1	1	0	1	2	1	1	1	1	1	0	2	1	1	1	2	2	2	2	1	2	0	1	1	1	1	1	1	2	1	1	2	1	1	1	2	0	1	0	1	1	0	1	0	1	1
chr1	2752901	T	C	0	0	2	0	0	0	0	0	1	0	0	0	0	0	1	0	0	0	0	1	0	0	0	0	0	1	0	0	0	0	1	0	1	1	1	0	0	1	0	0	0	0	1	1	0	0
chr1	2784338	A	C	0	0	0	0	1	0	1	0	0	0	0	1	0	0	0	1	0	1	2	1	0	0	0	0	0	0	0	0	1	1	1	1	0	0	0	1	0	0	0	0	0	0	0	0	0	0
chr1	2784366	C	A	0	1	0	0	0	0	0	0	0	0	0	0	0	0	0	0	0	0	0	0	0	0	0	1	0	0	0	0	0	0	1	0	0	0	0	0	1	0	0	0	0	0	0	0	0	0
chr1	2796486	T	C	1	0	2	0	0	0	0	0	1	0	0	0	0	0	2	1	0	0	1	0	0	1	2	0	0	1	0	1	1	0	0	0	1	2	1	1	1	1	1	1	1	0	0	0	1	0
chr1	2801619	C	A	0	0	0	0	1	0	1	0	0	0	0	1	0	0	0	0	0	1	1	0	0	0	0	0	0	0	0	1	0	1	0	1	1	0	0	1	0	0	0	0	0	0	1	0	0	0
chr1	2801818	G	C	0	0	0	0	0	0	0	0	0	0	0	0	0	0	0	0	0	0	0	0	0	1	0	0	0	0	0	0	0	0	0	0	0	0	0	0	0	0	0	0	0	0	0	0	0	0
chr1	2801823	C	A	0	0	0	0	0	0	0	0	0	0	0	0	0	0	0	0	0	0	0	0	0	1	0	0	0	0	0	0	0	0	0	0	0	0	0	0	0	0	0	0	0	0	0	0	0	0
chr1	2822167	A	G	0	0	0	0	0	0	0	0	0	0	0	1	0	0	0	0	0	0	0	0	0	0	0	0	0	0	0	0	0	0	0	0	0	0	0	0	0	0	0	0	0	0	0	0	0	0
chr1	2822440	C	T	0	0	0	0	1	0	1	0	1	0	0	1	0	1	0	0	1	1	0	1	0	1	0	0	1	1	0	1	0	0	0	1	1	1	0	1	0	0	0	0	0	0	1	0	1	0
chr1	2841982	G	A	0	0	0	0	0	1	1	0	0	0	0	0	0	0	0	0	0	0	0	0	0	1	0	0	0	0	1	0	0	0	0	0	0	0	0	0	0	0	0	0	0	0	0	0	0	0
chr1	2841996	G	A	1	0	0	0	2	0	1	0	0	0	0	0	0	0	0	1	0	2	1	1	0	0	0	0	0	0	0	0	1	1	0	1	1	0	0	1	0	0	0	0	0	0	1	0	0	0
chr1	2854551	T	G	1	0	0	0	2	1	1	2	0	1	1	2	1	2	1	1	1	2	2	0	1	1	0	2	1	1	1	0	1	2	1	2	1	0	0	1	1	1	0	0	1	0	1	0	1	1
chr1	2854574	A	G	0	0	0	0	0	0	0	0	0	0	0	0	0	0	0	0	0	0	0	0	0	0	0	0	0	0	0	0	0	0	0	0	0	0	0	0	0	0	0	0	0	0	0	0	0	1
chr1	2854589	A	G	0	0	0	0	0	0	0	0	0	0	0	0	0	0	0	0	0	0	0	0	0	0	0	0	0	0	0	0	0	0	0	0	0	0	0	0	0	0	0	0	0	0	0	0	0	1
chr1	2854592	T	C	0	0	0	0	0	0	0	0	0	0	0	0	0	0	0	0	0	0	0	0	0	0	0	0	0	0	0	0	0	0	0	0	0	0	0	0	0	0	0	0	0	0	0	0	0	1
chr1	2877603	A	T	1	0	1	2	0	2	0	0	1	0	1	0	0	1	0	1	0	0	1	1	0	1	2	1	1	1	0	0	0	0	1	0	1	0	2	0	1	1	2	1	1	2	0	1	1	0
chr1	2877625	A	G	1	0	1	2	0	2	0	0	1	0	1	0	0	1	0	1	0	0	1	1	0	1	2	1	1	1	0	0	0	0	1	0	1	0	2	0	1	1	2	1	1	2	0	1	1	0
chr1	2877799	C	T	1	0	0	1	0	2	0	0	0	1	0	0	0	1	0	1	0	0	0	0	0	0	1	1	1	1	0	0	0	0	0	0	0	0	1	0	0	0	2	1	1	1	0	0	0	0
chr1	2877833	T	C	1	0	0	1	0	2	0	0	0	1	0	0	0	1	0	1	0	0	0	0	0	0	1	1	1	1	0	0	0	0	0	0	0	0	1	0	0	0	2	1	1	1	0	0	0	0
chr1	2881157	A	T	1	1	1	1	0	1	1	0	1	0	0	1	1	1	1	1	0	0	1	1	1	1	1	1	1	1	1	1	0	0	1	0	1	0	2	0	1	1	2	2	1	1	1	1	0	0
chr1	2890597	C	T	1	0	1	1	0	1	0	0	1	0	0	0	0	1	1	1	1	0	1	0	0	1	2	1	0	1	1	0	0	0	0	0	0	0	0	0	0	0	1	1	1	2	0	0	0	0
chr1	2890756	G	A	1	0	0	0	0	0	0	0	1	0	0	0	0	0	1	1	0	1	1	0	0	1	2	0	1	1	1	0	0	0	0	0	0	0	1	0	1	0	1	0	1	0	0	0	0	0
chr1	2890799	C	A	0	0	0	0	2	0	1	2	0	1	1	1	0	1	1	1	1	1	1	0	1	1	0	1	1	0	1	1	0	2	2	1	1	1	0	1	1	1	0	0	1	0	2	0	1	1
chr1	2892456	T	C	2	0	2	0	2	1	2	2	2	1	2	1	1	2	2	2	1	2	2	1	1	1	2	1	1	2	1	2	2	2	2	1	2	2	1	2	2	1	2	2	2	0	2	1	2	1
chr1	2900294	A	G	0	0	0	0	0	0	0	0	0	0	0	0	0	0	0	0	0	0	0	0	0	0	0	0	0	0	0	0	0	0	0	0	0	0	0	0	0	0	0	0	0	0	0	0	0	0
chr1	2902126	C	T	0	0	1	0	0	0	0	0	1	0	0	0	0	0	0	0	0	0	0	0	0	0	0	0	0	1	0	1	1	0	0	0	1	1	0	0	0	0	0	0	0	0	1	1	0	1
chr1	2902396	G	A	0	0	2	0	0	1	0	0	1	0	0	0	1	0	1	1	0	0	1	0	0	1	1	0	0	1	0	1	1	0	0	0	2	1	1	0	1	0	1	0	1	0	1	0	1	0
chr1	2902562	G	A	1	0	1	0	0	1	0	0	1	0	0	0	0	0	0	1	0	0	1	0	0	1	1	0	0	0	0	0	0	0	0	0	0	0	1	0	0	0	1	1	1	0	0	1	0	0
chr1	2902594	G	A	1	0	0	1	2	1	2	1	0	2	1	1	1	1	1	1	1	1	1	1	0	1	0	1	1	0	1	0	1	2	2	1	1	1	1	2	0	1	0	1	1	0	1	1	2	2
chr1	2902602	C	A	0	0	0	0	0	0	0	0	0	0	0	0	0	0	0	0	0	0	0	0	0	0	0	0	0	0	0	0	0	0	0	0	0	0	0	0	0	0	0	0	0	0	1	0	0	0
chr1	2912339	A	C	0	0	0	0	0	0	0	0	0	0	0	0	0	0	0	0	0	0	0	0	0	0	0	0	0	0	0	0	0	0	0	0	0	0	0	0	0	0	0	0	0	0	1	0	0	0
chr1	2912395	A	C	0	0	0	0	0	0	0	0	0	0	0	0	0	0	0	0	0	0	0	0	0	0	0	0	0	0	0	0	0	0	0	0	0	0	0	0	0	0	0	0	0	0	0	0	0	0
chr1	2926226	G	A	1	1	2	2	0	2	0	0	1	0	1	0	1	2	2	1	0	0	0	1	1	1	2	1	1	1	1	1	1	0	1	0	1	1	2	1	1	1	2	2	1	2	0	1	1	0
chr1	2926235	T	C	0	0	1	1	0	0	0	0	1	0	0	0	0	2	0	0	0	0	0	0	0	0	0	0	0	1	0	2	1	0	0	0	1	1	0	0	1	0	0	0	0	2	0	1	0	0
chr1	2926254	C	T	0	0	1	1	0	0	0	0	1	0	0	0	0	2	0	0	0	0	0	0	0	0	0	0	1	1	0	2	1	0	0	0	1	1	0	0	0	0	0	0	0	2	0	1	0	0
chr1	2926419	C	T	1	0	0	0	2	0	1	1	0	0	1	1	0	1	1	0	0	1	1	1	0	1	0	1	0	0	1	0	1	2	1	1	0	1	0	0	0	0	0	1	0	0	1	1	0	1
chr1	2930118	G	T	1	1	0	0	0	1	0	0	1	0	1	0	1	0	1	0	0	0	0	0	0	0	0	0	0	0	0	0	0	0	0	0	0	0	0	0	0	0	0	0	0	0	0	0	0	0
chr1	2945453	A	T	1	0	0	0	2	0	1	1	0	0	1	1	0	1	1	2	0	1	2	1	1	1	0	0	0	0	1	0	1	2	0	2	1	1	0	1	1	1	1	1	0	0	1	1	2	1
chr1	2983028	G	T	0	2	1	0	0	1	1	1	1	0	2	1	1	1	1	0	0	0	0	1	1	0	0	2	1	1	1	1	1	1	2	0	2	1	1	0	0	2	1	1	0	0	1	2	1	1
chr1	2983053	G	A	1	2	2	1	0	1	2	1	1	0	2	1	1	2	2	1	1	0	1	1	1	1	2	2	1	1	2	1	1	1	2	1	2	1	2	0	1	2	2	2	1	2	1	2	2	1
chr1	2983067	G	A	1	2	2	1	0	1	2	1	1	0	2	1	1	2	2	1	1	0	1	1	1	1	2	2	1	1	2	1	1	1	2	1	2	1	2	0	1	2	2	2	1	2	1	2	2	1
chr1	2983068	G	T	1	2	2	1	0	1	2	1	1	0	2	1	1	2	2	1	1	0	1	1	1	1	2	2	1	1	2	1	1	1	2	1	2	1	2	0	1	2	2	2	1	2	1	2	2	1
chr1	2983090	C	G	0	1	0	1	0	0	0	0	0	0	0	0	1	0	0	0	0	0	0	0	1	0	0	0	0	0	0	0	0	0	0	0	0	0	0	0	0	0	0	0	0	0	0	0	0	1
chr1	2983100	A	T	0	1	0	1	0	0	0	0	0	0	0	0	1	0	0	0	0	0	0	0	1	0	0	0	0	0	0	0	0	0	0	0	0	0	0	0	0	0	0	0	0	0	0	0	0	1
chr1	2989023	C	T	0	0	0	0	0	0	0	0	0	0	0	0	0	1	0	0	0	0	0	0	0	0	0	1	0	0	0	0	0	0	0	0	0	0	0	0	0	0	0	0	0	0	0	0	0	0
chr1	2989194	G	A	2	2	2	2	2	1	1	0	2	1	2	2	2	2	2	2	1	2	2	1	1	2	2	2	1	2	2	2	2	2	2	2	2	2	2	2	2	1	2	2	2	2	2	2	2	1
chr1	2990937	G	A	0	0	0	0	0	0	0	1	0	1	0	1	1	0	0	0	1	0	0	0	0	0	0	0	0	0	0	0	0	0	0	0	0	0	0	1	0	0	0	0	0	0	0	0	0	0
chr1	2999831	G	C	0	0	1	1	0	0	0	0	0	1	0	0	1	0	0	0	1	0	0	2	0	0	0	0	0	1	0	2	0	0	0	0	1	1	0	0	1	0	0	0	0	2	1	1	0	0
chr1	3085671	A	G	0	0	0	0	2	0	0	1	0	1	1	1	0	2	0	1	0	1	1	1	1	0	0	2	0	1	0	0	2	2	1	1	1	1	0	0	0	0	0	0	0	0	0	0	1	1
chr1	3110794	G	A	1	1	0	0	0	0	1	1	0	0	1	1	1	1	1	0	0	0	0	1	1	1	0	1	1	0	2	0	0	1	1	0	0	0	0	0	1	1	0	1	0	0	0	1	1	1
chr1	3110932	T	C	2	2	2	2	2	2	2	1	2	1	2	1	1	1	2	2	1	2	2	1	1	2	2	1	1	2	2	2	2	1	1	2	2	2	2	2	2	2	2	2	2	2	2	2	1	2
chr1	3110933	G	A	1	0	1	0	2	1	0	0	2	0	0	1	1	0	1	2	0	1	2	0	0	0	2	0	0	1	0	0	1	1	0	1	1	1	1	0	0	0	2	0	1	0	0	1	0	0
chr1	3110975	T	C	1	0	1	0	2	1	0	0	2	0	0	1	1	0	1	2	0	1	2	0	0	0	2	0	0	1	0	0	1	1	0	1	1	1	1	0	0	0	2	0	1	0	0	1	0	0
chr1	3128818	T	C	0	0	1	0	0	0	1	0	1	1	0	1	0	2	2	1	0	1	1	1	0	0	2	2	0	1	0	1	0	0	1	1	0	0	2	0	1	0	1	1	0	1	0	0	1	0
chr1	3128834	C	A	0	0	1	0	0	0	1	0	1	1	0	1	0	2	2	1	0	1	1	1	0	0	2	2	0	1	0	1	0	0	1	1	0	0	2	0	1	0	1	1	0	1	0	0	1	0
chr1	3128850	T	A	2	1	0	2	0	1	1	1	0	1	2	0	1	0	0	0	1	0	0	0	2	2	0	0	1	0	2	1	0	1	1	1	0	0	0	1	0	1	1	1	1	1	0	0	1	1
chr1	3128966	C	T	2	1	0	2	0	1	0	0	1	1	1	0	1	0	1	1	0	1	0	0	2	2	1	0	1	0	1	0	0	0	0	0	1	0	2	1	1	1	1	1	1	1	0	1	1	1
chr1	3136554	A	G	0	0	0	0	0	0	0	0	0	0	0	0	0	0	0	0	0	0	0	0	0	0	0	0	0	0	0	0	0	0	0	0	0	0	0	0	0	0	0	0	0	0	0	0	0	0
chr1	3136564	A	G	1	1	1	1	0	1	1	2	1	1	1	1	0	0	2	1	1	0	0	2	2	1	2	1	1	1	1	1	0	2	2	1	0	1	2	0	0	1	2	2	1	2	1	1	1	1
chr1	3136584	A	G	0	0	0	0	0	0	1	0	0	1	1	1	1	2	0	0	1	1	0	0	0	0	0	2	1	0	0	1	1	0	0	0	2	0	0	0	1	0	0	0	0	0	1	1	1	1
chr1	3136606	C	A	0	0	0	0	0	0	1	0	0	1	1	1	1	2	0	0	1	1	0	0	0	0	0	2	1	0	0	1	1	0	0	0	2	0	0	0	1	0	0	0	0	0	1	1	1	1
chr1	3136722	T	A	0	0	0	0	0	0	0	0	0	0	0	0	1	0	0	0	0	0	0	0	0	0	0	0	0	0	0	0	0	0	0	0	0	0	0	0	0	0	0	0	0	0	0	0	0	0
chr1	3136782	A	G	1	2	2	0	2	1	2	1	2	2	2	2	1	2	2	2	2	2	2	2	2	2	2	2	2	2	1	2	2	2	2	2	2	2	2	1	2	1	2	2	1	2	2	2	2	2
chr1	3153935	G	A	0	0	1	0	1	0	1	0	0	0	0	1	0	0	0	1	0	1	1	1	0	0	0	0	1	1	0	2	0	1	0	1	2	1	0	0	0	0	0	0	0	0	1	1	0	0
chr1	3154088	C	T	0	0	0	0	0	0	0	0	0	0	0	0	0	0	0	0	0	0	0	0	0	0	0	0	0	0	0	0	0	0	0	0	0	0	0	0	0	0	0	0	0	0	0	0	0	0
chr1	3225670	C	T	0	0	0	0	0	0	0	0	0	0	0	0	0	0	0	0	0	0	0	0	0	0	0	0	0	0	0	0	0	0	0	0	0	0	0	0	0	0	0	0	0	0	0	0	0	1
chr1	3225671	G	C	0	0	0	0	0	0	1	1	0	0	0	1	0	0	0	0	1	0	0	0	0	0	0	1	0	0	0	0	0	0	0	0	0	0	0	0	0	0	0	0	0	0	0	0	0	0
chr1	3238204	T	C	2	2	2	1	2	2	1	1	2	1	2	1	2	2	2	2	1	2	2	2	2	1	2	1	2	2	2	2	2	2	1	2	2	2	2	1	2	1	2	2	2	1	2	2	1	2
chr1	3238225	A	T	2	2	2	1	2	2	1	1	2	1	2	1	2	2	2	2	1	2	2	1	2	1	2	1	2	2	2	2	2	2	1	2	2	2	2	1	2	1	2	2	2	1	2	2	1	2
chr1	3238326	G	C	2	2	2	1	2	2	1	0	2	1	2	1	2	2	2	2	0	2	2	2	2	1	2	1	2	2	2	2	2	2	2	2	2	2	2	2	2	2	2	2	2	0	2	2	1	2
chr1	3275376	G	A	1	1	1	0	0	2	0	0	1	0	0	0	1	0	1	1	0	0	1	0	0	0	2	0	0	1	1	0	0	0	0	0	0	0	1	0	1	0	1	1	0	0	0	0	1	1
chr1	3275403	T	A	0	1	0	2	0	0	0	0	0	0	0	0	1	0	0	0	0	0	0	0	0	0	0	0	0	0	0	0	0	0	0	0	0	0	1	1	0	0	0	0	1	2	0	1	1	0
chr1	3275413	G	C	2	2	2	2	0	2	1	2	1	2	2	1	2	2	2	1	2	1	1	2	2	2	2	2	1	2	2	2	1	1	2	1	1	1	2	1	2	2	2	2	2	2	2	2	2	2
chr1	3286011	A	G	0	1	0	2	0	1	0	0	0	0	0	0	0	0	0	0	0	0	0	1	0	0	0	1	0	0	0	0	0	0	1	0	0	0	1	0	0	1	0	0	1	0	0	1	1	0
chr1	3286092	A	T	0	1	0	1	0	0	0	0	0	0	0	0	1	0	0	0	0	0	0	1	0	0	0	1	0	0	0	0	0	0	1	0	0	0	1	1	0	0	0	0	1	0	0	1	1	0
chr1	3286101	G	A	0	1	1	1	2	2	0	0	2	0	1	1	1	1	0	2	0	1	2	1	0	1	2	1	1	0	0	1	1	2	1	2	1	1	2	1	1	0	1	1	1	0	1	1	1	0
chr1	3308717	C	T	0	0	1	0	2	0	1	0	1	0	0	1	0	0	0	0	0	1	0	0	1	0	0	0	0	1	1	1	2	1	0	1	1	1	0	1	1	0	0	0	0	0	0	0	1	0
chr1	3335079	G	A	1	2	1	2	2	2	1	0	2	1	1	1	1	1	1	1	1	2	2	1	1	2	2	1	1	1	1	1	1	1	1	1	1	1	2	2	1	2	0	1	2	2	0	1	1	1
chr1	3335948	C	T	0	0	0	0	0	0	0	0	0	0	0	0	0	0	0	0	0	0	0	0	0	0	0	0	0	0	0	0	0	0	0	0	0	0	0	0	0	0	0	0	0	0	0	0	0	0
chr1	3352375	A	C	1	0	1	0	0	0	0	1	0	0	1	0	0	0	1	0	0	0	0	0	1	0	0	0	1	1	1	0	1	1	1	0	1	0	0	0	1	0	2	1	0	0	1	1	1	0
chr1	3352565	G	A	0	0	0	0	0	0	0	0	0	0	0	0	0	0	0	0	0	0	0	0	0	0	0	0	0	0	0	0	0	0	0	0	0	0	0	0	0	0	0	0	0	0	0	0	0	0
chr1	3352585	A	G	1	2	2	1	0	1	0	1	1	2	2	0	2	1	2	0	0	0	0	1	2	2	1	0	2	1	1	1	1	1	2	0	2	1	2	1	1	2	1	1	2	0	1	2	1	2
chr1	3352602	A	G	0	0	0	0	0	0	0	0	0	0	0	0	0	0	0	0	0	0	0	0	0	0	0	0	0	0	0	0	0	0	0	0	0	0	0	0	0	0	0	0	0	0	0	0	0	0
chr1	3352622	C	A	1	0	0	0	1	0	1	0	0	0	0	1	0	1	0	0	0	1	1	1	0	0	0	0	0	0	0	0	1	0	1	1	1	1	0	0	0	0	0	0	0	0	0	0	0	0
chr1	3365212	G	A	1	2	2	2	2	2	1	1	2	1	0	1	1	1	1	1	2	2	2	1	1	1	2	2	1	1	1	1	1	1	2	1	1	2	2	2	1	1	1	1	1	2	1	1	1	2
chr1	3365225	C	A	0	2	0	1	2	1	1	1	0	1	0	1	1	0	0	0	0	1	2	1	0	0	0	0	1	1	1	1	1	1	2	0	1	2	1	1	0	0	0	0	2	0	0	0	0	0
chr1	3365227	T	C	0	2	0	1	2	1	1	1	0	1	0	1	1	0	0	0	0	1	2	1	0	0	0	0	1	1	1	1	1	1	2	0	1	2	1	1	0	0	0	0	2	0	0	0	0	0
chr1	3365273	G	T	0	1	0	0	2	1	1	1	0	1	0	1	1	0	0	0	0	1	0	1	0	0	0	0	1	1	1	1	1	1	2	1	1	1	1	1	1	0	0	0	1	0	0	1	0	0
chr1	3367444	A	G	1	0	0	1	0	0	0	0	0	1	0	1	0	1	0	0	2	0	0	0	0	1	1	1	1	0	0	1	0	0	0	0	0	0	0	0	0	0	0	1	0	2	0	0	1	1
chr1	3367481	T	C	1	0	0	1	0	0	0	0	0	1	0	1	0	1	0	0	2	0	0	0	0	1	1	1	1	0	0	1	0	0	0	0	0	0	0	0	0	0	0	0	0	2	0	0	1	1
chr1	3367535	C	T	1	0	0	1	0	0	0	0	0	1	0	1	0	1	0	0	2	0	0	0	0	1	1	1	1	0	0	1	0	0	0	0	0	0	0	0	0	0	0	0	0	2	0	0	1	1
chr1	3367539	G	A	1	0	0	1	0	0	0	0	0	1	0	1	0	1	0	0	2	0	0	0	0	1	1	1	1	0	0	1	0	0	0	0	0	0	0	0	0	0	0	0	0	2	0	0	1	1
chr1	3376735	A	G	0	0	0	0	2	0	1	1	0	0	0	1	1	0	0	0	1	2	1	0	0	0	0	0	0	1	0	1	1	1	0	1	1	1	0	1	0	0	0	0	0	0	0	0	0	1
chr1	3403889	C	T	0	0	0	0	0	0	0	0	0	0	0	0	0	0	0	0	0	0	0	0	0	0	0	0	0	0	0	0	0	0	0	0	0	0	0	0	0	0	0	0	0	0	0	0	0	0
chr1	3410399	G	A	0	0	0	0	0	0	0	0	0	1	0	0	0	1	0	0	1	0	0	0	0	0	0	1	0	0	0	0	0	0	0	0	0	0	0	0	0	0	0	0	0	0	0	0	0	0
chr1	3423474	T	G	2	2	2	2	2	2	2	2	2	2	2	2	2	2	2	2	2	2	2	2	2	2	2	2	2	2	2	2	2	2	2	2	2	2	2	2	2	2	2	2	2	2	2	2	2	2
chr1	3430616	A	G	0	0	0	0	0	0	0	0	0	0	0	0	0	0	0	0	0	0	0	0	0	0	0	0	0	0	0	0	0	0	0	0	0	0	0	0	0	0	0	0	0	0	0	0	0	0
chr1	3430621	A	T	1	0	0	0	0	0	0	0	0	0	1	0	0	0	1	0	0	0	0	0	0	1	0	0	0	0	0	0	0	1	1	0	0	0	0	0	0	1	2	1	0	0	0	0	2	1
chr1	3447897	G	A	1	0	0	1	2	0	1	0	0	0	0	1	0	0	0	1	2	2	0	0	0	1	0	0	1	0	0	1	1	0	0	1	1	1	0	1	1	0	0	1	0	2	1	0	0	0
chr1	3471084	C	T	1	0	0	0	0	0	1	2	0	1	1	0	0	1	0	1	1	0	0	0	1	1	1	2	0	0	1	0	0	2	1	0	0	0	0	0	0	1	0	1	0	0	0	0	1	1
chr1	3471091	G	A	2	1	2	2	2	2	2	2	2	1	2	2	1	2	2	2	2	2	2	2	2	2	2	2	2	2	2	2	2	2	1	2	2	2	2	2	1	2	2	2	2	2	2	2	2	1
chr1	3471124	A	C	1	0	0	0	0	0	1	1	0	1	1	0	0	1	0	0	1	0	0	0	1	1	0	2	0	0	1	0	0	2	1	0	0	0	0	0	0	1	0	1	0	0	0	0	1	1
chr1	3474449	G	C	1	0	0	0	0	0	0	1	0	1	0	0	1	1	0	0	0	0	0	1	0	0	0	0	0	0	0	0	0	0	0	0	0	0	0	0	0	0	0	0	0	0	0	0	0	0
chr1	3474453	T	G	1	0	0	0	0	0	0	1	0	1	0	0	1	1	0	0	0	0	0	1	0	0	0	0	0	0	0	0	0	0	0	0	0	0	0	0	0	0	0	0	0	0	0	0	0	0
chr1	3474509	C	T	0	1	0	0	0	2	0	0	0	1	0	0	1	0	0	0	0	0	0	1	0	1	0	0	0	0	1	0	0	0	0	0	0	0	1	0	1	1	0	0	1	0	0	1	0	1
chr1	3478004	G	A	0	0	0	0	2	0	2	0	1	0	0	1	1	0	0	1	1	2	1	1	0	0	0	0	1	1	0	1	1	1	0	1	0	0	0	1	1	0	0	0	0	0	1	1	0	0
chr1	3478021	A	T	0	0	0	0	2	0	2	0	1	0	0	1	1	0	0	1	1	2	1	0	0	0	0	0	1	1	0	1	1	1	0	1	0	0	0	1	1	0	0	0	0	0	1	0	0	0
chr1	3478208	A	T	1	0	0	0	0	0	2	0	1	0	0	1	0	1	0	0	1	0	0	1	0	0	1	1	1	1	0	0	0	0	1	0	0	0	0	0	1	0	0	1	0	1	0	0	1	0
chr1	3478214	G	A	0	0	0	0	0	0	2	0	0	0	0	1	0	1	0	0	1	0	0	0	0	0	0	1	0	0	0	0	0	0	0	0	0	0	0	0	0	0	0	0	0	0	0	0	0	0
chr1	3503271	G	A	1	0	0	1	2	0	1	1	1	1	2	1	0	2	0	0	2	1	1	0	0	1	1	2	1	1	1	0	1	2	2	1	0	1	0	1	1	1	1	1	0	2	0	0	1	0
chr1	3522232	C	T	1	0	2	0	0	1	0	0	1	0	0	0	1	0	1	1	0	0	1	0	0	1	0	0	0	1	0	0	0	0	0	1	0	1	0	1	0	0	1	0	1	0	0	0	0	0
chr1	3530812	C	T	0	0	2	0	0	0	0	0	1	0	1	0	0	0	1	0	0	0	0	1	1	0	0	1	0	1	0	1	0	0	0	0	1	1	0	0	0	0	0	0	0	0	0	1	0	0
chr1	3531001	G	A	0	1	0	1	0	1	0	0	1	0	0	0	1	0	0	0	0	0	0	0	0	0	0	0	0	0	1	0	0	0	0	0	0	0	1	1	0	1	0	0	0	0	0	1	0	1
chr1	3535089	A	G	0	0	0	0	0	0	1	1	0	0	0	1	0	1	0	0	1	1	0	0	0	0	0	1	0	0	0	1	0	0	0	0	0	0	0	0	0	0	0	0	0	0	0	0	0	0
chr1	3535238	A	G	0	0	0	0	0	0	1	1	0	0	0	1	0	0	0	0	2	1	0	0	0	0	0	1	0	0	0	1	0	0	0	0	0	0	0	0	0	0	0	0	0	0	0	0	0	0
chr1	3535248	T	C	0	0	0	0	0	0	2	1	0	0	0	1	0	0	0	0	2	1	0	0	0	0	0	1	0	0	0	1	0	0	0	0	0	0	0	0	0	0	0	0	0	0	0	0	0	0
chr1	3535313	T	C	1	2	2	1	1	1	0	0	2	1	1	0	1	0	1	2	0	0	2	1	1	1	1	0	1	1	1	1	1	1	1	1	2	1	2	1	1	1	1	1	2	1	1	1	1	1
chr1	3535319	T	C	2	2	2	2	2	2	2	2	2	2	2	2	2	2	2	2	2	2	2	1	1	2	2	2	2	2	2	2	2	2	2	1	2	2	2	2	2	2	2	2	2	2	2	2	2	2
chr1	3553757	A	T	0	1	1	0	0	0	0	0	1	0	1	0	0	0	0	0	0	0	0	0	0	0	0	0	0	1	0	2	0	0	0	0	2	1	0	0	0	1	0	0	0	0	0	2	0	1
chr1	3554849	G	A	0	0	0	0	0	0	0	0	0	1	0	0	0	0	0	0	0	0	0	0	0	0	0	0	0	0	0	0	0	0	0	0	0	0	0	0	0	0	0	0	0	0	0	0	0	0
chr1	3560556	C	T	0	0	1	0	0	0	0	0	1	0	0	1	1	0	1	0	0	0	1	1	1	1	1	0	0	1	0	0	1	0	0	0	0	0	1	0	0	0	1	0	1	0	0	1	0	0
chr1	3560610	A	G	1	0	1	0	0	1	1	2	2	1	2	1	1	1	2	1	2	0	2	1	1	1	2	1	1	1	1	0	2	1	1	1	0	0	1	0	0	2	2	1	2	2	0	1	1	1
chr1	3598308	T	C	0	1	0	0	2	1	1	0	0	0	0	1	1	1	0	1	0	1	0	0	0	0	0	0	0	0	1	1	1	1	0	0	0	1	0	1	0	1	0	0	0	0	0	1	0	0
chr1	3598311	C	T	1	2	2	1	2	2	1	1	2	1	0	1	2	1	1	2	1	2	2	1	0	1	2	0	1	1	2	1	1	2	1	1	1	1	1	2	1	1	1	1	1	0	1	1	0	1
chr1	3598331	T	C	1	0	0	1	0	0	0	1	0	1	2	1	0	1	1	0	1	0	0	1	1	1	0	2	1	1	0	1	1	0	1	1	1	1	0	0	1	1	1	1	1	2	1	1	2	1
chr1	3601631	G	A	2	1	1	0	2	1	2	0	1	0	1	1	1	0	1	1	0	1	2	1	1	1	1	0	1	1	0	0	1	2	1	1	1	1	1	2	0	0	1	2	1	1	1	1	2	1
chr1	3614707	A	G	1	0	2	1	0	0	0	0	0	1	2	0	0	0	1	0	0	0	0	1	0	2	2	0	0	0	0	1	1	0	2	0	1	0	0	0	2	1	2	1	0	0	1	1	1	1
chr1	3614712	G	T	1	0	2	1	0	0	0	0	1	1	2	0	1	0	1	1	0	0	0	1	0	2	2	0	0	0	0	1	1	0	2	0	1	0	0	0	2	2	2	1	0	0	1	1	1	1
chr1	3614714	T	C	1	0	2	1	0	0	0	0	0	1	2	0	1	0	1	1	0	0	0	1	0	2	2	0	0	0	0	1	1	0	2	0	1	0	0	0	2	1	2	1	0	0	1	1	1	1
chr1	3614715	G	A	1	0	2	1	0	0	0	0	0	1	2	0	0	0	1	0	0	0	0	1	0	2	2	0	0	0	0	1	1	0	2	0	1	0	0	0	2	1	2	1	0	0	1	1	1	1
chr1	3614771	C	G	0	0	0	0	0	0	0	0	0	0	0	0	0	0	0	0	0	0	0	0	0	0	0	0	0	0	0	0	0	0	0	0	0	0	0	0	1	0	0	0	0	0	0	0	0	1
chr1	3614803	G	A	0	0	0	0	0	0	0	0	0	0	0	0	0	0	0	0	0	0	0	0	0	0	0	0	0	0	0	0	0	0	0	0	0	0	0	0	0	0	0	0	0	0	0	0	0	0
chr1	3622244	T	C	0	0	0	0	0	0	0	0	0	0	0	0	0	0	0	0	0	0	0	0	0	0	0	0	0	0	0	0	0	0	0	0	0	0	0	0	0	0	0	0	0	0	0	0	0	0
chr1	3622393	G	A	0	0	1	0	0	0	0	1	1	0	1	0	1	0	0	0	0	0	0	0	0	0	0	0	0	1	0	1	1	0	1	0	1	1	0	0	1	0	0	0	0	0	1	0	1	1
chr1	3622435	G	C	0	1	1	0	0	1	0	0	1	0	0	0	1	0	1	1	0	0	1	0	0	0	2	0	1	1	0	0	0	0	0	0	0	0	1	0	0	0	1	1	1	0	0	0	1	0
chr1	3629593	T	C	0	1	1	0	0	1	0	0	0	0	0	0	0	0	1	1	0	0	1	1	0	0	1	0	1	1	0	0	0	0	0	0	0	0	1	0	0	0	1	1	1	0	0	1	0	0
chr1	3644772	G	A	0	0	0	0	0	0	0	1	0	1	0	0	0	0	0	0	0	0	0	0	0	0	0	0	0	0	0	0	0	0	0	0	0	0	0	0	0	0	0	0	0	0	0	0	0	0
chr1	3644777	A	C	0	0	0	0	1	0	1	0	1	0	0	1	0	1	0	1	0	1	0	0	0	0	0	1	1	1	0	1	2	2	1	2	1	1	0	1	2	0	0	0	0	0	1	1	0	1
chr1	3688808	C	A	0	0	0	0	2	0	1	0	1	1	0	1	0	0	0	0	1	2	1	0	0	1	0	0	1	1	0	1	1	2	1	0	2	1	0	0	1	0	0	0	0	0	1	1	0	1
chr1	3688817	T	G	1	2	1	2	0	2	1	2	1	1	1	1	1	1	2	1	1	0	1	1	2	1	2	2	1	1	1	1	1	0	1	0	0	0	2	2	1	2	2	2	2	2	1	1	2	1
chr1	3688915	C	T	0	0	0	0	2	0	1	0	1	0	0	1	1	0	0	0	0	1	1	0	0	0	0	0	0	1	0	1	1	1	0	1	1	1	0	1	0	0	0	0	0	0	0	1	0	0
chr1	3694520	C	T	0	1	1	0	0	0	0	0	0	0	0	0	0	0	1	1	0	0	1	0	0	0	1	0	0	1	0	0	0	0	0	0	0	0	0	0	1	0	0	0	1	0	0	0	0	0
chr1	3694690	C	A	1	0	0	0	2	0	0	0	0	0	0	1	0	0	0	0	0	1	0	1	0	0	0	0	0	1	0	1	2	1	1	1	2	1	0	1	1	0	0	0	0	0	0	0	1	0
chr1	3696090	A	G	0	0	0	0	0	0	0	0	0	0	0	0	0	0	0	0	0	0	0	0	0	0	0	0	0	0	0	0	0	0	0	0	0	0	0	0	0	0	0	0	0	0	0	0	0	0
chr1	3696209	A	G	1	0	1	1	0	0	2	1	1	1	1	1	0	2	0	1	2	0	0	1	1	2	1	2	1	0	0	1	0	0	1	1	1	1	0	0	1	1	0	0	0	2	2	0	0	0
chr1	3696312	A	G	2	1	1	2	2	1	2	2	1	2	2	2	2	2	1	1	2	2	1	2	2	2	1	2	2	1	1	2	2	2	1	2	2	2	1	2	2	2	1	2	0	2	2	2	1	1
chr1	3696399	T	A	2	1	1	2	2	1	2	2	1	2	2	2	2	2	0	1	2	2	1	2	2	2	1	2	2	2	2	2	2	2	1	2	2	2	1	1	1	2	2	2	0	2	2	2	1	1
chr1	3700571	T	A	0	0	1	1	0	1	0	0	1	0	0	0	1	1	0	1	0	0	1	0	1	0	1	1	1	1	1	1	0	1	0	1	0	0	2	1	0	1	1	1	1	0	1	1	0	0
chr1	3700600	T	G	0	0	0	0	0	0	0	0	0	0	0	0	0	0	0	1	0	0	0	0	0	0	0	0	0	0	0	0	0	0	0	1	0	0	0	0	0	0	0	0	0	0	0	0	0	0
chr1	3700684	A	G	0	2	1	0	0	2	0	0	1	0	0	0	0	0	1	1	0	0	1	0	0	0	1	0	1	0	0	0	0	0	0	0	0	0	1	0	0	0	1	0	1	0	0	1	0	0
chr1	3700729	T	A	0	1	1	2	0	2	0	0	2	0	0	0	1	2	1	1	0	0	2	0	0	0	1	1	1	1	1	0	0	1	0	0	1	0	2	1	0	1	1	1	1	0	0	1	0	0
chr1	3700734	A	C	0	1	1	2	0	2	0	0	2	0	0	0	1	2	1	1	0	0	2	0	0	0	1	1	1	1	1	0	0	1	0	0	1	0	2	1	0	1	1	1	1	0	0	1	0	0
chr1	3779056	C	G	0	0	0	0	0	0	0	0	0	0	0	0	0	0	0	0	0	0	0	0	0	0	0	0	0	0	0	0	0	0	0	0	0	0	0	0	0	0	0	0	0	0	0	0	0	0
chr1	3818515	G	A	2	1	1	2	0	2	1	1	0	1	1	0	1	0	1	1	1	0	0	1	2	1	1	0	1	0	1	1	0	1	2	1	0	0	0	1	0	2	2	1	0	2	1	1	1	1
chr1	3845187	C	T	2	2	2	2	0	2	1	1	2	1	2	1	2	1	2	2	2	0	1	2	2	1	2	1	1	2	2	2	1	1	2	1	1	2	2	1	2	2	2	2	2	2	2	2	2	1
chr1	3845243	A	G	0	1	1	1	0	1	0	0	1	0	0	0	0	0	1	1	0	0	1	0	1	1	1	1	1	1	0	0	0	0	0	0	0	0	1	0	0	0	0	0	0	0	0	0	0	1
chr1	3845249	C	T	0	1	1	1	0	1	0	0	1	0	0	0	0	0	1	1	0	0	1	0	1	1	1	1	1	1	0	0	0	0	0	0	0	0	1	0	0	0	0	0	0	0	0	0	0	1
chr1	3853673	C	T	1	0	0	0	0	1	1	2	1	2	2	1	1	1	2	1	2	0	0	1	2	2	2	2	1	1	0	2	1	0	2	1	1	2	0	0	1	1	1	1	1	2	1	1	2	1
chr1	3853681	C	T	1	2	2	2	2	1	1	0	1	0	0	1	1	1	0	1	0	2	2	1	0	0	0	0	1	1	2	0	1	2	0	1	1	0	2	2	1	1	1	1	1	0	1	1	0	1
chr1	3853682	A	G	1	2	2	2	2	1	1	0	1	0	0	1	1	1	0	1	0	2	2	1	0	0	0	0	1	1	2	0	1	2	0	1	1	0	2	2	1	1	1	1	1	0	1	2	0	1
chr1	3864756	G	A	0	0	0	0	0	0	0	0	0	0	0	0	0	0	0	0	0	0	0	0	0	0	0	0	0	0	0	0	0	0	0	0	0	0	0	0	0	0	0	0	0	0	0	0	0	0
chr1	3870471	T	C	1	0	0	0	1	0	0	0	0	0	0	0	1	0	0	0	0	1	0	0	0	0	0	0	0	0	1	0	1	1	0	1	1	0	0	0	0	0	0	1	0	0	0	0	0	0
chr1	3870491	A	G	1	0	0	0	1	0	0	0	0	0	0	0	1	0	0	0	0	1	0	0	0	0	0	0	0	0	1	0	1	1	0	1	1	0	0	0	0	0	0	1	0	0	0	0	0	0
chr1	3870601	G	A	1	0	0	0	1	0	0	0	0	0	0	0	1	0	0	0	0	1	0	0	0	0	0	0	0	0	1	0	1	1	0	1	0	0	0	1	0	0	0	1	0	0	0	0	0	0
chr1	3875202	G	C	0	0	0	0	2	0	1	0	0	0	0	1	0	0	0	0	0	2	0	0	0	0	0	1	0	0	0	0	1	1	0	1	2	1	0	1	1	0	0	1	0	0	1	0	0	0
chr1	3875244	G	A	1	2	1	2	0	2	1	0	1	1	0	0	2	1	1	1	1	0	1	0	0	1	1	0	1	1	2	0	0	1	0	0	0	0	2	1	1	2	2	1	1	0	0	1	0	1
chr1	3875248	T	C	1	2	1	2	0	2	1	0	1	1	0	0	2	1	1	1	1	0	1	0	0	1	1	0	1	1	2	0	0	1	0	0	0	0	2	1	1	2	2	1	1	0	0	1	0	1
chr1	3875363	C	T	1	2	1	2	0	1	0	0	1	1	0	0	1	0	1	1	0	0	1	0	0	0	1	0	0	1	1	0	0	1	0	0	0	0	2	1	1	2	1	2	1	0	0	1	0	1
chr1	3875376	C	T	0	0	0	0	2	0	0	0	0	0	0	1	0	0	0	0	0	2	1	0	0	0	0	0	0	0	0	0	1	1	0	1	2	1	0	0	1	0	0	0	0	0	0	0	0	0
chr1	3875385	T	C	1	2	1	2	0	2	1	0	1	1	0	1	1	1	1	1	1	0	1	0	0	0	1	1	0	1	2	0	0	1	0	0	0	0	2	2	1	2	1	2	1	0	0	1	0	1
chr1	3875386	G	A	0	0	0	0	0	0	0	0	0	1	0	1	0	1	0	0	1	0	0	0	0	0	0	1	0	0	0	1	0	0	0	0	0	0	0	0	0	0	0	0	0	0	0	0	0	0
chr1	3882939	C	G	0	0	0	0	0	0	0	0	0	0	1	0	0	0	0	0	0	0	0	1	0	0	0	0	1	0	0	0	0	0	0	0	0	0	0	0	0	0	0	0	0	0	0	0	0	0
chr1	3882999	C	T	1	0	0	1	0	1	1	1	0	0	1	0	1	0	0	0	0	0	0	0	1	0	0	0	1	0	1	1	0	1	0	0	1	0	1	2	1	1	0	1	0	0	0	0	0	1
chr1	3883033	T	C	0	1	1	0	0	1	0	0	1	0	0	0	0	0	1	1	0	0	1	0	0	0	1	0	0	1	0	1	0	0	0	0	1	0	1	0	0	0	1	0	1	0	0	0	1	0
chr1	3964497	T	A	0	0	1	1	0	0	1	1	1	1	0	1	1	1	1	1	0	0	1	1	1	2	1	1	0	1	1	0	0	0	0	1	0	0	0	0	0	1	1	1	1	1	0	1	1	0
chr1	3964500	C	A	0	0	1	1	0	0	1	1	1	1	0	1	1	1	1	0	0	0	0	1	1	2	0	1	0	0	1	0	0	0	0	1	0	0	0	0	0	1	0	1	1	1	0	1	1	0
chr1	3964557	G	A	0	0	1	1	0	0	1	1	1	1	0	1	1	1	1	0	0	0	0	1	1	1	0	0	0	0	1	1	0	0	0	1	0	0	0	0	0	1	0	1	1	1	0	1	0	0
chr1	3964598	G	T	0	0	0	0	1	0	1	1	1	1	0	1	0	0	0	0	1	1	1	0	0	0	0	1	0	0	0	0	1	1	0	0	0	0	0	1	0	0	0	0	0	0	0	0	0	1
chr1	3968118	A	T	2	2	2	2	2	2	2	2	2	2	2	2	2	2	2	2	2	2	2	2	2	2	2	2	2	2	2	2	2	2	1	2	2	2	2	2	2	2	2	2	2	2	2	2	2	2
chr1	3974790	G	A	0	0	0	0	0	0	0	0	0	0	0	0	0	0	0	0	0	0	0	0	0	0	0	0	0	0	0	0	0	0	1	0	0	0	0	0	0	0	0	0	0	0	0	0	0	0
chr1	3977540	C	T	0	0	1	0	1	1	2	1	1	0	2	1	1	1	0	1	0	0	1	1	2	0	0	1	2	1	0	1	1	1	1	1	0	0	1	0	2	0	0	1	1	1	0	1	0	0
chr1	3977560	T	A	0	0	1	0	0	1	2	1	0	0	2	1	1	1	0	0	0	0	1	1	1	0	0	1	2	1	0	1	1	0	1	1	0	0	0	0	2	0	0	1	1	1	0	1	0	0
chr1	3977572	C	T	0	0	1	0	0	1	2	1	1	0	2	1	1	1	0	0	0	0	1	1	2	0	0	1	2	1	0	1	1	0	1	1	0	0	0	0	2	0	0	1	1	1	0	1	0	0
chr1	3978871	G	A	1	2	1	1	1	2	1	1	1	1	2	1	1	1	1	1	2	2	1	1	2	2	1	1	2	1	1	1	2	2	1	1	2	1	0	1	1	1	1	1	2	2	1	1	1	2
chr1	3979159	C	G	0	0	1	0	0	0	0	0	1	0	0	0	0	0	1	0	0	0	0	0	0	0	0	0	1	1	0	1	0	0	0	0	1	1	0	0	1	0	0	0	0	0	0	0	0	0
chr1	3979251	G	A	0	0	1	0	0	1	0	0	1	0	0	0	0	0	1	1	0	0	0	0	0	0	1	1	0	0	0	0	1	0	0	0	1	1	1	0	0	1	0	0	1	0	0	0	0	0
chr1	3979282	C	T	1	1	2	1	2	2	1	2	1	2	2	2	1	2	1	1	2	2	2	2	0	2	2	2	2	2	2	2	2	2	2	2	2	2	1	1	2	1	2	1	2	2	1	1	2	1
chr1	3981882	G	A	0	0	1	0	1	1	0	0	1	0	0	0	0	1	1	1	0	1	1	0	0	0	0	0	1	0	0	1	1	1	0	0	1	1	0	0	0	0	0	0	1	0	0	0	0	0
chr1	3986218	T	C	1	1	0	0	0	0	0	1	1	0	0	0	1	1	1	0	0	0	0	0	0	1	0	1	1	0	0	0	0	0	1	1	0	0	1	1	1	0	0	1	0	2	0	0	1	1
chr1	3986813	G	C	0	2	1	0	2	0	2	1	1	0	1	2	1	1	1	0	2	2	2	1	1	1	1	1	1	1	1	1	1	1	1	2	1	1	0	2	1	1	1	1	1	1	1	2	1	0
chr1	3991871	T	C	0	1	1	0	1	0	1	1	0	0	1	1	0	0	1	0	1	1	0	0	1	1	1	0	0	1	1	1	0	1	1	0	0	1	0	0	0	1	1	0	0	0	1	0	1	0
chr1	3991879	G	T	0	1	1	0	0	0	1	1	0	0	1	1	0	0	1	0	1	1	0	0	1	1	1	0	0	1	0	1	0	1	1	0	0	1	0	0	0	1	1	0	0	0	1	0	1	0
chr1	3991886	G	A	0	0	0	0	1	0	0	0	0	1	0	1	0	0	1	0	0	1	1	0	1	0	0	0	0	0	0	0	1	0	0	1	1	0	0	0	0	1	0	0	0	0	0	0	0	0
chr1	3991930	G	T	1	0	0	0	1	1	0	0	1	0	0	0	0	0	1	0	0	0	1	1	0	0	0	1	1	1	1	1	1	0	1	0	0	1	1	1	0	1	1	1	0	1	0	1	1	1
chr1	3991936	G	T	1	0	0	0	0	1	0	0	1	0	0	0	0	1	1	0	0	0	1	0	0	0	0	1	0	1	1	1	1	0	1	0	0	1	1	1	1	1	1	1	0	1	0	1	1	0
chr1	3991942	G	A	1	1	1	1	0	1	1	1	0	1	2	1	1	1	1	1	1	2	0	1	1	1	1	1	1	1	1	1	1	1	1	0	1	1	1	1	1	1	1	1	1	1	1	0	1	1
chr1	3995918	T	C	1	1	0	1	0	0	1	1	0	1	1	0	1	1	0	2	1	1	1	1	0	0	1	1	1	1	1	1	1	1	1	1	0	1	1	0	1	1	1	0	2	0	0	0	1	1
chr1	3995930	A	T	1	0	0	1	0	2	1	1	0	0	1	1	0	1	1	0	1	0	0	0	0	1	0	1	0	1	1	0	1	0	1	1	0	0	1	0	0	1	0	0	0	0	0	0	1	0
chr1	3995938	G	T	0	0	0	0	0	0	1	1	0	1	0	1	0	1	0	1	1	0	1	1	0	1	1	1	0	1	1	1	1	0	1	0	0	1	1	0	1	0	0	0	1	0	0	0	0	0
chr1	3995949	T	C	1	1	1	1	1	0	1	1	0	1	1	0	1	1	0	1	1	1	1	1	0	0	1	1	1	1	0	1	1	1	1	1	0	0	0	0	0	1	1	0	1	0	0	0	1	1
chr1	3995969	A	G	0	0	0	0	0	0	1	1	0	1	0	1	0	1	0	0	1	0	0	0	0	0	0	1	0	1	0	0	0	0	1	0	0	0	0	0	0	0	0	0	1	0	0	0	0	0
chr1	3995976	T	C	0	0	0	0	0	0	1	1	0	1	0	1	0	1	0	0	1	0	0	0	0	0	0	1	0	1	0	0	0	0	1	0	0	0	0	0	0	0	0	0	1	0	0	0	0	0
chr1	3995989	C	T	1	0	1	1	0	1	1	0	1	0	1	0	1	0	2	0	0	0	0	0	0	1	0	0	1	1	1	0	0	1	1	0	1	0	1	0	0	1	1	1	0	2	0	0	1	1
chr1	3996017	C	G	1	1	0	2	1	1	0	1	1	0	1	1	1	0	1	0	1	2	1	0	0	1	1	0	1	1	1	1	2	1	1	1	1	2	0	0	1	1	1	1	1	2	1	1	1	0
chr1	3996024	T	A	0	0	0	0	0	0	0	0	0	1	0	0	0	0	0	0	1	0	1	1	1	0	0	0	0	1	0	1	1	0	0	0	0	0	0	0	1	0	0	0	0	0	0	0	1	0
chr1	3996040	G	A	0	1	0	0	0	0	1	0	0	0	0	0	0	0	1	0	0	0	1	0	0	1	0	0	0	0	0	1	1	0	0	0	1	0	0	0	0	0	1	0	0	0	0	0	0	0
chr1	3996059	A	G	0	0	0	0	1	0	1	1	0	0	0	1	0	1	0	0	1	1	1	0	0	0	0	1	0	0	0	0	1	1	0	1	1	0	0	1	0	0	0	0	0	0	0	0	1	0
chr1	3996078	C	G	0	1	0	0	0	1	0	0	0	0	0	0	0	1	1	1	0	0	1	0	0	0	0	0	0	1	0	0	0	0	0	0	0	0	0	0	1	0	0	0	1	0	0	0	0	0
chr1	3996102	C	T	1	1	1	0	0	0	0	0	0	0	0	0	0	0	0	0	0	0	0	1	1	0	0	0	0	0	0	0	0	1	0	1	0	0	1	1	0	1	0	0	0	0	0	1	0	0
chr1	3996706	G	T	0	1	0	1	1	1	0	0	0	0	0	1	1	0	0	1	1	1	1	1	1	1	0	0	1	0	0	0	1	1	1	1	1	0	1	1	0	0	1	0	0	1	0	0	0	1
chr1	3996707	C	T	0	0	0	1	0	1	0	0	0	0	0	0	1	0	0	0	1	0	0	0	1	1	0	0	1	0	0	0	0	1	0	1	0	0	0	0	0	0	1	0	0	1	0	0	0	1
chr1	3996723	T	C	1	1	1	1	1	1	1	1	1	1	1	1	1	1	1	1	1	2	1	1	1	1	1	1	1	1	1	1	1	1	1	1	1	1	1	1	0	1	2	1	1	1	1	1	0	1
chr1	3996759	C	A	1	1	2	1	1	1	2	1	1	1	1	1	1	1	1	1	1	2	2	2	2	1	1	1	2	1	1	1	0	1	1	2	1	1	2	2	1	1	1	1	1	1	1	1	1	2
chr1	3999094	C	G	1	1	0	1	0	1	0	0	0	0	1	0	0	0	0	0	0	0	0	0	0	1	1	0	0	0	1	0	0	0	0	0	0	0	1	1	0	1	0	1	0	1	0	1	0	1
chr1	3999158	C	T	1	2	1	0	0	1	0	1	1	1	1	0	1	1	1	1	1	0	1	1	1	0	0	1	1	1	1	1	2	0	0	0	1	1	1	1	1	0	0	1	1	1	0	1	1	1
chr1	3999166	C	G	0	0	0	1	0	0	0	0	0	0	1	0	0	0	0	0	1	0	0	0	0	0	0	0	0	0	0	0	0	0	0	0	0	0	0	0	0	0	0	0	0	1	1	1	0	0
chr1	3999196	C	T	0	0	0	0	1	0	0	0	0	1	0	0	0	1	1	0	0	1	1	0	0	1	0	0	0	0	0	0	1	0	0	1	0	0	0	0	0	0	0	0	0	1	0	1	0	0
chr1	3999230	G	T	1	0	1	0	0	0	1	1	1	0	1	0	0	0	0	1	1	0	0	1	2	1	1	1	1	1	1	0	0	0	1	1	1	1	1	1	0	1	0	1	1	1	0	1	1	1
chr1	4054866	C	T	2	1	2	0	2	1	2	2	2	2	2	2	1	1	2	2	2	2	1	2	2	2	2	1	2	2	1	1	2	2	2	2	2	2	1	0	2	1	2	2	2	2	2	2	2	2
chr1	4054873	A	G	1	1	1	0	0	0	0	0	2	0	0	0	0	0	0	0	0	0	1	0	0	0	0	0	1	1	0	0	1	0	0	0	1	0	1	0	0	0	1	2	2	0	0	0	0	0
chr1	4054886	G	A	1	1	1	0	0	0	0	0	2	0	0	0	0	0	0	0	0	0	1	0	0	0	0	0	1	1	0	0	1	0	0	0	1	0	1	0	0	0	1	2	2	0	0	0	0	0
chr1	4054908	T	C	1	1	1	0	0	0	0	0	2	0	0	0	0	0	0	0	0	0	1	0	0	0	0	0	1	1	0	0	1	0	0	0	1	0	1	0	0	0	1	2	2	0	0	0	0	0
chr1	4075596	C	T	1	0	0	0	0	1	0	0	0	0	0	0	0	0	0	0	0	0	0	0	0	0	0	0	0	0	0	0	0	0	1	0	0	0	0	0	0	0	0	0	0	0	0	0	0	0
chr1	4075608	G	C	0	0	0	0	0	0	0	0	1	0	0	0	0	0	0	0	1	0	0	0	0	0	0	0	0	0	0	0	0	0	0	0	0	0	1	1	0	0	0	0	0	0	0	1	0	0
chr1	4075624	C	T	0	0	0	0	0	0	0	0	1	0	0	0	0	0	0	1	1	0	0	0	0	0	0	0	1	0	0	0	0	0	0	1	0	0	1	1	0	0	0	0	0	0	1	1	0	0
chr1	4120229	G	A	2	2	2	2	0	2	0	1	2	1	2	0	1	1	2	2	1	0	1	1	2	2	2	0	1	2	2	0	1	0	2	1	2	2	2	1	1	2	2	1	2	2	2	2	0	2
chr1	4120253	G	A	2	2	2	2	0	2	0	1	2	1	2	0	1	1	2	2	1	0	1	1	2	2	2	0	1	2	2	0	1	0	2	1	2	2	2	1	1	2	2	1	2	2	2	2	0	2
chr1	4120524	G	T	0	0	0	0	2	0	1	1	0	0	0	1	0	0	0	0	0	2	1	1	0	0	0	0	1	0	0	1	1	0	0	1	0	0	0	1	0	0	0	0	0	0	1	0	0	0
chr1	4157581	C	T	1	1	0	0	1	1	1	1	2	0	1	2	1	0	1	1	0	1	2	1	0	0	0	0	1	2	0	0	1	2	0	1	1	2	1	1	1	0	1	0	1	0	1	2	2	0
chr1	4157745	G	A	0	0	0	0	0	0	0	1	1	2	1	0	0	1	0	0	2	0	0	1	0	0	1	1	1	0	1	1	0	0	1	0	0	0	0	0	1	1	1	0	0	1	1	0	1	1
chr1	4193092	C	G	0	0	0	0	0	0	0	0	0	1	0	0	0	0	0	1	0	0	0	0	1	0	1	0	0	0	0	0	0	2	0	0	0	1	0	0	0	0	0	1	0	0	0	0	0	0
chr1	4198718	A	G	2	1	2	0	2	1	2	2	2	1	2	2	1	1	2	1	2	2	2	1	1	2	1	1	2	2	2	2	2	2	2	2	2	2	0	2	2	2	2	2	2	2	2	2	2	1
chr1	4247890	C	G	1	1	1	0	0	1	0	0	1	0	0	0	0	0	1	0	0	0	1	0	1	0	0	0	0	1	0	1	0	0	0	0	0	0	1	0	1	1	1	1	1	0	0	1	1	1
chr1	4259292	G	T	0	0	0	0	2	0	1	0	0	0	0	1	1	0	0	1	0	2	2	1	0	1	0	0	0	1	0	1	2	0	1	1	1	1	0	0	0	0	0	0	0	0	0	0	0	0
chr1	4273917	C	T	0	0	0	0	0	0	0	0	0	0	0	0	0	0	0	0	0	0	0	0	0	0	0	0	0	0	0	0	0	0	0	0	0	0	0	0	0	0	0	0	0	0	0	0	0	0
chr1	4274821	A	C	0	1	1	0	0	1	1	1	1	0	0	1	1	2	0	0	1	1	1	1	1	0	0	2	1	1	0	2	1	0	0	0	1	1	1	0	1	0	1	1	1	0	0	1	1	0
chr1	4274877	A	G	0	0	0	0	0	0	1	1	0	0	0	1	0	1	0	0	1	0	0	0	0	0	0	2	0	1	0	1	0	0	0	0	1	0	0	1	0	0	0	0	0	1	0	1	0	0
chr1	4286481	C	T	2	2	2	2	2	2	1	2	2	1	2	1	2	2	2	1	1	2	2	2	2	2	2	1	2	2	1	2	2	2	1	2	2	2	2	1	2	2	2	2	2	2	2	2	2	1
chr1	4294696	G	A	0	0	0	0	2	0	1	1	0	1	0	1	1	0	0	1	0	2	2	1	0	1	0	0	0	1	0	1	1	1	1	1	0	1	0	0	1	2	0	1	0	1	1	0	0	0
chr1	4294705	C	T	0	0	0	0	2	0	1	1	0	1	0	1	1	0	0	1	0	2	2	1	0	1	0	0	0	1	0	1	1	1	1	1	0	1	0	0	1	2	0	1	0	1	1	0	0	0
chr1	4294973	G	T	0	0	0	0	2	0	2	1	0	0	1	1	1	0	0	1	1	2	1	1	1	1	0	0	1	0	0	0	0	2	0	2	0	0	0	1	0	1	0	1	0	1	1	0	1	1
chr1	4295923	G	A	0	0	0	0	2	0	2	0	0	0	1	1	1	1	0	1	1	2	1	1	1	1	0	1	0	0	0	0	1	2	1	2	0	1	0	1	0	1	1	1	0	2	0	0	1	1
chr1	4295988	A	C	0	2	0	2	0	1	0	0	0	0	0	1	1	0	1	0	0	0	1	0	0	1	0	0	1	1	1	1	1	0	0	0	1	1	2	1	0	1	0	0	2	0	0	2	1	1
chr1	4300534	G	A	1	0	1	0	0	0	1	1	0	1	1	1	1	0	2	1	2	0	0	1	1	1	2	1	1	0	1	1	0	0	1	1	0	1	1	1	1	0	1	1	0	1	1	0	0	1
chr1	4300547	C	T	0	0	0	0	0	0	0	0	0	0	0	0	0	0	0	0	0	0	0	0	0	0	0	0	0	0	0	0	0	0	0	0	0	0	0	0	0	0	0	0	0	0	0	0	0	0
chr1	4300552	G	T	1	1	1	0	2	1	1	1	1	1	1	1	1	2	1	1	0	2	2	1	0	1	1	1	1	1	1	0	2	2	1	2	1	1	1	0	1	1	1	1	1	1	1	1	1	1
chr1	4300569	A	G	0	0	0	1	0	1	1	1	0	0	0	1	0	0	1	0	2	0	0	0	0	0	0	1	1	0	1	2	0	0	0	0	1	0	1	2	0	1	0	1	0	0	0	0	0	0
chr1	4303527	G	A	0	1	1	0	0	1	0	0	1	0	0	1	1	0	1	0	0	0	1	0	1	1	0	0	1	1	0	1	1	0	0	0	0	1	1	0	1	0	0	0	2	0	0	1	1	0
chr1	4303602	C	T	1	2	1	1	0	2	0	0	1	0	0	1	1	0	1	0	0	0	1	0	0	1	0	0	1	1	0	1	1	0	0	0	1	1	1	1	1	1	1	1	2	0	0	1	1	0
chr1	4309098	G	A	2	2	2	2	2	2	2	2	2	2	2	2	2	2	2	2	2	2	2	2	2	2	2	2	2	2	2	2	2	2	2	2	2	2	2	2	2	2	2	2	2	2	2	2	2	2
chr1	4371748	T	G	0	0	0	0	0	0	0	0	0	0	0	0	0	0	0	0	0	0	0	0	0	0	0	0	0	0	0	0	0	0	0	0	0	0	0	0	0	0	0	0	0	0	0	0	0	0
chr1	4396705	C	T	1	1	1	0	0	1	0	0	0	0	0	0	1	1	1	0	0	0	1	1	0	0	0	0	0	1	0	1	1	0	0	0	1	1	1	0	0	0	1	0	1	0	0	1	1	0
chr1	4396722	T	C	0	0	0	0	2	0	0	0	1	0	0	0	0	0	0	0	0	0	1	1	0	0	0	0	0	1	0	0	0	1	0	1	0	1	0	0	1	0	0	0	0	0	0	0	0	0
chr1	4396844	T	C	0	1	1	2	0	1	1	0	1	1	0	0	1	2	1	0	1	1	1	0	0	2	0	1	0	1	1	1	1	0	0	0	0	1	2	1	0	2	1	0	1	1	0	1	1	0
chr1	4398453	G	A	0	1	0	2	0	1	0	0	0	0	0	0	0	2	0	0	0	0	0	0	0	1	0	1	0	0	0	0	0	0	0	0	0	0	2	0	0	1	0	0	0	0	0	1	0	0
chr1	4402233	G	A	0	0	1	1	0	0	0	0	1	0	1	0	0	1	2	0	0	0	0	0	1	1	1	0	0	1	1	1	1	0	1	0	0	0	1	0	0	0	1	0	0	1	1	0	1	0
chr1	4423213	C	T	0	0	1	0	1	0	0	1	0	0	1	0	0	0	1	0	1	0	0	1	1	0	1	0	0	0	1	1	0	0	1	0	0	1	0	1	1	0	0	1	0	0	1	0	1	0
chr1	4423328	C	T	0	1	0	1	2	2	0	1	0	0	1	0	1	2	0	2	0	1	1	1	1	0	1	1	0	0	1	1	1	1	1	1	1	1	0	0	0	1	0	0	0	0	1	1	0	0
chr1	4423359	A	G	0	0	0	0	0	0	0	0	0	0	0	0	0	1	0	2	0	0	0	0	0	0	1	1	0	0	0	0	0	0	0	1	0	0	0	0	0	0	0	0	0	0	1	0	0	0
chr1	4486173	T	C	1	0	1	0	0	0	0	0	1	0	1	1	0	1	1	0	0	0	0	0	1	0	1	1	0	0	1	0	0	0	1	0	0	0	0	0	0	0	1	1	0	2	1	0	0	0
chr1	4489410	C	T	1	0	1	0	0	0	0	1	0	0	1	0	0	0	1	1	1	0	0	0	1	2	1	0	0	0	1	1	0	1	1	0	0	0	0	0	0	2	1	1	0	2	1	0	0	1
chr1	4529117	T	C	0	1	1	1	0	0	0	0	1	1	0	0	0	0	0	0	0	2	1	1	1	1	1	1	0	1	0	2	1	0	1	0	1	1	1	0	1	0	1	0	1	0	0	0	0	1
chr1	4535458	A	C	1	1	1	1	2	1	2	1	1	1	2	1	1	1	1	2	1	1	1	1	2	2	2	1	1	0	1	0	1	2	1	2	1	0	1	1	1	2	0	1	0	2	1	1	1	1
chr1	4535505	C	T	1	0	0	0	0	0	0	0	0	0	1	0	0	0	0	0	0	0	0	0	0	1	1	0	0	0	1	0	0	0	1	0	0	0	0	0	0	1	0	0	0	1	0	0	0	1
chr1	4541515	G	T	0	0	0	0	0	0	0	0	0	0	0	0	0	0	0	0	0	0	0	0	0	0	0	0	0	0	0	0	0	0	0	0	0	0	0	0	0	0	0	0	0	0	0	0	0	0
chr1	4541587	T	C	0	0	1	1	1	1	0	0	1	0	1	0	0	0	0	0	0	1	0	1	0	1	0	0	1	1	0	0	0	0	1	1	1	0	0	0	1	1	1	0	0	0	0	0	1	0
chr1	4541594	G	A	0	0	1	1	1	1	0	0	1	0	1	0	0	0	0	0	0	1	0	1	0	1	0	0	1	1	0	0	0	0	1	1	1	0	0	0	1	1	1	0	0	0	0	0	1	0
chr1	4550730	G	A	0	0	1	0	0	0	1	1	0	0	1	0	1	1	0	0	0	1	0	1	0	1	1	1	1	0	0	1	0	0	2	1	0	0	0	0	1	0	1	0	0	1	1	0	0	0
chr1	4550747	C	T	0	0	1	0	0	0	1	1	0	0	1	0	1	1	0	0	0	1	0	1	0	1	1	1	1	0	0	1	0	0	2	1	0	0	0	0	1	0	1	0	0	1	1	0	0	0
chr1	4564044	T	C	2	2	2	2	2	2	2	2	2	2	2	2	2	2	2	2	2	2	2	2	2	2	2	2	2	2	2	2	2	2	2	2	2	2	2	2	2	2	2	2	2	2	2	2	2	2
chr1	4588585	A	G	2	1	1	1	2	2	2	1	1	1	1	2	2	1	1	0	1	2	2	2	1	1	0	0	2	2	1	1	2	2	1	1	2	1	1	1	2	0	1	1	2	1	1	2	1	1
chr1	4593222	A	G	1	1	1	1	0	0	0	0	0	0	1	0	0	1	1	2	0	0	0	0	1	0	2	0	0	0	1	0	0	0	1	1	0	1	1	1	0	1	1	1	1	1	1	1	1	1
chr1	4632084	G	T	0	0	0	0	0	0	0	0	0	0	0	0	0	0	0	0	0	0	0	0	0	0	0	0	0	0	0	0	0	0	0	0	0	0	0	0	0	0	0	0	0	0	0	0	0	0
chr1	4632094	A	G	1	0	0	0	2	0	1	0	0	1	0	1	0	0	0	0	1	1	1	1	1	1	0	1	1	1	0	1	1	2	0	1	0	1	0	1	1	1	0	1	1	1	0	0	0	1
chr1	4718020	G	T	1	0	0	0	1	0	1	0	1	0	1	1	1	0	0	0	0	0	1	0	1	0	0	0	1	0	0	0	0	1	1	0	1	1	0	1	1	0	0	1	0	0	0	0	0	0
chr1	4718033	C	T	1	0	0	0	1	0	0	0	1	0	1	0	1	0	0	0	0	0	1	0	1	1	0	0	1	0	0	0	0	1	0	0	0	1	0	1	0	0	0	0	0	0	0	0	0	1
chr1	4718128	C	A	1	0	0	0	2	0	1	1	1	0	2	1	1	0	1	0	1	0	1	0	1	1	0	0	1	0	0	0	0	2	1	0	0	0	0	1	1	0	0	0	0	0	0	0	0	1
chr1	4728176	G	C	0	0	0	0	2	0	0	0	0	0	0	1	0	0	0	0	0	1	1	0	0	0	0	0	1	0	1	1	1	1	0	1	1	1	0	0	1	0	0	0	0	0	1	0	0	0
chr1	4746808	G	A	0	2	1	2	0	2	1	0	1	1	0	1	1	1	1	2	0	0	0	1	1	0	1	1	1	1	1	1	1	0	1	1	1	1	2	0	1	1	0	1	2	0	1	2	1	1
chr1	4756863	A	T	0	2	1	2	0	2	1	0	1	1	0	1	1	1	1	2	0	1	0	1	1	1	1	1	1	1	1	1	1	0	0	1	1	1	2	0	1	1	1	1	2	0	1	2	1	1
chr1	4801302	A	G	1	0	1	0	2	1	0	0	0	0	1	1	1	0	1	0	0	1	1	0	0	0	1	0	1	0	1	0	1	0	1	0	1	0	0	0	1	0	0	0	0	0	1	0	1	0
chr1	4801587	T	C	0	0	1	0	0	0	0	0	0	0	1	0	0	0	0	0	0	0	0	0	1	0	1	0	1	0	1	0	0	0	1	0	0	0	0	0	0	0	0	0	0	1	0	0	0	0
chr1	4811933	A	G	0	0	0	0	0	0	0	0	0	0	0	0	0	0	0	0	0	0	0	0	0	0	0	0	0	0	0	0	0	0	0	0	0	0	0	0	0	0	0	0	0	0	0	0	0	0
chr1	4811940	A	G	1	0	0	1	0	0	0	0	1	0	0	0	0	0	0	0	0	0	0	0	0	0	0	0	0	0	0	0	0	0	0	0	0	0	1	0	0	1	0	1	0	0	0	0	0	0
chr1	4811979	A	G	0	0	0	0	0	0	0	0	1	0	1	0	0	0	1	0	0	0	0	0	1	1	1	0	0	0	1	0	0	0	1	0	0	0	0	0	0	0	0	0	0	0	1	0	0	0
chr1	4811982	C	T	2	2	2	2	2	2	2	2	1	2	1	2	2	2	1	2	2	2	2	2	1	1	1	2	2	2	1	2	2	2	1	2	2	2	2	2	2	2	2	2	2	2	1	2	2	2
chr1	4811987	G	T	0	1	1	1	0	2	0	0	0	0	0	0	1	0	1	0	0	0	1	1	0	0	0	0	1	1	0	0	1	0	0	0	1	1	1	0	1	0	0	1	1	0	0	1	2	0
chr1	4814647	T	C	2	2	2	2	2	1	0	2	2	0	1	1	1	1	2	0	1	2	2	1	2	2	2	0	1	1	2	2	2	1	2	1	1	2	2	2	1	1	2	0	1	2	2	1	1	0
chr1	4814667	A	G	1	0	0	1	0	1	2	0	0	2	1	1	1	1	0	1	1	0	0	1	0	0	0	2	1	1	0	0	0	1	0	1	1	0	0	0	1	1	0	2	1	0	0	1	1	2
chr1	4833731	A	C	0	0	0	0	0	0	0	0	0	0	0	0	0	0	0	0	0	0	0	0	0	0	0	0	0	0	0	0	0	0	0	0	0	0	0	0	0	0	0	0	0	0	0	0	0	0
chr1	4843338	C	T	0	1	1	1	0	2	0	0	1	0	0	0	0	0	2	0	0	1	0	1	0	1	0	0	1	1	0	1	1	0	0	0	1	1	1	0	1	1	0	0	2	0	0	0	2	0
chr1	4843651	G	A	0	1	1	1	0	1	0	0	1	0	0	0	0	0	1	0	0	1	0	0	0	1	0	0	1	1	0	0	0	0	0	0	1	1	1	0	1	0	0	0	2	0	1	0	1	0
chr1	4843745	G	T	1	1	1	1	1	2	1	1	1	1	1	2	1	1	2	0	1	1	1	1	1	0	1	1	2	2	2	2	1	0	1	0	2	1	1	1	2	0	1	1	2	0	1	1	1	1
chr1	4860956	T	G	1	2	2	2	0	2	0	1	2	0	1	0	1	1	2	0	0	0	1	1	1	1	1	0	1	1	2	1	1	0	1	0	2	2	2	0	1	1	2	1	2	2	1	2	2	1
chr1	4861067	A	G	2	2	2	2	0	2	1	2	2	1	2	1	1	1	2	2	1	1	1	2	2	2	2	2	1	2	2	1	1	1	2	2	2	1	2	1	2	2	2	2	2	2	1	2	2	2
chr1	4874119	C	T	0	1	0	0	2	0	0	0	0	0	0	0	1	0	0	0	0	1	2	1	0	0	0	0	1	1	0	0	0	2	0	1	1	1	0	1	0	0	0	0	1	0	0	0	0	0
chr1	4874172	T	G	1	0	2	1	0	0	0	1	1	0	1	0	0	0	1	0	0	0	0	0	1	1	1	0	1	0	1	0	0	0	1	0	0	0	1	0	1	0	1	0	0	1	0	0	1	0
chr1	4874254	A	G	0	0	0	0	0	0	0	0	0	0	0	0	0	0	0	0	0	0	0	0	0	0	0	0	0	0	0	0	0	0	0	0	0	0	0	0	0	0	0	0	0	0	0	0	0	0
chr1	4896067	C	T	0	0	0	0	0	0	0	0	0	0	0	0	0	0	0	0	0	0	0	0	0	0	0	0	0	0	0	0	0	0	0	0	0	0	0	0	0	0	0	0	0	0	0	0	0	0
chr1	4896075	G	A	0	0	0	0	0	0	0	0	0	0	0	0	0	0	0	0	0	0	0	0	0	0	0	0	0	0	0	0	0	0	0	0	0	0	0	0	0	0	0	0	0	0	0	0	0	0
chr1	4896145	C	T	0	0	0	0	0	0	0	0	0	0	0	0	0	0	0	0	0	0	0	0	0	1	0	0	0	0	1	0	0	0	0	0	0	0	1	0	0	1	0	0	0	0	0	0	0	0
chr1	4912369	C	T	0	0	0	0	0	0	0	0	0	0	0	0	0	0	0	0	0	0	0	0	0	0	0	0	0	0	0	0	0	0	0	0	0	0	0	0	0	0	0	0	0	0	0	0	1	0
chr1	4937829	A	G	0	0	0	0	0	0	1	1	1	2	1	1	0	1	0	2	1	0	0	1	0	0	1	2	1	1	1	1	0	0	1	1	1	1	0	0	0	0	0	0	0	0	1	0	0	1
chr1	4937937	G	C	2	2	2	2	2	2	1	1	1	0	1	1	2	0	2	0	2	2	2	1	2	2	1	0	1	1	1	1	2	2	1	1	1	1	2	2	1	2	2	2	2	2	1	2	2	1
chr1	4937940	A	G	2	1	2	1	2	2	1	1	1	0	1	1	1	0	2	0	2	2	2	0	2	2	1	0	1	1	1	0	2	2	1	1	1	1	1	2	1	1	1	1	2	2	1	2	2	1
chr1	4944518	G	A	0	0	0	0	0	0	1	1	0	2	0	1	1	1	0	2	1	0	0	1	0	0	1	2	0	0	0	0	0	0	1	1	0	0	0	0	0	0	0	0	0	0	1	1	0	1
chr1	4944657	T	A	1	0	1	1	2	1	0	1	1	0	0	1	0	0	1	0	0	2	2	0	0	1	0	0	1	2	0	1	2	1	0	1	1	1	1	0	1	0	1	0	2	0	0	0	0	0
chr1	5082837	G	T	2	0	1	0	0	0	0	0	1	0	1	0	1	0	0	0	1	0	0	0	1	2	1	0	1	0	1	0	0	0	1	0	0	0	0	0	0	1	0	2	0	2	1	0	1	2
chr1	5083053	T	C	1	0	1	0	0	0	0	0	1	0	1	0	0	0	0	0	1	0	0	0	1	1	1	0	1	0	0	0	0	1	1	0	0	0	0	0	0	1	0	1	0	2	0	0	1	1
chr1	5110996	T	C	0	0	1	0	2	0	0	1	1	0	1	0	1	0	0	0	0	1	0	1	1	1	2	0	1	1	0	0	1	1	1	1	1	1	0	1	0	0	0	0	0	1	1	0	0	0
chr1	5115664	G	A	1	0	1	0	2	0	0	0	1	0	1	0	0	0	1	0	0	1	1	1	0	1	1	1	1	1	1	1	1	1	2	1	1	1	0	0	1	0	0	0	0	0	1	0	0	0
chr1	5144591	G	T	2	2	2	2	0	2	1	1	2	0	1	1	2	2	2	1	1	1	2	1	1	2	2	2	1	1	1	1	1	1	1	1	1	1	2	2	1	2	2	1	2	2	2	2	2	1
chr1	5173725	T	A	0	2	2	2	0	2	0	1	2	0	1	1	1	0	2	1	0	1	2	1	1	2	2	0	1	1	2	1	1	0	1	0	1	1	2	1	1	1	2	1	1	1	1	2	1	0
chr1	5191014	C	G	0	0	0	0	0	0	0	0	0	0	0	0	0	0	0	0	0	0	0	0	0	0	0	0	0	0	0	0	0	0	0	0	0	0	0	0	0	0	0	0	0	0	0	0	0	0
chr1	5226085	G	T	1	0	1	1	0	0	1	1	1	2	1	0	1	1	1	0	2	0	1	0	1	1	1	1	1	1	1	1	0	1	2	0	1	1	1	1	1	1	1	1	1	2	1	2	0	2
chr1	5226121	C	T	0	0	0	0	0	0	0	0	0	0	0	0	1	0	0	1	0	0	0	0	0	0	1	0	0	0	0	0	0	0	0	0	0	0	0	0	0	0	0	0	0	0	1	0	0	0
chr1	5226286	G	A	0	0	0	0	0	0	0	0	0	0	0	0	0	0	0	0	0	0	0	1	0	0	0	0	0	1	0	0	0	0	0	0	0	0	0	0	1	0	0	0	0	0	0	0	0	0
chr1	5235837	C	T	1	1	1	1	0	0	1	1	0	1	1	0	1	0	0	0	1	1	0	0	1	2	1	0	1	0	1	0	0	1	1	0	0	0	1	0	0	2	1	1	1	2	1	1	1	1
chr1	5235840	C	T	0	0	0	0	2	0	0	0	0	0	0	1	0	1	0	2	0	1	1	1	0	0	1	1	0	0	0	0	1	1	0	1	1	1	0	1	0	0	0	0	0	0	1	0	0	0
chr1	5247513	C	T	0	0	0	0	0	0	0	1	0	1	1	0	0	0	0	0	1	0	0	0	0	0	0	0	1	0	0	0	0	0	0	0	0	0	0	0	0	1	0	1	0	1	0	0	0	1
chr1	5268794	A	G	0	1	0	0	0	1	0	0	0	0	1	1	0	0	2	0	0	1	1	0	1	0	1	0	1	1	0	2	0	1	0	0	1	1	1	0	1	0	2	0	1	0	1	1	2	0
chr1	5268916	T	G	1	1	0	1	0	2	1	0	1	0	0	1	1	0	0	0	0	2	1	0	1	0	0	0	1	1	0	1	2	1	0	0	0	1	2	1	1	0	1	0	1	0	0	1	1	0
chr1	5358132	G	C	0	0	0	0	0	0	0	0	0	1	0	0	0	0	0	1	0	0	0	0	1	0	1	0	0	0	0	0	0	0	0	0	0	0	0	0	0	0	0	0	0	0	0	0	0	1
chr1	5358962	C	G	0	0	0	0	0	0	0	0	0	1	0	0	0	0	0	1	0	0	0	0	1	0	0	0	0	0	0	0	0	0	0	0	0	0	0	0	0	0	0	0	0	0	0	0	0	1
chr1	5425883	A	C	1	1	1	1	0	2	0	0	0	1	0	1	1	1	1	2	1	0	2	0	1	1	1	1	1	1	0	1	1	1	0	1	0	1	1	2	1	0	1	0	2	0	1	0	1	0
chr1	5441071	G	T	1	1	1	0	2	1	1	1	2	1	1	1	1	0	1	0	2	1	2	1	2	1	0	0	2	2	1	1	2	2	0	2	2	1	1	1	1	1	2	1	2	1	1	2	1	1
chr1	5454186	C	T	0	0	0	0	0	0	0	0	0	0	0	0	0	0	0	0	0	0	0	0	0	0	0	0	0	0	0	0	0	0	0	0	0	0	0	0	0	0	0	0	0	0	0	0	0	0
chr1	5549623	C	G	1	1	0	1	2	0	1	1	0	1	1	1	1	0	0	1	0	1	0	1	1	1	1	0	0	0	1	0	0	1	1	1	1	1	1	0	0	1	0	0	0	0	1	1	0	1
chr1	5549743	T	C	0	1	0	1	0	0	0	0	0	0	0	0	0	0	0	0	0	0	0	0	0	0	0	0	0	0	0	0	0	0	0	0	0	0	1	0	0	1	0	0	0	0	0	1	0	0
chr1	5549962	C	T	0	1	0	1	2	0	1	0	0	1	0	1	2	0	0	1	0	0	0	1	0	0	0	0	1	0	1	0	1	1	1	1	0	1	1	1	0	1	0	0	0	0	1	2	0	1
chr1	5554572	G	A	1	0	2	0	0	0	0	1	0	1	1	0	1	0	0	0	0	0	0	0	1	0	0	0	1	0	1	0	0	0	0	0	0	0	0	0	0	0	0	0	0	1	1	0	0	0
chr1	5564833	T	C	1	1	1	1	2	2	1	1	1	1	1	2	1	1	1	1	2	2	2	1	1	1	1	2	1	2	0	1	2	2	1	1	2	1	1	2	2	1	0	1	2	1	0	1	2	1
chr1	5629360	A	T	0	0	0	0	0	0	0	0	0	0	1	0	1	0	1	0	0	0	0	0	2	0	0	0	0	1	1	0	0	0	1	0	0	1	0	0	0	0	1	1	0	1	1	0	0	1
chr1	5630235	T	C	1	0	1	0	0	0	0	0	0	0	1	0	0	0	1	0	0	0	0	0	1	0	1	0	1	0	1	0	0	0	2	0	0	0	0	0	0	0	1	1	0	1	0	0	0	0
chr1	5630316	C	G	1	0	1	0	0	0	0	0	0	0	1	0	0	0	1	0	0	0	0	0	2	0	1	0	1	0	0	0	0	0	2	0	0	0	0	0	1	0	1	1	0	1	0	0	0	0
chr1	5631680	G	C	1	1	1	2	1	1	1	1	1	2	2	1	1	1	1	1	1	1	0	1	1	1	1	1	2	2	1	1	2	1	2	1	1	2	1	1	2	1	2	1	1	2	1	1	1	1
chr1	5656677	A	G	2	2	2	2	2	2	2	2	2	1	2	2	2	2	2	2	2	2	2	2	1	1	2	2	2	2	2	2	2	2	2	2	2	2	2	2	2	1	2	1	2	1	2	2	2	1
chr1	5746599	C	T	0	1	0	1	0	1	0	0	0	0	0	0	0	1	0	0	0	0	0	0	0	1	0	0	0	0	0	0	0	0	0	0	0	0	1	1	0	1	0	0	0	0	0	1	0	0
chr1	5748630	T	A	2	2	2	2	2	2	2	2	2	2	2	2	2	2	2	2	2	2	2	2	2	2	2	2	2	2	2	2	2	2	2	1	2	2	2	2	2	2	2	2	2	2	2	2	1	2
chr1	5767768	G	A	0	0	0	0	0	0	0	0	0	0	0	0	0	0	0	0	0	0	0	0	0	0	0	0	0	0	0	0	0	0	0	0	0	0	0	0	0	0	0	0	0	0	0	0	0	0
chr1	5792458	T	C	1	0	1	0	0	0	0	1	0	0	1	0	0	0	0	0	0	0	0	0	0	1	1	0	1	0	1	1	0	0	1	0	0	0	0	0	0	0	0	0	0	1	1	0	0	0
chr1	5794528	C	T	1	1	1	1	0	2	0	1	1	1	1	1	1	1	0	0	1	0	0	1	1	1	1	1	1	1	0	2	1	1	0	1	1	1	0	0	1	1	1	1	1	1	0	1	1	1
chr1	5794537	G	T	0	0	0	0	2	0	1	0	0	0	0	0	0	0	0	1	0	2	2	1	0	0	0	0	1	1	0	0	1	1	1	1	1	1	0	1	0	0	0	0	1	0	1	0	0	0
chr1	5794563	C	G	1	2	1	2	0	2	0	1	0	1	1	1	1	1	0	0	1	0	0	1	0	1	1	1	1	1	0	2	1	1	0	1	1	1	0	0	1	1	1	1	1	1	0	1	1	1
chr1	5795902	A	G	2	1	1	1	2	0	2	1	1	1	2	1	1	2	1	2	0	1	0	2	2	2	1	1	1	1	2	1	1	1	2	2	1	1	1	1	1	1	1	1	1	2	1	2	1	1
chr1	5851044	T	G	1	1	1	0	0	1	1	0	0	0	1	1	0	0	1	1	0	1	0	1	0	1	0	0	1	1	0	0	1	1	0	1	0	1	2	0	1	2	2	1	1	1	1	0	2	0
chr1	5851045	G	T	1	1	1	0	0	1	1	0	0	0	1	1	0	0	1	1	0	1	0	1	0	1	0	0	1	1	0	0	1	1	0	1	0	1	2	0	1	2	2	1	1	1	1	0	2	0
chr1	5852013	G	A	1	0	1	2	2	1	1	2	1	2	2	2	1	2	1	1	1	1	1	1	1	2	2	2	1	1	2	1	1	2	2	1	1	1	1	2	1	2	1	1	1	1	1	2	1	1
chr1	5864082	C	T	1	1	2	1	2	1	1	1	1	0	1	1	0	1	2	1	0	1	2	1	1	1	1	1	1	1	1	2	2	2	1	2	2	2	1	1	2	1	1	2	1	1	2	1	2	0
chr1	5864098	T	A	2	2	2	2	2	2	2	2	2	2	2	2	2	1	2	2	2	2	2	1	2	1	2	2	2	2	2	2	2	2	2	2	2	2	2	2	2	2	2	2	2	2	2	1	2	2
chr1	5864102	G	A	0	0	0	0	0	0	0	0	0	0	0	0	0	1	0	0	0	0	0	1	0	1	0	0	0	0	0	0	0	0	0	0	0	0	0	0	0	0	0	0	0	0	0	1	0	0
chr1	5864159	T	G	2	2	2	2	2	2	2	2	2	2	2	2	2	1	2	2	2	2	2	1	2	1	2	2	2	2	2	2	2	2	2	2	2	2	2	2	2	2	2	2	2	2	2	1	2	2
chr1	5864224	C	T	1	1	2	2	0	2	1	1	1	0	1	1	1	0	2	1	1	0	1	1	1	1	1	0	1	1	2	2	1	1	1	1	1	1	1	0	2	2	2	1	2	2	2	1	2	1
chr1	5864257	T	C	0	1	1	2	0	2	0	0	1	0	1	0	1	0	1	1	1	0	1	1	0	1	0	1	1	1	1	1	1	1	0	1	0	1	1	0	1	2	1	1	1	1	1	1	1	0
chr1	5903091	C	G	1	1	2	1	2	1	1	0	1	1	1	1	0	0	2	1	0	2	2	1	2	1	2	0	1	1	1	2	2	2	1	1	1	1	1	1	1	0	1	1	1	2	2	1	2	1
chr1	6026411	A	G	0	0	0	1	1	1	0	0	0	0	0	1	1	0	0	0	0	1	1	0	0	0	0	0	1	0	1	0	1	0	0	0	1	1	1	0	0	1	0	0	0	0	0	0	0	0
chr1	6026448	C	T	0	1	0	1	2	1	0	1	0	0	0	1	1	0	0	0	0	1	0	1	0	0	0	0	1	0	1	0	2	1	1	0	1	0	0	1	1	1	0	0	0	0	1	0	0	0
chr1	6026498	C	T	0	1	0	1	2	1	1	1	0	1	1	1	1	0	0	1	0	1	0	1	0	1	0	0	1	0	1	0	2	1	1	2	0	0	1	1	1	1	0	0	0	0	1	1	0	0
chr1	6027258	A	T	0	1	1	2	0	0	0	0	1	0	0	0	0	0	1	0	0	1	1	1	0	0	0	0	1	1	0	1	1	1	0	0	1	1	0	0	1	0	1	0	2	0	0	0	1	0
chr1	6043738	G	A	0	0	0	0	1	0	1	0	0	0	0	1	0	0	0	0	0	0	1	0	0	0	0	0	0	0	0	0	2	1	0	1	1	0	0	0	0	0	0	0	0	0	0	0	1	0
chr1	6043770	G	A	0	1	0	1	0	1	1	1	1	1	1	0	1	1	0	0	0	0	0	1	0	0	0	1	0	0	0	0	0	0	0	0	0	0	1	1	0	1	0	0	0	0	0	1	0	0
chr1	6079480	T	C	0	0	0	0	0	0	1	1	0	1	1	1	0	0	0	0	0	1	0	1	0	1	0	0	1	0	0	0	0	0	1	1	0	0	0	0	0	1	0	0	0	0	0	0	0	2
chr1	6079601	G	A	0	0	0	0	0	0	0	0	0	0	0	0	0	0	0	0	0	0	0	0	0	0	0	0	0	0	0	0	0	0	0	0	0	0	0	0	0	0	0	0	0	0	0	0	0	0
chr1	6131797	T	G	1	1	1	0	0	0	1	0	0	0	1	1	0	0	2	1	0	0	0	1	0	0	0	0	0	1	1	1	0	0	2	1	0	0	1	0	1	0	1	1	0	1	1	0	1	0
chr1	6131806	T	C	1	0	0	1	2	0	1	1	1	1	0	0	1	1	0	1	1	2	1	1	1	0	2	1	1	1	1	0	1	1	0	1	2	1	0	1	0	1	0	0	1	0	0	2	0	1
chr1	6131824	C	A	1	2	2	1	0	2	1	1	1	1	2	2	1	1	2	1	1	0	1	1	1	2	0	1	1	1	1	2	1	1	2	1	0	1	2	1	2	1	2	2	1	2	2	0	2	1
chr1	6131832	T	C	1	2	2	1	0	2	1	1	1	1	2	2	1	1	2	1	1	0	1	1	1	2	0	1	1	1	1	2	1	1	2	1	0	1	2	1	2	1	2	2	2	2	2	0	2	1
chr1	6165956	C	T	1	0	1	1	0	0	0	2	1	1	1	0	1	2	0	1	1	1	0	1	2	2	1	2	1	1	1	1	0	0	1	1	1	1	2	1	0	2	1	2	0	2	2	0	0	2
chr1	6173762	A	G	2	2	2	2	2	2	2	2	2	2	2	2	2	2	2	1	2	2	2	2	2	2	1	2	2	2	2	2	2	2	2	2	2	2	2	2	2	2	2	2	2	2	2	2	2	2
chr1	6221064	C	T	1	1	1	0	1	1	2	1	2	1	2	2	2	2	1	1	1	1	2	2	1	1	1	2	1	2	1	2	1	2	1	1	1	1	1	1	2	1	1	1	1	1	1	1	1	1
chr1	6239147	G	A	2	1	2	0	1	2	1	2	1	2	1	2	1	2	2	0	1	1	2	1	2	2	2	2	1	2	1	2	1	2	2	1	2	2	1	2	2	1	2	2	2	1	2	2	2	1
chr1	6239212	C	T	0	1	0	2	1	0	1	0	1	0	1	0	1	0	0	2	1	1	0	1	0	0	0	0	1	0	1	0	1	0	0	1	0	0	1	0	0	1	0	0	0	1	0	0	0	0
chr1	6239213	G	A	1	0	1	0	1	0	1	1	1	2	1	1	0	2	0	0	1	0	1	0	1	1	2	1	1	1	1	0	0	1	1	1	0	1	0	1	1	0	1	1	1	1	1	0	0	1
chr1	6239296	T	C	0	1	0	0	0	1	0	0	0	0	0	1	1	0	1	1	1	1	1	1	1	1	0	0	0	0	1	0	1	0	0	1	0	0	0	0	0	1	0	0	0	1	0	1	1	0
chr1	6270213	G	A	1	1	0	1	0	0	0	0	0	0	0	0	1	0	0	0	0	0	0	0	0	0	0	0	0	0	1	0	0	0	0	0	0	0	1	1	0	1	0	1	1	0	0	0	0	0
chr1	6328676	A	T	1	0	1	0	0	0	0	0	1	0	1	0	1	0	1	0	0	0	0	0	2	0	1	0	0	1	0	1	0	0	1	0	0	0	1	0	0	0	1	1	0	1	0	0	0	0
chr1	6328732	C	T	1	1	0	1	0	2	0	1	1	1	1	1	1	1	0	0	0	1	1	1	0	0	0	1	1	1	1	1	1	1	0	0	1	1	1	1	1	1	1	0	1	0	0	1	1	1
chr1	6349378	A	G	0	1	0	1	1	0	1	0	2	1	1	1	2	1	0	2	0	1	0	1	0	0	1	1	1	1	1	0	1	0	0	2	1	1	1	1	1	1	0	0	1	0	2	2	0	1
chr1	6349499	G	A	0	1	0	1	1	0	1	0	2	0	1	1	2	1	0	2	1	1	0	1	0	0	1	1	1	1	1	0	1	0	0	2	1	1	1	1	1	1	0	0	1	0	2	2	0	1
chr1	6374993	G	A	1	1	2	2	0	1	1	1	1	1	2	2	1	0	2	0	1	1	0	1	2	1	1	0	1	1	1	1	1	1	2	0	1	1	1	1	2	1	2	1	1	2	1	0	2	2
chr1	6407834	T	C	0	0	0	0	2	0	0	0	0	0	0	2	0	0	0	1	0	0	2	0	0	1	1	1	0	1	1	1	1	1	0	2	0	1	0	1	0	0	0	0	0	0	0	0	1	0
chr1	6407835	G	A	0	0	0	0	2	0	0	0	0	0	0	2	0	0	0	1	0	0	2	0	0	0	1	1	0	1	1	1	1	1	0	2	0	1	0	1	0	0	0	0	0	0	0	0	1	0
chr1	6407857	A	G	0	0	0	0	2	0	0	0	0	0	0	2	0	0	0	1	0	0	2	0	0	1	1	1	0	1	1	1	1	1	0	2	0	1	0	1	0	0	0	0	0	0	0	0	1	0
chr1	6420589	T	C	1	0	1	0	2	0	1	1	1	2	2	2	1	1	2	2	2	1	2	1	1	2	2	2	1	1	1	2	1	1	2	2	1	1	1	2	1	1	1	1	1	2	2	0	1	2
chr1	6447085	T	C	1	0	2	0	0	0	1	1	1	2	1	0	1	1	2	2	0	0	0	1	1	1	2	0	2	1	1	1	0	0	2	1	1	1	1	1	0	0	0	1	0	1	2	0	0	0
chr1	6447109	A	C	1	0	2	0	0	0	1	1	1	2	1	0	1	1	2	2	0	0	0	1	1	2	2	0	2	1	1	1	0	0	2	1	1	1	1	1	0	0	0	1	0	1	2	0	0	0
chr1	6454661	C	A	0	1	1	1	0	1	0	0	0	1	0	0	0	0	0	2	0	1	0	1	0	1	1	0	0	1	0	0	1	1	0	1	0	1	0	0	1	0	1	0	1	0	0	1	1	0
chr1	6454671	T	A	1	0	1	0	2	0	1	2	1	1	1	2	1	1	1	0	1	1	2	1	1	1	1	1	1	0	1	2	1	1	2	1	1	1	1	2	1	0	1	1	0	1	1	0	1	1
chr1	6454898	T	C	1	2	1	2	2	2	1	1	1	2	1	1	1	2	1	2	2	2	2	1	1	1	1	2	2	2	1	1	2	2	0	2	2	2	2	2	1	2	1	1	2	2	2	2	2	2
chr1	6466446	G	C	1	1	0	1	2	1	2	1	1	1	1	2	1	2	0	2	2	1	2	1	0	1	1	2	1	1	0	1	1	2	1	2	1	1	1	2	1	1	1	1	0	1	1	2	1	1
chr1	6466636	G	C	2	1	2	1	1	2	1	2	1	2	2	0	1	1	2	2	2	2	0	1	2	2	2	1	2	2	2	2	1	1	2	1	2	2	2	1	2	1	2	2	2	2	2	0	1	2
chr1	6481529	C	T	1	0	1	0	0	0	1	1	1	1	2	0	1	0	1	0	1	0	0	1	1	2	1	0	0	0	1	1	0	0	2	1	1	1	1	1	0	2	1	2	0	2	0	0	0	2
chr1	6486079	C	T	1	0	0	0	0	0	2	0	0	0	1	0	0	0	0	0	1	0	0	1	0	1	0	1	0	0	1	1	0	0	1	0	0	0	0	0	0	1	1	1	0	1	0	0	0	2
chr1	6486104	T	A	1	0	0	0	0	0	2	0	0	0	1	0	0	0	0	0	1	0	0	1	0	1	0	1	0	0	1	1	0	0	1	0	0	0	0	0	0	1	1	1	0	1	0	0	0	2
chr1	6486321	A	G	0	1	1	1	2	1	1	1	1	0	0	1	1	1	0	2	0	1	1	1	1	1	1	1	0	0	1	0	1	0	1	1	0	1	1	0	0	1	0	0	1	1	1	1	1	1
chr1	6519594	C	T	0	0	0	0	0	0	0	0	0	0	0	0	0	0	0	1	0	0	0	0	0	0	0	0	0	0	0	0	0	0	0	0	0	0	0	0	0	0	0	0	0	0	0	0	0	0
chr1	6519680	T	C	0	1	0	0	1	0	1	0	1	0	0	1	1	0	0	0	0	0	1	0	0	0	0	0	0	1	1	1	0	1	0	1	0	0	1	0	0	1	0	0	0	0	0	1	1	0
chr1	6550597	G	A	2	2	1	2	0	2	0	1	1	2	1	0	2	1	1	0	2	1	0	1	2	1	2	1	1	1	1	1	1	1	1	0	2	1	2	1	1	2	1	1	1	2	1	1	1	1
chr1	6558598	G	C	2	2	2	2	2	2	1	2	2	2	2	1	2	2	2	1	2	2	1	1	2	2	2	2	1	2	2	2	1	2	2	1	2	2	2	2	2	2	2	2	2	2	2	2	2	2
chr1	6558606	G	A	0	0	0	0	0	0	0	0	0	0	0	1	0	0	0	1	0	0	1	1	0	0	0	0	1	0	0	0	1	0	0	1	0	0	0	0	0	0	0	0	0	0	0	0	0	0
chr1	6558636	C	T	2	1	2	2	1	2	0	1	1	1	0	1	2	0	2	0	0	0	1	0	2	1	0	1	1	1	1	0	0	2	1	0	2	2	2	1	1	1	2	0	2	1	1	2	2	1
chr1	6558637	T	C	2	1	2	2	1	2	0	1	1	1	0	1	2	0	2	0	0	0	1	0	2	1	0	1	1	1	1	0	0	2	1	0	2	2	2	1	1	1	2	0	2	1	1	2	2	1
chr1	6558658	G	A	2	1	2	2	1	2	0	1	1	1	0	1	2	0	2	0	0	0	1	0	2	1	1	1	1	1	1	0	0	2	1	0	2	2	2	1	1	1	2	0	2	1	1	2	2	1
chr1	6592285	G	A	0	0	0	0	0	0	1	0	0	0	0	0	0	0	0	1	0	2	0	1	0	0	0	0	1	1	0	0	1	0	0	1	1	0	0	0	0	0	0	0	0	0	1	0	0	0
chr1	6592324	T	C	1	1	0	1	2	1	1	0	1	0	1	1	1	0	0	0	1	0	1	1	0	1	1	0	1	1	1	1	0	1	1	0	0	0	1	1	0	1	0	1	0	1	0	1	0	0
chr1	6600820	C	T	0	0	0	0	0	0	1	0	0	0	0	0	0	0	0	1	0	2	0	1	0	0	0	0	1	1	0	0	1	0	0	2	0	0	0	0	0	0	0	0	0	0	1	0	0	0
chr1	6600830	A	G	0	0	2	0	0	0	0	1	1	0	1	1	1	0	1	0	0	0	0	0	0	0	1	0	1	1	0	1	1	0	1	0	0	0	1	0	1	0	1	0	0	1	1	0	0	1
chr1	6600862	G	T	0	0	0	0	0	0	1	0	1	0	0	1	0	0	0	1	1	1	0	0	0	1	0	0	1	0	0	0	1	0	0	1	0	0	0	0	1	0	0	0	0	0	0	0	0	0
chr1	6601011	T	C	1	1	0	1	0	1	0	0	0	1	1	0	0	0	1	0	0	1	0	1	1	0	0	0	1	1	0	0	1	1	0	0	0	0	0	0	1	0	1	1	2	0	0	1	1	0
chr1	6607417	G	A	0	0	0	0	0	0	0	0	0	0	0	0	0	0	0	0	0	0	0	0	0	0	0	0	0	0	0	0	0	0	0	0	0	0	0	0	0	0	0	0	0	0	0	0	0	0
chr1	6607420	T	A	2	0	1	0	0	0	2	1	1	2	1	1	1	1	1	1	1	1	1	1	2	1	1	1	1	0	1	1	0	0	2	1	0	0	2	1	0	2	0	1	0	2	1	0	0	2
chr1	6607431	T	C	1	0	0	0	0	0	0	1	1	0	0	1	0	0	1	1	0	0	0	0	1	1	0	0	1	0	0	0	0	0	1	1	0	0	1	1	0	0	0	0	0	2	1	0	0	0
chr1	6648303	A	C	0	0	0	0	0	0	0	1	0	1	0	0	0	0	0	0	1	0	0	1	0	0	0	1	0	1	0	1	0	0	0	0	0	0	0	1	0	0	0	0	0	0	0	0	0	1
chr1	6648460	A	T	0	0	1	0	0	0	0	0	1	0	1	0	0	0	0	0	0	0	1	0	2	1	1	0	0	0	0	1	1	0	0	1	1	1	1	0	0	0	0	1	1	1	1	0	0	0
chr1	6648466	T	C	1	1	1	2	2	0	1	1	2	1	1	1	2	2	1	2	1	1	2	1	2	1	1	1	1	1	2	1	1	0	1	1	1	1	2	1	1	1	0	1	1	1	2	1	1	1
chr1	6648470	G	C	0	0	0	0	1	0	0	0	0	0	0	0	1	1	0	1	0	0	0	0	0	0	0	0	0	0	1	0	0	0	0	0	0	0	0	0	0	0	0	0	0	0	0	0	0	0
chr1	6648477	A	G	1	1	1	0	0	2	0	1	0	0	0	0	0	0	1	0	0	1	0	0	0	0	0	0	1	1	0	0	1	2	0	0	0	1	0	0	1	0	2	0	1	0	0	0	1	0
chr1	6648478	T	C	0	1	0	1	2	0	1	1	0	0	0	1	1	2	0	1	0	0	1	1	0	1	0	1	1	0	1	0	0	0	0	1	1	0	1	1	0	1	0	0	0	0	1	1	0	0
chr1	6648482	T	C	0	1	0	1	2	0	1	1	0	0	0	1	1	2	0	1	0	0	1	1	0	1	0	1	1	0	1	0	0	0	0	1	1	0	1	1	0	1	0	0	0	0	1	1	0	0
chr1	6648493	G	A	0	0	1	0	0	0	0	0	1	0	1	0	0	0	0	0	0	0	1	0	2	1	1	0	0	0	0	1	1	0	0	1	1	1	1	0	0	0	0	1	0	1	1	0	0	0
chr1	6651217	C	A	1	1	2	1	1	2	1	1	2	1	1	1	1	1	1	0	0	1	1	1	2	1	1	0	1	1	1	2	2	0	1	1	1	2	1	1	1	1	1	1	2	1	1	1	2	1
chr1	6667249	C	G	1	1	0	0	0	2	1	1	1	0	1	1	1	0	2	0	1	0	0	0	0	1	1	1	0	1	1	1	1	0	1	0	1	1	1	1	1	1	1	1	1	1	1	0	2	0
chr1	6679452	T	A	0	0	0	0	0	0	0	0	0	0	0	0	0	0	0	0	0	0	0	0	0	0	0	0	0	0	0	0	0	0	0	0	0	0	0	0	0	0	0	0	0	0	0	0	0	0
chr1	6679498	G	A	0	0	0	0	0	0	2	0	0	0	1	0	0	0	0	0	0	0	1	1	0	0	0	1	0	0	0	0	1	0	0	1	0	0	0	0	0	0	0	0	0	0	0	0	0	1
chr1	6679610	T	C	0	0	0	0	0	0	2	0	0	0	2	1	0	0	0	1	0	1	1	1	0	1	0	2	1	0	0	0	1	0	0	1	0	1	0	0	1	1	0	0	0	0	1	1	1	1
chr1	6679624	A	G	0	0	0	0	0	0	2	0	0	0	2	1	0	0	0	1	0	1	1	1	0	1	0	2	1	1	0	1	1	0	0	1	0	1	0	0	1	1	0	0	0	0	1	1	1	1
chr1	6679626	C	T	0	0	0	0	0	0	2	0	0	0	2	1	0	0	0	1	0	1	1	1	0	1	0	2	1	0	0	0	1	0	0	1	0	1	0	0	1	1	0	0	0	0	0	1	1	1
chr1	6679641	A	G	0	0	0	0	0	0	2	0	0	0	2	0	0	1	0	1	0	1	1	1	0	1	0	2	1	0	0	0	1	0	0	1	0	1	0	0	1	1	0	0	0	0	0	1	1	1
chr1	6704216	T	C	0	0	0	0	0	0	0	0	0	0	0	0	0	1	0	1	0	0	0	1	0	0	0	1	0	0	0	0	0	0	1	1	0	1	0	0	0	0	0	0	0	0	1	0	0	0
chr1	6704220	A	T	0	0	0	0	0	0	1	0	0	0	1	1	0	1	0	1	0	0	0	1	0	1	0	1	1	0	0	1	0	0	1	1	0	1	0	0	1	0	0	0	0	0	1	1	0	1
chr1	6704402	A	G	0	2	1	1	0	1	2	1	0	1	0	1	1	0	1	1	0	2	2	0	0	2	1	0	1	1	0	1	2	0	0	0	1	1	0	0	2	1	0	0	1	0	0	0	1	1
chr1	6704421	A	G	0	2	1	1	0	1	2	1	0	1	0	1	1	0	1	1	0	2	1	0	0	2	1	0	1	1	0	1	2	0	0	0	1	1	0	0	2	1	1	0	1	0	0	0	1	1
chr1	6704431	G	A	0	2	1	1	0	1	0	0	0	0	0	0	0	0	1	0	0	1	1	0	0	1	0	0	0	1	0	0	1	0	0	0	1	0	0	0	2	0	0	0	1	0	0	0	1	0
chr1	6704465	A	G	1	0	1	0	0	0	2	1	1	1	1	1	1	0	1	0	0	0	0	1	1	2	1	0	1	1	1	1	0	1	1	0	1	0	0	0	0	1	1	1	0	1	0	0	0	1
chr1	6713819	G	T	1	1	0	1	0	0	0	1	0	0	0	0	0	0	0	0	0	1	1	0	0	0	0	0	0	0	1	0	0	0	0	1	0	0	1	0	0	0	0	1	0	0	0	1	0	0
chr1	6713870	G	A	1	0	1	0	2	0	1	0	1	1	1	1	1	0	1	0	0	0	0	1	2	2	2	0	1	1	1	1	0	1	1	0	1	0	1	1	0	1	1	0	0	1	1	0	0	1
chr1	6737822	A	G	1	2	2	2	2	2	2	1	1	1	1	2	2	0	2	1	0	2	2	2	2	2	2	0	2	2	2	2	2	2	2	2	2	2	1	1	2	1	2	1	2	1	1	1	2	2
chr1	6737860	C	T	0	2	1	1	0	1	0	1	1	1	0	0	0	0	2	0	0	1	0	1	1	0	0	0	1	1	0	1	0	0	0	0	1	1	0	0	1	0	2	0	1	0	0	0	2	0
chr1	6737937	G	C	1	0	1	1	2	0	1	1	1	0	1	1	1	0	1	2	0	1	2	1	0	2	2	0	1	1	1	2	1	2	1	1	2	1	1	1	1	1	1	1	0	1	1	0	0	1
chr1	6795001	C	G	1	1	2	2	0	1	1	1	2	1	1	1	1	0	2	0	0	0	0	1	2	1	2	0	1	1	2	2	0	1	2	0	1	2	1	1	2	2	2	1	2	1	2	1	2	1
chr1	6807794	G	A	2	2	2	2	2	2	2	2	2	2	2	2	2	2	2	2	2	2	2	2	2	2	2	2	2	2	2	2	2	2	2	2	2	2	2	2	2	2	2	2	2	2	2	2	2	2
chr1	6833338	C	T	1	1	1	1	2	1	2	1	2	1	2	1	2	2	1	2	1	0	2	2	1	2	2	2	1	1	2	1	1	2	1	2	2	1	1	2	1	2	1	1	1	1	2	2	2	2
chr1	6893150	A	C	1	0	1	0	0	0	0	0	1	0	0	0	0	0	0	0	0	1	0	0	0	0	1	0	1	0	0	0	0	0	0	0	0	0	1	0	0	0	0	0	0	1	1	0	0	0
chr1	6893306	C	T	1	2	1	2	0	2	2	2	2	2	2	1	2	1	1	2	1	1	2	2	0	2	0	1	1	2	1	1	2	0	1	1	1	1	1	1	1	1	0	1	2	1	1	2	1	2
chr1	6895136	T	C	1	0	0	0	0	0	0	0	0	0	0	0	0	0	0	0	1	0	0	0	0	0	0	0	0	0	0	0	0	0	0	0	0	0	0	0	0	0	0	1	0	1	0	0	0	0
chr1	6899221	A	G	2	2	2	2	2	2	2	2	2	2	2	2	2	2	2	2	2	2	2	2	2	2	2	2	2	2	2	2	2	2	2	2	2	2	2	2	2	2	2	2	2	2	2	2	2	2
chr1	6900654	C	T	0	1	0	0	0	0	0	0	1	1	1	0	1	0	0	1	0	0	0	0	0	0	0	0	0	0	0	0	0	0	0	1	0	0	1	1	0	0	0	0	1	0	0	2	0	0
chr1	6910558	G	C	2	2	2	2	2	2	2	2	2	1	2	2	2	2	2	2	2	2	2	2	2	2	2	2	1	2	2	2	2	2	2	2	2	2	2	2	2	2	2	2	2	2	2	2	2	2
chr1	6913101	G	A	0	0	0	0	2	0	1	0	0	0	0	1	0	0	0	0	0	0	1	1	0	0	0	0	0	0	0	0	0	2	1	1	1	0	0	1	0	0	1	0	0	2	0	0	0	0
chr1	6913102	G	C	0	0	0	0	2	0	1	0	0	0	0	1	0	0	0	0	0	0	1	1	0	0	0	0	0	0	0	0	0	2	1	1	1	0	0	1	0	0	1	0	0	2	0	0	0	0
chr1	6918367	G	A	0	0	0	0	0	0	0	0	0	0	0	0	0	0	0	0	0	0	0	0	0	0	0	0	0	0	0	0	0	0	0	0	0	0	0	0	0	0	0	0	0	0	0	0	0	0
chr1	6918423	G	A	0	0	0	0	0	0	0	1	0	0	0	0	0	1	0	1	1	0	0	0	0	0	0	0	0	0	0	0	0	0	0	0	0	0	0	1	0	0	0	0	0	0	1	0	0	1
chr1	6921085	G	A	0	2	1	1	0	2	2	2	1	2	2	1	1	1	0	2	1	2	0	1	2	2	0	1	1	1	1	0	1	2	2	1	1	2	1	0	2	2	2	1	2	0	1	2	2	2
chr1	6921087	G	C	1	2	1	1	0	2	2	2	1	2	2	1	1	1	1	2	1	2	0	1	2	2	0	1	1	1	1	0	1	2	2	1	1	2	1	0	2	2	2	1	2	0	1	2	2	2
chr1	6921090	C	G	0	0	0	1	0	0	0	0	0	0	0	1	0	0	0	0	0	0	1	1	0	0	0	0	0	1	0	1	1	0	0	1	1	0	0	0	0	0	0	0	0	0	0	0	0	0
chr1	6921112	C	T	0	2	1	1	0	2	2	1	1	2	1	1	1	1	0	1	1	1	0	1	2	1	0	1	1	1	1	0	1	2	1	1	1	1	1	0	1	2	1	1	2	0	1	2	2	2
chr1	6921115	G	A	1	0	0	0	2	0	0	0	0	0	0	1	0	1	0	0	0	0	1	0	0	0	0	1	0	0	0	1	0	0	0	0	0	0	0	2	0	0	0	0	0	1	0	0	0	0
chr1	6921136	C	T	1	0	0	1	2	0	0	0	1	0	0	1	0	1	1	0	0	0	2	1	0	0	0	1	0	1	0	1	1	0	0	1	1	0	0	2	0	0	0	0	0	1	0	0	0	0
chr1	6921165	G	T	0	0	1	0	0	1	1	0	0	0	0	1	0	0	0	0	0	1	0	0	0	1	0	0	0	1	0	1	1	0	0	0	1	1	0	0	1	1	0	0	0	0	0	1	1	0
chr1	6921265	T	C	1	1	1	1	2	1	1	1	0	1	1	1	1	1	1	0	1	0	2	1	2	1	2	1	1	1	1	1	1	2	1	1	1	1	2	0	1	1	1	2	1	2	1	1	0	0
chr1	6921273	G	A	1	1	1	1	0	1	1	1	2	1	1	1	1	1	1	2	1	2	0	1	0	1	0	1	1	1	1	1	1	0	1	1	1	1	0	2	1	1	1	0	1	0	1	1	2	2
chr1	6921309	C	T	1	0	1	0	0	0	0	1	1	2	0	0	1	1	1	1	1	1	0	1	1	0	2	1	1	1	1	1	0	0	1	1	1	1	1	1	1	1	0	1	1	1	1	0	0	2
chr1	6921334	A	G	1	1	0	1	2	1	1	2	1	1	2	1	1	1	0	1	2	1	2	1	0	1	0	2	1	1	1	0	1	2	1	1	0	0	1	2	1	1	0	0	1	1	1	2	0	2
chr1	6939748	A	G	0	0	0	0	0	0	0	0	0	0	0	0	0	0	0	0	0	0	0	0	0	0	0	0	0	0	0	0	0	0	0	0	0	0	0	0	0	0	1	0	0	0	0	0	0	0
chr1	6943633	A	G	0	0	0	0	0	0	0	0	0	0	0	0	0	0	0	0	0	0	0	0	0	0	0	0	0	0	0	0	0	0	0	0	0	0	0	0	0	0	0	0	0	0	0	0	0	0
chr1	6947105	A	G	0	0	1	0	2	0	0	0	1	0	0	0	0	0	1	0	0	0	0	1	2	1	1	0	0	1	1	1	0	1	1	0	1	1	1	0	1	0	1	0	0	1	1	0	0	0
chr1	6954014	C	A	0	0	0	1	1	1	1	1	0	1	0	0	0	1	0	1	0	0	1	1	0	0	0	1	0	1	1	1	1	0	1	1	1	1	1	1	0	0	0	0	1	1	1	1	0	0
chr1	6954017	A	T	0	0	0	0	0	1	1	0	0	1	1	1	1	0	1	0	0	1	0	0	0	1	0	1	1	1	0	0	0	1	0	0	1	0	0	1	0	2	0	1	1	0	0	0	1	1
chr1	6954018	G	A	0	0	0	0	0	0	0	0	1	0	0	0	0	0	0	0	0	0	0	0	0	0	0	0	0	0	0	0	0	0	0	0	0	0	0	1	1	0	0	0	0	0	0	0	0	0
chr1	6973347	C	T	0	0	0	0	0	0	0	0	0	0	0	0	0	0	0	0	0	0	0	0	0	0	0	0	0	0	0	0	0	0	0	0	0	0	0	0	0	0	0	0	0	0	0	0	0	0
chr1	6982193	C	G	1	0	0	0	1	1	0	0	1	1	0	1	0	0	1	1	0	0	1	1	1	1	1	0	1	0	1	0	1	1	0	1	1	1	1	0	1	0	0	1	0	0	1	0	1	1
chr1	7002257	G	C	0	0	0	0	0	0	1	1	0	0	1	0	0	1	0	1	0	0	1	0	0	0	0	1	0	0	1	0	1	0	0	1	0	0	0	1	0	0	0	1	0	0	0	0	0	0
chr1	7020885	G	A	0	0	0	0	0	0	0	0	0	1	0	0	0	1	0	0	1	1	0	0	0	0	0	1	0	0	0	0	0	0	0	0	0	0	0	1	0	0	0	0	0	0	0	0	0	2
chr1	7021016	T	C	0	0	0	0	1	0	0	0	0	1	0	0	0	1	0	1	1	1	0	0	1	0	0	1	0	0	0	0	0	0	0	0	0	0	0	1	0	0	0	0	0	0	0	0	1	2
chr1	7021054	A	T	0	0	0	0	1	0	0	0	0	1	0	0	0	1	0	1	1	1	0	0	0	0	0	1	0	0	0	0	0	0	0	0	0	0	0	1	0	0	0	0	0	0	0	0	1	2
chr1	7021062	A	T	0	0	0	0	1	0	0	0	0	1	0	0	0	1	0	1	1	1	0	0	0	0	0	1	0	0	0	0	0	0	0	0	0	0	0	1	0	0	0	0	0	0	0	0	1	2
chr1	7021065	C	T	0	0	0	0	1	0	0	0	0	1	0	0	0	1	0	1	1	1	1	0	1	0	0	1	1	0	0	0	0	0	0	0	0	0	0	1	0	0	0	0	0	0	0	0	1	2
chr1	7021075	T	C	0	0	0	1	1	0	1	0	0	1	0	0	0	2	0	2	2	1	1	1	1	0	0	1	1	1	0	0	1	1	0	1	0	0	0	1	0	0	0	0	0	0	0	1	1	2
chr1	7021076	G	A	0	0	0	1	2	0	1	0	0	0	0	1	0	0	0	2	0	0	1	1	0	0	0	0	0	1	0	0	1	1	0	1	0	0	0	1	0	0	0	0	0	0	0	1	1	0
chr1	7021935	C	T	0	0	1	1	2	0	1	0	1	0	0	0	0	0	0	2	0	0	1	1	0	1	0	0	1	1	0	0	1	0	0	1	1	0	0	1	0	0	0	0	0	0	1	0	0	0
chr1	7028342	G	A	0	0	0	0	2	0	1	0	0	0	0	1	0	0	0	2	0	1	1	0	0	0	0	0	0	0	1	0	0	1	0	0	0	0	0	1	0	0	0	0	0	0	0	0	1	0
chr1	7028384	G	A	0	0	0	1	0	1	1	0	0	1	0	0	0	1	0	0	1	0	1	1	0	1	0	1	1	1	1	0	1	0	0	1	0	0	0	1	0	0	0	0	0	0	0	0	0	1
chr1	7029422	G	T	1	0	0	0	0	0	0	0	0	0	0	0	0	0	0	0	1	0	0	0	0	0	0	0	0	0	0	0	0	0	0	0	0	0	0	0	0	0	0	1	0	1	0	0	0	0
chr1	7029432	T	C	1	0	0	0	0	0	0	0	0	0	0	0	0	0	1	0	0	0	0	0	0	1	2	0	0	0	0	1	0	0	0	0	0	0	1	0	0	0	0	0	0	1	1	0	0	0
chr1	7052270	G	A	0	1	1	1	0	0	0	0	0	0	0	0	0	0	1	0	0	0	0	1	0	0	0	0	1	1	1	0	1	0	1	0	1	0	0	0	1	0	1	0	2	0	1	0	1	0
chr1	7069722	T	G	0	0	0	0	2	0	0	0	0	1	0	0	0	0	0	0	0	0	1	1	0	0	0	0	1	0	0	0	1	0	0	1	1	0	0	0	0	0	1	0	0	0	0	0	0	0
chr1	7078442	C	T	2	1	1	2	0	2	1	1	1	1	0	1	1	0	2	0	0	1	0	0	0	1	1	0	1	1	2	1	2	2	2	0	1	1	1	1	1	1	2	1	2	2	1	1	2	0
chr1	7078451	A	G	0	0	0	0	1	0	1	0	0	0	0	1	0	0	0	1	0	0	1	0	0	1	0	0	1	0	0	1	1	0	0	1	1	0	0	0	0	0	0	0	0	0	0	0	0	0
chr1	7086489	C	T	0	0	0	1	0	1	0	0	0	1	1	1	0	1	0	0	1	0	1	1	0	0	0	1	1	0	1	0	1	0	0	1	0	0	0	0	0	0	0	0	0	0	0	0	0	1
chr1	7086585	G	A	0	1	0	0	2	0	0	0	1	0	1	0	1	0	0	0	0	0	0	1	0	1	0	0	1	0	0	2	0	2	0	0	1	1	1	0	1	2	0	0	0	0	0	1	0	0
chr1	7086586	C	T	0	1	0	0	2	0	0	0	1	0	1	0	1	0	0	0	0	0	0	1	0	1	0	0	1	0	0	2	0	2	0	0	1	1	1	0	1	2	0	0	0	0	0	1	0	0
chr1	7086616	T	C	0	1	0	0	2	0	0	0	1	0	1	0	1	0	0	0	0	0	0	1	0	1	0	0	1	0	0	2	0	2	0	0	1	1	1	0	1	2	0	0	0	0	0	1	0	0
chr1	7092455	G	T	1	2	2	2	2	2	2	2	2	1	1	2	1	2	2	2	2	2	1	2	2	1	2	2	1	1	1	2	1	1	2	2	2	2	1	2	2	1	1	1	1	1	2	2	2	1
chr1	7092458	A	C	1	2	2	2	2	2	2	2	2	1	2	2	1	2	2	2	2	2	1	2	2	1	2	2	1	1	1	2	1	1	2	2	2	2	1	2	2	1	1	1	1	1	2	2	2	1
chr1	7092600	A	G	1	2	2	2	1	2	2	1	2	1	1	2	1	1	2	1	1	1	1	2	1	1	1	0	2	2	2	2	1	1	2	2	2	2	1	2	2	2	0	1	1	1	1	2	1	1
chr1	7092773	C	T	1	0	0	0	0	0	1	0	0	1	1	0	0	0	0	0	1	0	0	0	1	1	0	0	0	0	0	1	0	0	0	0	0	0	0	0	0	0	1	1	0	0	0	0	0	1
chr1	7143683	C	G	1	1	1	1	0	1	0	1	0	0	1	0	0	1	1	0	1	2	0	1	0	0	0	1	1	1	1	0	1	0	1	0	1	0	0	0	1	0	1	1	0	0	0	1	1	0
chr1	7150051	G	A	1	0	0	0	0	0	0	1	0	1	1	0	0	1	0	0	1	0	0	0	1	0	0	1	0	0	0	0	0	0	0	0	0	0	0	0	0	0	1	0	0	0	0	0	0	0
chr1	7154468	T	C	2	2	2	2	2	2	2	1	2	1	1	2	2	1	2	2	2	1	2	2	1	1	2	1	1	2	2	1	2	2	1	2	2	2	2	2	2	2	2	2	2	2	2	2	1	1
chr1	7159979	C	T	1	1	1	1	0	1	1	1	1	1	1	1	1	1	0	0	2	1	1	1	1	0	1	2	1	0	0	0	0	0	1	1	0	1	0	0	1	0	1	1	1	0	0	1	0	0
chr1	7177418	C	T	1	1	2	2	2	2	2	1	2	2	1	1	2	2	1	2	2	2	2	1	1	2	2	2	2	1	2	2	2	2	1	2	2	2	2	2	1	2	1	1	1	1	2	2	1	1
chr1	7181788	A	T	0	0	0	0	0	1	1	0	1	1	0	0	0	1	0	0	1	0	0	0	0	1	1	1	1	0	0	1	0	0	0	1	1	1	0	1	0	1	0	0	0	0	0	1	0	1
chr1	7195979	G	C	0	0	0	0	0	0	0	0	0	0	1	0	0	0	0	0	0	0	0	0	0	1	0	0	0	0	0	1	0	0	0	0	0	0	0	0	0	0	0	0	0	0	0	0	0	1
chr1	7196152	C	G	1	2	2	2	2	2	2	1	2	1	1	2	2	1	2	1	1	2	2	1	1	2	1	0	2	2	2	2	2	2	0	2	2	2	2	2	2	2	1	1	2	1	2	2	2	1
chr1	7210824	A	G	2	2	2	2	2	2	2	1	2	1	1	2	1	2	2	2	1	1	2	2	2	2	2	1	1	1	2	2	2	2	2	2	2	2	2	1	2	2	2	2	2	2	2	1	2	1
chr1	7223644	C	T	1	1	1	2	1	2	1	0	1	1	1	1	1	0	1	0	0	1	1	1	1	1	2	0	1	1	1	1	2	0	1	0	1	1	1	1	1	1	1	1	1	1	1	1	1	1
chr1	7244762	A	G	0	0	0	1	0	0	1	2	0	2	2	0	0	2	0	0	1	0	1	1	0	1	1	2	0	0	0	0	1	0	1	0	0	0	0	1	0	0	0	0	0	0	0	0	0	2
chr1	7244770	A	G	0	0	0	1	0	0	1	2	0	2	2	0	0	2	0	0	1	0	1	0	0	1	0	2	0	0	0	0	1	0	1	0	0	0	0	1	0	0	0	0	0	0	0	0	0	1
chr1	7244804	G	A	0	0	0	1	0	0	1	2	0	2	2	0	0	2	0	0	1	0	1	1	0	1	1	2	0	0	0	0	1	0	1	0	0	0	0	1	0	0	0	0	0	0	0	0	0	2
chr1	7244840	T	C	0	0	0	1	0	0	0	1	0	1	2	0	0	2	0	0	1	0	1	1	0	1	1	2	0	0	0	0	1	0	0	0	1	0	0	0	0	0	0	0	0	0	0	0	0	2
chr1	7244844	C	G	0	0	0	1	0	0	0	1	0	1	2	0	0	2	0	0	1	0	1	1	0	1	1	2	0	0	0	0	1	0	0	0	1	0	0	1	0	0	0	0	0	0	0	0	0	2
chr1	7244868	A	C	0	0	0	1	0	0	0	1	0	1	1	0	0	2	0	0	1	0	2	1	0	1	0	2	0	0	0	0	1	0	0	0	1	0	0	0	0	0	0	1	0	1	0	0	0	2
chr1	7244893	C	T	0	0	0	1	0	1	0	0	0	1	1	0	0	1	0	0	1	0	1	0	0	1	1	2	0	0	0	0	1	0	0	0	1	0	0	1	0	0	0	0	0	0	0	0	0	1
chr1	7245954	G	A	0	0	0	1	0	1	0	0	0	0	1	0	0	0	0	0	0	0	1	0	0	1	0	0	0	0	0	0	1	0	0	0	1	0	0	0	0	0	0	0	0	0	0	0	0	0
chr1	7266492	A	T	1	0	0	1	2	0	0	0	0	1	1	0	0	0	0	0	1	1	1	0	1	0	2	0	1	0	1	1	1	1	1	1	1	0	0	1	0	0	1	1	0	1	1	0	0	1
chr1	7266554	G	A	1	1	2	2	2	2	2	1	1	2	1	2	1	1	2	0	2	2	2	1	2	1	2	1	1	2	1	1	2	2	2	1	2	2	2	2	1	0	2	2	1	2	1	1	2	1
chr1	7266756	T	C	0	0	0	0	2	0	0	0	0	0	0	1	0	0	0	0	0	0	1	1	1	0	1	0	0	0	0	0	0	1	1	1	1	0	0	1	1	0	1	0	0	0	0	0	0	0
chr1	7275623	A	C	0	0	0	0	2	0	0	0	0	1	0	1	0	0	0	0	0	1	1	1	1	0	1	0	1	0	0	0	0	1	1	1	1	0	0	1	1	0	1	0	0	0	0	0	0	0
chr1	7286160	A	G	0	0	0	0	0	0	0	0	0	0	0	0	0	0	0	0	0	0	0	0	0	0	0	0	0	0	0	0	0	0	0	0	0	0	0	0	0	0	0	0	0	0	0	0	0	0
chr1	7286209	G	C	0	0	0	0	0	0	0	0	0	0	0	0	0	0	0	0	0	0	0	0	0	0	0	0	0	0	0	0	0	0	0	0	0	0	0	0	0	0	0	0	0	0	0	0	0	0
chr1	7294919	T	C	0	0	0	0	0	0	1	0	0	0	0	0	0	0	0	0	0	0	0	0	0	0	0	0	0	0	0	0	0	0	0	0	0	0	0	0	0	0	0	0	0	0	0	0	0	0
chr1	7298194	A	C	1	2	1	2	0	2	2	2	2	0	2	2	2	1	1	0	1	0	1	2	2	1	0	1	2	1	1	1	2	1	0	1	2	1	1	1	1	2	1	0	1	1	1	1	2	1
chr1	7298216	G	T	1	0	1	0	0	0	0	0	0	0	1	0	0	0	1	2	0	1	0	0	1	0	1	0	1	0	1	1	0	0	1	1	0	1	1	0	1	0	1	1	0	1	1	0	1	0
chr1	7340355	G	A	0	0	0	0	0	0	0	0	0	0	0	0	0	0	0	0	0	1	0	0	0	0	0	0	0	0	0	0	0	0	0	0	0	0	0	0	0	0	0	0	1	0	0	0	0	0
chr1	7349040	C	T	2	1	1	1	2	2	1	1	1	1	2	2	2	1	2	1	1	1	2	2	1	1	2	1	2	1	1	2	1	1	2	2	2	1	0	1	2	1	2	2	1	2	2	1	2	2
chr1	7350553	T	C	1	1	2	2	2	2	2	0	2	1	2	2	2	1	2	1	0	1	1	1	2	1	2	1	1	1	1	2	1	2	2	1	2	2	2	1	2	1	1	1	1	1	2	1	2	2
chr1	7357420	G	T	1	1	2	1	0	2	2	1	1	0	1	1	1	0	2	1	1	0	1	1	2	1	2	0	0	1	1	0	1	0	1	0	1	2	1	1	1	0	1	1	0	2	1	1	2	0
chr1	7357619	C	T	1	0	0	0	0	0	0	0	1	0	0	0	1	0	0	0	0	0	0	0	1	1	0	0	0	0	1	0	0	1	0	0	0	0	1	0	0	1	0	0	1	0	0	1	0	0
chr1	7357620	G	A	1	0	1	0	0	0	0	0	1	0	0	0	0	0	1	0	0	0	0	0	1	1	0	0	0	0	1	0	0	0	1	0	0	1	1	0	1	0	0	1	0	1	0	0	0	0
chr1	7360366	A	G	0	0	1	1	1	0	1	1	0	1	0	1	0	0	1	1	1	0	0	1	1	1	1	0	1	0	1	0	0	0	0	0	0	0	0	0	1	1	1	1	1	1	1	1	1	1
chr1	7360374	T	A	1	0	0	0	2	0	0	0	1	1	1	1	0	0	0	0	0	0	1	0	0	1	0	1	1	1	0	0	0	0	0	2	0	0	0	0	1	1	0	1	0	0	1	0	1	0
chr1	7360432	T	C	1	0	0	0	2	0	1	0	1	1	1	1	0	0	0	0	0	0	1	0	0	1	0	1	1	1	0	0	0	0	0	2	0	0	0	0	1	1	0	1	0	0	1	0	1	0
chr1	7409910	A	T	1	1	1	1	1	0	1	0	1	2	1	0	1	2	1	1	1	1	1	1	1	1	1	1	1	1	1	1	1	2	1	0	0	2	1	1	0	1	1	1	1	2	1	1	1	0
chr1	7409933	G	A	1	1	1	1	1	0	1	0	1	2	1	0	1	2	1	1	1	1	1	1	1	1	1	1	1	1	1	1	1	2	1	0	0	2	1	1	0	1	1	1	1	2	1	1	1	0
chr1	7416151	T	A	2	2	2	2	2	2	2	2	2	2	2	2	2	2	2	2	2	2	2	2	2	2	2	2	2	2	2	2	2	2	2	2	2	2	2	2	2	2	2	2	2	2	2	2	2	2
chr1	7416156	C	T	0	1	1	1	0	1	1	0	0	0	0	1	0	0	1	0	1	2	0	1	1	0	1	0	1	1	0	1	0	0	0	0	1	0	0	0	1	0	1	1	0	1	0	0	1	0
chr1	7424735	A	G	2	2	2	2	2	2	2	2	2	2	2	2	2	2	2	2	2	2	1	2	2	2	1	2	2	2	2	2	1	2	1	1	2	2	2	2	2	2	2	2	2	2	2	2	2	2
chr1	7429923	T	G	0	1	1	1	0	1	1	1	1	1	0	1	1	1	1	0	1	1	1	1	1	0	1	1	1	1	0	1	2	0	0	0	1	1	0	1	1	0	1	0	0	1	1	0	1	0
chr1	7429939	G	A	0	1	1	1	0	2	1	1	0	0	0	0	0	1	1	0	1	1	1	1	0	0	0	1	0	1	0	1	2	0	0	0	1	1	0	1	1	0	1	0	0	0	1	0	1	1
chr1	7429940	G	C	0	0	0	0	0	0	0	0	1	0	0	0	0	0	0	0	0	0	0	0	0	0	0	0	0	0	0	0	0	0	0	0	0	0	0	0	0	0	0	0	0	0	0	0	0	0
chr1	7443074	G	C	1	0	1	1	0	1	0	1	1	1	1	1	1	1	0	0	1	1	1	0	2	1	1	1	1	0	1	0	1	0	2	0	1	1	1	1	0	1	0	1	1	1	1	1	0	0
chr1	7469349	A	G	0	0	0	0	0	0	0	0	0	0	0	0	0	0	0	0	0	0	0	0	0	0	0	0	0	0	0	0	0	0	0	0	0	0	0	0	0	0	0	0	0	0	0	0	0	0
chr1	7480119	A	G	1	0	0	0	2	0	0	1	1	0	2	0	1	0	0	0	1	0	1	1	0	0	1	1	0	1	0	1	0	1	1	0	0	0	0	0	1	1	1	0	0	1	0	1	0	1
chr1	7480309	C	T	0	0	0	1	0	1	0	0	1	1	0	0	0	0	1	1	1	0	0	0	1	2	1	0	0	1	1	0	0	0	1	0	0	0	1	1	0	0	0	1	1	1	1	0	0	2
chr1	7480348	C	T	1	0	0	0	2	1	1	1	1	1	1	0	1	1	0	1	1	1	2	1	0	0	1	2	0	1	0	0	0	1	1	1	1	1	0	1	0	1	1	1	0	1	1	1	0	0
chr1	7489446	T	A	1	1	1	0	0	1	0	2	0	0	1	0	1	1	1	1	1	0	0	1	1	1	1	0	0	1	1	1	0	1	1	0	1	1	1	1	0	1	0	0	1	1	1	0	1	1
chr1	7489547	T	G	0	0	0	0	0	0	0	0	0	0	0	0	0	0	0	0	0	0	0	0	0	0	0	0	0	0	0	0	0	0	0	0	0	0	0	0	0	0	0	0	0	0	0	0	0	0
chr1	7489558	T	C	2	2	2	2	1	2	2	1	1	2	1	2	1	2	2	2	1	2	1	2	2	1	2	1	2	2	2	1	2	1	2	2	2	2	2	2	2	2	1	1	2	1	2	2	2	2
chr1	7489562	G	C	1	0	1	0	0	0	0	0	0	0	0	0	0	0	1	0	0	0	0	0	1	1	1	0	0	0	1	1	0	0	1	0	0	1	1	0	1	0	0	1	0	1	1	0	0	1
chr1	7489568	G	A	0	0	0	0	0	0	0	0	0	0	0	0	0	0	0	0	0	0	0	0	0	0	0	0	0	0	0	0	0	0	0	0	0	0	0	0	0	0	0	0	0	0	0	0	0	0
chr1	7489571	A	T	0	0	0	0	0	0	0	0	0	0	0	0	0	0	0	0	0	0	0	0	0	0	0	0	0	0	0	0	0	0	0	0	0	0	0	0	0	0	0	0	0	0	0	0	0	0
chr1	7550439	A	G	1	0	0	0	1	0	0	0	1	0	1	0	0	0	0	0	0	0	0	1	0	1	0	1	0	1	0	1	0	2	0	1	0	0	0	0	1	0	1	1	0	0	0	0	0	1
chr1	7576603	G	T	0	0	0	0	0	0	0	0	0	0	0	0	0	0	0	0	0	0	0	0	0	0	0	0	0	0	0	0	0	0	0	0	0	0	0	0	0	0	0	0	0	0	0	0	0	0
chr1	7586940	T	C	2	1	1	0	2	2	1	1	1	2	1	1	1	1	0	2	2	1	2	1	1	2	1	2	1	2	1	2	2	0	1	1	2	1	0	1	2	1	2	1	1	1	1	2	2	2
chr1	7595312	C	T	0	0	0	0	0	0	0	0	0	0	0	0	0	0	0	0	0	0	0	0	0	0	0	0	0	0	0	0	0	0	0	0	0	0	0	0	0	0	0	0	0	0	0	0	0	0
chr1	7595356	G	A	0	0	0	0	0	0	0	0	0	0	0	0	0	0	0	0	0	0	0	0	0	0	0	0	0	0	0	0	0	0	0	0	0	0	0	0	0	0	0	0	0	0	0	0	0	0
chr1	7600361	T	C	1	0	0	0	2	0	0	0	0	1	0	0	1	0	0	1	0	0	2	0	0	1	0	1	1	0	0	0	0	1	0	1	0	0	0	0	0	0	1	0	0	1	0	0	1	0
chr1	7629894	C	T	0	0	0	0	1	0	0	0	0	0	0	0	0	0	0	0	0	0	1	0	0	0	0	0	0	0	0	0	0	0	0	0	0	0	0	0	0	0	0	0	0	0	0	0	0	0
chr1	7644308	G	A	1	1	1	1	1	1	1	1	0	2	1	1	1	2	1	1	2	1	2	1	1	1	0	2	1	1	1	1	2	0	0	1	1	1	0	1	2	0	1	1	1	1	1	1	2	1
chr1	7644373	A	T	1	1	1	1	1	1	1	2	0	2	1	1	0	1	1	2	2	1	2	1	1	0	0	2	1	0	1	1	2	0	0	1	1	1	0	0	1	0	1	1	1	0	1	0	1	1
chr1	7651213	T	C	0	0	0	0	0	0	0	0	0	0	0	1	0	0	0	1	0	1	0	0	0	0	0	0	1	0	0	0	0	0	0	1	0	0	0	0	0	0	0	0	1	0	1	0	0	0
chr1	7651243	A	T	0	0	0	0	0	0	0	0	0	0	0	1	0	0	0	1	0	1	0	0	0	0	0	0	1	0	0	0	0	0	0	1	0	0	0	0	0	0	0	0	1	0	1	0	0	0
chr1	7651262	C	T	1	1	1	1	2	1	2	2	1	1	2	1	1	1	1	1	2	1	2	1	1	1	1	2	0	1	1	1	2	1	1	1	1	2	0	1	1	1	2	1	0	1	0	1	2	1
chr1	7651290	T	A	0	0	0	0	0	0	0	0	0	0	0	1	0	0	0	1	0	1	0	0	0	0	0	0	1	0	0	0	0	0	0	0	0	0	0	0	0	0	0	0	1	0	1	0	0	0
chr1	7676819	A	C	0	0	0	0	0	0	0	0	0	0	0	0	0	0	0	0	0	0	0	0	0	0	0	0	0	0	0	0	0	0	0	0	1	0	0	0	0	0	0	0	0	0	0	0	0	0
chr1	7676872	C	A	1	1	1	0	0	0	1	1	1	1	0	1	1	1	1	1	0	0	1	1	1	0	2	0	1	1	2	0	1	1	1	1	0	1	2	1	0	1	0	1	1	0	1	1	0	1
chr1	7686023	C	T	1	1	1	0	0	0	1	1	1	1	1	1	2	1	1	2	1	0	1	1	1	1	2	1	1	1	1	0	1	2	1	1	0	0	2	1	0	1	0	1	1	0	1	2	0	1
chr1	7686038	C	T	0	0	0	0	0	0	0	0	0	0	0	0	0	0	0	0	0	0	0	0	0	0	0	0	0	0	0	0	0	0	0	0	1	0	0	0	0	0	0	0	0	0	0	0	0	0
chr1	7686203	T	C	1	2	1	0	0	0	1	1	1	2	0	1	1	2	1	2	1	0	1	1	1	1	2	1	1	1	2	0	1	1	2	1	1	0	2	2	0	1	0	2	1	1	2	2	1	0
chr1	7686239	G	A	1	2	1	0	0	0	1	1	1	2	0	1	1	1	1	1	1	0	1	1	0	1	2	1	1	1	2	0	1	1	2	1	1	0	2	2	0	1	0	2	1	1	2	2	1	0
chr1	7686399	G	T	1	1	1	1	0	0	0	0	1	1	0	0	1	1	1	2	1	0	0	1	1	1	1	1	1	1	1	0	0	0	1	1	1	1	2	1	0	1	0	1	1	1	1	1	0	0
chr1	7686411	T	C	1	1	0	0	0	0	0	0	1	1	0	0	0	1	1	1	1	0	0	0	0	1	1	1	0	0	1	0	0	0	1	1	1	1	1	1	0	1	0	1	0	1	1	1	0	0
chr1	7700208	G	A	0	0	0	0	0	0	0	0	0	0	0	0	0	0	0	0	0	0	0	0	0	0	0	0	0	0	0	0	0	0	0	0	0	0	0	0	0	0	0	0	0	0	0	0	0	0
chr1	7700267	C	T	0	0	0	0	0	0	0	0	0	0	0	0	0	0	0	0	0	0	0	0	0	0	0	0	0	0	0	0	0	0	0	0	0	0	0	0	0	0	0	0	0	0	0	0	0	0
chr1	7718521	G	A	1	1	1	2	2	1	1	1	1	0	1	1	0	1	1	0	1	1	1	1	1	1	0	1	1	1	0	1	1	0	0	1	1	2	0	1	2	1	2	1	0	0	1	1	2	1
chr1	7718573	G	T	0	1	1	0	0	0	0	0	1	0	0	1	1	0	1	1	1	0	0	1	0	1	2	0	1	1	2	1	0	1	2	1	1	0	1	0	0	1	0	1	1	1	1	0	0	0
chr1	7736693	A	T	0	0	1	0	0	0	0	0	0	0	0	0	0	0	1	0	0	0	0	0	1	1	1	0	0	0	1	1	0	0	0	0	1	1	1	0	0	1	0	0	0	1	1	0	0	0
chr1	7743001	G	A	2	2	2	2	2	2	2	2	2	2	2	2	2	2	2	2	2	2	2	2	2	2	2	2	2	2	2	2	2	2	2	2	2	2	2	2	2	2	2	2	2	2	2	2	2	2
chr1	7763581	G	A	0	0	0	1	0	0	1	0	0	2	1	0	0	1	0	1	1	0	1	1	0	0	0	1	1	0	1	0	1	0	0	1	0	0	0	1	0	0	0	0	1	0	0	1	0	2
chr1	7813419	C	T	0	1	1	1	2	2	1	1	0	1	1	0	1	0	1	0	1	2	1	1	1	2	0	2	0	0	0	1	1	1	0	1	1	1	0	0	1	1	1	1	0	0	0	0	1	1
chr1	7813485	C	T	1	0	0	0	0	0	0	0	0	0	0	0	1	0	1	0	0	0	1	0	1	0	1	0	1	0	1	0	1	0	1	1	0	1	1	0	0	0	0	1	0	1	0	0	0	0
chr1	7828873	G	A	0	0	0	0	0	0	1	0	0	0	0	0	0	0	0	0	0	0	0	0	0	0	0	0	0	1	0	0	0	1	0	0	0	0	1	0	0	1	0	0	1	0	1	0	0	0
chr1	7828896	A	C	1	0	0	0	0	0	0	0	1	0	0	0	1	0	0	0	0	0	0	0	0	0	1	0	1	0	1	0	0	0	0	0	0	1	0	0	0	0	0	1	0	1	1	0	1	0
chr1	7872056	C	T	1	0	1	0	0	0	0	0	0	0	1	0	1	0	1	0	0	0	0	0	1	1	1	0	1	0	1	1	0	0	1	0	1	0	1	0	0	0	0	1	0	1	0	0	0	1
chr1	7900737	C	T	0	0	0	1	0	0	1	0	1	0	1	0	1	0	0	0	0	0	0	0	1	0	1	0	0	0	0	0	0	0	0	0	0	0	0	1	0	0	1	0	0	0	0	0	1	0
chr1	7955344	A	C	1	1	2	2	2	2	2	2	2	1	2	1	1	1	2	1	2	1	1	1	2	1	2	2	1	2	2	2	1	2	2	1	2	2	2	2	1	2	2	2	2	1	1	1	2	1
chr1	7955370	A	G	1	1	2	2	1	2	2	2	2	1	2	1	1	1	2	1	2	1	1	1	1	1	2	2	1	2	2	2	1	2	2	1	2	2	2	2	1	2	2	2	2	1	1	1	2	1
chr1	7970261	G	A	1	2	1	0	2	1	2	1	0	1	1	2	1	0	1	1	0	2	1	1	0	0	0	1	1	1	0	1	1	1	0	2	1	1	0	0	2	0	2	1	0	1	1	1	1	0
chr1	7976695	T	C	0	1	1	1	0	1	0	0	0	0	1	0	1	1	1	1	0	1	0	0	1	0	1	0	1	0	0	0	0	1	1	1	1	0	1	0	1	0	0	1	1	1	1	1	0	0
chr1	7976754	A	C	0	1	1	0	0	0	0	0	1	0	1	0	0	1	0	1	0	0	0	0	1	0	0	0	0	0	0	0	0	1	1	0	0	0	1	0	0	0	0	0	1	0	0	0	0	0
chr1	7976764	G	A	1	1	1	1	0	1	0	0	1	0	1	0	1	1	1	1	1	1	0	0	1	1	1	0	1	0	1	0	0	1	1	0	1	1	2	0	0	0	0	1	1	1	1	1	0	0
chr1	7976894	G	A	1	1	1	1	2	2	2	1	0	2	1	2	1	1	2	1	1	1	2	2	0	1	0	1	1	1	0	2	2	1	1	2	0	1	0	0	1	1	2	1	0	1	1	1	1	1
chr1	7982924	C	T	1	1	1	1	0	0	0	1	1	1	1	0	1	1	1	1	1	1	0	0	2	1	1	1	1	1	1	1	0	2	1	0	1	1	2	1	0	1	0	1	2	1	1	0	1	1
chr1	8045860	G	C	1	1	1	1	0	0	0	0	1	0	0	0	1	0	0	1	0	0	0	0	2	0	1	0	0	0	1	1	0	1	1	0	0	1	1	0	0	1	0	1	1	1	1	0	0	0
chr1	8066980	T	C	0	0	0	0	0	0	0	0	0	0	0	0	0	0	0	0	0	0	0	0	0	0	0	0	0	0	0	0	0	0	0	0	0	0	0	0	0	0	0	0	0	0	0	0	0	0
chr1	8113454	C	T	0	0	0	0	0	0	0	0	0	0	0	0	0	0	0	0	0	0	0	0	0	0	0	0	0	0	0	0	0	0	0	0	0	0	0	0	0	1	0	0	0	0	0	0	0	0
chr1	8130342	T	C	1	1	0	1	2	1	1	0	0	0	1	1	1	0	0	1	2	1	2	1	0	1	0	1	1	0	0	1	2	2	0	1	0	0	0	0	2	0	2	0	0	1	1	0	2	0
chr1	8130414	A	G	1	1	0	1	2	1	1	0	0	0	1	1	1	0	0	1	2	1	2	1	0	1	0	1	1	0	0	1	2	2	0	1	0	0	0	0	2	0	2	0	0	1	1	0	2	0
chr1	8176673	A	G	0	1	0	1	0	1	1	1	1	1	0	1	1	1	1	1	2	1	1	1	0	0	1	1	1	1	1	0	1	1	1	1	0	1	1	2	0	2	0	0	2	0	0	1	0	1
chr1	8176714	T	G	0	1	0	1	0	0	1	1	1	1	0	1	1	1	0	0	1	0	1	1	0	0	1	1	1	1	1	0	1	0	1	1	0	1	1	2	0	1	0	0	1	0	0	1	0	0
chr1	8194839	T	C	1	0	1	0	0	0	0	1	0	0	0	0	0	0	1	0	1	0	0	0	1	1	1	1	0	0	0	0	0	0	1	0	1	0	1	0	1	0	0	1	0	1	1	0	0	0
chr1	8196067	A	G	2	2	2	1	2	2	1	2	1	2	2	2	1	1	2	1	2	2	2	1	2	2	1	2	1	1	2	0	2	2	1	2	2	2	1	0	2	0	2	2	1	2	2	1	2	2
chr1	8196074	T	C	0	0	0	1	0	0	1	0	1	0	0	0	1	1	0	1	0	0	1	1	0	0	1	0	1	1	1	2	1	0	1	0	0	0	1	2	0	2	0	0	1	0	0	1	0	0
chr1	8196104	C	A	2	2	2	1	2	2	1	2	1	2	2	2	1	1	2	1	2	2	2	1	2	2	1	2	1	1	2	0	2	2	1	2	2	2	1	1	2	0	2	2	1	2	2	1	2	2
chr1	8230676	C	T	1	1	1	1	0	2	0	1	1	1	0	1	0	0	1	0	1	1	0	0	1	1	0	1	1	1	0	0	1	0	0	1	1	1	0	0	1	0	2	1	0	0	0	1	1	1
chr1	8230802	A	G	1	0	0	1	0	2	0	1	0	0	1	1	0	0	2	0	0	1	0	0	1	1	0	0	1	1	0	0	1	0	0	0	1	1	0	0	1	0	2	1	0	0	0	1	2	0
chr1	8230856	A	G	1	2	2	1	2	2	1	2	1	2	2	2	2	2	2	2	2	2	2	2	2	2	1	2	1	2	2	2	2	2	1	2	1	2	1	1	2	2	2	2	1	2	1	2	2	2
chr1	8261953	G	C	0	0	0	0	0	0	0	0	0	0	0	0	0	0	0	0	0	0	1	0	0	0	0	0	0	0	0	0	1	0	0	0	0	0	0	0	0	0	0	0	0	0	0	0	0	0
chr1	8262319	C	A	0	0	0	0	0	0	0	1	0	0	0	0	0	1	0	0	0	0	0	0	0	0	0	1	0	0	0	0	0	0	0	0	0	0	0	0	0	0	0	0	1	0	0	0	0	0
chr1	8262360	G	T	0	0	0	0	0	0	0	0	0	0	0	0	0	0	0	0	0	0	1	1	0	0	0	0	0	0	0	0	0	0	0	0	0	0	0	0	0	0	0	0	0	0	0	0	0	0
chr1	8262978	G	T	0	0	0	0	0	0	0	0	0	0	0	0	0	0	0	0	0	0	1	1	0	0	0	0	0	0	0	0	1	0	0	0	0	0	0	0	0	0	0	0	0	0	0	0	0	0
chr1	8262997	C	A	0	0	0	0	0	0	0	0	0	0	0	0	0	0	0	0	0	0	1	1	0	0	0	0	0	0	0	0	1	0	0	0	0	0	0	0	0	0	0	0	0	0	0	0	0	0
chr1	8264964	T	C	1	1	1	1	0	1	1	0	1	0	0	1	1	0	1	0	1	1	0	1	1	0	1	0	1	1	1	1	0	1	0	1	1	1	2	0	1	1	1	1	1	1	1	1	2	0
chr1	8282732	A	G	0	0	0	0	0	0	1	0	0	0	1	1	0	0	0	1	0	0	1	1	1	0	1	0	1	1	0	0	0	0	1	1	0	0	0	0	0	1	0	0	0	0	1	0	0	1
chr1	8304661	T	G	0	1	1	1	0	1	1	0	0	0	0	1	1	0	0	0	0	1	0	1	0	0	0	0	1	0	0	0	0	0	0	0	0	0	0	0	1	0	1	0	0	0	1	0	1	0
chr1	8305842	C	T	0	1	1	0	0	1	0	0	0	0	0	0	1	0	1	0	0	0	0	0	1	1	1	0	1	1	1	0	0	1	1	0	0	1	2	0	0	1	0	1	0	1	0	1	0	0
chr1	8321654	C	A	0	0	0	0	0	0	0	0	0	0	0	0	0	0	0	0	0	0	0	0	0	0	0	0	0	0	0	0	0	0	0	0	0	0	0	0	0	0	0	0	0	0	0	0	0	0
chr1	8321673	G	A	0	0	1	1	2	2	1	1	1	0	1	1	0	1	1	1	1	2	2	1	0	1	0	1	1	1	0	1	2	1	0	1	0	0	0	0	1	0	2	1	1	1	1	0	1	1
chr1	8367330	A	T	1	0	1	0	2	1	1	1	1	1	1	1	1	1	1	0	1	1	1	1	0	1	1	1	1	1	1	0	1	1	1	1	1	1	1	1	1	0	1	2	0	2	1	0	0	1
chr1	8402410	T	C	1	0	1	0	2	1	0	1	0	0	1	0	1	1	1	0	2	1	1	0	0	1	1	2	0	0	1	0	0	1	1	1	1	1	1	2	0	0	1	1	0	2	1	0	0	1
chr1	8402642	C	A	1	0	1	0	2	0	0	0	0	0	1	0	1	1	1	0	1	0	1	0	0	2	1	1	0	0	1	0	0	0	1	1	1	1	1	1	0	0	1	1	0	2	1	0	0	1
chr1	8402684	A	T	1	0	1	0	2	0	0	1	0	0	1	0	1	1	1	0	1	0	1	0	0	2	1	2	0	0	1	0	0	0	1	1	1	1	1	1	0	0	1	2	0	2	1	0	0	1
chr1	8482290	A	G	1	1	2	2	0	2	1	2	0	1	1	0	1	2	1	1	1	1	0	1	1	1	0	1	1	1	0	2	1	1	0	0	2	1	0	1	1	1	1	0	1	0	0	2	2	1
chr1	8517487	C	T	0	1	1	1	0	2	1	1	0	0	0	1	1	0	1	0	0	1	0	1	1	0	0	0	1	1	0	1	1	0	0	0	1	1	1	1	1	0	1	0	1	0	0	1	2	0
chr1	8582485	G	T	1	0	0	0	1	0	0	1	0	1	1	0	0	0	0	0	0	0	1	0	0	1	0	2	0	0	0	0	0	0	0	1	0	0	0	1	0	0	2	1	1	1	0	0	0	1
chr1	8630562	C	A	0	0	0	0	2	0	0	1	0	1	1	0	1	1	0	1	2	1	1	0	0	0	0	2	0	0	0	0	0	1	0	1	0	0	0	0	1	0	1	0	1	1	1	0	0	1
chr1	8639348	G	A	1	2	1	1	2	2	1	2	0	2	2	1	1	2	1	1	2	2	1	1	1	0	0	2	1	1	1	1	1	2	0	2	0	0	1	1	1	1	2	1	2	2	1	1	1	1
chr1	8639370	T	C	1	2	1	1	2	2	1	2	0	2	2	1	2	2	1	1	2	2	1	1	1	0	0	2	1	1	1	1	2	2	0	2	0	0	1	1	2	1	2	1	2	2	1	1	1	2
chr1	8677894	T	A	0	0	0	0	2	0	0	1	0	1	1	0	1	1	0	0	1	1	1	0	0	0	0	2	0	0	0	0	0	0	0	1	0	0	0	1	0	0	1	0	0	0	1	0	0	1
chr1	8747997	C	A	1	0	1	0	2	1	1	1	1	2	1	0	1	1	1	1	2	0	1	1	1	1	1	2	1	1	1	1	1	2	1	2	2	1	2	2	0	1	1	2	1	2	2	1	1	1
chr1	8756699	G	A	2	2	2	2	2	2	2	2	1	2	2	2	2	2	2	2	2	2	2	2	2	2	2	2	2	2	2	2	2	2	2	2	2	2	2	2	2	2	2	2	2	2	2	2	2	2
chr1	8816900	A	T	0	1	1	1	0	1	1	1	0	0	0	1	0	0	2	0	0	0	0	1	0	0	0	0	0	1	1	1	0	0	0	0	1	1	0	0	1	0	1	0	1	0	0	0	2	0
chr1	8826144	C	A	0	1	1	1	0	1	1	1	0	0	1	1	1	0	1	0	0	1	0	1	0	0	0	0	1	0	0	1	1	0	0	0	1	1	0	0	1	0	1	0	0	0	0	0	2	0
chr1	8893795	G	A	0	0	0	0	0	0	0	0	0	0	0	0	0	0	0	0	0	0	0	0	0	0	0	0	0	0	0	0	0	0	0	0	0	0	0	0	0	0	0	0	0	0	0	0	0	0
chr1	8924550	A	G	0	0	0	0	0	0	0	0	0	0	0	0	0	0	0	0	0	0	0	0	0	0	0	0	0	0	0	0	0	0	0	0	0	0	0	0	0	0	0	0	0	0	0	0	0	0
chr1	8926457	T	G	1	0	0	0	1	1	0	0	0	1	0	0	0	0	0	0	1	1	1	0	0	1	0	1	0	0	1	0	1	1	1	0	1	0	0	0	0	1	1	1	0	0	0	0	0	1
chr1	8937426	T	A	1	1	0	2	0	1	1	0	1	0	1	1	0	0	0	0	0	0	0	0	0	1	0	1	0	1	0	1	0	0	1	0	2	1	1	1	0	1	0	1	0	0	1	0	1	0
chr1	8939235	A	G	0	2	2	2	0	0	1	0	1	0	1	1	0	1	0	1	1	0	0	1	1	0	0	1	1	1	0	2	1	0	0	0	2	1	2	0	1	1	0	1	0	0	1	0	1	1
chr1	8939286	C	T	1	0	0	0	2	2	0	0	0	1	0	0	1	1	1	0	1	2	2	0	0	0	0	1	0	0	0	0	1	1	0	1	0	0	0	0	0	0	0	1	1	0	0	1	1	0
chr1	8939292	T	A	0	1	1	2	0	0	1	0	1	0	1	1	0	1	0	0	0	0	0	1	0	1	0	1	0	1	0	1	0	0	1	0	1	1	1	1	0	1	0	1	1	0	0	1	1	1
chr1	8940452	G	A	0	1	0	0	0	0	0	1	0	1	1	0	1	0	1	1	0	0	0	1	1	1	1	0	1	0	0	1	0	2	0	1	0	0	0	1	1	0	0	0	2	1	0	1	0	1
chr1	8947650	T	C	0	1	1	1	0	1	1	1	1	0	0	1	1	0	0	0	0	0	0	1	0	1	0	1	0	1	0	1	0	0	2	0	1	1	1	1	0	1	0	0	0	0	1	1	1	1
chr1	8948269	A	G	1	1	1	2	0	1	2	1	1	1	1	2	0	0	0	1	0	0	0	2	0	1	2	1	1	1	1	2	0	1	0	1	2	2	2	1	1	2	1	1	1	2	0	2	1	1
chr1	8977372	T	C	0	0	0	0	2	1	0	0	1	0	0	0	1	0	1	1	1	1	1	1	0	0	0	1	0	1	1	0	1	1	0	0	0	0	0	0	0	0	1	2	0	0	0	0	1	1
chr1	8977402	G	A	0	0	0	0	2	1	0	0	1	0	0	0	1	0	1	1	1	1	1	1	0	0	0	1	0	0	1	0	1	1	0	0	0	0	0	0	0	0	1	2	0	0	0	0	1	1
chr1	9001278	G	A	0	1	1	0	0	0	1	2	2	0	2	0	0	0	1	1	1	0	0	1	0	1	2	0	1	1	1	1	0	1	0	1	2	1	2	1	1	1	1	0	1	0	1	1	1	1
chr1	9001512	C	T	0	0	0	0	2	0	0	0	0	1	0	0	0	0	1	1	1	1	2	0	0	0	0	1	1	0	1	0	1	1	0	0	0	0	0	0	0	0	1	1	0	0	0	0	1	1
chr1	9020356	G	A	1	0	0	0	2	0	0	1	0	1	0	0	0	0	0	1	1	1	1	0	0	0	0	0	0	0	1	0	1	1	0	1	0	0	0	0	0	0	1	1	1	1	0	0	1	1
chr1	9020417	C	T	0	0	0	0	0	0	0	1	0	0	1	1	0	0	0	0	0	0	0	0	0	0	0	0	1	0	0	0	1	0	1	0	0	0	0	0	0	0	0	1	0	0	0	1	0	0
chr1	9020480	T	G	0	0	0	0	0	0	0	0	0	0	0	0	0	0	0	0	0	0	0	0	0	0	0	0	0	0	0	0	0	0	0	0	0	0	0	0	0	0	0	0	0	0	0	0	0	0
chr1	9020590	C	T	1	2	1	1	0	0	1	1	1	1	1	0	1	0	1	1	1	0	1	2	1	1	2	0	1	1	1	2	0	0	0	1	2	1	2	1	1	1	0	0	1	1	1	2	1	1
chr1	9198343	G	A	1	0	0	1	0	0	0	0	1	0	0	0	0	1	0	0	0	0	0	0	2	0	0	0	1	1	0	0	0	0	0	0	1	1	1	0	0	1	0	0	0	0	0	0	1	0
chr1	9299107	G	A	0	0	0	0	0	0	0	0	0	0	0	0	0	0	0	0	0	0	0	0	0	0	0	0	0	0	0	0	0	0	0	0	0	0	0	0	0	0	0	0	0	0	0	0	0	0
chr1	9299156	C	T	1	1	2	2	0	2	1	1	1	1	1	2	1	0	1	1	1	2	0	1	2	1	2	0	2	1	1	0	2	0	2	2	2	2	1	1	2	1	2	2	0	1	2	1	2	1
chr1	9340918	G	C	0	0	0	0	0	0	0	0	0	0	0	0	0	0	0	0	0	0	0	0	0	0	0	0	0	0	0	0	0	0	0	0	0	0	0	0	0	0	0	0	0	0	0	0	0	0
chr1	9385165	C	T	2	2	2	2	2	2	2	2	2	2	2	2	2	2	2	2	2	2	2	2	2	2	2	2	2	2	2	2	2	2	2	2	2	2	2	2	2	2	2	2	2	2	2	2	2	2
chr1	9427381	T	C	0	1	1	1	0	1	1	0	0	0	1	1	1	0	1	0	0	0	0	0	1	0	0	0	0	0	0	1	1	0	1	0	1	1	0	0	1	0	1	0	0	0	0	0	1	0
chr1	9427869	G	A	0	1	0	1	0	2	1	1	0	0	0	1	0	0	1	0	0	0	0	0	0	0	0	0	0	0	0	0	1	0	0	0	1	1	0	0	1	0	1	0	0	0	0	0	1	0
chr1	9473221	C	T	1	1	1	1	0	1	1	0	0	0	1	0	0	0	1	0	0	1	0	1	1	0	0	0	1	0	0	0	1	0	0	0	0	1	0	0	1	0	0	1	1	0	0	0	2	0
chr1	9504816	A	G	0	0	0	0	0	0	1	0	1	0	0	0	0	0	0	1	0	0	0	1	0	0	1	0	1	0	0	0	0	0	0	1	0	0	0	0	0	1	0	0	0	0	1	0	0	0
chr1	9504883	T	C	1	0	0	0	2	0	1	1	1	1	2	0	1	2	1	0	2	0	1	1	0	0	0	1	0	1	1	0	1	1	1	1	1	1	0	1	0	0	2	1	0	1	0	0	0	1
chr1	9562484	G	A	1	1	2	1	0	1	0	0	0	0	0	1	0	0	1	0	0	2	0	0	1	1	1	0	1	1	1	1	1	0	0	0	1	2	2	0	2	0	0	1	0	0	1	1	1	0
chr1	9562599	G	A	1	0	1	0	0	0	0	0	0	0	0	0	0	0	0	0	0	0	0	0	1	0	1	0	0	0	1	0	0	0	1	0	1	1	1	0	1	0	0	1	0	0	1	0	0	0
chr1	9638502	T	C	1	0	0	1	0	0	0	0	0	0	0	0	0	1	0	0	0	0	0	0	1	1	1	0	0	0	1	0	0	0	2	0	1	0	1	0	1	0	0	1	0	1	1	0	0	0
chr1	9638617	C	G	1	0	1	1	0	0	0	0	0	0	0	0	0	1	0	0	0	1	0	0	1	1	1	0	1	0	1	1	0	0	2	0	1	1	1	0	0	0	0	1	0	1	0	0	1	0
chr1	9638621	G	A	1	0	1	1	0	0	0	0	0	0	0	0	0	1	0	0	0	1	0	0	1	1	1	0	1	0	1	0	0	0	1	0	1	1	1	0	0	0	0	1	0	1	0	0	1	0
chr1	9729366	A	G	0	0	0	0	0	0	0	0	0	0	0	1	0	0	0	0	0	1	1	1	0	0	1	0	0	1	0	0	0	0	0	1	0	0	0	0	0	0	0	0	1	0	1	1	0	0
chr1	9729438	G	A	0	0	0	0	0	0	0	0	0	0	0	1	0	0	0	0	0	1	1	0	0	0	0	0	0	1	0	0	1	0	0	1	0	0	0	0	0	0	0	0	1	0	1	1	0	0
chr1	9729612	T	C	0	0	0	0	0	0	1	0	0	1	0	1	0	0	0	1	1	0	1	0	0	1	0	0	0	0	0	0	1	0	1	1	0	0	0	1	0	1	0	0	0	0	0	0	0	0
chr1	9729632	G	A	0	0	0	0	0	0	0	0	0	0	0	0	0	0	0	0	0	0	0	0	0	0	0	0	1	0	0	0	0	0	0	0	0	0	0	0	0	0	0	0	0	0	0	0	0	0
chr1	9756465	G	A	0	0	0	0	0	0	0	0	0	0	0	0	0	0	0	0	0	0	0	0	0	0	0	0	0	0	0	0	0	0	0	0	0	0	0	1	0	0	0	0	0	0	0	0	0	0
chr1	9765562	G	A	2	0	0	0	2	0	0	0	1	1	1	0	0	1	1	1	0	0	1	1	1	1	1	1	0	1	0	0	0	1	1	1	0	1	0	0	0	1	1	2	0	1	1	1	0	2
chr1	9793501	A	C	1	2	1	1	2	2	2	2	2	2	2	1	2	1	2	2	2	2	1	1	2	1	1	2	1	2	1	2	1	2	1	2	1	1	1	2	2	2	2	1	2	1	2	2	2	2
chr1	9793510	T	G	1	0	1	0	0	0	0	0	0	0	0	0	0	1	0	0	0	0	0	0	0	1	1	0	1	0	1	0	0	0	2	0	1	1	1	0	1	0	0	1	0	1	0	0	0	0
chr1	9800486	T	C	2	1	2	2	2	2	2	2	2	2	2	2	2	2	2	2	2	2	2	2	2	2	2	2	1	1	1	2	2	2	2	2	2	2	1	1	2	1	2	2	1	2	2	1	2	2
chr1	9800680	T	C	2	2	2	2	2	2	2	2	2	2	2	2	1	2	2	2	2	2	2	2	2	2	2	2	2	1	2	2	2	1	2	2	2	2	1	2	2	1	2	1	1	2	2	1	2	2
chr1	9846697	T	C	0	0	0	0	0	0	0	0	0	0	0	0	0	0	0	0	0	0	0	0	0	0	0	0	0	0	0	0	0	0	0	0	0	0	0	0	0	0	0	0	0	0	0	0	0	0
chr1	9879561	G	T	1	0	0	0	2	0	0	0	1	0	1	0	1	0	1	2	0	0	1	1	1	0	0	1	0	0	0	0	0	1	1	1	0	1	0	1	0	1	1	0	0	1	1	0	0	1
chr1	9879562	A	T	1	0	0	0	2	0	0	0	1	0	1	0	1	0	1	2	0	0	1	1	1	0	1	1	0	0	0	0	0	1	1	1	0	1	0	1	0	1	1	0	0	1	1	0	0	1
chr1	9886455	G	C	1	0	0	0	0	0	0	0	0	0	0	0	0	0	1	0	0	0	0	0	1	0	1	0	0	0	0	0	0	0	1	0	0	0	0	1	0	0	1	0	0	1	1	0	0	0
chr1	9886679	C	T	1	2	1	2	2	2	1	2	1	2	2	2	1	1	2	1	2	2	1	2	1	2	1	2	1	1	1	1	1	2	2	1	1	1	1	1	2	2	2	1	2	1	1	2	2	1
chr1	9891704	G	A	1	1	1	0	0	0	0	0	0	0	0	0	1	0	0	0	0	0	1	0	1	0	1	0	0	0	1	0	1	0	0	0	0	0	2	0	1	0	0	1	0	1	0	0	1	0
chr1	9891765	A	G	0	0	0	0	0	0	0	0	0	0	0	0	0	0	0	0	0	0	0	0	0	0	0	0	0	0	0	0	0	0	0	0	0	0	0	0	0	0	0	0	0	0	0	0	0	0
chr1	9903050	C	T	0	0	0	0	0	1	0	0	0	0	0	0	0	0	0	0	0	0	0	0	1	0	0	0	0	0	0	0	0	1	0	0	0	0	1	0	0	1	0	0	1	0	0	1	0	0
chr1	9903064	A	C	1	0	0	0	2	1	0	0	1	1	1	0	1	1	1	1	1	0	2	0	0	1	1	1	0	0	1	0	1	1	1	1	1	0	0	1	0	1	1	1	0	1	1	0	0	1
chr1	9903090	G	A	0	0	0	0	0	0	0	0	0	0	0	0	0	0	0	0	0	0	0	0	0	0	0	0	0	0	0	0	0	0	0	0	0	0	0	0	0	0	0	0	0	0	0	0	0	0
chr1	9966041	A	G	2	1	0	0	2	1	0	0	1	1	1	0	1	1	1	1	0	1	2	2	1	1	2	1	1	1	1	1	1	1	2	2	0	1	0	1	0	1	1	2	0	2	1	0	0	1
chr1	9981423	G	T	0	1	0	0	0	0	0	0	0	0	0	0	1	0	0	1	0	0	0	0	0	0	0	0	0	0	1	0	0	1	0	0	0	0	0	0	0	1	0	0	1	0	0	2	0	0
chr1	9981452	A	C	0	1	0	0	0	0	0	0	0	0	0	0	1	0	0	1	0	0	0	0	0	0	0	0	0	0	1	0	0	1	0	0	0	0	1	0	0	1	0	0	1	0	0	2	0	0
chr1	9981474	T	C	2	2	1	1	2	2	2	2	1	2	2	2	1	1	2	2	2	2	2	2	2	2	1	2	2	2	1	2	2	2	2	2	1	2	1	2	2	2	2	1	2	1	1	2	2	2
chr1	9987202	A	G	1	2	2	2	0	2	2	1	1	1	1	2	1	1	1	1	1	2	0	1	2	1	1	2	2	1	2	1	0	2	1	1	2	2	2	1	2	1	2	2	2	0	1	2	2	1
chr1	9987256	A	C	0	1	1	1	0	2	1	1	0	0	0	1	0	1	1	0	1	1	0	1	2	0	0	1	1	1	1	1	1	0	0	0	2	1	0	1	1	0	0	1	1	0	1	1	2	0
chr1	10008052	C	T	2	1	2	1	2	0	1	1	2	1	2	1	2	2	1	2	1	2	2	2	2	2	2	1	1	1	1	1	1	2	2	2	1	1	2	1	1	2	2	1	1	2	2	1	1	1
chr1	10033279	G	A	1	0	1	0	0	0	0	0	1	0	0	0	0	0	0	0	0	0	0	0	0	0	1	0	0	0	1	0	0	0	1	0	0	0	1	0	1	0	0	1	0	1	1	0	0	0
chr1	10066768	T	C	1	0	0	0	1	0	0	0	1	1	1	0	0	2	1	1	1	0	1	1	0	1	0	1	0	0	0	0	0	1	0	1	0	0	0	0	0	1	1	0	0	0	0	0	0	1
chr1	10066788	A	C	2	2	2	2	2	2	2	2	2	1	2	2	2	2	2	1	2	2	2	2	2	2	2	2	1	2	2	2	2	2	2	1	2	2	2	2	2	2	2	2	2	2	1	2	2	2
chr1	10072185	C	T	0	0	1	0	2	0	0	0	0	1	0	0	0	0	1	1	1	0	1	0	1	1	0	1	0	1	0	0	0	1	0	1	0	0	0	0	0	1	1	1	0	1	0	0	0	1
chr1	10099839	C	T	1	0	0	0	0	0	0	0	1	1	0	0	1	1	0	0	1	0	0	0	1	1	0	1	0	1	0	2	0	1	0	1	0	0	0	0	0	1	1	1	0	0	0	0	0	1
chr1	10099881	A	G	2	2	2	2	2	2	2	2	2	2	2	2	2	2	2	2	2	2	2	2	2	2	2	2	1	2	2	2	2	2	2	2	2	2	2	2	2	2	2	2	2	2	2	2	2	2
chr1	10099915	C	T	2	1	1	2	2	2	2	2	2	2	2	2	2	2	1	2	2	1	1	2	1	2	1	2	1	2	2	2	1	2	1	1	1	2	1	2	2	2	2	1	2	2	2	2	2	1
chr1	10137736	A	G	2	2	2	2	2	2	2	2	2	2	2	2	2	2	2	2	2	2	2	2	2	2	2	2	2	2	2	2	2	2	2	2	2	2	2	2	2	2	2	2	2	2	2	2	2	2
chr1	10137747	T	C	0	0	1	0	0	0	1	0	0	0	0	1	0	0	0	1	0	0	1	0	0	1	0	0	1	0	1	1	1	0	1	1	1	0	0	1	0	0	0	1	0	1	2	0	0	1
chr1	10140946	A	G	2	2	1	1	2	2	2	2	2	1	1	2	2	1	2	1	2	2	2	2	1	1	1	2	1	2	1	1	1	2	1	1	2	1	0	2	1	2	2	1	2	1	1	2	2	2
chr1	10141004	G	T	0	0	0	0	0	0	0	1	0	1	1	0	1	1	0	0	0	0	0	0	1	0	0	1	0	1	1	0	0	1	0	1	0	0	0	0	1	0	0	0	1	0	0	1	0	1
chr1	10155721	G	T	1	0	1	0	0	0	1	0	1	0	0	0	1	0	0	0	0	1	1	0	1	1	1	0	1	0	1	0	1	0	1	0	1	1	1	0	0	0	0	1	0	1	1	0	0	0
chr1	10155742	C	G	1	0	1	0	0	0	0	0	1	0	0	0	0	0	0	0	0	1	1	0	1	1	1	0	1	0	1	0	1	0	1	0	1	1	1	0	0	0	0	1	1	1	1	1	0	0
chr1	10155763	G	T	0	0	0	0	0	0	0	0	0	0	0	0	0	0	0	0	0	0	0	0	0	0	0	0	0	0	0	0	0	0	0	0	0	0	0	0	0	0	0	0	1	0	0	0	0	0
chr1	10156661	C	T	1	0	1	1	0	0	0	0	0	1	0	0	1	1	0	1	1	2	1	0	2	2	1	0	2	0	1	1	1	0	1	1	1	1	0	1	1	0	0	1	1	1	1	1	0	1
chr1	10156795	A	G	1	1	1	0	0	0	1	0	1	0	0	0	1	0	0	0	0	1	0	1	1	0	1	0	1	0	0	0	1	0	1	0	1	0	1	0	0	0	1	1	0	1	0	0	1	0
chr1	10158905	C	A	1	1	1	1	0	0	0	0	0	0	0	0	0	0	0	0	0	1	1	1	1	1	1	0	1	0	1	0	1	0	0	1	1	0	1	1	0	1	0	1	0	1	1	0	1	0
chr1	10158911	C	T	1	0	1	0	0	0	0	0	0	0	0	0	1	0	0	0	0	0	1	1	1	1	1	0	0	0	1	0	1	0	0	1	1	1	1	1	0	0	0	1	0	1	1	0	0	0
chr1	10158919	C	T	1	0	1	0	0	0	0	0	0	0	0	0	1	0	0	0	0	0	1	1	1	1	1	0	0	0	1	0	1	0	0	0	1	1	1	1	0	0	0	1	0	1	1	0	0	0
chr1	10175814	G	T	1	0	1	0	0	0	0	0	0	0	0	1	1	0	1	0	0	0	0	0	1	1	1	0	1	0	1	0	0	0	1	0	1	1	0	0	1	1	0	1	0	1	1	1	0	1
chr1	10269070	G	A	1	1	2	2	1	2	1	2	1	2	1	2	1	2	1	2	1	1	1	2	2	1	2	1	1	1	2	1	2	1	2	1	2	2	2	2	1	2	1	1	2	1	2	2	2	1
chr1	10269314	G	A	0	0	0	0	0	0	0	0	0	0	0	0	0	0	0	0	0	0	0	0	0	0	0	0	0	0	0	0	0	0	0	0	0	0	0	0	0	0	0	0	0	0	0	0	0	0
chr1	10299359	C	T	1	1	2	1	2	2	2	2	2	1	2	2	2	0	2	2	1	0	2	1	1	0	1	1	1	2	1	2	2	2	1	2	1	2	0	0	1	2	2	1	1	0	1	1	2	1
chr1	10350290	T	C	2	2	2	2	2	2	2	2	2	2	2	2	2	2	2	2	2	2	2	2	2	2	2	2	2	2	2	2	2	2	2	2	2	2	2	2	2	2	2	2	2	2	2	2	2	2
chr1	10398531	T	G	1	2	1	2	0	2	1	1	1	1	1	1	1	1	1	2	0	1	1	1	1	1	2	0	1	1	1	2	2	0	1	1	1	2	1	1	1	1	1	1	1	1	1	1	1	0
chr1	10407249	C	G	0	0	0	0	0	0	0	0	0	1	0	0	0	0	0	0	0	0	0	0	0	0	0	0	0	0	0	0	0	0	0	0	0	0	0	0	0	0	0	0	0	0	0	0	0	1
chr1	10410950	G	T	1	1	1	1	0	1	2	2	2	1	1	2	2	0	1	2	0	1	1	2	2	2	1	0	1	1	2	1	2	1	2	1	1	2	2	1	2	2	1	0	1	0	1	2	2	1
chr1	10411085	G	A	0	1	1	2	0	1	1	1	1	0	1	1	1	0	0	1	0	0	1	1	1	1	1	0	1	1	1	0	2	1	1	1	1	1	1	1	1	1	1	0	1	0	0	2	2	0
chr1	10418982	G	A	2	1	1	2	0	2	1	1	2	2	2	2	2	2	1	2	1	0	1	2	1	1	1	1	2	1	1	1	1	2	1	2	1	1	1	1	2	0	2	1	1	2	1	1	1	1
chr1	10419002	G	A	2	1	1	2	0	2	1	1	2	2	2	2	2	2	1	2	1	0	1	2	1	1	1	1	2	1	1	1	1	2	1	2	1	1	1	1	2	0	2	1	1	2	1	1	1	1
chr1	10419043	T	G	0	0	1	0	1	0	0	1	0	0	0	0	0	0	0	0	1	0	0	0	0	0	1	0	0	0	1	0	1	0	1	1	0	0	0	0	0	0	0	0	0	0	0	0	0	0
chr1	10419053	A	C	2	2	1	2	2	2	1	2	1	2	2	2	2	2	1	2	2	0	1	2	2	1	1	2	2	1	1	1	1	2	2	2	1	1	1	1	2	0	2	1	1	2	2	1	2	1
chr1	10419059	G	T	0	0	0	0	0	0	1	0	1	0	0	0	0	0	0	0	0	2	1	0	0	1	1	0	0	1	1	1	1	0	0	0	1	1	1	1	0	2	0	0	1	0	0	1	0	0
chr1	10452271	C	T	1	2	2	1	0	2	2	2	2	2	1	2	1	1	2	2	2	2	2	2	2	1	2	1	2	1	2	2	2	1	2	1	2	2	2	2	2	2	2	1	2	2	2	2	2	1
chr1	10506088	C	A	0	0	0	1	0	0	0	0	0	0	0	0	0	1	0	0	0	0	0	0	0	0	0	0	0	0	0	0	0	0	0	0	0	0	0	0	0	0	0	0	0	0	0	0	0	0
chr1	10515503	T	C	0	0	0	0	0	0	0	0	0	0	0	0	0	1	0	0	0	0	0	0	0	0	0	0	1	0	0	0	0	0	0	0	0	0	0	0	0	0	0	0	0	0	0	0	0	0
chr1	10516690	T	A	1	0	0	0	2	0	0	0	0	0	1	0	0	0	1	0	1	0	1	0	0	0	0	1	0	0	0	0	0	1	0	1	0	0	0	0	0	1	1	1	0	1	0	0	0	1
chr1	10521068	T	A	2	2	1	2	0	2	2	1	1	1	1	2	1	1	2	1	0	0	0	2	1	1	1	0	2	2	2	1	2	1	1	1	1	1	1	1	2	2	1	2	2	1	1	1	2	1
chr1	10537743	T	C	2	2	1	2	2	2	2	2	2	2	2	2	2	2	2	2	2	2	2	2	1	2	1	2	2	2	1	2	2	2	1	2	2	1	1	2	2	2	2	1	2	2	1	1	1	1
chr1	10550183	C	T	2	2	2	2	2	2	2	2	2	2	2	2	2	1	2	1	2	2	2	2	2	2	2	2	2	2	2	2	2	2	2	2	2	2	2	2	2	2	2	2	2	2	2	2	2	2
chr1	10550184	T	G	2	2	2	2	2	2	2	2	2	2	2	2	2	1	2	1	2	2	2	2	2	2	2	2	2	2	2	2	2	2	2	2	2	2	2	2	2	2	2	2	2	2	2	2	2	2
chr1	10610797	T	C	1	0	0	1	0	0	0	0	0	0	0	0	1	1	0	0	0	0	0	0	1	0	1	0	0	0	1	0	0	0	1	0	1	0	1	0	1	0	0	0	0	1	1	0	0	0
chr1	10611032	G	T	0	0	0	0	0	0	0	0	0	0	0	0	0	0	0	0	0	0	0	0	0	0	0	0	0	0	0	0	0	0	0	0	0	0	0	0	0	0	0	0	0	0	0	0	0	0
chr1	10639435	T	C	1	1	0	0	2	1	0	0	1	0	1	1	2	1	1	0	1	0	0	1	0	0	2	0	0	0	0	0	0	1	1	1	0	1	0	1	0	0	0	1	0	1	0	0	0	0
chr1	10639451	G	C	1	1	0	0	2	1	0	0	1	0	1	1	2	1	1	0	1	0	0	1	0	0	2	0	0	0	0	0	0	1	1	1	0	0	0	1	0	0	0	1	0	1	0	0	0	0
chr1	10640395	A	G	1	1	2	1	0	2	0	1	1	0	1	1	1	0	2	2	0	2	0	1	2	2	1	0	1	1	1	1	1	1	1	1	1	2	2	0	2	1	1	1	1	1	2	1	2	0
chr1	10640450	G	T	0	0	0	0	0	0	0	0	0	0	0	0	0	0	0	1	0	1	0	0	0	0	0	0	0	1	1	0	0	1	0	0	0	0	1	0	0	1	0	0	1	0	0	1	0	0
chr1	10640455	G	A	0	0	0	0	0	0	1	0	0	0	0	0	0	0	0	0	0	0	0	1	0	0	0	0	1	1	0	1	1	0	0	1	0	0	0	0	0	0	0	0	0	0	0	0	0	0
chr1	10645694	T	C	0	0	1	1	0	1	1	1	0	0	1	1	1	0	1	0	0	1	0	1	2	0	0	0	1	1	1	1	1	0	0	0	1	1	0	0	1	0	1	0	0	0	0	0	1	0
chr1	10645823	G	A	2	2	2	2	2	2	2	2	2	2	2	2	1	2	2	2	2	2	1	1	2	2	2	2	1	2	2	2	1	2	2	1	2	2	2	2	2	2	2	2	2	2	2	2	2	2
chr1	10645850	A	G	0	0	0	0	0	0	0	0	0	0	1	0	0	0	0	0	0	0	0	0	0	0	0	0	0	0	0	0	0	0	0	0	0	0	0	0	0	0	0	0	0	0	0	0	0	0
chr1	10755695	G	A	0	0	0	0	0	0	0	1	1	0	0	1	1	0	0	0	1	0	1	0	0	0	1	1	0	1	0	0	1	0	0	0	0	0	0	2	1	1	0	0	1	0	0	1	0	0
chr1	10755706	A	G	0	0	0	0	0	0	0	1	1	0	0	1	1	1	0	0	1	0	1	0	0	0	1	1	0	1	0	0	1	0	0	0	0	0	0	2	1	1	0	1	1	0	0	1	0	0
chr1	10766575	C	T	0	1	0	1	2	1	1	1	1	1	1	1	0	0	0	0	1	1	0	0	1	1	0	1	1	1	1	0	0	2	0	1	1	0	0	0	1	1	0	0	2	1	0	1	0	0
chr1	10766604	A	G	0	1	0	1	2	1	1	1	1	1	1	1	0	1	0	1	2	1	0	0	1	1	0	1	1	1	1	0	0	2	0	1	1	0	0	0	1	1	0	0	2	1	0	2	0	1
chr1	10775711	G	A	0	1	0	0	0	0	0	0	0	0	1	0	1	0	0	0	0	0	0	0	0	1	0	0	0	1	1	0	0	2	0	0	0	0	1	0	0	0	0	0	2	0	0	1	0	0
chr1	10828978	T	G	1	2	1	1	2	2	1	1	1	1	1	1	2	1	2	1	2	1	1	1	1	2	1	2	1	1	1	1	1	2	1	1	1	1	1	1	1	2	1	1	2	1	1	2	2	1
chr1	10836403	T	C	0	0	0	0	0	0	0	0	0	0	0	0	0	0	0	0	0	0	0	0	0	0	0	0	0	0	0	0	0	0	0	0	0	0	0	0	0	0	0	0	0	0	0	0	0	0
chr1	10836427	A	G	0	0	0	2	0	0	0	0	0	0	0	0	0	1	0	0	1	1	0	0	1	1	0	1	0	0	0	0	1	0	1	0	0	0	0	0	0	0	0	0	0	1	0	0	0	0
chr1	10836444	T	C	0	0	0	2	0	0	0	0	0	0	0	0	0	1	0	0	1	1	0	0	1	1	0	1	0	0	0	0	1	0	1	0	0	0	0	0	0	0	0	0	0	1	0	0	0	0
chr1	10859205	C	G	0	1	1	1	0	2	1	1	1	0	0	1	0	0	1	1	0	1	0	0	1	1	0	0	0	1	0	2	1	2	0	0	2	1	1	0	1	1	1	0	1	0	1	1	2	0
chr1	10883556	G	C	1	1	1	0	2	2	1	0	0	0	1	1	1	0	2	0	1	1	2	1	0	1	0	1	0	1	0	1	1	1	1	1	1	1	0	0	1	0	1	1	1	1	0	0	2	0
chr1	10892564	A	C	1	0	1	0	2	0	1	1	1	1	1	1	1	1	1	1	1	1	1	1	1	1	1	1	0	1	0	0	0	2	1	1	0	1	1	0	0	2	2	1	1	1	1	1	0	1
chr1	10939819	G	C	0	0	0	0	0	0	0	0	0	0	0	0	0	0	0	0	0	0	0	0	0	0	0	0	0	0	0	1	0	0	0	0	0	0	0	1	0	0	0	0	0	0	0	0	0	0
chr1	10939888	G	A	1	2	1	1	0	1	2	2	1	0	1	2	1	0	1	1	0	1	1	2	1	1	1	1	1	2	1	1	1	1	1	1	1	1	1	2	1	1	1	1	1	0	1	0	1	1
chr1	11025663	T	C	0	0	1	0	0	0	1	0	1	1	0	0	1	1	0	1	1	1	0	0	2	1	1	1	1	1	1	1	0	0	1	1	1	1	1	1	1	0	0	1	1	1	2	0	0	1
chr1	11025710	G	T	0	0	1	0	0	0	1	0	1	1	0	0	1	1	0	1	1	1	0	0	2	1	1	1	1	1	1	1	0	0	1	1	1	1	1	1	1	0	0	1	1	1	1	0	0	1
chr1	11031630	G	A	0	0	0	0	0	0	0	0	0	1	0	0	0	1	0	1	1	0	0	0	0	0	0	1	0	0	0	0	0	0	0	1	0	0	0	0	0	0	0	0	0	0	0	0	0	1
chr1	11111366	T	C	0	1	1	1	0	1	1	1	0	0	0	0	0	0	1	0	0	0	0	0	0	0	0	0	0	1	0	1	0	0	0	0	0	1	0	0	1	0	0	0	0	0	0	0	1	0
chr1	11111454	T	C	0	1	1	0	0	1	1	1	1	0	0	1	0	0	1	0	0	1	0	0	0	0	0	0	1	1	0	1	1	0	0	0	1	1	0	0	1	0	0	0	0	0	0	1	1	0
chr1	11111492	T	A	0	1	1	1	0	0	1	1	1	0	0	1	0	0	1	0	0	1	0	0	1	0	0	1	1	1	0	1	1	0	0	0	1	1	0	0	0	0	0	0	0	0	0	0	1	0
chr1	11121707	G	T	2	0	2	2	2	2	1	2	1	2	2	1	0	2	2	1	2	2	2	1	2	2	1	2	2	1	1	2	2	1	1	2	2	2	1	1	2	0	2	1	2	2	2	1	1	2
chr1	11121749	A	T	2	0	2	2	2	2	1	2	1	2	2	1	0	2	2	1	2	2	2	1	2	2	1	2	2	1	1	2	2	1	1	2	2	2	1	1	2	0	2	1	2	2	2	1	1	2
chr1	11121750	G	A	2	0	2	2	2	2	1	2	1	2	2	1	0	2	2	1	2	2	2	1	2	2	1	2	2	1	1	2	2	1	1	2	2	2	1	1	2	0	2	1	2	2	2	1	1	2
chr1	11121861	A	G	2	1	2	2	2	2	2	2	1	2	2	1	0	2	2	1	2	2	2	1	2	1	0	2	2	1	1	2	2	1	1	2	2	2	0	1	2	0	2	2	1	2	2	1	1	2
chr1	11121877	A	G	2	1	2	2	2	2	1	2	1	2	2	1	0	2	2	1	2	2	2	1	2	1	0	2	2	1	1	2	2	1	1	2	2	2	0	1	2	0	2	2	1	2	2	1	1	2
chr1	11121882	C	A	2	1	2	2	2	2	2	2	1	2	2	1	0	2	2	1	2	2	2	1	2	2	0	2	2	1	1	2	2	1	1	2	2	2	0	2	2	0	2	2	1	2	2	1	1	2
chr1	11121898	C	G	2	1	2	2	2	2	2	2	1	2	2	1	0	2	2	1	2	2	2	1	2	2	0	2	2	1	1	2	2	1	1	2	2	2	0	2	2	0	2	2	1	2	2	1	1	2
chr1	11121904	C	T	2	1	2	2	2	2	2	2	1	2	2	1	0	2	2	1	2	2	2	1	2	2	0	2	2	1	1	2	2	1	1	2	2	2	0	2	2	0	2	2	1	2	2	1	1	2
chr1	11121910	A	G	0	1	0	0	0	0	0	0	1	0	0	1	2	0	0	1	0	0	0	1	0	0	2	0	0	1	1	0	0	1	1	0	0	0	2	0	0	2	0	0	1	0	0	1	1	0
chr1	11173340	G	A	0	1	1	1	0	1	2	1	1	1	1	1	1	0	0	1	0	0	0	0	1	1	1	0	1	1	1	0	1	1	1	1	0	1	1	1	1	1	2	0	2	0	1	2	1	0
chr1	11206455	G	A	1	0	1	0	0	0	0	0	1	0	0	0	0	0	0	0	0	0	0	0	0	2	1	0	0	1	0	1	1	0	2	0	1	1	0	0	0	0	0	2	0	1	2	0	0	0
chr1	11206470	A	G	1	0	1	0	0	0	0	0	1	0	0	0	0	0	0	0	0	0	0	0	0	2	1	0	0	1	0	1	1	0	2	0	1	1	0	0	0	0	0	2	0	1	2	0	0	0
chr1	11226416	G	A	1	1	1	0	0	0	0	0	1	1	0	1	0	0	0	2	0	2	0	1	1	0	1	0	1	1	2	1	0	1	0	1	1	0	2	0	0	1	0	0	2	1	1	1	0	1
chr1	11226443	T	A	1	2	1	0	0	0	0	0	1	1	0	1	0	0	0	2	0	2	0	1	1	0	2	0	1	1	2	2	0	1	0	1	1	0	2	1	0	2	0	0	2	1	2	2	0	1
chr1	11246698	C	T	1	0	1	0	0	0	0	1	0	2	0	0	1	1	0	1	1	1	1	1	1	1	2	1	1	0	1	1	1	0	1	1	1	1	1	1	1	0	0	1	1	1	1	0	0	0
chr1	11246723	G	A	1	2	2	2	0	2	2	2	2	2	1	2	2	2	1	2	1	2	1	2	2	2	2	1	2	1	2	2	2	1	2	1	2	2	2	2	2	2	1	1	2	1	2	2	2	1
chr1	11246729	C	G	1	0	0	0	2	0	0	0	0	0	1	0	0	0	1	0	1	0	1	0	0	0	0	1	0	1	0	1	0	1	0	1	0	0	0	0	0	1	1	1	0	1	0	0	0	1
chr1	11246734	G	A	0	0	0	0	0	0	0	0	0	0	0	0	0	0	0	0	0	0	0	0	0	0	0	0	0	0	0	0	0	0	0	0	0	0	0	0	0	0	0	0	0	0	0	0	0	0
chr1	11246887	G	A	0	0	0	1	0	1	0	0	0	1	0	0	0	1	0	1	1	0	1	1	0	0	0	1	1	0	0	0	1	0	0	1	0	0	0	1	0	0	0	0	0	0	0	0	0	1
chr1	11268260	A	T	1	1	1	0	0	0	0	0	1	1	0	0	1	0	0	1	1	0	1	1	1	1	1	0	1	0	0	0	0	0	0	1	1	0	1	0	1	0	0	1	0	1	1	0	0	0
chr1	11268447	G	A	0	1	0	0	0	0	0	0	1	0	1	0	1	0	0	1	0	0	0	1	1	1	1	0	0	1	1	1	0	0	1	1	1	1	1	1	0	1	0	0	1	0	0	1	0	0
chr1	11268460	C	T	0	1	1	1	0	1	1	1	0	0	0	1	0	0	1	0	0	0	0	1	0	0	0	0	1	0	0	1	0	0	0	0	1	1	0	0	1	0	0	0	0	0	0	1	2	0
chr1	11268467	C	A	0	0	0	0	0	0	0	0	0	0	0	0	0	0	0	0	0	0	0	0	0	0	0	0	0	0	0	0	0	0	0	0	0	0	0	1	0	0	0	0	0	0	0	0	0	0
chr1	11268605	C	T	1	2	1	1	2	2	2	2	1	1	1	1	2	2	1	0	2	2	1	2	1	2	0	2	1	2	0	2	1	1	1	1	1	1	1	1	2	1	2	2	0	1	0	1	2	1
chr1	11269991	A	C	0	0	0	0	0	0	0	0	0	0	0	0	0	0	0	0	0	0	0	0	0	0	0	0	0	0	0	0	0	0	0	0	0	0	0	0	0	0	0	0	0	0	0	0	0	0
chr1	11316990	T	A	0	0	0	0	0	0	0	0	0	0	0	0	0	0	0	0	0	0	0	0	0	0	0	0	0	0	0	0	0	0	0	0	0	0	0	0	0	0	0	0	0	0	0	0	0	0
chr1	11322992	G	A	0	1	1	1	0	1	1	2	0	1	0	1	0	1	0	0	0	2	0	0	0	0	0	1	0	1	0	1	0	0	0	0	0	1	0	1	1	0	0	0	1	0	0	0	1	1
chr1	11323021	C	T	2	2	2	2	2	2	2	2	2	2	2	2	2	2	2	2	2	2	2	2	2	2	2	2	2	2	2	2	2	2	2	2	2	2	2	2	2	2	2	2	2	2	2	2	2	2
chr1	11339214	T	C	0	0	0	0	0	0	0	0	2	0	0	0	0	0	0	1	0	0	0	0	0	0	1	0	0	0	0	0	0	0	1	0	0	1	0	1	0	1	0	0	0	0	0	1	0	0
chr1	11339220	A	G	0	0	0	0	0	0	0	0	2	0	0	0	0	0	0	1	0	0	0	0	0	0	1	0	0	0	0	0	0	0	1	0	0	1	0	1	0	1	0	0	0	0	0	0	0	0
chr1	11371151	G	T	0	0	0	0	0	0	0	0	0	0	0	0	0	0	0	0	0	0	0	0	0	0	0	0	0	0	0	0	0	0	0	0	0	0	0	0	0	0	0	0	0	0	0	0	0	0
chr1	11371208	G	A	0	0	0	1	0	1	0	1	0	0	0	0	1	1	0	0	1	0	0	0	0	0	0	1	0	1	0	0	0	1	0	0	0	0	1	1	0	0	0	0	1	0	0	1	0	1
chr1	11393741	C	T	1	0	1	1	0	0	0	0	0	0	0	0	0	1	0	0	1	1	0	0	1	1	0	0	1	0	0	0	0	0	0	0	0	0	1	1	0	0	0	1	0	1	0	0	0	0
chr1	11410201	C	A	1	1	0	0	0	1	1	2	1	1	1	1	1	0	1	0	2	1	0	1	0	1	0	1	1	1	1	1	0	2	0	1	0	0	1	1	1	2	1	0	1	0	0	2	0	1
chr1	11410213	T	C	1	0	1	1	0	0	0	0	1	0	1	1	0	1	1	0	0	1	0	0	1	0	2	0	1	0	1	0	0	0	1	1	1	1	1	0	1	0	1	1	0	2	2	0	1	0
chr1	11410332	G	A	0	0	0	0	0	0	0	1	0	1	1	0	0	1	0	0	0	0	0	0	0	0	0	1	0	1	1	0	0	1	0	0	0	0	1	1	0	1	0	0	1	0	0	1	0	1
chr1	11410337	C	T	1	0	1	1	0	0	0	0	0	0	0	0	0	0	0	1	0	1	0	0	0	1	1	0	1	0	1	0	0	0	0	1	1	1	1	0	0	0	0	1	0	0	1	1	0	1
chr1	11448494	G	A	0	1	1	0	0	0	0	0	0	0	0	0	1	0	0	0	0	0	1	0	1	1	0	0	0	0	1	0	0	0	0	0	1	1	1	0	0	0	0	0	1	0	0	1	0	0
chr1	11455060	G	C	2	2	2	2	2	2	2	2	2	2	2	2	2	2	2	2	2	2	2	2	2	2	2	2	2	2	2	2	2	2	2	2	2	2	2	2	2	2	2	2	2	2	2	2	2	2
chr1	11455066	T	C	0	1	1	1	0	1	2	1	0	0	0	1	0	0	0	0	0	1	0	0	1	0	0	0	1	1	0	1	1	0	0	0	1	1	0	0	1	0	0	0	1	0	0	0	1	0
chr1	11469812	A	G	1	1	2	1	0	1	1	1	0	1	1	1	0	1	1	2	0	1	0	1	0	1	1	2	1	1	1	1	1	0	1	1	1	1	1	0	1	0	0	1	1	1	1	0	1	0
chr1	11470727	T	C	1	1	2	2	0	1	1	1	1	2	1	2	1	2	1	2	0	2	1	1	2	2	1	1	2	1	1	2	2	0	1	1	2	2	1	1	2	0	0	1	1	1	2	1	2	1
chr1	11470728	G	A	0	0	0	0	0	0	0	0	0	0	0	0	0	0	0	1	0	1	1	1	0	0	0	0	1	0	0	0	1	0	0	1	0	0	0	0	0	0	0	0	0	0	1	0	0	0
chr1	11489146	A	G	2	2	2	2	2	2	2	2	2	2	2	2	2	2	2	2	2	2	2	2	2	2	2	2	2	2	2	2	2	2	2	2	2	2	2	2	2	2	2	2	2	2	2	2	2	2
chr1	11489168	T	C	2	2	2	2	2	2	2	2	2	2	2	2	2	2	2	2	2	2	2	2	2	2	2	2	2	2	2	2	2	2	2	2	2	2	2	2	2	2	2	2	2	2	2	2	2	2
chr1	11530921	A	C	0	0	0	0	0	0	0	0	0	0	0	0	0	0	0	1	0	0	0	0	0	0	0	0	1	0	0	0	0	0	0	1	0	0	0	0	0	0	0	0	0	0	1	0	0	0
chr1	11564680	A	G	1	0	0	0	2	1	1	0	0	0	1	0	0	0	2	0	1	0	1	1	0	1	0	1	0	0	1	0	1	1	0	1	0	0	0	0	0	0	2	1	0	0	0	0	0	1
chr1	11613239	G	A	0	2	1	2	0	2	2	1	2	0	0	2	1	1	2	2	0	1	0	1	2	1	1	0	1	1	1	1	1	1	1	1	1	1	1	1	2	1	0	1	1	0	1	1	2	0
chr1	11613294	G	T	0	0	0	0	0	0	0	0	0	0	0	0	0	0	0	0	0	1	0	0	0	0	0	0	0	0	0	0	0	0	0	0	0	0	0	0	0	0	0	0	0	0	0	0	0	0
chr1	11639858	G	T	0	0	0	0	0	0	0	0	0	0	0	0	0	0	0	0	0	1	0	0	0	0	0	0	0	0	0	0	0	0	0	0	0	0	0	0	0	0	0	0	0	0	0	1	0	0
chr1	11639897	G	C	1	1	1	0	2	0	0	0	2	1	0	1	2	0	2	1	2	0	2	1	2	2	2	1	0	0	1	0	1	2	2	1	0	1	2	1	0	2	2	2	2	2	1	1	0	1
chr1	11639902	G	A	1	1	1	0	2	0	0	0	2	1	0	1	2	0	2	1	2	0	2	1	2	2	2	1	0	0	1	0	1	2	2	1	0	1	2	1	0	2	2	2	2	2	1	1	0	1
chr1	11655034	G	A	0	0	0	0	0	0	0	0	0	0	0	0	0	0	0	0	0	0	0	0	0	0	0	0	0	0	0	0	0	0	0	0	0	0	0	0	0	0	0	0	1	0	0	0	0	0
chr1	11703577	C	T	0	0	1	0	0	0	0	0	0	0	0	0	0	0	0	0	0	0	0	0	1	1	1	0	0	0	1	1	0	0	1	0	1	1	1	0	0	0	0	1	0	1	1	0	0	0
chr1	11703597	C	T	0	0	1	1	0	2	1	0	0	0	1	1	0	0	1	0	0	0	0	0	0	0	0	0	1	1	0	1	1	0	0	0	0	1	0	0	0	0	1	0	0	0	0	0	1	0
chr1	11748301	C	T	1	1	1	2	0	1	1	0	0	0	0	1	0	0	1	2	0	2	0	1	2	0	1	0	1	1	0	1	0	0	1	1	1	1	0	1	1	1	0	1	1	0	1	1	1	0
chr1	11748344	G	A	0	0	0	0	0	0	0	0	0	1	0	0	0	0	0	0	1	0	1	1	0	0	0	1	1	0	0	0	2	0	0	1	0	0	0	0	0	0	0	0	0	0	0	0	0	0
chr1	11748347	A	G	2	2	2	2	2	2	2	2	2	2	2	2	2	1	2	2	2	2	2	2	2	2	2	2	2	2	2	2	2	1	2	2	2	2	1	2	2	1	2	2	1	2	2	2	2	2
chr1	11748577	A	G	0	2	0	2	0	1	0	1	0	0	1	1	0	1	0	0	0	0	0	0	1	1	0	0	1	0	1	0	0	1	0	0	0	0	1	1	0	1	0	0	1	0	0	2	1	0
chr1	11748585	G	T	0	2	0	2	0	1	0	1	0	0	1	0	0	1	0	0	0	0	0	0	0	0	0	0	1	0	1	1	0	1	0	0	1	0	1	1	0	1	0	0	1	0	0	2	0	0
chr1	11757878	G	C	0	1	1	0	0	1	1	0	0	0	1	1	0	0	2	0	0	0	0	1	0	1	0	0	1	1	0	1	1	0	0	0	1	1	0	0	1	0	0	0	1	0	0	0	2	0
chr1	11760813	G	A	2	1	2	1	1	2	1	1	1	1	2	2	1	0	2	1	1	1	2	1	1	2	1	0	1	2	2	2	2	2	0	1	2	2	2	0	2	1	1	1	2	1	1	1	2	1
chr1	11841489	G	A	1	1	1	2	0	0	2	0	1	0	1	2	1	1	1	1	0	1	0	1	0	0	1	0	1	1	0	1	2	1	1	1	0	1	0	0	1	1	1	1	2	0	1	1	2	0
chr1	11841501	C	T	0	1	0	0	0	0	0	0	0	0	0	0	1	0	0	0	0	0	1	1	0	0	0	0	0	0	1	0	0	0	0	1	0	0	1	0	0	0	0	0	0	0	0	1	0	0
chr1	11841508	C	T	0	0	0	1	0	1	1	0	0	0	1	1	0	0	1	1	0	2	0	0	0	0	0	0	1	1	0	1	2	0	0	0	0	1	0	1	1	0	0	1	1	0	1	0	2	0
chr1	11841747	T	C	1	0	0	0	0	0	0	0	1	0	0	1	0	1	0	0	0	1	0	1	0	0	1	0	1	0	0	0	0	0	1	0	0	0	0	1	0	0	0	0	0	0	0	1	0	0
chr1	11844533	G	A	2	0	1	1	1	0	0	1	1	2	0	1	1	2	0	1	2	1	1	2	0	1	2	2	1	1	0	1	0	1	2	1	1	1	1	2	1	1	1	2	0	2	1	1	0	2
chr1	11844757	C	T	1	0	1	1	0	0	0	1	1	1	0	1	1	1	0	0	1	1	1	2	0	0	2	1	1	0	0	1	0	0	2	1	1	1	1	2	0	1	0	1	0	1	1	1	0	1
chr1	11844773	C	A	1	0	1	0	0	0	0	1	0	1	0	0	1	1	0	0	1	0	0	0	2	0	0	1	1	0	1	0	0	0	1	0	1	1	1	1	1	0	0	1	0	1	1	0	0	0
chr1	11847092	A	G	1	0	0	0	0	0	0	2	0	1	0	1	1	1	0	0	2	0	0	0	2	0	1	1	1	0	1	0	0	0	1	0	1	1	1	1	1	0	0	1	0	1	1	0	0	0
chr1	11847148	T	A	0	0	0	0	0	0	0	0	0	0	0	0	0	0	0	0	0	0	0	0	0	0	0	0	0	0	0	0	0	0	0	0	0	0	0	0	0	0	0	0	0	0	0	0	0	0
chr1	11847155	A	G	0	0	0	0	2	0	0	0	0	0	1	0	1	0	1	0	0	0	0	0	0	1	0	1	0	1	0	0	0	1	0	0	0	0	0	0	0	0	1	1	0	1	0	0	0	1
chr1	11862413	T	C	0	0	0	0	0	0	0	0	0	0	0	0	0	0	0	0	0	0	0	0	0	0	0	0	0	0	0	0	0	0	0	0	0	0	0	0	0	0	0	0	0	0	0	0	0	0
chr1	11862415	C	T	0	0	1	0	0	0	0	1	0	1	0	1	0	0	0	0	1	0	0	0	0	1	0	1	0	0	1	1	0	0	1	0	1	0	1	0	1	0	0	1	0	0	0	1	0	1
chr1	11891176	G	T	2	2	2	2	2	2	2	2	2	2	2	2	2	2	2	2	2	2	2	2	2	2	2	2	1	2	1	2	2	1	2	2	2	2	1	2	2	2	2	2	1	2	2	1	2	2
chr1	11917518	C	T	2	2	2	1	2	2	2	2	2	2	2	2	2	2	2	1	2	2	1	2	2	2	2	2	1	2	2	1	1	2	2	2	2	2	2	2	2	2	2	2	2	2	2	1	2	2
chr1	11917599	C	G	2	2	2	1	2	2	2	2	2	2	2	2	2	2	2	1	2	2	1	2	2	2	2	2	1	2	2	1	1	2	2	2	2	2	2	2	2	2	2	2	2	2	2	1	2	2
chr1	11995536	G	A	0	0	0	0	0	0	0	1	0	1	0	0	0	1	0	0	1	0	0	0	0	0	0	1	0	0	0	0	0	0	0	0	0	0	0	1	0	0	0	0	0	0	0	0	0	1
chr1	12012693	T	C	0	0	0	0	0	0	0	0	0	0	0	0	0	0	0	0	0	0	0	0	0	0	0	0	0	0	0	0	0	0	0	0	0	0	0	0	0	0	0	0	0	0	0	0	0	0
chr1	12041442	T	C	0	0	0	0	0	0	0	0	0	0	0	0	0	0	0	0	0	0	0	0	0	0	0	0	0	0	0	0	0	0	0	0	0	0	0	0	0	0	0	0	0	0	0	0	0	0
chr1	12041513	G	T	0	0	0	0	0	0	0	0	0	0	0	0	0	0	0	0	0	0	0	0	0	0	0	0	0	0	0	0	0	0	0	0	0	0	0	0	0	0	0	0	0	0	0	0	0	0
chr1	12041607	G	C	0	1	0	0	0	1	0	1	0	0	1	0	1	0	0	0	0	0	0	0	1	0	0	0	0	0	1	0	0	0	1	0	0	0	1	0	0	1	0	0	0	0	0	0	0	0
chr1	12109356	G	A	0	0	0	1	2	0	0	1	0	2	1	0	0	2	1	0	0	0	1	0	0	0	0	2	0	0	0	0	0	1	0	1	1	1	0	1	0	1	1	1	0	0	0	1	0	2
chr1	12117079	G	A	1	0	0	1	2	0	0	1	0	2	1	0	0	1	1	0	0	1	1	0	0	1	0	2	0	0	0	0	0	1	0	1	1	1	0	1	0	0	1	1	0	1	0	1	0	1
chr1	12117232	C	A	0	0	0	0	0	0	0	0	0	0	0	0	0	0	0	0	0	0	0	0	0	0	0	0	0	0	0	0	0	0	0	0	0	0	0	0	0	0	0	0	0	0	0	0	0	0
chr1	12117266	A	G	0	1	0	0	0	0	0	0	1	0	0	1	1	0	0	0	0	0	0	0	0	0	0	0	0	1	1	0	0	1	1	0	0	0	1	0	0	1	0	0	0	0	0	1	0	0
chr1	12117299	A	C	0	0	0	0	0	0	0	0	0	0	0	0	0	0	0	0	0	0	1	0	0	1	0	0	1	0	0	0	1	0	0	0	0	0	0	0	0	0	0	0	0	0	0	0	0	0
chr1	12117306	C	T	1	1	2	1	0	2	2	1	1	0	1	1	1	0	1	2	0	0	1	1	2	1	0	0	2	1	2	1	2	0	1	1	2	1	1	0	1	1	0	1	2	2	2	1	1	1
chr1	12124749	A	G	1	1	0	1	0	0	0	0	1	1	0	1	0	1	0	0	0	0	0	1	0	0	1	1	0	0	0	0	0	1	0	0	0	1	1	1	0	1	0	0	1	0	0	2	0	0
chr1	12124897	C	T	1	2	2	2	0	2	2	2	2	2	1	2	1	2	1	2	2	2	1	2	2	1	2	1	2	1	2	2	2	1	2	1	2	2	2	2	1	2	0	2	2	1	2	2	2	2
chr1	12129177	A	G	1	1	0	2	0	1	1	1	2	1	1	1	1	2	0	1	1	1	1	1	0	1	1	1	1	1	1	1	1	1	1	1	0	1	1	2	0	2	0	0	1	0	1	1	0	1
chr1	12129194	G	A	0	0	0	0	0	0	0	0	0	0	0	1	0	0	0	1	1	0	0	0	0	0	0	0	1	0	0	0	0	0	0	0	0	0	0	1	0	0	0	0	0	0	1	1	0	0
chr1	12129196	G	C	0	0	0	0	0	0	0	0	0	0	0	1	0	0	0	1	1	0	0	0	0	0	0	0	1	0	0	0	0	0	0	0	0	0	0	1	0	0	0	0	0	0	1	1	0	0
chr1	12129205	G	A	0	1	0	2	0	1	1	1	2	1	1	1	0	2	0	1	0	1	1	1	0	0	1	1	1	1	1	1	1	1	0	1	0	1	1	2	0	2	0	0	1	0	0	1	0	1
chr1	12192731	C	G	0	0	0	0	0	0	0	0	0	0	0	0	0	0	0	1	0	0	0	0	0	0	0	0	0	0	0	1	0	0	0	0	0	0	0	0	0	0	0	0	0	0	0	0	0	0
chr1	12212057	T	G	2	2	2	2	2	2	2	2	2	2	2	2	2	2	2	1	2	2	1	2	2	2	2	2	1	1	2	2	1	2	2	2	2	2	2	2	2	2	2	2	1	2	1	2	2	2
chr1	12234054	T	A	1	0	0	1	2	1	0	0	0	2	0	1	1	2	1	0	1	0	2	1	1	1	1	1	0	0	1	1	1	0	1	1	1	1	0	0	0	1	1	1	0	1	1	0	0	1
chr1	12234108	C	T	0	0	0	0	0	0	0	0	0	0	0	0	0	0	0	0	0	0	0	0	0	0	0	0	0	0	0	0	0	0	0	0	0	0	0	0	0	0	0	0	0	0	0	0	0	0
chr1	12234241	C	T	2	2	2	2	2	2	2	2	2	2	1	2	1	2	2	2	2	2	2	2	2	2	2	2	2	2	2	2	2	2	2	2	2	2	2	2	2	2	2	2	2	2	2	2	2	2
chr1	12234286	C	G	0	0	1	0	0	0	1	1	0	0	0	1	0	0	1	1	0	1	0	0	0	0	0	0	1	0	1	0	1	0	0	1	0	0	0	0	1	0	0	0	1	0	1	0	2	0
chr1	12234312	T	G	2	1	2	2	2	1	2	2	2	2	1	2	2	2	2	1	2	2	2	1	1	2	2	2	1	1	2	2	2	1	2	2	2	2	1	2	2	1	2	2	1	2	1	2	2	2
chr1	12306321	G	A	1	0	0	0	2	0	0	1	0	1	1	0	0	1	0	1	2	1	2	1	0	1	0	1	1	0	0	0	1	1	0	2	0	0	0	0	1	0	1	1	1	1	1	0	0	1
chr1	12306424	T	C	1	2	1	2	2	0	1	1	1	2	2	1	2	1	1	1	2	1	2	1	2	2	1	2	1	1	2	0	1	1	1	2	0	1	2	2	1	1	2	1	1	2	2	2	1	2
chr1	12338136	C	T	0	0	0	0	0	0	1	2	0	1	0	0	0	0	0	0	0	1	0	0	0	0	0	0	0	1	0	1	1	0	1	0	1	0	0	0	1	0	0	0	1	0	0	1	0	0
chr1	12338137	G	A	1	1	2	2	2	1	0	0	0	1	1	0	0	1	1	1	1	0	1	1	0	1	0	2	1	0	0	0	0	1	1	2	1	0	0	1	0	1	2	1	0	0	1	0	2	1
chr1	12338144	T	G	0	0	0	0	0	0	1	1	0	1	0	0	0	0	0	1	0	1	0	0	0	0	0	0	0	1	0	1	1	0	0	0	1	0	0	0	1	0	0	0	1	0	0	0	0	0
chr1	12338160	A	G	1	1	2	1	2	1	0	0	0	1	1	0	0	1	2	1	0	0	1	1	0	1	0	2	1	1	0	0	0	1	0	1	1	0	0	0	1	1	2	1	0	0	1	0	2	1
chr1	12357759	T	C	1	1	1	0	2	1	1	1	0	0	2	1	1	1	2	0	1	1	1	1	0	1	0	1	1	1	0	0	1	1	0	1	0	0	0	0	1	0	2	1	0	0	1	0	1	1
chr1	12357902	A	G	1	1	1	1	0	1	0	0	1	1	0	0	1	2	1	1	1	1	1	0	1	1	0	1	1	1	1	0	1	1	1	1	1	1	1	1	1	1	0	1	1	1	1	1	0	1
chr1	12357948	A	G	0	0	0	0	0	0	1	1	1	0	1	1	0	0	0	1	0	1	0	1	0	0	1	0	1	1	0	1	1	0	1	1	1	1	0	1	1	1	0	0	1	0	2	0	1	0
chr1	12357969	A	T	1	0	0	0	0	0	2	1	1	0	1	1	1	0	0	1	0	0	0	1	0	0	1	0	1	1	0	1	1	0	1	1	1	1	0	1	1	1	0	0	1	0	1	0	1	0
chr1	12357974	G	A	1	1	2	1	1	1	0	1	1	2	1	1	1	2	1	1	1	0	1	1	1	1	1	2	1	1	2	1	0	2	1	1	1	1	2	1	1	1	1	1	1	2	1	1	1	2
chr1	12358041	C	T	1	1	1	1	0	1	0	1	1	2	0	0	1	1	1	1	1	0	0	1	0	1	1	1	0	0	1	0	0	1	1	0	1	1	2	0	1	1	1	1	1	1	0	1	1	2
chr1	12358390	A	T	0	0	0	0	0	0	0	0	0	0	1	0	0	1	1	0	0	0	0	0	0	1	0	1	0	0	0	0	0	1	0	0	0	0	1	0	0	1	1	0	0	0	0	0	0	0
chr1	12358396	A	G	1	2	1	1	1	1	1	2	1	2	0	1	2	1	1	2	1	1	2	1	1	1	2	1	1	1	1	1	1	1	1	1	1	1	1	0	1	1	1	1	1	1	0	1	1	1
chr1	12358397	A	C	2	2	2	2	1	2	2	2	2	2	1	2	2	2	2	2	1	1	2	2	1	2	2	2	1	1	2	2	1	2	1	2	1	2	2	0	2	2	2	2	1	1	1	2	2	2
chr1	12358406	A	C	0	0	0	1	0	0	0	0	0	0	0	1	0	0	0	0	1	0	1	0	0	0	1	0	0	0	0	0	0	0	1	0	0	0	0	0	1	0	0	1	1	1	0	0	0	0
chr1	12358409	C	T	0	0	0	1	0	1	0	0	1	0	1	0	0	0	0	0	0	0	0	1	0	0	0	0	1	0	0	0	0	0	0	0	1	0	1	0	0	1	1	0	0	0	1	1	0	1
chr1	12358412	G	C	0	1	0	0	0	0	0	0	0	0	0	1	0	0	0	0	1	0	1	0	0	0	1	0	0	0	0	0	0	0	1	0	0	0	0	0	1	0	0	1	1	0	0	0	0	0
chr1	12378448	C	T	2	2	2	2	2	2	2	2	2	2	2	2	2	2	2	2	2	2	2	2	2	2	2	2	2	2	2	2	2	2	2	2	2	2	2	2	2	2	1	2	2	2	2	2	2	2
chr1	12378586	C	G	1	2	2	2	2	1	1	1	1	2	2	1	1	2	2	2	2	1	2	2	2	2	2	2	1	1	2	1	1	2	2	1	1	1	2	2	1	2	2	1	2	2	2	2	1	2
chr1	12378608	T	C	2	2	2	2	2	2	2	2	1	2	2	2	2	2	2	2	2	2	2	2	2	2	2	2	2	2	2	2	2	2	2	2	2	2	2	2	2	2	2	2	2	2	2	2	2	2
chr1	12413780	T	C	0	1	0	1	0	0	0	1	1	1	0	0	1	1	0	0	1	0	0	1	0	0	1	1	1	1	1	1	0	1	0	0	1	0	1	1	0	2	0	0	1	0	0	1	0	1
chr1	12413798	G	A	0	1	0	0	0	0	0	0	1	1	0	0	0	0	0	0	0	0	0	1	0	0	1	0	1	1	1	0	0	1	0	0	1	0	1	1	0	1	0	0	1	0	0	1	0	1
chr1	12422795	G	A	1	0	0	0	0	1	0	0	1	0	0	0	1	0	0	0	0	0	0	0	1	1	0	0	0	0	0	0	0	1	1	0	0	0	1	1	0	1	0	0	1	0	0	1	0	0
chr1	12422797	G	A	1	0	0	0	0	1	0	0	1	0	0	0	1	0	0	0	0	0	0	0	1	1	0	0	0	0	0	0	0	1	1	0	0	0	1	1	0	1	0	0	1	0	0	1	0	0
chr1	12422816	G	C	0	0	0	0	0	0	0	0	0	0	0	0	0	0	0	1	0	0	0	0	0	0	0	0	0	0	0	0	0	0	0	1	0	0	0	0	0	0	0	0	0	0	1	0	0	0
chr1	12422842	T	C	1	0	0	0	0	1	0	0	1	0	0	0	1	0	0	0	0	0	0	0	1	1	0	0	0	0	0	0	0	1	1	0	0	0	1	1	0	1	0	0	1	0	0	1	0	0
chr1	12494682	G	A	1	0	1	2	0	1	0	1	2	1	0	0	1	2	0	2	1	1	1	1	2	1	2	1	1	1	2	1	1	1	2	1	1	1	2	2	1	1	0	1	1	1	1	2	0	1
chr1	12494699	G	A	2	2	2	2	2	2	0	1	2	2	1	1	2	2	2	2	2	1	2	2	2	2	2	2	1	1	2	1	1	2	2	2	1	1	2	2	1	2	2	1	1	2	2	2	1	2
chr1	12497720	T	C	0	0	0	0	0	0	1	0	0	0	1	0	0	1	0	1	0	0	0	0	1	0	0	1	0	0	0	0	0	0	1	0	0	0	0	0	0	1	0	0	0	0	0	0	0	0
chr1	12497727	C	G	0	0	0	0	0	0	1	0	0	0	1	0	0	1	0	1	0	0	0	0	1	0	0	1	0	0	0	0	0	0	1	0	0	0	0	0	0	1	0	0	0	0	0	0	0	0
chr1	12497729	C	G	0	0	0	0	0	0	1	0	0	0	1	0	0	1	0	1	0	0	0	0	1	0	0	1	0	0	0	0	0	0	1	0	0	0	0	0	0	1	0	0	0	0	0	0	0	0
chr1	12497751	A	G	0	0	0	0	0	0	1	0	0	0	1	0	0	1	0	1	0	0	0	0	1	0	0	1	0	0	0	0	0	0	1	0	0	0	0	0	0	1	0	0	0	0	0	0	0	0
chr1	12497996	C	T	0	0	0	0	0	0	0	0	0	0	0	0	1	0	0	1	0	1	0	0	1	1	1	0	1	0	0	0	0	0	1	0	1	0	1	0	0	0	0	1	0	0	1	0	0	1
chr1	12498002	G	A	0	0	0	0	0	0	1	1	0	0	0	0	1	1	0	0	0	1	1	0	1	0	1	0	1	1	1	0	1	0	0	0	1	1	0	2	1	0	0	0	0	1	0	0	1	1
chr1	12498003	C	A	0	0	0	0	0	0	0	0	1	0	0	0	1	0	0	1	0	1	0	0	1	1	1	0	1	0	0	0	0	0	1	0	1	0	1	0	0	0	0	1	0	0	1	0	0	1
chr1	12498025	C	T	0	1	0	0	0	0	0	0	1	0	0	0	0	0	0	1	0	0	0	0	0	1	0	0	0	1	0	1	0	1	0	0	0	0	1	0	0	1	0	0	0	1	0	0	0	1
chr1	12498034	C	T	1	1	1	0	1	1	0	0	0	1	1	0	0	0	1	0	1	0	1	1	0	1	0	1	0	0	0	0	0	1	0	1	0	0	0	0	0	1	1	1	0	0	0	0	1	0
chr1	12509300	A	G	0	0	0	0	0	0	0	0	0	0	0	0	0	0	0	0	0	0	0	0	0	0	0	0	0	0	0	0	0	0	0	0	0	0	0	0	1	0	0	0	0	0	0	0	0	0
chr1	12509313	A	G	0	0	0	0	0	0	0	0	0	0	0	0	0	0	0	0	0	0	0	0	0	0	0	0	1	0	0	0	0	0	0	0	0	1	0	0	0	0	0	0	0	0	0	0	0	0
chr1	12509472	A	G	1	1	1	1	2	1	0	0	0	1	1	1	0	1	1	0	2	1	2	1	0	1	0	1	0	0	1	0	0	1	0	1	0	0	1	0	1	0	1	1	0	2	0	1	1	1
chr1	12509477	C	T	0	0	0	0	0	0	0	0	0	0	0	0	0	1	0	1	0	1	0	0	0	1	0	0	0	0	0	0	1	0	0	1	0	0	0	0	0	0	0	0	0	0	1	0	0	1
chr1	12509532	G	A	1	2	2	2	2	2	1	1	1	1	2	1	1	2	2	2	2	2	2	1	2	2	0	2	2	1	2	1	2	2	1	2	1	1	2	0	2	1	2	1	2	2	2	2	2	1
chr1	12532905	T	C	0	0	0	0	0	0	0	0	0	0	0	0	0	0	0	0	0	0	0	0	0	0	0	0	0	0	0	0	0	0	0	0	0	0	0	0	0	0	0	0	0	0	0	0	0	0
chr1	12558686	A	G	1	0	1	0	1	0	1	1	2	0	0	1	1	1	0	0	1	0	1	0	2	1	2	0	1	1	1	1	0	0	1	1	1	1	1	1	1	1	1	1	1	1	1	1	0	1
chr1	12708900	T	C	0	0	0	0	0	0	0	0	1	0	0	0	1	0	0	0	0	0	0	0	1	0	1	0	0	0	0	0	0	0	1	0	0	0	1	0	0	0	0	1	0	1	0	0	0	0
chr1	12708923	G	A	1	0	0	0	0	0	0	0	1	0	0	0	1	0	0	1	0	0	0	0	1	0	1	0	1	0	1	0	0	0	1	1	0	0	1	0	1	0	0	0	0	0	1	0	0	1
chr1	12740587	A	C	0	0	1	1	0	0	0	0	1	2	0	0	1	1	0	1	0	0	0	0	1	0	0	0	0	1	0	0	0	1	0	0	0	1	2	0	0	1	0	0	1	0	1	1	0	1
chr1	12782779	T	C	0	1	1	2	2	0	0	0	1	2	1	0	1	2	1	1	1	1	0	1	0	1	0	2	0	1	0	1	0	0	0	1	0	1	0	0	1	0	1	0	0	0	1	1	1	1
chr1	12782811	G	A	1	1	1	1	2	1	0	0	0	1	1	0	1	2	1	0	1	0	0	1	0	1	0	2	0	0	0	0	0	1	0	0	0	0	0	0	0	0	2	1	0	1	0	0	0	1
chr1	12841377	G	T	0	0	1	0	0	0	1	1	1	0	0	1	1	0	0	0	0	1	0	1	1	1	1	0	0	1	1	1	0	0	1	0	0	0	0	1	1	1	0	0	1	0	1	1	0	0
chr1	12841414	G	A	1	1	1	0	0	1	2	1	1	0	1	1	1	0	0	0	0	1	0	1	1	1	1	0	1	1	1	1	1	1	2	0	1	1	1	1	1	1	0	1	2	1	1	1	1	1
chr1	12853370	G	A	0	1	0	1	0	1	0	0	1	0	0	0	0	0	0	0	0	0	1	0	0	0	0	0	0	0	0	0	0	1	0	0	0	0	1	1	0	1	1	0	1	0	0	1	0	0
chr1	12876737	G	A	0	0	0	0	0	1	0	1	1	0	0	0	1	0	0	0	1	0	0	1	0	0	1	0	1	1	0	1	0	0	1	0	1	0	0	1	0	0	0	0	0	1	0	0	0	0
chr1	12882256	A	G	0	0	0	0	0	0	2	1	1	0	1	1	0	0	0	1	0	1	0	0	0	0	0	0	1	1	0	1	1	0	0	0	0	1	0	0	0	0	0	0	1	0	0	0	0	0
chr1	12882298	T	C	1	2	1	1	2	1	0	0	0	1	1	0	0	0	2	0	1	0	0	0	0	1	1	1	0	1	1	0	0	1	0	1	0	0	1	0	1	1	2	1	0	1	0	1	1	1
chr1	12882374	T	C	1	1	0	0	1	0	0	0	0	0	1	0	0	0	1	0	0	0	0	0	0	1	1	0	0	1	1	0	0	1	0	0	0	0	1	0	0	0	1	0	0	2	0	1	0	0
chr1	12882405	A	G	0	1	0	1	0	0	1	2	1	1	1	1	1	1	0	1	0	1	0	1	0	0	1	1	0	1	0	1	1	0	1	0	1	1	0	2	1	1	0	1	1	0	1	0	1	1
chr1	12882441	C	A	1	0	1	1	0	0	1	1	1	1	0	1	1	2	0	0	0	0	1	1	1	0	1	1	1	0	1	1	1	0	2	0	2	1	1	2	1	1	0	1	0	0	0	0	0	1
chr1	12882461	A	G	2	2	2	2	2	2	2	2	2	2	2	2	2	2	2	2	2	2	2	2	2	2	2	2	1	2	2	2	2	2	2	2	2	2	2	2	2	2	2	1	2	2	2	2	2	2
chr1	12908923	A	G	0	1	0	1	0	0	0	0	0	0	0	0	0	0	0	0	0	0	2	1	0	0	0	0	0	0	0	0	0	1	0	0	0	0	1	0	0	1	0	0	2	0	0	0	0	0
chr1	12908953	T	G	0	1	0	0	0	0	0	0	0	0	0	0	0	0	0	0	0	0	2	1	0	0	0	0	0	0	0	0	0	1	0	0	0	0	1	0	0	1	0	0	2	0	0	0	0	0
chr1	12908958	C	T	1	1	1	1	2	1	0	0	0	0	1	0	0	0	1	0	1	1	0	1	0	0	0	1	0	0	1	0	0	1	0	1	0	0	0	0	0	1	2	1	0	1	0	1	1	1
chr1	12908971	T	G	0	0	0	1	0	0	2	2	1	2	1	1	1	1	0	1	1	1	0	1	1	0	1	1	1	1	0	1	1	0	1	1	1	1	0	1	1	1	0	1	0	1	1	1	1	1
chr1	12909007	T	G	1	1	2	1	2	1	0	0	0	0	1	0	0	0	1	1	1	1	1	0	1	1	1	1	0	0	1	0	0	1	1	1	0	1	1	0	1	0	2	2	0	1	1	0	1	2
chr1	12964073	C	T	0	0	0	0	0	0	0	0	0	0	0	0	0	0	0	1	0	0	0	0	0	0	0	0	0	0	0	0	0	0	0	0	0	0	0	0	0	0	0	0	0	0	0	0	0	0
chr1	12967287	A	G	0	0	0	0	0	0	0	0	0	0	0	0	0	0	0	0	0	0	0	0	0	0	0	0	0	0	0	0	0	0	0	0	0	0	0	0	0	0	0	0	0	0	0	0	0	0
chr1	12967339	A	G	0	0	0	0	0	0	0	0	0	0	0	0	0	0	0	0	0	0	0	0	0	0	0	0	0	0	0	0	0	0	0	0	0	0	0	0	0	0	0	0	0	0	0	0	0	0
chr1	13024448	C	A	2	1	0	2	2	2	1	1	1	2	1	1	1	2	2	0	2	1	1	1	1	1	1	2	1	1	1	0	0	1	2	1	1	1	0	2	2	1	2	1	1	2	1	1	1	2
chr1	13024702	G	A	0	0	0	0	0	0	0	0	0	0	0	0	0	0	0	0	0	0	0	0	0	0	0	0	0	0	0	0	0	0	0	0	0	0	0	0	0	0	0	0	0	0	0	0	0	0
chr1	13027688	C	T	0	0	0	0	0	0	1	1	1	0	0	1	1	0	0	0	1	0	0	0	1	0	1	0	0	0	0	0	0	0	1	0	0	0	0	2	1	1	0	0	0	0	0	0	0	1
chr1	13027692	C	G	0	2	1	2	2	2	0	0	0	0	1	0	0	0	2	2	1	0	1	1	0	2	0	1	0	0	0	0	0	1	0	2	0	0	2	0	1	1	1	1	0	2	1	1	0	1
chr1	13027726	G	A	0	0	1	0	0	0	0	0	0	0	0	0	1	0	0	0	0	0	0	0	1	0	1	0	0	0	1	0	0	0	1	0	0	0	0	0	0	0	0	1	0	0	0	0	0	0
chr1	13027735	C	T	0	0	0	0	0	0	1	0	1	0	0	1	1	0	0	0	1	0	0	0	1	0	1	0	0	0	0	0	0	0	1	0	0	0	0	2	1	1	0	0	0	0	0	0	0	1
chr1	13027804	G	T	0	0	0	0	0	0	1	0	1	1	0	0	0	0	0	0	1	0	0	0	0	0	0	0	1	1	0	0	0	0	1	0	0	1	0	1	0	1	0	0	0	1	0	0	0	0
chr1	13027809	A	G	1	0	1	0	0	0	0	0	0	0	1	1	1	1	1	0	0	0	0	0	1	0	1	0	0	0	1	0	0	0	1	1	0	0	1	0	1	0	0	1	0	0	0	0	0	0
chr1	13034884	C	T	0	1	0	0	2	0	0	0	0	0	0	0	1	1	1	0	1	0	1	1	0	1	0	1	0	0	0	0	0	1	1	1	0	0	0	0	1	0	2	0	0	0	0	0	2	0
chr1	13064418	C	T	1	1	1	1	2	1	1	2	0	0	1	1	0	0	2	0	1	1	1	0	0	1	0	1	0	1	0	1	1	1	0	1	1	0	0	0	1	1	2	0	1	1	0	0	2	1
chr1	13068593	T	A	0	0	0	0	0	0	0	0	0	0	0	0	0	0	0	0	0	0	0	0	0	0	0	0	0	0	0	0	0	0	0	0	0	0	0	0	0	0	0	0	0	0	0	0	0	0
chr1	13122667	G	A	0	0	0	0	0	1	1	1	0	0	1	1	0	0	0	0	0	1	0	0	0	0	0	0	0	1	0	1	1	0	1	0	0	0	0	0	0	0	0	0	1	0	0	1	0	0
chr1	13143972	G	C	0	0	0	0	0	0	0	0	0	0	0	0	0	0	0	0	0	0	0	0	0	0	0	0	0	0	0	0	0	0	0	0	0	0	0	0	0	0	0	0	0	0	0	0	0	0
chr1	13144050	G	A	0	1	1	1	2	0	1	1	0	1	1	1	1	2	1	1	1	0	1	1	0	1	1	2	1	1	1	0	1	2	1	1	1	1	1	1	1	1	1	1	0	1	1	1	1	1
chr1	13144125	A	C	0	1	0	0	0	0	0	0	0	0	0	0	0	0	0	0	0	0	0	0	0	0	0	0	0	0	0	0	0	0	0	0	0	0	0	0	0	0	0	0	0	0	0	0	0	0
chr1	13144335	G	T	1	1	0	0	1	0	0	0	0	0	0	0	0	0	1	0	0	0	1	1	0	1	0	1	0	0	1	0	1	1	0	1	0	0	0	0	1	0	1	1	1	1	0	0	1	1
chr1	13144336	G	A	0	0	0	0	0	0	0	0	0	0	0	0	0	0	0	0	0	0	0	0	0	0	0	0	0	0	0	0	0	0	0	0	0	0	0	0	0	0	0	0	1	0	0	0	0	0
chr1	13144375	A	G	0	0	0	0	0	0	0	0	0	0	0	0	0	0	0	0	0	0	0	0	0	0	0	0	0	0	0	0	0	0	0	0	0	0	0	0	0	0	0	0	0	0	0	0	0	0
chr1	13144414	C	T	1	1	0	1	0	1	0	0	0	0	1	0	0	0	1	0	0	0	0	1	0	1	0	1	0	0	0	0	0	1	0	1	0	0	0	0	1	0	1	1	0	1	0	0	1	1
chr1	13144621	C	T	0	0	0	0	0	0	0	0	1	0	0	0	1	0	0	0	0	0	2	1	0	0	0	0	1	0	0	0	0	1	1	1	0	0	2	0	0	1	0	0	1	0	0	1	1	0
chr1	13144640	T	C	0	0	0	0	0	0	0	0	1	0	0	0	1	0	0	0	0	0	2	1	0	0	0	0	1	0	0	0	0	1	1	1	0	0	2	0	0	1	0	0	1	0	0	1	1	0
chr1	13153265	C	T	0	0	1	1	0	0	0	1	1	2	0	1	1	1	0	1	1	0	0	0	2	0	1	1	1	1	1	1	0	0	1	0	0	1	0	1	1	0	0	1	0	1	1	0	0	1
chr1	13153266	A	G	0	0	1	1	0	0	0	1	2	2	0	1	1	1	0	1	1	0	0	0	2	0	1	1	1	1	1	1	0	0	1	0	0	1	0	2	1	0	0	1	0	1	1	1	0	1
chr1	13153285	C	T	0	0	0	0	0	0	0	0	0	0	0	0	0	0	0	0	0	0	0	0	0	0	0	0	0	0	0	0	0	0	0	0	0	0	0	0	0	0	0	0	0	0	0	0	0	0
chr1	13153310	C	T	0	0	0	0	0	0	0	0	0	0	0	0	0	0	0	0	0	0	0	0	0	0	0	0	0	0	0	0	0	0	0	0	0	0	0	0	0	0	0	0	0	0	0	0	0	0
chr1	13153421	C	T	0	1	0	0	0	0	0	0	1	0	0	0	0	0	0	1	0	1	0	1	0	0	1	0	0	0	1	0	0	0	1	1	1	0	1	0	0	1	0	0	2	0	1	1	0	0
chr1	13153436	T	C	0	0	0	0	0	1	0	0	0	0	0	0	1	0	0	0	1	0	0	0	1	0	0	0	1	0	0	0	0	0	0	0	0	0	0	1	0	1	0	0	0	1	0	0	0	0
chr1	13153593	C	T	0	1	0	0	0	0	0	0	1	0	1	0	1	1	0	1	0	0	0	0	0	0	1	1	0	1	0	0	0	1	1	1	1	0	1	0	0	1	0	0	1	0	0	1	0	0
chr1	13153653	C	T	1	1	1	1	2	2	2	1	1	1	1	1	2	1	2	2	1	1	2	2	1	1	1	1	1	1	0	1	2	2	1	2	1	1	0	1	2	1	2	1	1	1	1	1	2	2
chr1	13153798	C	T	2	1	2	2	2	2	2	1	2	2	2	2	2	2	2	2	2	2	2	2	1	1	1	2	2	2	1	2	2	2	2	2	2	2	2	2	2	2	2	2	1	2	2	1	2	2
chr1	13153805	C	T	1	1	1	1	2	1	1	1	0	0	1	2	2	0	1	1	1	0	2	2	0	1	0	1	1	1	1	0	2	2	1	1	1	1	1	0	2	1	2	1	0	1	1	1	1	1
chr1	13153816	T	C	1	1	1	1	2	1	1	1	0	0	1	2	2	0	1	1	1	0	2	2	0	1	0	1	1	1	1	0	2	2	1	1	1	1	1	0	2	1	2	1	0	1	1	1	1	1
chr1	13153839	C	A	1	1	1	1	2	2	2	1	0	1	1	2	2	0	2	1	2	1	2	2	1	1	0	1	1	2	1	1	2	2	2	2	1	1	1	1	2	1	2	1	1	2	1	1	2	1
chr1	13240003	G	A	0	1	0	0	0	1	1	1	1	0	1	0	1	0	1	1	0	1	1	1	1	1	1	0	1	0	1	0	1	0	1	1	0	0	0	0	1	1	0	0	2	0	1	0	1	1
chr1	13240008	T	C	0	1	1	1	2	1	1	1	1	1	1	0	1	0	1	1	1	1	1	2	1	1	1	1	1	1	1	0	0	1	1	1	0	0	0	0	1	1	1	1	1	1	1	0	1	1
chr1	13240009	C	T	0	1	1	1	2	1	1	1	0	1	1	0	0	0	1	1	1	1	1	1	0	1	0	1	1	1	0	0	1	1	0	1	0	0	0	0	1	0	2	2	1	1	1	0	1	1
chr1	13240023	G	T	0	1	0	0	0	0	1	1	1	0	1	0	1	0	1	0	0	0	0	0	0	0	1	0	0	0	1	0	0	0	1	0	0	0	0	0	0	1	0	0	1	0	0	0	0	1
chr1	13240079	C	T	0	0	0	1	0	0	0	0	0	1	0	0	0	1	0	0	0	1	0	0	0	0	0	1	0	0	0	0	0	0	0	0	0	1	0	0	0	0	0	0	0	0	0	0	0	1
chr1	13257490	A	T	2	2	2	1	2	2	1	1	1	1	2	2	1	1	2	0	1	2	1	2	1	2	1	0	1	1	2	1	2	1	1	1	2	1	1	0	1	0	2	2	1	0	0	0	2	1
chr1	13257499	C	T	2	2	2	1	2	2	1	1	1	1	2	2	1	1	2	0	1	2	1	2	1	2	1	0	1	1	2	1	2	1	1	1	2	1	1	0	1	0	2	2	1	0	0	0	2	1
chr1	13257537	G	A	0	0	0	0	0	0	0	0	0	0	0	0	0	0	0	0	0	0	0	0	0	0	0	0	0	0	0	0	0	0	0	0	0	0	0	0	0	0	0	0	0	0	0	0	0	0
chr1	13291169	G	A	0	0	0	0	0	0	0	0	0	0	0	0	0	0	0	0	0	0	0	0	0	0	0	0	0	0	0	0	0	0	0	0	0	0	0	1	0	0	0	0	0	0	0	0	0	0
chr1	13291191	A	G	0	0	0	0	0	0	0	0	0	0	0	0	0	0	0	0	0	0	0	0	0	0	0	0	0	0	0	0	0	0	0	0	0	0	0	1	0	0	0	0	0	0	0	0	0	0
chr1	13291398	C	T	0	0	0	0	0	0	0	1	1	0	0	1	0	0	0	0	1	0	0	0	1	0	0	0	1	0	0	0	0	0	0	0	0	0	0	1	1	0	0	0	0	1	0	0	0	1
chr1	13296531	G	A	0	0	0	0	0	0	0	0	0	0	0	0	0	0	0	0	0	0	0	0	0	0	0	0	0	0	0	0	0	0	0	0	0	0	0	0	0	0	0	0	0	0	0	0	1	0
chr1	13296573	T	C	2	2	2	2	2	2	0	1	1	1	2	1	1	2	2	2	0	1	2	2	1	2	2	2	1	1	2	2	1	2	2	2	2	2	2	0	2	2	2	1	2	1	2	1	1	1
chr1	13340271	A	G	1	0	0	0	0	0	1	1	0	0	1	0	1	0	0	0	0	2	0	0	1	0	1	0	1	1	0	2	1	0	1	0	1	1	1	0	1	0	0	1	1	0	1	0	1	0
[truncated: 98,114 more rows]
[truncated: 458 more columns]
