# Supplementary material for: Identifying Genetic Differences Between Dongxiang Blue-Shelled and White Leghorn Chickens Using Sequencing Data
Source: G3 (Bethesda). 2017 Nov 29;8(2):469–76. doi: 10.1534/g3.117.300382 (PMC5919749; doi:10.1534/g3.117.300382)
Supplement: Supplementary file 4 [file 469FileS4.zip › FileS4/README.txt]

Readme
504_chicken_SNP.txt is a genotype file and it contains a total of 100,014 SNPs.
504chicken_phenotype.txt is a phenotype file and it consists of five columns of eigenvectors. Each column of eigenvectors can be treated as a list of phenotype values.
